# Supplementary material for: Transcriptomic analysis of Anopheles gambiae from Benin reveals overexpression of salivary and cuticular proteins associated with cross-resistance to pyrethroids and organophosphates
Source: BMC Genomics. 2024 Apr 6;25:348. doi: 10.1186/s12864-024-10261-x (PMC10998338; doi:10.1186/s12864-024-10261-x)
Supplement: Supplementary file 1 — Supplementary Material 1. [file 12864_2024_10261_MOESM1_ESM.xlsx]

## Sheet: Sheet1
Additional file 1: Insecticide intensity CDC bottle bioassay for An. gambiae collected from Bassila and Djougou
Column1	Column2	Column3	Column4	Column5	Column6	Column7
Sites	Insecticides	Overall % mortality (sd)
		0.5x	1x	1.5x	2x	5x
Bassila	Alphacypermethrin	NA	77.5	NA	82.8	86.8
			(2.28)		(0.1)	(0.72)
	Deltamethrin	NA	65.5	NA	80	100
			(3.03)		(5.54)
	Pirimiphosmethyl	100	2.1	26.3	NA	NA
			(0.58)	(3.81)
Djougou	Alphacypermethrin	NA	0	NA	46.7	77.4
					(1.06)	(1.65)
	Deltamethrin	NA	0	NA	26.	50.8
					(2.5 )	(2.98)
	Pirimiphosmethyl	18.3	22	75.2	NA	NA
		(0.46)	(0.31)	(1.66)
*sd calculated for a confidence interval of 95.
