# Supplementary material for: Transcriptomic analysis of Anopheles gambiae from Benin reveals overexpression of salivary and cuticular proteins associated with cross-resistance to pyrethroids and organophosphates
Source: BMC Genomics. 2024 Apr 6;25:348. doi: 10.1186/s12864-024-10261-x (PMC10998338; doi:10.1186/s12864-024-10261-x)
Supplement: Supplementary file 2 — Supplementary Material 2. [file 12864_2024_10261_MOESM2_ESM.xlsx]

## Sheet: Additional file 2
Additional file 2: Descriptive statistics for the alphacypermethrin, deltamethrin and pyrimiphos-methyl read libraries and sequencing alignments
Sample ID	Site	Insecticide	Number of Raw reads(R1+R2)	Reads after filtering	Percent Reads after filtering %	Reads mapped	Percent reads mapped %
BD01_S9	Bassila	Deltamethrin	112925968	111618970	98.84	71158514	63.75
BD02_S8	Bassila	Deltamethrin	91824980	90581646	98.65	59393889	65.57
BD03_S7	Bassila	Deltamethrin	97818410	96523884	98.68	58890005	61.01
BP02_S9	Bassila	Pirimiphos-methyl	94370582	93203416	98.76	62250025	66.79
BP03_S8	Bassila	Pirimiphos-methyl	89524248	88236644	98.56	59071757	66.95
BP04_S7	Bassila	Pirimiphos-methyl	93119464	91768368	98.55	60082072	65.47
BU01_S6	Bassila	N/A	64705166	63769582	98.55	41621169	65.27
BU02_S5	Bassila	N/A	77358992	76389196	98.75	53946484	70.62
BU03_S4	Bassila	N/A	45911468	45254578	98.57	31651860	69.94
DA01_S9	Djougou	Alphacypermethrin	51094492	50293574	98.43	37275281	74.12
DA02_S8	Djougou	Alphacypermethrin	100000000	98546000	98.55	62284169	63.2
DA03_S7	Djougou	Alphacypermethrin	40553176	39972304	98.57	30366083	75.97
DD01_S6	Djougou	Deltamethrin	108007070	106531974	98.63	59520582	55.87
DD02_S5	Djougou	Deltamethrin	101085446	99363702	98.3	62268048	62.67
DD03_S4	Djougou	Deltamethrin	83092502	81962188	98.64	50422780	61.52
DP01_S6	Djougou	Pirimiphos-methyl	73629066	72778898	98.85	38328727	52.66
DP02_S5	Djougou	Pirimiphos-methyl	64453446	63579734	98.64	30632890	48.18
DP03_S4	Djougou	Pirimiphos-methyl	61462968	60697766	98.76	38215163	62.96
DU01_S3	Djougou	N/A	68460972	67419336	98.48	43518546	64.55
DU02_S2	Djougou	N/A	85184942	841305480	98.76	46457036	55.22
DU03_S1	Djougou	N/A	75873414	74668956	98.41	38346165	51.35
KIS01_S3	Control	N/A	85741434	84539820	98.6	61565013	72.82
KIS02_S2	Control	N/A	77057644	76104338	98.76	55500392	72.93
KIS03_S1	Control	N/A	91288024	90046078	98.64	62281408	69.17
BD= Bassila deltamethrin
BP= Bassila pirimiphosmethyl
BU= Bassila Unexposed
DA= Djougou alphacypermethrin
DD= Djougou deltamethrin
DP= Djougou Pirimiphosmethyl
DU= Djougou Unexposed
KIS= Kisumu strain
