# Supplementary material for: Transcriptomic analysis of Anopheles gambiae from Benin reveals overexpression of salivary and cuticular proteins associated with cross-resistance to pyrethroids and organophosphates
Source: BMC Genomics. 2024 Apr 6;25:348. doi: 10.1186/s12864-024-10261-x (PMC10998338; doi:10.1186/s12864-024-10261-x)
Supplement: Supplementary file 5 — Supplementary Material 5. [file 12864_2024_10261_MOESM5_ESM.xlsx]

## Sheet: BD_vs_BU
Additional file 5: Results of the differential gene expression analysis for all the comparison
GeneID	logFC	logCPM	LR	PValue	FDR	BU01	BU02	BU03	BD01	BD02	BD03	Product_Description_Vector_base	Description_Blast2GO	Gene_v	GO.IDs	GO.Names
AGAP000732	-2.03733	2.95199	19.2853	1.12567e-05	0.00101605	138	371	125	118	82	30	Synaptic vesicle protein [Source:VB CommunityAnnotation]	synaptic vesicle glyco 2B-like	Other	P:GO:0055085; F:GO:0022857; C:GO:0016021	P:transmembrane transport; F:transmembrane transporter activity; C:integral component of membrane
AGAP001198	-1.36641	7.3071	16.3266	5.33113e-05	0.00345653	2501	6281	2562	3406	1516	1673	chymotrypsin [Source:VB CommunityAnnotation]	chymotrypsin BI-like	Other	P:GO:0006508; F:GO:0004252	P:proteolysis; F:serine-type endopeptidase activity
AGAP001376	-1.08192	6.36715	30.5413	3.26828e-08	9.53568e-06	1628	2213	1494	1151	1192	1428	serine protease inhibitor (serpin) 17 [Source:VB CommunityAnnotation]	serpin 17 inhibitory serine protease partial	Other	P:GO:0010951; F:GO:0004867; C:GO:0005615	P:negative regulation of endopeptidase activity; F:serine-type endopeptidase inhibitor activity; C:extracellular space
AGAP001707	-1.0296	5.95894	57.1786	3.97972e-14	6.5798e-11	1271	1553	1129	1062	1061	842	unspecified product	serine protease gd-like	Other	P:GO:0006508; F:GO:0004252	P:proteolysis; F:serine-type endopeptidase activity
AGAP002495	1.01057	1.20622	14.0016	0.000182651	0.00866934	24	29	15	77	78	52	unspecified product	isoform partial	Other	Other	Other
AGAP002557	-1.44305	7.37335	28.3737	1.00016e-07	2.4804e-05	2446	5662	3488	2722	1764	2018	glucose dehydrogenase (acceptor) [Source:VB CommunityAnnotation]	glucose dehydrogenase [ quinone]	Other	P:GO:0055114; F:GO:0016614; F:GO:0050660; C:GO:0016021	P:obsolete oxidation-reduction process; F:oxidoreductase activity acting on CH-OH group of donors; F:flavin adenine dinucleotide binding; C:integral component of membrane
AGAP002588	-1.18252	5.85201	15.5739	7.93403e-05	0.00462974	756	2172	1014	909	922	729	unspecified product	classical arabinogalactan 9-like isoform X2	Other	Other	Other
AGAP003245	-1.30715	2.04473	19.9316	8.02633e-06	0.000812461	75	115	91	52	51	69	CLIP-domain serine protease [Source:VB CommunityAnnotation]	CLIP domain-containing serine protease 14D-like isoform X1	Other	P:GO:0006508; F:GO:0004252	P:proteolysis; F:serine-type endopeptidase activity
AGAP003246	-1.00143	5.16975	22.0109	2.71107e-06	0.00036343	776	885	622	689	403	643	CLIP-domain serine protease [Source:VB CommunityAnnotation]	serine protease 14	Other	P:GO:0006508; F:GO:0004252; C:GO:0005576	P:proteolysis; F:serine-type endopeptidase activity; C:extracellular region
AGAP003247	-1.37598	6.01079	19.457	1.02891e-05	0.00099095	1236	2002	1230	678	698	1146	CLIP-domain serine protease [Source:VB CommunityAnnotation]	serine protease 14	Other	P:GO:0006508; F:GO:0004252	P:proteolysis; F:serine-type endopeptidase activity
AGAP003691	-1.28393	7.01214	19.063	1.26471e-05	0.00111026	2713	3282	2595	1264	2377	1688	unspecified product	serine protease	Other	P:GO:0006508; F:GO:0004252	P:proteolysis; F:serine-type endopeptidase activity
AGAP004077	1.75245	0.904067	28.3787	9.97585e-08	2.4804e-05	14	12	10	85	59	44	unspecified product	coiled-coil domain-containing 96	Other	Other	Other
AGAP004156	-1.2145	3.27082	56.0587	7.03394e-14	8.72209e-11	196	304	159	165	128	132	synaptic vesicle protein [Source:VB CommunityAnnotation]	synaptic vesicle glyco 2B-like	Other	P:GO:0055085; F:GO:0022857; C:GO:0016021	P:transmembrane transport; F:transmembrane transporter activity; C:integral component of membrane
AGAP004203	1.81688	2.6065	20.886	4.87442e-06	0.000555796	67	36	20	258	270	132	vitellogenin [Source:VB CommunityAnnotation]	vitellogenin-A1-like	Other	P:GO:0006869; F:GO:0005319	P:lipid transport; F:lipid transporter activity
AGAP004620	-1.68318	0.640386	21.0833	4.39745e-06	0.000519318	50	31	32	20	14	20	Envelysin [Source:VB CommunityAnnotation]	zinc metallo ase nas-4 isoform X1	Other	P:GO:0006508; F:GO:0004222; F:GO:0008270	P:proteolysis; F:metalloendopeptidase activity; F:zinc ion binding
AGAP004879	-1.08241	3.58586	15.7192	7.34728e-05	0.00447147	165	409	220	242	162	162	unspecified product	arrestin domain-containing 3-like	Other	Other	Other
AGAP004883	-1.13034	6.58062	20.1184	7.27922e-06	0.00076819	1441	3521	1532	1879	1285	1233	unspecified product	AGAP004883-PA	Other	C:GO:0016020; C:GO:0016021	C:membrane; C:integral component of membrane
AGAP005241	1.22421	3.4346	14.3636	0.000150686	0.00743684	123	84	87	268	375	402	unspecified product	isoform A	Other	C:GO:0016020; C:GO:0016021	C:membrane; C:integral component of membrane
AGAP005458	1.44798	1.44393	24.5221	7.3461e-07	0.000121456	22	30	13	116	65	86	Ser/Thr protein phosphatase/nucleotidase [Source:VB CommunityAnnotation]	apyrase-like	Other	P:GO:0009166; F:GO:0000166; F:GO:0016787	P:nucleotide catabolic process; F:nucleotide binding; F:hydrolase activity
AGAP005645	-1.57825	6.30751	47.0498	6.92043e-12	6.24097e-09	1502	2827	1454	830	986	1016	dehydrogenase/reductase SDR family member 11 precursor [Source:VB CommunityAnnotation]	farnesol dehydrogenase-like	Other	P:GO:0055114; F:GO:0047886	P:obsolete oxidation-reduction process; F:farnesol dehydrogenase activity
AGAP005752	-1.44559	5.62643	24.2751	8.35116e-07	0.000133619	721	1685	1054	895	613	459	glucosyl/glucuronosyl transferases [Source:VB CommunityAnnotation]	glucosyl glucuronosyl transferase	Other	F:GO:0008194; C:GO:0016021	F:UDP-glycosyltransferase activity; C:integral component of membrane
AGAP006222	-1.07643	3.72075	57.9947	2.62827e-14	6.31341e-11	273	370	221	245	183	191	glucosyl/glucuronosyl transferases [Source:VB CommunityAnnotation]	UDP-glucuronosyltransferase 2C1-like	Other	F:GO:0015020; C:GO:0016021	F:glucuronosyltransferase activity; C:integral component of membrane
AGAP007990	-1.86166	7.44102	39.0589	4.11201e-10	2.25599e-07	2951	6426	3739	1490	2255	1614	glucosyl/glucuronosyl transferases [Source:VB CommunityAnnotation]	UDP-glucosyltransferase 2-like	Other	F:GO:0015020; C:GO:0016021	F:glucuronosyltransferase activity; C:integral component of membrane
AGAP008290	-2.15544	1.41027	20.9825	4.63508e-06	0.000534652	46	127	47	45	14	15	trypsin 6 [Source:VB CommunityAnnotation]	trypsin-related protease	Other	P:GO:0006508; P:GO:0007586; F:GO:0004252; C:GO:0005576	P:proteolysis; P:digestion; F:serine-type endopeptidase activity; C:extracellular region
AGAP008291	-2.04999	4.67512	22.9127	1.69528e-06	0.000254806	474	1194	414	421	210	124	trypsin 5 [Source:VB CommunityAnnotation]	trypsin-related protease	Other	P:GO:0006508; P:GO:0007586; F:GO:0004252; C:GO:0005576	P:proteolysis; P:digestion; F:serine-type endopeptidase activity; C:extracellular region
AGAP008293	-1.92633	4.7513	27.3144	1.72919e-07	3.72903e-05	586	1129	425	169	300	320	trypsin 7 [Source:VB CommunityAnnotation]	ame: Full=Trypsin-7 Flags: Precursor	Other	P:GO:0006508; P:GO:0007586; F:GO:0004252; C:GO:0005576	P:proteolysis; P:digestion; F:serine-type endopeptidase activity; C:extracellular region
AGAP009221	-1.09126	6.28322	34.4619	4.34679e-09	1.43734e-06	1388	2053	1549	1224	1133	1220	serine protease inhibitor (serpin) 5 [Source:VB CommunityAnnotation]	serpin 5 inhibitory serine protease partial	Other	P:GO:0010951; F:GO:0004867; C:GO:0005615	P:negative regulation of endopeptidase activity; F:serine-type endopeptidase inhibitor activity; C:extracellular space
AGAP009591	1.04215	5.3316	27.7068	1.41167e-07	3.11196e-05	372	523	349	1283	1618	991	formyltetrahydrofolate dehydrogenase [Source:VB CommunityAnnotation]	cytosolic 10-formyltetrahydrofolate dehydrogenase		P:GO:0006730; P:GO:0009058; P:GO:0009258; P:GO:0055114; F:GO:0016155; F:GO:0016620; F:GO:0016742; C:GO:0005737	P:one-carbon metabolic process; P:biosynthetic process; P:10-formyltetrahydrofolate catabolic process; P:obsolete oxidation-reduction process; F:formyltetrahydrofolate dehydrogenase activity; F:oxidoreductase activity acting on the aldehyde or oxo group of donors
AGAP009771	1.22813	1.68786	16.5777	4.66973e-05	0.00312998	30	37	20	81	125	96	unspecified product	transcriptional regulator of yeast form adherence 4-like isoform X1	Other	Other	Other
AGAP010240	1.25156	3.04678	56.7733	4.89063e-14	6.93073e-11	86	88	53	296	258	260	late trypsin [Source:VB CommunityAnnotation]	serine protease	Other	P:GO:0006508; F:GO:0004252	P:proteolysis; F:serine-type endopeptidase activity
AGAP010363	-1.19137	5.32727	22.1387	2.53643e-06	0.000357794	659	1417	667	790	624	394	unspecified product	AGAP010364- partial	Other	F:GO:0008061; C:GO:0005576	F:chitin binding; C:extracellular region
AGAP010387	-1.57946	5.24853	30.8829	2.74081e-08	8.23904e-06	728	1326	716	747	395	291	alanine-glyoxylate aminotransferase [Source:VB CommunityAnnotation]	serine--pyruvate mitochondrial-like isoform X2	Other	P:GO:0006522; P:GO:0006531; P:GO:0006544; P:GO:0006563; P:GO:0006566; F:GO:0004760; F:GO:0008453	P:alanine metabolic process; P:aspartate metabolic process; P:glycine metabolic process; P:L-serine metabolic process; P:threonine metabolic process; F:serine-pyruvate transaminase activity; F:alanine-glyoxylate transaminase activity
AGAP010398	-1.67043	6.4339	24.8079	6.33363e-07	0.0001086	1883	2129	2063	677	1089	1145	Flavin-containing monooxygenase FMO GS-OX-like 1 [Source:VB CommunityAnnotation]	senecionine N-oxygenase	Other	P:GO:0055114; F:GO:0004499; F:GO:0050660; F:GO:0050661	P:obsolete oxidation-reduction process; F:N N-dimethylaniline monooxygenase activity; F:flavin adenine dinucleotide binding; F:NADP binding
AGAP010657	-2.14129	2.17975	28.4092	9.81994e-08	2.4804e-05	88	218	72	27	49	44	unspecified product	hexamerin- -like	Other	Other	Other
AGAP010765	-1.08572	2.00762	14.7164	0.000124955	0.00635671	97	86	76	76	42	70	unspecified product	Juvenile hormone-inducible	Other	Other	Other
AGAP011100	1.50843	2.39514	14.0953	0.000173777	0.0083683	47	51	28	162	104	257	unspecified product	keratin-associated 16-1-like	Other	Other	Other
AGAP011305	-2.75641	2.59613	15.1037	0.000101763	0.00554665	122	84	266	66	44	16	Alkaline phosphatase [Source:UniProtKB/TrEMBL	alkaline phosphatase	Other	P:GO:0016311; P:GO:0019497; P:GO:0046486; P:GO:0046656; F:GO:0004035; C:GO:0016021; C:GO:0031225	P:dephosphorylation; P:hexachlorocyclohexane metabolic process; P:glycerolipid metabolic process; P:folic acid biosynthetic process; F:alkaline phosphatase activity; C:integral component of membrane; C:anchored component of membrane
AGAP011443	-1.64097	0.204268	15.1278	0.000100474	0.00553726	20	51	14	15	10	14	carboxypeptidase [Source:VB CommunityAnnotation]	retinoid-inducible serine carboxypeptidase-like	Other	P:GO:0006508; F:GO:0004185	P:proteolysis; F:serine-type carboxypeptidase activity
AGAP012604	1.28384	0.907963	19.345	1.09107e-05	0.00101605	15	19	13	72	59	44	unspecified product	AGAP012604-PA	Other	Other	Other
AGAP013031	-1.0386	1.07988	14.9515	0.000110312	0.00585184	42	65	30	33	37	29	unspecified product	organic solute transporter alpha	Other	C:GO:0016021	C:integral component of membrane
AGAP013184	-1.12177	4.70382	45.0989	1.87329e-11	1.42946e-08	658	615	431	397	415	373	CLIP-domain serine protease [Source:VB CommunityAnnotation]	CLIP domain-containing serine protease 2-like	Other	P:GO:0006508; F:GO:0004252	P:proteolysis; F:serine-type endopeptidase activity
AGAP013318	3.58774	1.3984	22.1099	2.57476e-06	0.000357794	4	6	6	240	39	48	outer membrane lipoprotein Blc [Source:VB CommunityAnnotation]	apolipo D-like	Other	F:GO:0031409	F:pigment binding
AGAP013348	-1.08947	6.13253	43.1404	5.09487e-11	3.36941e-08	1567	2012	1060	971	1154	1082	unspecified product	glycine-rich cell wall structural -like	Other	P:GO:0006890; P:GO:0061025; F:GO:0005484; C:GO:0016020; C:GO:0016021	P:retrograde vesicle-mediated transport Golgi to endoplasmic reticulum; P:membrane fusion; F:SNAP receptor activity; C:membrane; C:integral component of membrane
AGAP013496	-1.28382	1.6898	15.9641	6.45551e-05	0.00400242	61	93	66	39	36	60	chitinase [Source:VB CommunityAnnotation]	endochitinase-like	Other	P:GO:0005975; P:GO:0006032; P:GO:0016998; F:GO:0004568; F:GO:0008061	P:carbohydrate metabolic process; P:chitin catabolic process; P:cell wall macromolecule catabolic process; F:chitinase activity; F:chitin binding
AGAP028065	-1.04678	5.94142	42.7768	6.13547e-11	3.80399e-08	1420	1685	912	1131	763	1007	unspecified product	uncharacterized protein LOC120956416	Other	Other	Other
AGAP028360	-1.73185	5.40717	14.7995	0.000119567	0.00611396	498	1566	1042	350	466	572	NADH dehydrogenase subunit 2 [Source:European NucleotideArchive	NADH dehydrogenase subunit 2	Other	P:GO:0006120; P:GO:0006744; P:GO:0006814; P:GO:1902600; F:GO:0008137; C:GO:0005743; C:GO:0016021; C:GO:0070469	P:mitochondrial electron transport NADH to ubiquinone; P:ubiquinone biosynthetic process; P:sodium ion transport; P:proton transmembrane transport; F:NADH dehydrogenase (ubiquinone) activity; C:mitochondrial inner membrane; C:integral component of membrane; C:respirasome
AGAP028373	-1.27426	6.36177	14.4294	0.000145516	0.00721761	1136	2935	1574	1060	973	1385	NADH dehydrogenase subunit 3 [Source:European NucleotideArchive	NADH dehydrogenase subunit 3	Other	P:GO:0006120; P:GO:0006744; P:GO:0006814; P:GO:1902600; F:GO:0008137; C:GO:0016021; C:GO:0030964; C:GO:0031966; C:GO:0070469	P:mitochondrial electron transport NADH to ubiquinone; P:ubiquinone biosynthetic process; P:sodium ion transport; P:proton transmembrane transport; F:NADH dehydrogenase (ubiquinone) activity; C:mitochondrial inner membrane; C:integral component of membrane; C:respirasome
AGAP028375	-2.54744	1.16337	20.6393	5.54453e-06	0.00062502	26	124	46	10	20	17	Other	Other	Other	Other	Other
AGAP028816	9.11108	2.9909	206.211	9.2163e-47	9.14257e-43	1	0	0	354	251	457	Other	Other	Other	Other	Other
AGAP028833	3.19425	0.118737	45.121	1.85226e-11	1.42946e-08	2	2	4	50	30	36	Other	Other	Other	Other	Other
AGAP028849	1.76071	2.42799	77.4171	1.38411e-18	6.8652e-15	41	48	23	237	176	161	Other	Other	Other	Other	Other
AGAP028883	2.1786	2.25076	48.0228	4.2129e-12	4.17919e-09	25	35	18	156	145	218	Other	Other	Other	Other	Other
AGAP028892	1.35076	1.03763	21.1893	4.16078e-06	0.000497289	17	26	8	75	57	62	Other	Other	Other	Other	Other
AGAP028897	1.44084	4.55974	15.9111	6.63876e-05	0.00409047	330	178	98	1012	673	785	Other	Other	Other	Other	Other
AGAP028914	2.45942	3.00716	24.0965	9.16289e-07	0.000144279	38	50	26	482	111	357	Other	Other	Other	Other	Other
AGAP028926	2.05711	3.11565	15.4251	8.58388e-05	0.00495071	81	41	31	477	134	369	Other	Other	Other	Other	Other
AGAP028927	2.49046	0.527863	14.9788	0.000108728	0.0058377	9	6	3	48	19	82	Other	Other	Other	Other	Other
AGAP028941	2.12615	1.6876	25.0073	5.71141e-07	0.000101174	32	15	6	144	128	79	Other	Other	Other	Other	Other
AGAP028950	1.5589	1.21474	18.6873	1.54007e-05	0.00128383	21	18	12	94	47	87	Other	Other	Other	Other	Other
AGAP028962	2.14273	3.22253	50.2709	1.33923e-12	1.47613e-09	59	49	47	364	254	428	Other	Other	Other	Other	Other
AGAP028963	1.51284	3.04851	21.5504	3.44644e-06	0.000432769	98	63	38	348	196	311	Other	Other	Other	Other	Other
AGAP028978	1.58324	2.67543	36.6688	1.40002e-09	5.78673e-07	46	75	29	257	163	241	Other	Other	Other	Other	Other
AGAP029004	5.16029	1.88873	15.4451	8.49389e-05	0.00492745	5	0	3	20	119	304	Other	Other	Other	Other	Other
AGAP029120	-1.28888	1.62652	15.8492	6.85952e-05	0.0042004	64	72	71	42	60	30	unspecified product	uncharacterized protein LOC120904843	Other	P:GO:0006508; F:GO:0004252	P:proteolysis; F:serine-type endopeptidase activity
AGAP029277	-1.54269	2.98884	24.5451	7.25902e-07	0.000121456	182	324	95	130	69	98	unspecified product	lipase member H-like	Other	P:GO:0016042; P:GO:0046486; F:GO:0004806	P:lipid catabolic process; P:glycerolipid metabolic process; F:triglyceride lipase activity
AGAP029319	-1.94797	0.443697	21.628	3.30981e-06	0.000426406	20	59	27	13	11	16	unspecified product	fibrinogen A	Other	Other	Other
AGAP029692	-1.20952	7.27141	19.9611	7.90345e-06	0.000808271	2443	5368	2706	3392	1876	1663	unspecified product	carboxypeptidase B	Other	P:GO:0006508; F:GO:0004181; F:GO:0008270; C:GO:0016021	P:proteolysis; F:metallocarboxypeptidase activity; F:zinc ion binding; C:integral component of membrane
AGAP029694	-3.17415	2.68494	36.805	1.30557e-09	5.63098e-07	306	207	75	29	49	17	unspecified product	DE-cadherin-like isoform X1	Other	P:GO:0007156; F:GO:0005509; C:GO:0005886	P:homophilic cell adhesion via plasma membrane adhesion molecules; F:calcium ion binding; C:plasma membrane
AGAP029702	1.84992	4.68781	38.8631	4.54591e-10	2.25599e-07	187	244	110	997	633	1204	unspecified product	Golgi-associated plant pathogenesis-related 1-like	Other	C:GO:0005576	C:extracellular region
AGAP008212	-2.28536	4.82661	71.6076	2.62543e-17	8.68141e-14	524	1023	704	303	252	162	cytochrome P450 [Source:VB CommunityAnnotation]	probable cytochrome P450 6a14	CYP	P:GO:0055114; F:GO:0004497; F:GO:0005506; F:GO:0016705; F:GO:0020037; C:GO:0016021; C:GO:0043231	P:obsolete oxidation-reduction process; F:monooxygenase activity; F:iron ion binding; F:oxidoreductase activity acting on paired donors with incorporation or reduction of molecular oxygen; F:heme binding; C:integral component of membrane; C:intracellular membrane-bounded organelle
AGAP008217	-1.93751	3.18785	22.0401	2.67013e-06	0.000362845	227	333	157	176	75	40	cytochrome P450 [Source:VB CommunityAnnotation]	cytochrome P450 6d3-like	CYP	P:GO:0055114; F:GO:0004497; F:GO:0005506; F:GO:0016705; F:GO:0020037; C:GO:0016021	P:obsolete oxidation-reduction process; F:monooxygenase activity; F:iron ion binding; F:oxidoreductase activity acting on paired donors with incorporation or reduction of molecular oxygen; F:heme binding; C:integral component of membrane; C:intracellular membrane-bounded organelle with incorporation or reduction of molecular oxygen; F:heme binding; C:integral component of membrane
AGAP008218	-1.14333	5.07455	57.6185	3.18216e-14	6.31341e-11	718	1069	493	591	527	415	cytochrome P450 [Source:VB CommunityAnnotation]	cytochrome P450 6d3-like	CYP	P:GO:0055114; F:GO:0004497; F:GO:0005506; F:GO:0016705; F:GO:0020037; C:GO:0016021	P:obsolete oxidation-reduction process; F:monooxygenase activity; F:iron ion binding; F:oxidoreductase activity acting on paired donors with incorporation or reduction of molecular oxygen; F:heme binding; C:integral component of membrane; C:intracellular membrane-bounded organelle with incorporation or reduction of molecular oxygen; F:heme binding; C:integral component of membrane
AGAP007041	2.66745	0.210519	25.1433	5.32242e-07	9.63448e-05	7	1	4	35	57	28	Angiopoietin-like salivary protein [Source:VB CommunityAnnotation]	partial	SGP	Other	Other
AGAP006369	-2.47754	2.62856	30.3801	3.55157e-08	1.00662e-05	73	261	179	51	50	40	cuticular protein RR-2 family 144 [Source:VB CommunityAnnotation]	uncharacterized PE-PGRS family PE_PGRS54-like	CP	F:GO:0042302	F:structural constituent of cuticle
AGAP004380	-1.05065	2.71454	22.2812	2.355e-06	0.000338574	163	149	111	133	76	104	glutathione S-transferase delta class 12 [Source:VB CommunityAnnotation]	glutathione S-transferase D4-like	GST	P:GO:0006749; P:GO:0006803; F:GO:0004364; F:GO:0005515; C:GO:0005737	P:glutathione metabolic process; P:obsolete glutathione conjugation reaction; F:glutathione transferase activity; F:protein binding; C:cytoplasm

## Sheet: BD_vs_KIS
Additional file 5: Results of the differential gene expression analysis for all the comparison
GeneID	logFC	logCPM	LR	PValue	FDR	KIS01	KIS02	KIS03	BD01	BD02	BD03	Product_Description_Vector_base	Description_Blast2GO	Gene_v	GO.IDs	GO.Names
AGAP000016	1.17401	4.1041	29.2952	6.21487e-08	3.14024e-07	293	260	223	469	488	557	Class B Scavenger Receptor (CD36 domain). [Source:VB CommunityAnnotation]	SCRB10 partial	Other	C:GO:0005886; C:GO:0016021	C:plasma membrane; C:integral component of membrane
AGAP000019	1.0813	5.26962	98.1764	3.82716e-23	1.78121e-21	603	563	669	1361	1062	975	chaoptin [Source:VB CommunityAnnotation]	chaoptin	Other	F:GO:0005515; C:GO:0016021	F:protein binding; C:integral component of membrane
AGAP000037	2.02922	6.69105	222.494	2.5844e-50	1.38007e-47	1086	936	983	3987	3181	3520	unspecified product	low-density lipo receptor-related 4 isoform X1	Other	P:GO:0006897; F:GO:0005509; F:GO:0005515; C:GO:0016021	P:endocytosis; F:calcium ion binding; F:protein binding; C:integral component of membrane
AGAP000039	1.14877	1.74781	21.8172	2.99905e-06	1.12783e-05	52	50	50	90	120	83	gamma-aminobutyric acid receptor subunit alpha [Source:VB CommunityAnnotation]	gamma-aminobutyric acid receptor subunit alpha-6	Other	P:GO:0006821; P:GO:0007214; P:GO:0034220; F:GO:0004890; F:GO:0005230; C:GO:0005886; C:GO:0016021	P:chloride transport; P:gamma-aminobutyric acid signaling pathway; P:ion transmembrane transport; F:GABA-A receptor activity; F:extracellular ligand-gated ion channel activity; C:plasma membrane; C:integral component of membrane
AGAP000051	1.05129	1.08018	11.2014	0.00081734	0.00191385	41	27	31	64	44	70	heme peroxidase 5 [Source:VB CommunityAnnotation]	peroxidase	Other	P:GO:0006804; P:GO:0006979; P:GO:0055114; P:GO:0098869; F:GO:0004601; F:GO:0020037; C:GO:0016021	P:obsolete peroxidase reaction; P:response to oxidative stress; P:obsolete oxidation-reduction process; P:cellular oxidant detoxification; F:peroxidase activity; F:heme binding; C:integral component of membrane
AGAP000075	1.53227	2.85616	99.5436	1.91891e-23	9.31546e-22	93	78	104	264	231	199	otopetrin [Source:VB CommunityAnnotation]	proton channel c-like isoform X1	Other	P:GO:0006811; C:GO:0005886; C:GO:0016021	P:ion transport; C:plasma membrane; C:integral component of membrane
AGAP000079	1.66768	3.49778	121.224	3.41303e-28	2.62338e-26	146	125	128	420	372	318	unspecified product	T family of potassium channels 7	Other	P:GO:0071805; F:GO:0005267; C:GO:0016021	P:potassium ion transmembrane transport; F:potassium channel activity; C:integral component of membrane
AGAP000113	1.60021	3.06696	82.8154	9.00841e-20	2.64926e-18	114	97	95	287	254	267	unspecified product	AGAP000113- partial	Other	P:GO:0006508; F:GO:0004181; F:GO:0008270	P:proteolysis; F:metallocarboxypeptidase activity; F:zinc ion binding
AGAP000121	1.27018	2.9716	57.5345	3.32101e-14	4.52889e-13	99	115	125	269	209	234	unspecified product	patj homolog	Other	F:GO:0005515	F:protein binding
AGAP000128	1.21496	4.73408	31.4797	2.01536e-08	1.10709e-07	483	386	306	817	778	788	MFS transporter synaptic vesicle glycoprotein 2 [Source:VB CommunityAnnotation]	synaptic vesicle glyco 2C-like	Other	P:GO:0055085; F:GO:0022857; C:GO:0016021	P:transmembrane transport; F:transmembrane transporter activity; C:integral component of membrane
AGAP000138	1.05178	3.0637	43.744	3.74256e-11	3.24547e-10	121	143	136	289	221	217	nicotinic acetylcholine receptor subunit alpha 4 [Source:VB CommunityAnnotation]	acetylcholine receptor subunit alpha-like isoform X1	Other	P:GO:0034220; P:GO:0060079; F:GO:0004888; F:GO:0022848; C:GO:0016021; C:GO:0030054; C:GO:0045211	P:ion transmembrane transport; P:excitatory postsynaptic potential; F:transmembrane signaling receptor activity; F:acetylcholine-gated cation-selective channel activity; C:integral component of membrane; C:cell junction; C:postsynaptic membrane
AGAP000147	-1.00509	7.05194	53.3745	2.75655e-13	3.32162e-12	3766	4019	5401	2379	1797	1567	PDZ-binding kinase [Source:VB CommunityAnnotation]	lymphokine-activated killer T-cell-originated kinase	Other	P:GO:0006468; F:GO:0004672; F:GO:0005524	P:protein phosphorylation; F:protein kinase activity; F:ATP binding
AGAP000162	-1.01824	4.48532	35.0323	3.24277e-09	2.06536e-08	663	588	980	373	285	294	Cystathionine beta-synthase [Source:UniProtKB/TrEMBL	cystathionine beta-synthase	Other	P:GO:0006535; P:GO:0006544; P:GO:0006555; P:GO:0006566; P:GO:0015031; P:GO:0019343; F:GO:0004122; C:GO:0030117	P:cysteine biosynthetic process from serine; P:glycine metabolic process; P:methionine metabolic process; P:threonine metabolic process; P:protein transport; P:cysteine biosynthetic process via cystathionine; F:cystathionine beta-synthase activity; C:membrane coat
AGAP000170	1.47906	7.82151	32.5026	1.1903e-08	6.84628e-08	4073	2505	2190	7844	7160	6470	NADH dehydrogenase (ubiquinone) Fe-S protein 7 [Source:VB CommunityAnnotation]	NADH-quinone oxidoreductase subunit B 2-like	Other	P:GO:0006120; P:GO:0006744; P:GO:0006814; P:GO:1902600; F:GO:0008137; F:GO:0046872; F:GO:0048038; F:GO:0051539	P:mitochondrial electron transport NADH to ubiquinone; P:ubiquinone biosynthetic process; P:sodium ion transport; P:proton transmembrane transport; F:NADH dehydrogenase (ubiquinone) activity; F:metal ion binding; F:quinone binding; F:4 iron
AGAP000181	-1.13794	4.37814	60.4928	7.38491e-15	1.09543e-13	758	625	721	350	234	254	riboflavin transporter 2 [Source:VB CommunityAnnotation]	solute carrier family riboflavin member 3-A	Other	P:GO:0032218; F:GO:0032217; C:GO:0005887	P:riboflavin transport; F:riboflavin transmembrane transporter activity; C:integral component of plasma membrane
AGAP000184	-1.25362	9.57661	32.5451	1.16457e-08	6.71347e-08	26042	22554	31524	10021	12644	6564	malate dehydrogenase (oxaloacetate-decarboxylating)(NADP+) [Source:VB CommunityAnnotation]	NADP-dependent malic enzyme isoform X2	Other	P:GO:0006090; P:GO:0006099; P:GO:0006108; P:GO:0015976; F:GO:0004471; F:GO:0046872; F:GO:0051287	P:pyruvate metabolic process; P:tricarboxylic acid cycle; P:malate metabolic process; P:carbon utilization; F:malate dehydrogenase (decarboxylating) (NAD+) activity; F:metal ion binding; F:NAD binding
AGAP000188	1.90709	6.36682	76.7282	1.96184e-18	4.80793e-17	860	801	913	3688	1883	2887	Uridine phosphorylase [Source:UniProtKB/TrEMBL	uridine phosphorylase 1 isoform X2	Other	P:GO:0006206; P:GO:0009116; P:GO:0009166; P:GO:0044206; F:GO:0004850; C:GO:0005634; C:GO:0005737	P:pyrimidine nucleobase metabolic process; P:nucleoside metabolic process; P:nucleotide catabolic process; P:UMP salvage; F:uridine phosphorylase activity; C:nucleus; C:cytoplasm
AGAP000198	1.21353	4.99572	33.6919	6.45691e-09	3.91116e-08	482	450	490	896	797	1134	Chitinase [Source:UniProtKB/TrEMBL	AGAP000198- partial	Other	P:GO:0005975; P:GO:0006032; P:GO:0016998; P:GO:0018990; F:GO:0004568; F:GO:0008061; C:GO:0005576	P:carbohydrate metabolic process; P:chitin catabolic process; P:cell wall macromolecule catabolic process; P:ecdysis
AGAP000204	1.11876	1.26937	23.6312	1.16681e-06	4.70527e-06	33	34	43	85	62	62	unspecified product	AGAP000204-PA	Other	Other	Other
AGAP000246	1.4847	3.27541	76.8825	1.81434e-18	4.4572e-17	122	116	139	319	276	318	unspecified product	clusterin-associated 1	Other	P:GO:0030030; C:GO:0005929	P:cell projection organization; C:cilium
AGAP000253	1.58561	4.13885	22.2436	2.40158e-06	9.19489e-06	329	164	153	703	459	549	solute carrier family 25 [Source:VB CommunityAnnotation]	solute carrier family 25 member 35-like	Other	P:GO:0015867; P:GO:0055085; F:GO:0005347; C:GO:0016021	P:ATP transport; P:transmembrane transport; F:ATP transmembrane transporter activity; C:integral component of membrane
AGAP000260	1.40339	7.65023	36.2069	1.77442e-09	1.17438e-08	3508	2424	2168	6930	5343	6459	mitochondrialATP synthase epsilon chain [Source:VB CommunityAnnotation]	stunted-like isoform X1	Other	P:GO:0015986; F:GO:0046933; C:GO:0000275	P:ATP synthesis coupled proton transport; F:proton-transporting ATP synthase activity rotational mechanism; C:mitochondrial proton-transporting ATP synthase complex
AGAP000268	1.80354	1.65062	47.3582	5.91309e-12	5.80777e-11	30	39	33	110	86	114	unspecified product	uncharacterized protein LOC120957915	Other	C:GO:0016020	C:membrane
AGAP000348	1.54683	4.61171	175.848	3.90861e-40	8.81261e-38	291	282	352	854	781	713	unspecified product	transient receptor potential	Other	P:GO:0050896; P:GO:0070588; F:GO:0005262; F:GO:0005515; C:GO:0016021	P:response to stimulus; P:calcium ion transmembrane transport; F:calcium channel activity; F:protein binding; C:integral component of membrane
AGAP000356	2.00896	1.11288	43.1769	5.00069e-11	4.26003e-10	18	26	18	90	56	74	unspecified product	antigen 5 like allergen Cul n 1-like	Other	C:GO:0005576	C:extracellular region
AGAP000360	1.1182	5.04697	98.6161	3.06524e-23	1.44651e-21	533	479	530	1134	899	892	unspecified product	chaoptin	Other	F:GO:0005515; C:GO:0016021	F:protein binding; C:integral component of membrane
AGAP000363	1.43262	6.11955	101.822	6.07307e-24	3.09635e-22	925	918	934	2580	1819	2153	unspecified product	stoned-B	Other	P:GO:0006886; P:GO:0030100; C:GO:0030131	P:intracellular protein transport; P:regulation of endocytosis; C:clathrin adaptor complex
AGAP000364	1.68399	3.82719	110.2	8.85981e-26	5.38273e-24	169	175	152	514	429	450	protein stoned-A [Source:VB CommunityAnnotation]	stoned-A	Other	P:GO:0006810	P:transport
AGAP000383	1.888	0.799906	42.282	7.90175e-11	6.53391e-10	15	20	18	73	48	52	putative G-protein coupled receptor GPCR [Source:VB CommunityAnnotation]	serine arginine repetitive matrix 2 isoform X1	Other	P:GO:0007186; F:GO:0004930; C:GO:0016021	P:G protein-coupled receptor signaling pathway; F:G protein-coupled receptor activity; C:integral component of membrane
AGAP000449	1.01356	4.58446	66.5979	3.32941e-16	5.98939e-15	405	353	418	716	689	654	unspecified product	serine-rich adhesin for platelets	Other	F:GO:0005515	F:protein binding
AGAP000460	1.20193	4.8992	81.2952	1.94401e-19	5.44859e-18	492	388	458	1021	805	856	unspecified product	flocculation FLO11 isoform X1	Other	Other	Other
AGAP000461	1.54969	6.73269	220.475	7.12579e-50	3.61491e-47	1294	1238	1486	3853	3198	3181	Odz	teneurin-a isoform X1	Other	C:GO:0005886; C:GO:0016021	C:plasma membrane; C:integral component of membrane
AGAP000476	2.2449	2.24287	56.4721	5.70009e-14	7.59962e-13	50	35	36	177	218	110	Xaa-Pro aminopeptidase [Source:VB CommunityAnnotation]	xaa-Pro aminopeptidase -like	Other	P:GO:0006508; F:GO:0070006	P:proteolysis; F:metalloaminopeptidase activity
AGAP000495	-1.40389	1.36932	27.9324	1.25628e-07	6.05667e-07	76	81	109	41	28	19	SUMO-conjugating enzyme UBC9 [Source:VB CommunityAnnotation]	SUMO-conjugating enzyme UBC9-B	Other	P:GO:0016925; F:GO:0005524; F:GO:0016874; F:GO:0061656; C:GO:0005634	P:protein sumoylation; F:ATP binding; F:ligase activity; F:SUMO conjugating enzyme activity; C:nucleus
AGAP000497	-1.14706	2.28957	27.5178	1.55655e-07	7.33525e-07	166	128	195	71	76	45	unspecified product	L-type lectin-domain containing receptor kinase	Other	Other	Other
AGAP000506	1.00211	1.19787	17.1372	3.47738e-05	0.000106881	40	33	37	72	71	50	ATP-binding cassette transporter (ABC transporter) family G member 2 [Source:VB CommunityAnnotation]	scarlet	Other	P:GO:0055085; F:GO:0005524; F:GO:0042626; F:GO:0140359; C:GO:0016021	P:transmembrane transport; F:ATP binding; F:ATPase-coupled transmembrane transporter activity; F:ABC-type transporter activity; C:integral component of membrane
AGAP000519	1.07747	7.94419	109.39	1.33289e-25	7.86251e-24	3844	3636	4262	8473	6569	6587	diacylglycerol kinase (ATP dependent) [Source:VB CommunityAnnotation]	eye-specific diacylglycerol kinase	Other	P:GO:0006769; P:GO:0007205; P:GO:0009395; P:GO:0035556; P:GO:0046486; P:GO:0046497; F:GO:0003951; F:GO:0004143; F:GO:0005515	P:nicotinamide metabolic process; P:protein kinase C-activating G protein-coupled receptor signaling pathway; P:phospholipid catabolic process; P:intracellular signal transduction; P:glycerolipid metabolic process; P:nicotinate nucleotide metabolic process; F:NAD+ kinase activity; F:diacylglycerol kinase activity; F:protein binding
AGAP000520	1.12002	3.96678	55.6069	8.85121e-14	1.144e-12	241	238	248	458	452	459	unspecified product	AAEL004824- partial	Other	F:GO:0016747; C:GO:0016020	F:acyltransferase activity transferring groups other than amino-acyl groups; C:membrane
AGAP000521	1.29735	2.75027	66.445	3.59788e-16	6.44949e-15	94	97	95	231	190	193	unspecified product	nose resistant to fluoxetine 6-like	Other	F:GO:0016747; C:GO:0016021	F:acyltransferase activity transferring groups other than amino-acyl groups; C:integral component of membrane
AGAP000523	1.14065	12.218	25.6768	4.03651e-07	1.763e-06	91357	67038	60185	159632	114447	147414	F-type H+-transportingATPase subunit c [Source:VB CommunityAnnotation]	ATP synthase lipid-binding mitochondrial	Other	P:GO:0015986; P:GO:1902600; F:GO:0008289; F:GO:0015078; C:GO:0016021; C:GO:0045263	P:ATP synthesis coupled proton transport; P:proton transmembrane transport; F:lipid binding; F:proton transmembrane transporter activity; C:integral component of membrane; C:proton-transporting ATP synthase complex coupling factor F(o)
AGAP000546	-1.01548	7.36564	82.2194	1.21788e-19	3.45156e-18	5480	4743	6166	2886	2228	1979	acyl-CoA-binding protein [Source:VB CommunityAnnotation]	acyl- -binding	Other	F:GO:0000062	F:fatty-acyl-CoA binding
AGAP000569	1.32313	3.53505	87.336	9.15683e-21	3.06618e-19	152	160	177	383	344	337	forkhead box protein P [Source:VB CommunityAnnotation]	forkhead box P1-B isoform X1	Other	P:GO:0006355; P:GO:0006355; F:GO:0003700; F:GO:0043565; C:GO:0005667	P:regulation of transcription DNA-templated; P:regulation of transcription
AGAP000571	-1.13759	0.450986	13.4662	0.000242897	0.000636474	42	35	52	21	19	11	CLIP-domain serine protease [Source:VB CommunityAnnotation]	serine protease persephone-like	Other	P:GO:0006508; F:GO:0004252	P:proteolysis; F:serine-type endopeptidase activity
AGAP000587	1.61321	0.815636	26.5491	2.56926e-07	1.16426e-06	14	23	25	76	52	40	unspecified product	serine-rich adhesin for platelets isoform X1	Other	Other	Other
AGAP000595	1.13087	5.49746	49.3387	2.15376e-12	2.25046e-11	740	700	646	1283	1391	1291	lysophosphatidylcholine acyltransferase 2B [Source:VB CommunityAnnotation]	lysophosphatidylcholine acyltransferase isoform X1	Other	P:GO:0006644; F:GO:0016746; C:GO:0016021	P:phospholipid metabolic process; F:acyltransferase activity; C:integral component of membrane
AGAP000603	-1.35487	3.6087	27.5654	1.51875e-07	7.17377e-07	311	456	521	171	104	161	unspecified product	uncharacterized protein LOC120958008	Other	Other	Other
AGAP000604	-1.91993	5.41265	53.0979	3.17328e-13	3.80119e-12	1115	1792	2085	478	283	387	unspecified product	uncharacterized protein LOC120957528	Other	Other	Other
AGAP000618	1.64521	7.21913	70.3976	4.84793e-17	9.58813e-16	2186	1605	1524	5064	4465	4942	succinate dehydrogenase (ubiquinone) membrane anchor subunit [Source:VB CommunityAnnotation]	succinate dehydrogenase [ubiquinone] cytochrome b small mitochondrial	Other	P:GO:0006099; F:GO:0046872; C:GO:0005743; C:GO:0016021	P:tricarboxylic acid cycle; F:metal ion binding; C:mitochondrial inner membrane; C:integral component of membrane
AGAP000629	1.49577	4.611	117.074	2.76536e-27	1.92174e-25	329	317	297	826	756	737	unspecified product	nose resistant to fluoxetine 6	Other	F:GO:0016747; C:GO:0016021	F:acyltransferase activity transferring groups other than amino-acyl groups; C:integral component of membrane
AGAP000650	-1.0122	5.74183	47.3541	5.92553e-12	5.81435e-11	1671	1599	2036	969	788	556	ribonucleases P/MRP protein subunit RPP40 [Source:VB CommunityAnnotation]	ribonuclease P subunit p40-like	Other	P:GO:0001682; C:GO:0030677	P:tRNA 5'-leader removal; C:ribonuclease P complex
AGAP000669	1.6386	8.22356	41.5468	1.15083e-10	9.25958e-10	4727	3261	2671	10644	8541	9886	unspecified product	uncharacterized protein LOC120905909	Other	C:GO:0016021	C:integral component of membrane
AGAP000676	1.11424	2.54651	37.6007	8.68116e-10	6.04523e-09	90	68	115	193	168	152	unspecified product	AGAP000676- partial	Other	Other	Other
AGAP000685	1.25111	2.15747	27.3901	1.66279e-07	7.76708e-07	82	45	67	141	123	136	unspecified product	von Willebrand factor type EGF and pentraxin domain-containing 1-like	Other	F:GO:0005509	F:calcium ion binding
AGAP000695	-1.25842	3.28306	50.1548	1.42082e-12	1.52385e-11	284	308	416	124	130	110	unspecified product	isoform A	Other	Other	Other
AGAP000696	1.78581	1.38127	11.1369	0.000846283	0.00197434	37	32	16	65	53	133	unspecified product	spore wall 1 isoform X2	Other	Other	Other
AGAP000718	1.28053	2.66306	29.7	5.04358e-08	2.59099e-07	84	92	95	287	160	140	unspecified product	monocarboxylate transporter	Other	P:GO:0055085; F:GO:0022857; C:GO:0016021	P:transmembrane transport; F:transmembrane transporter activity; C:integral component of membrane
AGAP000732	-2.43369	3.48785	42.914	5.71988e-11	4.84019e-10	412	406	571	118	82	30	Synaptic vesicle protein [Source:VB CommunityAnnotation]	synaptic vesicle glyco 2B-like	Other	P:GO:0055085; F:GO:0022857; C:GO:0016021	P:transmembrane transport; F:transmembrane transporter activity; C:integral component of membrane
AGAP000743	2.14616	4.32821	112.241	3.16457e-26	1.99427e-24	174	212	158	676	724	696	unspecified product	histone-lysine N-methyltransferase EHMT2-like	Other	C:GO:0016020; C:GO:0016021	C:membrane; C:integral component of membrane
AGAP000760	1.00248	3.39791	37.9302	7.33223e-10	5.1564e-09	183	161	173	315	277	307	alkylated DNA repair protein alkB homolog 7 [Source:VB CommunityAnnotation]	alpha-ketoglutarate-dependent dioxygenase alkB homolog mitochondrial	Other	P:GO:0006631; P:GO:0006974; P:GO:1902445; C:GO:0005759	P:fatty acid metabolic process; P:cellular response to DNA damage stimulus; P:regulation of mitochondrial membrane permeability involved in programmed necrotic cell death; C:mitochondrial matrix
AGAP000772	-2.37265	2.78587	86.5976	1.33008e-20	4.38149e-19	252	232	359	70	45	28	unspecified product	AGAP000772-PA	Other	Other	Other
AGAP000793	2.3902	0.157218	33.6622	6.55641e-09	3.96668e-08	12	6	7	33	50	32	unspecified product	AAEL011377- partial	Other	Other	Other
AGAP000794	1.48353	8.42536	51.9003	5.83926e-13	6.70953e-12	5627	3908	3802	12455	9324	10857	NADH dehydrogenase (ubiquinone) Fe-S protein 2 [Source:VB CommunityAnnotation]	NADH-ubiquinone oxidoreductase 49 kDa subunit-like	Other	P:GO:0055114; F:GO:0016651; F:GO:0048038; F:GO:0051287	P:obsolete oxidation-reduction process; F:oxidoreductase activity transferring groups other than amino-acyl groups; C:integral component of membrane
AGAP000798	2.02918	3.64898	97.43	5.57936e-23	2.52715e-21	122	128	114	424	387	475	ionotropic receptor GLURIIc [Source:VB CommunityAnnotation]	glutamate receptor kainate 2-like isoform X1	Other	P:GO:0006811; P:GO:0007165; P:GO:0007268; F:GO:0004970; C:GO:0016020	P:ion transport; P:signal transduction; P:chemical synaptic transmission; F:ionotropic glutamate receptor activity; C:membrane
AGAP000805	1.41113	5.95963	120.671	4.51053e-28	3.38991e-26	878	739	905	2117	1775	1923	BTB/POZ domain-containing protein KCTD16 [Source:VB CommunityAnnotation]	BTB POZ domain-containing KCTD12	Other	P:GO:0002121; P:GO:0008049; P:GO:0030431; P:GO:0051260; P:GO:0090327; F:GO:0005515	P:inter-male aggressive behavior; P:male courtship behavior; P:sleep; P:protein homooligomerization; P:negative regulation of locomotion involved in locomotory behavior; F:protein binding
AGAP000807	1.38602	4.3845	72.0057	2.14577e-17	4.5546e-16	303	243	311	633	745	561	helix-loop-helix transcription factor [Source:VB CommunityAnnotation]	helix-loop-helix transcription factor	Other	F:GO:0046983	F:protein dimerization activity
AGAP000835	-1.91516	6.27756	64.7618	8.45199e-16	1.41977e-14	2639	2769	3708	987	738	419	unspecified product	ovarian tumor locus-like isoform X2	Other	Other	Other
AGAP000849	1.31257	7.05064	36.5368	1.49808e-09	1.00726e-08	2351	1748	1490	4248	3774	4097	NADH dehydrogenase (ubiquinone) 1 beta subcomplex 1 [Source:VB CommunityAnnotation]	NADH dehydrogenase [ubiquinone] 1 beta subcomplex subunit 1	Other	P:GO:0006118; P:GO:0055114; F:GO:0003954; C:GO:0005739; C:GO:0016021	P:obsolete electron transport; P:obsolete oxidation-reduction process; F:NADH dehydrogenase activity; C:mitochondrion; C:integral component of membrane
AGAP000851	1.48387	8.68839	31.0712	2.48739e-08	1.35102e-07	7414	4505	4040	14841	11462	12864	cytochrome c oxidase subunit 6a	cytochrome c oxidase subunit mitochondrial	Other	P:GO:0006123; P:GO:0008340; P:GO:0050790; P:GO:1902600; P:GO:1902600; F:GO:0004129; F:GO:0030234; C:GO:0005751	P:mitochondrial electron transport cytochrome c to oxygen; P:determination of adult lifespan; P:regulation of catalytic activity; P:proton transmembrane transport; P:proton transmembrane transport; F:cytochrome-c oxidase activity; F:enzyme regulator activity; C:mitochondrial respiratory chain complex IV
AGAP000852	-1.21305	7.73874	105.698	8.58639e-25	4.76052e-23	6846	6635	8713	3337	2786	2243	Small ubiquitin-related modifier [Source:UniProtKB/TrEMBL	small ubiquitin-related modifier 3	Other	P:GO:0002225; P:GO:0007052; P:GO:0016925; P:GO:0021952; P:GO:0035073; P:GO:0035186; P:GO:0043406; P:GO:0045752; P:GO:0045880; P:GO:0046579; P:GO:0046843; P:GO:0051091; P:GO:0055088; P:GO:0060997; P:GO:0071560; P:GO:1903078; F:GO:0005515; F:GO:0031386; C:GO:0000779; C:GO:0000940; C:GO:0005730; C:GO:0030496	P:positive regulation of antimicrobial peptide production; P:mitotic spindle organization; P:protein sumoylation; P:central nervous system projection neuron axonogenesis; P:pupariation; P:syncytial blastoderm mitotic cell cycle; P:positive regulation of MAP kinase activity; P:positive regulation of Toll signaling pathway; P:positive regulation of smoothened signaling pathway; P:positive regulatio…
AGAP000854	1.08921	1.45438	20.0582	7.51199e-06	2.62635e-05	36	45	46	93	63	80	unspecified product	G- coupled receptor 161-like	Other	P:GO:0007186; F:GO:0004930; C:GO:0016021	P:G protein-coupled receptor signaling pathway; F:G protein-coupled receptor activity; C:integral component of membrane
AGAP000879	-2.18768	3.38655	50.9186	9.62756e-13	1.06648e-11	395	374	486	136	68	43	yellow protein [Source:VB CommunityAnnotation]	yellow	Other	P:GO:0042438; P:GO:0060179	P:melanin biosynthetic process; P:male mating behavior
AGAP000893	1.04036	6.21862	59.9468	9.74579e-15	1.42274e-13	1195	1184	1221	2212	2022	2183	unspecified product	microtubule-associated futsch	Other	F:GO:0005515	F:protein binding
AGAP000935	1.49245	9.01567	55.8049	8.00307e-14	1.04369e-12	8233	6034	5715	17663	14512	16833	mitochondrial processing peptidase [Source:VB CommunityAnnotation]	mitochondrial-processing peptidase subunit beta	Other	P:GO:0006627; F:GO:0004222; F:GO:0046872; C:GO:0017087	P:protein processing involved in protein targeting to mitochondrion; F:metalloendopeptidase activity; F:metal ion binding; C:mitochondrial processing peptidase complex
AGAP000954	-1.05593	6.63274	50.6753	1.08983e-12	1.1941e-11	2948	3019	3998	1809	1355	1048	phosphoribosyl pyrophosphate synthetase-associated protein 2 [Source:VB CommunityAnnotation]	phosphoribosyl pyrophosphate synthase-associated 2 isoform X2	Other	P:GO:0006098; P:GO:0006144; P:GO:0009116; P:GO:0009165; P:GO:0016310; F:GO:0000287; F:GO:0004749; F:GO:0016301	P:pentose-phosphate shunt; P:purine nucleobase metabolic process; P:nucleoside metabolic process; P:nucleotide biosynthetic process; P:phosphorylation; F:magnesium ion binding; F:ribose phosphate diphosphokinase activity; F:kinase activity
AGAP000955	1.01073	2.57162	25.6959	3.99671e-07	1.74787e-06	90	83	118	175	200	134	unspecified product	corticotropin-releasing factor-binding	Other	F:GO:0051424; C:GO:0005576	F:corticotropin-releasing hormone binding; C:extracellular region
AGAP000962	1.13408	2.22519	40.4283	2.03964e-10	1.56774e-09	69	75	70	150	129	131	nicotinic acetylcholine receptor subunit alpha 7 [Source:VB CommunityAnnotation]	neuronal acetylcholine receptor subunit alpha-7-like	Other	P:GO:0006812; P:GO:0007271; P:GO:0007630; P:GO:0007632; P:GO:0034220; P:GO:0060079; F:GO:0004888; F:GO:0022848; C:GO:0005892; C:GO:0014069; C:GO:0030054; C:GO:0043197; C:GO:0045211	P:cation transport; P:synaptic transmission cholinergic; P:jump response; P:visual behavior; P:ion transmembrane transport; P:excitatory postsynaptic potential; F:transmembrane signaling receptor activity; F:acetylcholine-gated cation-selective channel activity; C:acetylcholine-gated channel complex; C:postsynaptic density; C:cell junction; C:dendritic spine; C:postsynaptic membrane
AGAP000965	1.22388	5.89008	122.221	2.06543e-28	1.63718e-26	878	807	950	1996	1678	1680	ELAV (embryonic lethal	ELAV 2	Other	F:GO:0003723; C:GO:1990904	F:RNA binding; C:ribonucleoprotein complex
AGAP000974	1.16966	6.25123	109.305	1.39175e-25	8.16224e-24	1133	1146	1186	2495	2186	2114	unspecified product	disintegrin and metallo ase domain-containing unc-71 isoform X5	Other	P:GO:0006508; F:GO:0004222	P:proteolysis; F:metalloendopeptidase activity
AGAP001030	1.04464	3.74312	57.7378	2.99495e-14	4.12863e-13	221	187	239	446	351	365	syntaxin 4 [Source:VB CommunityAnnotation]	syntaxin-4 isoform X2	Other	P:GO:0016192; C:GO:0016021	P:vesicle-mediated transport; C:integral component of membrane
AGAP001052	1.05794	4.68787	34.8817	3.50359e-09	2.21497e-08	443	424	362	834	628	774	ubiquitin carboxyl-terminal hydrolase 2/21 [Source:VB CommunityAnnotation]	ubiquitin carboxyl-terminal hydrolase 8 isoform X1	Other	P:GO:0006511; P:GO:0016579; F:GO:0004843	P:ubiquitin-dependent protein catabolic process; P:protein deubiquitination; F:thiol-dependent deubiquitinase
AGAP001057	-1.28319	5.8731	106.637	5.3454e-25	2.99638e-23	2125	1824	2198	896	737	583	ATP-dependent RNA helicase DDX10/DBP4 [Source:VB CommunityAnnotation]	probable ATP-dependent RNA helicase DDX10	Other	F:GO:0003676; F:GO:0003724; F:GO:0005524	F:nucleic acid binding; F:RNA helicase activity; F:ATP binding
AGAP001097	-1.25187	1.06137	9.71625	0.00182646	0.00396645	96	60	49	18	26	30	Elongation of very long chain fatty acids protein [Source:UniProtKB/TrEMBL	elongation of very long chain fatty acids AAEL008004-like	Other	P:GO:0006633; P:GO:0042967; F:GO:0009922; F:GO:0102336; F:GO:0102337; F:GO:0102338; F:GO:0102756; C:GO:0009923; C:GO:0016021	P:fatty acid biosynthetic process; P:obsolete acyl-carrier-protein biosynthetic process; F:fatty acid elongase activity; F:3-oxo-arachidoyl-CoA synthase activity; F:3-oxo-cerotoyl-CoA synthase activity; F:3-oxo-lignoceronyl-CoA synthase activity; F:very-long-chain 3-ketoacyl-CoA synthase activity; C:fatty acid elongase complex; C:integral component of membrane
AGAP001098	-1.14217	1.76422	13.9821	0.000184555	0.000495469	145	104	83	41	46	44	DAMOX [Source:VB CommunityAnnotation]	D-aspartate oxidase-like	Other	P:GO:0006118; P:GO:0006525; P:GO:0006544; P:GO:0006560; P:GO:0006563; P:GO:0006566; P:GO:0006591; P:GO:0046416; F:GO:0003884; F:GO:0071949	P:obsolete electron transport; P:arginine metabolic process; P:glycine metabolic process; P:proline metabolic process; P:L-serine metabolic process; P:threonine metabolic process; P:ornithine metabolic process; P:D-amino acid metabolic process; F:D-amino-acid oxidase activity; F:FAD binding
AGAP001099	-1.01967	7.52912	96.9193	7.22115e-23	3.22757e-21	6175	5565	6592	3114	2616	2186	Polybromo-1 [Source:VB CommunityAnnotation]	polybromo-1 isoform X1	Other	P:GO:0006338; F:GO:0003677; F:GO:0003682; F:GO:0005515; C:GO:0016586	P:chromatin remodeling; F:DNA binding; F:chromatin binding; F:protein binding; C:RSC-type complex
AGAP001104	-1.75538	5.8329	121.819	2.52924e-28	1.97397e-26	2047	1975	2497	748	554	401	chromatin assembly factor 1 subunitA [Source:VB CommunityAnnotation]	chromatin assembly factor 1 subunit A-A-like	Other	C:GO:0005634	C:nucleus
AGAP001117	1.81263	1.27457	23.7158	1.11661e-06	4.5208e-06	35	29	13	80	76	82	gustatory receptor 37 [Source:VB CommunityAnnotation]	gustatory receptor 2a isoform X6	Other	P:GO:0050909; C:GO:0016021	P:sensory perception of taste; C:integral component of membrane
AGAP001127	-1.0144	4.91063	19.6069	9.51242e-06	3.26499e-05	1288	866	792	538	414	341	P37NB protein [Source:VB CommunityAnnotation]	platelet glyco V-like	Other	F:GO:0005515	F:protein binding
AGAP001138	1.52518	9.7522	35.9737	1.99995e-09	1.31678e-08	14619	9787	8226	30200	24406	27673	F-type H+-transportingATPase subunit b [Source:VB CommunityAnnotation]	ATP synthase subunit mitochondrial	Other	P:GO:0006412; P:GO:0015986; P:GO:0042254; P:GO:1902600; F:GO:0003735; F:GO:0015078; C:GO:0000276; C:GO:0005761	P:translation; P:ATP synthesis coupled proton transport; P:ribosome biogenesis; P:proton transmembrane transport; F:structural constituent of ribosome; F:proton transmembrane transporter activity; C:mitochondrial proton-transporting ATP synthase complex coupling factor F(o); C:mitochondrial ribosome
AGAP001146	-1.00189	5.22655	51.9194	5.7827e-13	6.65207e-12	1105	1161	1433	671	544	406	U3 small nucleolar RNA-associated protein 12 [Source:VB CommunityAnnotation]	WD repeat-containing 3	Other	F:GO:0005515; C:GO:0005730	F:protein binding; C:nucleolus
AGAP001153	1.47844	6.75366	49.1257	2.40075e-12	2.48805e-11	1700	1338	1150	3304	3349	3487	Polymerase delta-interacting protein 2 [Source:VB CommunityAnnotation]	polymerase delta-interacting 2	Other	F:GO:0003677	F:DNA binding
AGAP001156	-1.01797	4.60902	67.4332	2.17948e-16	4.02787e-15	729	749	937	381	361	295	unspecified product	myb L	Other	Other	Other
AGAP001158	-1.53234	2.85873	42.825	5.98621e-11	5.04453e-10	218	206	368	95	80	62	unspecified product	DNA-dependent metalloprotease dvc-1-like	Other	P:GO:0006281; F:GO:0003697; F:GO:0004222; F:GO:0046872; C:GO:0005694	P:DNA repair; F:single-stranded DNA binding; F:metalloendopeptidase activity; F:metal ion binding; C:chromosome
AGAP001161	1.09355	6.80159	19.1379	1.21605e-05	4.09376e-05	2046	1758	1419	4750	2405	2821	long wavelength sensitive opsin [Source:VB CommunityAnnotation]	opsin-1-like	Other	P:GO:0007186; P:GO:0007601; P:GO:0007602; P:GO:0018298; F:GO:0004930; F:GO:0009881; C:GO:0016021	P:G protein-coupled receptor signaling pathway; P:visual perception; P:phototransduction; P:protein-chromophore linkage; F:G protein-coupled receptor activity; F:photoreceptor activity; C:integral component of membrane
AGAP001166	-1.71282	3.18265	99.6324	1.8348e-23	8.99316e-22	303	346	364	92	101	76	GINS complex subunit 4 [Source:VB CommunityAnnotation]	DNA replication complex GINS SLD5	Other	P:GO:0006261; C:GO:0005634	P:DNA-dependent DNA replication; C:nucleus
AGAP001175	1.22278	0.616219	15.9115	6.63757e-05	0.000193854	16	26	23	59	38	37	putative calcitonin receptor 2 [Source:VB CommunityAnnotation]	calcitonin gene-related peptide type 1 receptor	Other	P:GO:0007166; P:GO:0007186; F:GO:0004930; C:GO:0005886; C:GO:0016021	P:cell surface receptor signaling pathway; P:G protein-coupled receptor signaling pathway; F:G protein-coupled receptor activity; C:plasma membrane; C:integral component of membrane
AGAP001181	1.58664	4.28252	85.63	2.16961e-20	7.03288e-19	250	238	229	588	654	622	unspecified product	uncharacterized protein LOC120894677	Other	C:GO:0016020; C:GO:0016021	C:membrane; C:integral component of membrane
AGAP001182	-1.03561	7.77301	42.1764	8.34007e-11	6.8628e-10	6257	7341	8193	4212	2865	2332	unspecified product	AGAP001182-PA	Other	Other	Other
AGAP001196	-1.17659	3.20795	42.2309	8.1108e-11	6.70132e-10	285	295	358	140	139	84	Enn protein [Source:VB CommunityAnnotation]	G kinase-anchoring 1-like	Other	P:GO:0007165; C:GO:0005794	P:signal transduction; C:Golgi apparatus
AGAP001206	1.04274	0.779639	10.2456	0.00137008	0.00306051	38	16	26	56	43	45	unspecified product	AGAP001206-PA	Other	Other	Other
AGAP001218	-1.44911	3.86381	21.701	3.18622e-06	1.19201e-05	461	545	555	124	245	124	tubulin alpha-4A chain [Source:VB CommunityAnnotation]	tubulin alpha-1 chain	Other	P:GO:0000226; P:GO:0032418; P:GO:0055085; F:GO:0003924; F:GO:0005200; F:GO:0005524; F:GO:0005525; F:GO:0042626; C:GO:0000235; C:GO:0016021	P:microtubule cytoskeleton organization; P:lysosome localization; P:transmembrane transport; F:GTPase activity; F:structural constituent of cytoskeleton; F:ATP binding; F:GTP binding; F:ATPase-coupled transmembrane transporter activity; C:astral microtubule; C:integral component of membrane
AGAP001219	3.74236	2.12787	79.7451	4.25976e-19	1.14036e-17	16	13	16	115	249	154	tubulin alpha-4A chain [Source:VB CommunityAnnotation]	tubulin alpha-1 chain	Other	P:GO:0000226; P:GO:0032418; P:GO:0055085; F:GO:0003924; F:GO:0005200; F:GO:0005524; F:GO:0005525; F:GO:0042626; C:GO:0000235; C:GO:0016021	P:microtubule cytoskeleton organization; P:lysosome localization; P:transmembrane transport; F:GTPase activity; F:structural constituent of cytoskeleton; F:ATP binding; F:GTP binding; F:ATPase-coupled transmembrane transporter activity; C:astral microtubule; C:integral component of membrane
AGAP001223	-1.1771	4.72249	33.7133	6.38628e-09	3.87068e-08	801	817	1094	479	358	223	ATP-dependent RNA helicase DDX55/SPB4 [Source:VB CommunityAnnotation]	probable ATP-dependent RNA helicase DDX55 homolog	Other	F:GO:0003723; F:GO:0003724; F:GO:0005524	F:RNA binding; F:RNA helicase activity; F:ATP binding
AGAP001238	1.86183	3.43933	163.584	1.86472e-37	3.5036e-35	113	102	132	437	343	322	Ras-specific guanine nucleotide-releasing factor 2 [Source:VB CommunityAnnotation]	ras-specific guanine nucleotide-releasing factor 2-like isoform X1	Other	P:GO:0035023; P:GO:0043087; F:GO:0005085	P:regulation of Rho protein signal transduction; P:regulation of GTPase activity; F:guanyl-nucleotide exchange factor activity
AGAP001257	1.15739	8.7868	29.6935	5.06034e-08	2.59829e-07	8747	5629	5774	15876	11306	12321	UTP--glucose-1-phosphate uridylyltransferase [Source:VB CommunityAnnotation]	UTP--glucose-1-phosphate uridylyltransferase isoform X2	Other	P:GO:0005982; P:GO:0005985; P:GO:0006011; P:GO:0006012; P:GO:0009117; F:GO:0003983	P:starch metabolic process; P:sucrose metabolic process; P:UDP-glucose metabolic process; P:galactose metabolic process; P:nucleotide metabolic process; F:UTP:glucose-1-phosphate uridylyltransferase activity
AGAP001258	-1.57574	2.25042	52.6894	3.90684e-13	4.60381e-12	149	151	216	64	52	35	unspecified product	gastrula zinc finger -like	Other	F:GO:0008270; C:GO:0005634	F:zinc ion binding; C:nucleus
AGAP001259	-1.06913	3.35122	31.6357	1.85976e-08	1.02885e-07	272	316	429	164	120	136	unspecified product	AGAP008273- partial	Other	Other	Other
AGAP001261	-1.54393	5.55405	121.516	2.94573e-28	2.28148e-26	1615	1572	1998	644	529	387	L-caldesmon [Source:VB CommunityAnnotation]	probable RNA-binding CG14230	Other	F:GO:0003676; C:GO:0043231; C:GO:0044444	F:nucleic acid binding; C:intracellular membrane-bounded organelle; C:obsolete cytoplasmic part
AGAP001268	-1.16887	3.96837	54.4098	1.6275e-13	2.02609e-12	575	428	594	234	221	164	unspecified product	possible transcription factor	Other	Other	Other
AGAP001294	1.96007	3.78488	50.6826	1.08576e-12	1.19094e-11	187	124	103	447	466	487	unspecified product	zinc finger 91	Other	Other	Other
AGAP001312	1.34378	9.05656	46.0628	1.14525e-11	1.0789e-10	8823	7135	6161	17575	14512	16913	succinyl-CoA synthetase alpha subunit [Source:VB CommunityAnnotation]	succinate-- ligase [ADP GDP-forming] subunit mitochondrial	Other	P:GO:0006412; P:GO:0019643; P:GO:0042254; F:GO:0000166; F:GO:0003735; F:GO:0004775; F:GO:0004776; F:GO:0004778; F:GO:0016746; F:GO:0019843; C:GO:0005739; C:GO:0005840; C:GO:0042709	P:translation; P:reductive tricarboxylic acid cycle; P:ribosome biogenesis; F:nucleotide binding; F:structural constituent of ribosome; F:succinate-CoA ligase (ADP-forming) activity; F:succinate-CoA ligase (GDP-forming) activity; F:succinyl-CoA hydrolase activity; F:acyltransferase activity; F:rRNA binding; C:mitochondrion; C:ribosome; C:succinate-CoA ligase complex
AGAP001333	-1.51177	3.98298	12.3364	0.000444203	0.00110031	503	442	792	342	109	99	protein scarlet [Source:VB CommunityAnnotation]	scarlet-like isoform X2	Other	F:GO:0005524; F:GO:0016887; C:GO:0016021	F:ATP binding; F:ATP hydrolysis activity; C:integral component of membrane
AGAP001336	-1.09096	4.25697	33.4769	7.21162e-09	4.32845e-08	562	600	760	361	259	177	unspecified product	metabolite transport HI_1104	Other	P:GO:0008643; P:GO:0055085; F:GO:0022857; C:GO:0016021	P:carbohydrate transport; P:transmembrane transport; F:transmembrane transporter activity; C:integral component of membrane
AGAP001344	1.52594	1.28778	23.6393	1.16192e-06	4.68743e-06	30	36	25	66	74	87	unspecified product	T-box transcription factor TBX1 isoform X2	Other	P:GO:0006355; P:GO:0006355; F:GO:0003677; F:GO:0003700; C:GO:0005634; C:GO:0005667	P:regulation of transcription DNA-templated; P:regulation of transcription
AGAP001346	1.41466	3.61238	87.7374	7.47484e-21	2.53644e-19	164	146	184	396	366	378	unspecified product	isoform A	Other	C:GO:0016020; C:GO:0016021	C:membrane; C:integral component of membrane
AGAP001356	1.27029	6.79246	14.4812	0.000141566	0.000388512	1622	1495	1697	2388	2680	4689	Acetylcholinesterase [Source:UniProtKB/Swiss-Prot	acetylcholinesterase isoform X1	Other	P:GO:0042135; P:GO:0046486; F:GO:0003990; C:GO:0030054; C:GO:0045202	P:neurotransmitter catabolic process; P:glycerolipid metabolic process; F:acetylcholinesterase activity; C:cell junction; C:synapse
AGAP001376	1.36255	5.3672	32.4494	1.2234e-08	7.02468e-08	671	559	468	1151	1192	1428	serine protease inhibitor (serpin) 17 [Source:VB CommunityAnnotation]	serpin 17 inhibitory serine protease partial	Other	P:GO:0010951; F:GO:0004867; C:GO:0005615	P:negative regulation of endopeptidase activity; F:serine-type endopeptidase inhibitor activity; C:extracellular space
AGAP001410	1.04219	4.82214	82.2663	1.18934e-19	3.38012e-18	468	404	498	886	797	767	Sidestep protein [Source:VB CommunityAnnotation]	hemicentin-1	Other	F:GO:0005515; C:GO:0016021	F:protein binding; C:integral component of membrane
AGAP001415	1.28945	3.91595	55.4171	9.74868e-14	1.25044e-12	201	213	234	510	375	489	unspecified product	cubilin isoform X1	Other	F:GO:0005515; C:GO:0016021	F:protein binding; C:integral component of membrane
AGAP001420	1.07329	7.88026	30.2713	3.75637e-08	1.96657e-07	4726	3183	3282	7784	6043	6754	2	phosphoglycerate mutase 2	Other	P:GO:0006094; P:GO:0006096; F:GO:0004082; F:GO:0004619; C:GO:0030018; C:GO:0031430	P:gluconeogenesis; P:glycolytic process; F:bisphosphoglycerate mutase activity; F:phosphoglycerate mutase activity; C:Z disc; C:M band
AGAP001423	-1.77534	6.49226	88.4751	5.14781e-21	1.77652e-19	3233	2535	4665	1065	869	709	Bifunctional purine biosynthesis protein [Source:VB CommunityAnnotation]	bifunctional purine biosynthesis ATIC	Other	P:GO:0006144; P:GO:0006189; F:GO:0003937; F:GO:0004643; C:GO:0042720	P:purine nucleobase metabolic process; P:'de novo' IMP biosynthetic process; F:IMP cyclohydrolase activity; F:phosphoribosylaminoimidazolecarboxamide formyltransferase activity; C:mitochondrial inner membrane peptidase complex
AGAP001425	-1.78147	1.55151	28.3528	1.01098e-07	4.94332e-07	112	121	86	40	29	14	Sulfotransferase (Sult) [Source:VB CommunityAnnotation]	sulfotransferase 1C4	Other	F:GO:0008146	F:sulfotransferase activity
AGAP001434	1.20699	4.0206	99.9646	1.55145e-23	7.67855e-22	237	233	255	558	470	434	glutamate receptor	glutamate-gated chloride channel isoform X1	Other	P:GO:0007165; P:GO:0034220; F:GO:0004888; F:GO:0005230; C:GO:0005886; C:GO:0016021	P:signal transduction; P:ion transmembrane transport; F:transmembrane signaling receptor activity; F:extracellular ligand-gated ion channel activity; C:plasma membrane; C:integral component of membrane
AGAP001458	-1.14713	2.20957	33.8891	5.83434e-09	3.56598e-08	132	137	193	68	62	51	mono-ADP-ribosyltransferase sirtuin 6 [Source:VB CommunityAnnotation]	NAD-dependent deacetylase Sirt6	Other	F:GO:0016740; F:GO:0070403	F:transferase activity; F:NAD+ binding
AGAP001486	1.01829	5.67411	41.5045	1.17599e-10	9.44705e-10	885	823	779	1483	1375	1513	unspecified product	AGAP001486-PA	Other	F:GO:0016747; C:GO:0016021	F:acyltransferase activity transferring groups other than amino-acyl groups; C:integral component of membrane
AGAP001497	1.35361	8.93173	59.4383	1.26186e-14	1.82117e-13	7504	6826	5866	14986	14627	15271	Alpha-actinin	alpha- sarcomeric isoform X1	Other	P:GO:0007186; F:GO:0003779; F:GO:0004930; F:GO:0005509; C:GO:0016021	P:G protein-coupled receptor signaling pathway; F:actin binding; F:G protein-coupled receptor activity; F:calcium ion binding; C:integral component of membrane
AGAP001508	4.68821	4.04062	55.9682	7.36512e-14	9.67455e-13	42	31	17	446	422	1100	unspecified product	glycine-rich 5-like	Other	P:GO:0055114; F:GO:0005506; F:GO:0008475; F:GO:0016491; F:GO:0016705; F:GO:0031418; F:GO:0046872; F:GO:0051213	P:obsolete oxidation-reduction process; F:iron ion binding; F:procollagen-lysine 5-dioxygenase activity; F:oxidoreductase activity; F:oxidoreductase activity acting on paired donors with incorporation or reduction of molecular oxygen; F:L-ascorbic acid binding; F:metal ion binding; F:dioxygenase activity
AGAP001511	2.30334	4.29146	49.5822	1.90231e-12	2.01253e-11	223	149	112	633	639	797	unspecified product	type I cytoskeletal 9-like	Other	C:GO:0016020	C:membrane
AGAP001522	-1.19813	3.73769	40.8795	1.61915e-10	1.26732e-09	459	372	539	240	140	144	Thyroid receptor-interacting protein 13 [Source:VB CommunityAnnotation]	pachytene checkpoint 2 homolog	Other	P:GO:0055085; F:GO:0005524; F:GO:0042626; C:GO:0016021	P:transmembrane transport; F:ATP binding; F:ATPase-coupled transmembrane transporter activity; C:integral component of membrane
AGAP001531	1.31392	0.678274	18.5806	1.62871e-05	5.35652e-05	28	19	18	61	46	36	sodium-independent sulfate anion transporter [Source:VB CommunityAnnotation]	sodium-independent sulfate anion transporter-like	Other	P:GO:0008272; P:GO:0055085; F:GO:0008271; C:GO:0016021	P:sulfate transport; P:transmembrane transport; F:secondary active sulfate transmembrane transporter activity; C:integral component of membrane
AGAP001544	-2.59947	5.31755	62.0783	3.30065e-15	5.12239e-14	1550	1359	2186	392	234	125	tripartite motif-containing protein 37 [Source:VB CommunityAnnotation]	E3 ubiquitin- ligase TRIM37-like isoform X2	Other	P:GO:0006412; P:GO:0042254; F:GO:0003735; F:GO:0005515; F:GO:0008270; C:GO:0015935	P:translation; P:ribosome biogenesis; F:structural constituent of ribosome; F:protein binding; F:zinc ion binding; C:small ribosomal subunit
AGAP001551	-1.15088	3.97302	56.4523	5.75773e-14	7.65634e-13	508	469	620	271	174	184	G patch domain and KOW motifs-containing protein [Source:VB CommunityAnnotation]	G-patch domain and KOW motifs-containing	Other	C:GO:0005634	C:nucleus
AGAP001555	-1.08238	4.39018	71.188	3.24761e-17	6.72453e-16	634	650	820	325	299	241	unspecified product	zinc finger 90	Other	Other	Other
AGAP001556	1.45228	3.2849	77.2245	1.52589e-18	3.78526e-17	137	108	141	309	308	297	odorant-binding protein antennal 7 [Source:VB CommunityAnnotation]	odorant-binding 7	Other	P:GO:0007608; P:GO:0050896; F:GO:0005549; C:GO:0016021	P:sensory perception of smell; P:response to stimulus; F:odorant binding; C:integral component of membrane
AGAP001558	-1.17889	2.9035	38.1712	6.48033e-10	4.60753e-09	262	248	243	90	112	87	putative gonadotrophin releasing hormone receptor 2 [Source:VB CommunityAnnotation]	gonadotropin-releasing hormone receptor isoform X2	Other	P:GO:0007186; F:GO:0004930; C:GO:0016021	P:G protein-coupled receptor signaling pathway; F:G protein-coupled receptor activity; C:integral component of membrane
AGAP001563	1.00278	5.44563	66.2159	4.04146e-16	7.16865e-15	707	626	822	1319	1328	1097	glycerol kinase [Source:VB CommunityAnnotation]	glycerol kinase-like	Other	P:GO:0006072; P:GO:0016310; P:GO:0019563; P:GO:0046486; F:GO:0004370; F:GO:0005524; C:GO:0005741; C:GO:0016021	P:glycerol-3-phosphate metabolic process; P:phosphorylation; P:glycerol catabolic process; P:glycerolipid metabolic process; F:glycerol kinase activity; F:ATP binding; C:mitochondrial outer membrane; C:integral component of membrane
AGAP001566	1.10545	6.10231	50.3145	1.3098e-12	1.41375e-11	1232	1003	978	2215	1848	1971	unspecified product	unc-80 homolog isoform X2	Other	C:GO:0016021	C:integral component of membrane
AGAP001582	-1.03818	6.26499	30.1112	4.0796e-08	2.1183e-07	3039	2148	2448	1200	887	1142	unspecified product	transient receptor potential cation channel painless-like isoform X1	Other	F:GO:0005515	F:protein binding
AGAP001594	2.29895	2.33156	70.0326	5.8332e-17	1.14697e-15	57	35	33	173	171	190	unspecified product	N-alpha-acetyltransferase 80	Other	P:GO:0042967; F:GO:0008080	P:obsolete acyl-carrier-protein biosynthetic process; F:N-acetyltransferase activity
AGAP001611	-1.38508	2.37712	38.8933	4.47616e-10	3.2579e-09	166	158	221	55	76	49	Diphosphomevalonate decarboxylase [Source:UniProtKB/TrEMBL	diphosphomevalonate decarboxylase	Other	P:GO:0006695; P:GO:0016310; P:GO:0019287; F:GO:0004163; F:GO:0005524; C:GO:0005829	P:cholesterol biosynthetic process; P:phosphorylation; P:isopentenyl diphosphate biosynthetic process mevalonate pathway; F:diphosphomevalonate decarboxylase activity; F:ATP binding; C:cytosol
AGAP001614	-1.16674	1.58646	27.8613	1.30333e-07	6.25267e-07	90	87	120	47	33	35	unspecified product	AGAP001614-PA	Other	Other	Other
AGAP001616	-1.00808	6.07471	59.3183	1.34123e-14	1.92205e-13	2184	2030	2453	943	1035	887	unspecified product	agCP14332	Other	Other	Other
AGAP001622	1.26719	9.24019	26.1389	3.17725e-07	1.41698e-06	11071	8322	6639	17509	17730	19226	myosin light chain 5 [Source:VB CommunityAnnotation]	myosin regulatory light chain 2	Other	F:GO:0005509	F:calcium ion binding
AGAP001626	-1.27452	1.40093	18.3295	1.8581e-05	6.0617e-05	79	83	103	52	25	20	unspecified product	B-cell linker	Other	P:GO:0007169; P:GO:0035556	P:transmembrane receptor protein tyrosine kinase signaling pathway; P:intracellular signal transduction
AGAP001630	1.13944	7.57918	38.7602	4.79203e-10	3.47286e-09	3678	2481	2652	6304	5137	5499	Triosephosphate isomerase [Source:UniProtKB/TrEMBL	triosephosphate isomerase	Other	P:GO:0006000; P:GO:0006013; P:GO:0006020; P:GO:0006094; P:GO:0006096; P:GO:0015976; P:GO:0046486; F:GO:0004807	P:fructose metabolic process; P:mannose metabolic process; P:inositol metabolic process; P:gluconeogenesis; P:glycolytic process; P:carbon utilization; P:glycerolipid metabolic process; F:triose-phosphate isomerase activity
AGAP001633	1.0895	10.5403	91.5914	1.06554e-21	4.03395e-20	23329	22774	24334	50097	39930	40842	unspecified product	twitchin isoform X1	Other	P:GO:0006468; F:GO:0004672; F:GO:0005515; F:GO:0005524	P:protein phosphorylation; F:protein kinase activity; F:protein binding; F:ATP binding
AGAP001648	1.30471	2.273	8.30179	0.00396059	0.00797147	105	67	29	156	132	151	CLIP-domain serine protease [Source:VB CommunityAnnotation]	CLIPB17 partial	Other	P:GO:0006508; F:GO:0004252	P:proteolysis; F:serine-type endopeptidase activity
AGAP001653	1.48168	9.25112	55.2867	1.04173e-13	1.33452e-12	9848	6981	6840	20655	17293	19635	NADH dehydrogenase (ubiquinone) Fe-S protein 1 [Source:VB CommunityAnnotation]	NADH-ubiquinone oxidoreductase 75 kDa mitochondrial	Other	P:GO:0006118; P:GO:0006120; P:GO:0006744; P:GO:0006814; P:GO:1902600; F:GO:0008137; F:GO:0009055; F:GO:0046872; F:GO:0051539; C:GO:0005743	P:obsolete electron transport; P:mitochondrial electron transport NADH to ubiquinone; P:ubiquinone biosynthetic process; P:sodium ion transport; P:proton transmembrane transport; F:NADH dehydrogenase (ubiquinone) activity; F:electron transfer activity; F:metal ion binding; F:4 iron 4 sulfur cluster binding; C:mitochondrial inner membrane
AGAP001656	-1.32845	3.73063	90.5908	1.76677e-21	6.54222e-20	438	423	535	181	170	133	ribosomal RNA-processing protein 7 [Source:VB CommunityAnnotation]	ribosomal RNA-processing 7 homolog A	Other	F:GO:0003723	F:RNA binding
AGAP001687	1.03536	1.69956	23.6236	1.17145e-06	4.72022e-06	41	56	58	110	85	83	unspecified product	rho gtpase activating	Other	P:GO:0007165	P:signal transduction
AGAP001690	1.34053	6.99307	143.695	4.14338e-33	5.38958e-31	1688	1764	1885	4175	3844	3724	regulating synaptic membrane exocytosis protein 2 [Source:VB CommunityAnnotation]	regulating synaptic membrane exocytosis 2 isoform X1	Other	P:GO:0006886; P:GO:0006887; F:GO:0031267; C:GO:0016020	P:intracellular protein transport; P:exocytosis; F:small GTPase binding; C:membrane
AGAP001711	1.34903	7.21598	35.6313	2.3843e-09	1.54873e-08	2672	1864	1620	5104	4138	4503	NADH dehydrogenase (ubiquinone) Fe-S protein 8 [Source:VB CommunityAnnotation]	NADH-ubiquinone oxidoreductase subunit 8	Other	P:GO:0055114; F:GO:0016651; F:GO:0051539; C:GO:0016020	P:obsolete oxidation-reduction process; F:oxidoreductase activity acting on NAD(P)H; F:4 iron 4 sulfur cluster binding; C:membrane
AGAP001717	2.23211	1.75671	33.0395	9.03067e-09	5.32704e-08	37	27	22	140	159	62	unspecified product	AGAP001717-PA	Other	C:GO:0016020; C:GO:0016021	C:membrane; C:integral component of membrane
AGAP001732	1.74248	2.53277	92.9291	5.42021e-22	2.13153e-20	77	56	63	228	180	167	hemomucin [Source:VB CommunityAnnotation]	adipocyte plasma membrane-associated -like	Other	P:GO:0016114; P:GO:0042432; F:GO:0016844	P:terpenoid biosynthetic process; P:indole biosynthetic process; F:strictosidine synthase activity
AGAP001756	2.3026	0.807017	19.765	8.7571e-06	3.02722e-05	10	17	16	48	35	97	solute carrier family 44	choline transporter 1	Other	P:GO:0055085; F:GO:0022857; C:GO:0016021	P:transmembrane transport; F:transmembrane transporter activity; C:integral component of membrane
AGAP001769	-1.44791	6.45742	20.1378	7.20568e-06	2.52274e-05	3154	2710	3691	627	1080	1228	beat protein [Source:VB CommunityAnnotation]	AGAP001766- partial	Other	C:GO:0016021	C:integral component of membrane
AGAP001777	2.07851	4.65958	164.342	1.27349e-37	2.48478e-35	256	226	233	1049	719	873	ATP-binding cassette transporter (ABC transporter) family C member 1 [Source:VB CommunityAnnotation]	multidrug resistance-associated 4-like	Other	P:GO:0055085; F:GO:0005524; F:GO:0042626; F:GO:0140359; C:GO:0016021	P:transmembrane transport; F:ATP binding; F:ATPase-coupled transmembrane transporter activity; F:ABC-type transporter activity; C:integral component of membrane
AGAP001781	-1.82429	2.07362	17.5441	2.80718e-05	8.80423e-05	112	147	214	71	33	16	unspecified product	zinc finger 768 isoform X2	Other	Other	Other
AGAP001788	-1.31773	4.19345	72.6773	1.5268e-17	3.31003e-16	580	599	747	259	250	166	M-type 9 protein [Source:VB CommunityAnnotation]	coiled-coil domain-containing 137	Other	Other	Other
AGAP001789	-1.97053	0.661693	41.3747	1.25671e-10	1.00478e-09	53	52	68	11	15	12	(methionine synthase) reductase [Source:VB CommunityAnnotation]	methionine synthase reductase-like	Other	P:GO:0006118; P:GO:0009086; P:GO:0050667; P:GO:0055114; F:GO:0003958; F:GO:0010181; F:GO:0016709; F:GO:0030586; F:GO:0050660; C:GO:0005829	P:obsolete electron transport; P:methionine biosynthetic process; P:homocysteine metabolic process; P:obsolete oxidation-reduction process; F:NADPH-hemoprotein reductase activity; F:FMN binding; F:oxidoreductase activity with incorporation or reduction of molecular oxygen NAD(P)H as one donor and incorporation of one atom of oxygen; F:[methionine synthase] reductase activity; F:flavin adenine din…
AGAP001799	1.12476	9.00635	30.1699	3.95813e-08	2.06262e-07	8467	8066	7276	15886	11928	17205	tropomyosin 1 [Source:VB CommunityAnnotation]	tropomyosin-2 isoform X2	Other	Other	Other
AGAP001821	1.00109	2.96065	23.744	1.10037e-06	4.4586e-06	143	117	121	215	265	184	unspecified product	arrestin domain-containing 17-like	Other	C:GO:0016020; C:GO:0016021	C:membrane; C:integral component of membrane
AGAP001856	-1.61483	6.23493	115.797	5.2659e-27	3.56185e-25	2395	2774	3244	790	876	710	period circadian protein [Source:VB CommunityAnnotation]	period circadian isoform X2	Other	P:GO:0006355; P:GO:0006355; F:GO:0003677; F:GO:0003700; C:GO:0005634; C:GO:0005667; C:GO:0005737	P:regulation of transcription DNA-templated; P:regulation of transcription DNA-templated; F:DNA binding; F:DNA-binding transcription factor activity; C:nucleus; C:transcription regulator complex; C:cytoplasm
AGAP001870	1.11522	5.33299	93.3482	4.38574e-22	1.73819e-20	639	607	635	1342	1105	1110	solute carrier family 7 (L-type amino acid transporter) b(0	+)-type amino acid transporter 1 isoform X1	Other	P:GO:0055085; F:GO:0022857; C:GO:0016021	P:transmembrane transport; F:transmembrane transporter activity; C:integral component of membrane
AGAP001884	1.50389	8.67183	72.3129	1.8364e-17	3.9143e-16	6362	4515	4819	14430	11434	12937	fumarate hydratase	fumarate mitochondrial-like isoform X1	Other	P:GO:0006106; P:GO:0019643; F:GO:0004333; C:GO:0045239	P:fumarate metabolic process; P:reductive tricarboxylic acid cycle; F:fumarate hydratase activity; C:tricarboxylic acid cycle enzyme complex
AGAP001889	2.66751	6.3568	85.1522	2.76266e-20	8.84225e-19	636	575	423	2442	3679	2877	unspecified product	metallothionein partial	Other	Other	Other
AGAP001890	2.42334	4.58548	150.817	1.14946e-34	1.71506e-32	183	172	205	837	752	989	unspecified product	metallothionein partial	Other	F:GO:0046872	F:metal ion binding
AGAP001892	-1.39941	4.05102	36.7278	1.35832e-09	9.18155e-09	542	565	661	285	197	115	arrestin domain-containing protein 3 [Source:VB CommunityAnnotation]	arrestin domain-containing 3-like	Other	Other	Other
AGAP001903	1.19936	9.14324	40.9645	1.55022e-10	1.21926e-09	10333	7278	7707	18082	14976	17464	NAD-dependent malate dehydrogenase [Source:VB CommunityAnnotation]	malate mitochondrial	Other	P:GO:0005975; P:GO:0006090; P:GO:0006108; P:GO:0019643; P:GO:0046487; F:GO:0030060; C:GO:0005739	P:carbohydrate metabolic process; P:pyruvate metabolic process; P:malate metabolic process; P:reductive tricarboxylic acid cycle; P:glyoxylate metabolic process; F:L-malate dehydrogenase activity; C:mitochondrion
AGAP001933	-1.32855	4.88904	40.2343	2.25261e-10	1.71455e-09	919	906	1323	519	344	244	kinase [Source:VB CommunityAnnotation]	nucleosomal histone kinase 1	Other	P:GO:0006468; F:GO:0004672; F:GO:0005524	P:protein phosphorylation; F:protein kinase activity; F:ATP binding
AGAP001936	1.76236	6.35058	212.816	3.33743e-48	1.47224e-45	911	854	989	3387	2398	2408	phosphatidylinositol phospholipase C	1-phosphatidylinositol 4 5-bisphosphate phosphodiesterase isoform X1	Other	P:GO:0009395; P:GO:0035556; P:GO:0035556; P:GO:0046339; F:GO:0004435; F:GO:0005509	P:phospholipid catabolic process; P:intracellular signal transduction; P:intracellular signal transduction; P:diacylglycerol metabolic process; F:phosphatidylinositol phospholipase C activity; F:calcium ion binding
AGAP001949	-1.49303	4.12877	40.6163	1.85252e-10	1.43807e-09	496	598	815	283	184	132	unspecified product	AGAP001949-PA	Other	Other	Other
AGAP001956	1.8267	4.3867	21.2639	4.00197e-06	1.47116e-05	238	172	274	1323	470	407	Niemann-Pick Type C-2 [Source:VB CommunityAnnotation]	NPC intracellular cholesterol transporter 2 homolog a-like	Other	Other	Other
AGAP001961	1.31066	3.86491	40.19	2.30429e-10	1.74995e-09	213	203	201	436	561	339	GPCR vasopressin family receptor 2 [Source:VB CommunityAnnotation]	cardioacceleratory peptide receptor-like isoform X1	Other	P:GO:0007187; F:GO:0005000; C:GO:0005886; C:GO:0016021	P:G protein-coupled receptor signaling pathway coupled to cyclic nucleotide second messenger; F:vasopressin receptor activity; C:plasma membrane; C:integral component of membrane
AGAP001969	3.42238	5.6741	18.9314	1.35504e-05	4.53138e-05	326	204	105	1203	709	3788	polyubiquitin [Source:VB CommunityAnnotation]	polyubiquitin-C isoform X2	Other	F:GO:0005515	F:protein binding
AGAP001982	1.88285	3.03183	59.012	1.56716e-14	2.23008e-13	99	88	69	312	216	298	unspecified product	high affinity nuclear juvenile hormone binding	Other	C:GO:0016021	C:integral component of membrane
AGAP001990	2.26737	1.49857	95.5011	1.47807e-22	6.24056e-21	20	25	26	110	96	93	histamine-gated chloride channel subunit [Source:VB CommunityAnnotation]	glycine receptor subunit alpha-2-like	Other	P:GO:0007165; P:GO:0034220; F:GO:0003723; F:GO:0004888; F:GO:0005230; C:GO:0005886; C:GO:0016021	P:signal transduction; P:ion transmembrane transport; F:RNA binding; F:transmembrane signaling receptor activity; F:extracellular ligand-gated ion channel activity; C:plasma membrane; C:integral component of membrane
AGAP002012	1.00206	3.93989	35.5217	2.5222e-09	1.62995e-08	299	220	234	500	402	416	unspecified product	lateral signaling target 2 homolog	Other	P:GO:0006508; F:GO:0004252	P:proteolysis; F:serine-type endopeptidase activity
AGAP002017	-1.11161	2.65203	25.6798	4.03014e-07	1.76173e-06	190	176	262	121	68	66	Hexosyltransferase [Source:UniProtKB/TrEMBL	Beta-1 3-galactosyltransferase 5	Other	P:GO:0006486; F:GO:0016758; C:GO:0000139; C:GO:0016021	P:protein glycosylation; F:hexosyltransferase activity; C:Golgi membrane; C:integral component of membrane
AGAP002020	1.17635	6.69733	37.9298	7.33361e-10	5.1564e-09	1970	1389	1327	3495	2859	2926	NADH dehydrogenase (ubiquinone) 1 beta subcomplex 8 [Source:VB CommunityAnnotation]	NADH dehydrogenase [ubiquinone] 1 beta subcomplex subunit mitochondrial	Other	P:GO:0006120; P:GO:0006744; P:GO:0006814; P:GO:1902600; F:GO:0008137; C:GO:0005747; C:GO:0016021	P:mitochondrial electron transport NADH to ubiquinone; P:ubiquinone biosynthetic process; P:sodium ion transport; P:proton transmembrane transport; F:NADH dehydrogenase (ubiquinone) activity; C:mitochondrial respiratory chain complex I; C:integral component of membrane
AGAP002038	1.73438	6.10109	38.2593	6.19423e-10	4.41649e-09	1071	671	588	2159	2192	2379	unspecified product	leucine-rich PPR motif-containing mitochondrial	Other	P:GO:0002082; P:GO:0022400; P:GO:0044528; P:GO:0070129; P:GO:1903108; F:GO:0005515; C:GO:0005739	P:regulation of oxidative phosphorylation; P:regulation of rhodopsin mediated signaling pathway; P:regulation of mitochondrial mRNA stability; P:regulation of mitochondrial translation; P:regulation of mitochondrial transcription; F:protein binding; C:mitochondrion
AGAP002055	1.26439	0.875308	17.4797	2.90387e-05	9.08415e-05	29	27	21	48	60	53	Beta-galactosidase [Source:UniProtKB/TrEMBL	beta-galactosidase-like isoform X1	Other	P:GO:0006012; P:GO:0006027; P:GO:0006687; P:GO:0046486; F:GO:0004565; C:GO:0009341; C:GO:0016021	P:galactose metabolic process; P:glycosaminoglycan catabolic process; P:glycosphingolipid metabolic process; P:glycerolipid metabolic process; F:beta-galactosidase activity; C:beta-galactosidase complex; C:integral component of membrane
AGAP002056	1.93352	2.7758	76.4417	2.26812e-18	5.47912e-17	68	83	57	293	200	210	beta-galactosidase [Source:VB CommunityAnnotation]	beta-galactosidase-like isoform X2	Other	P:GO:0006012; P:GO:0006027; P:GO:0006687; P:GO:0046486; F:GO:0004565; C:GO:0009341	P:galactose metabolic process; P:glycosaminoglycan catabolic process; P:glycosphingolipid metabolic process; P:glycerolipid metabolic process; F:beta-galactosidase activity; C:beta-galactosidase complex
AGAP002074	-1.15315	1.76536	30.51	3.32151e-08	1.75613e-07	112	100	124	58	35	39	unspecified product	AGAP002074-PA	Other	Other	Other
AGAP002083	1.07294	2.45128	35.09	3.1481e-09	2.01011e-08	79	83	97	172	138	163	unspecified product	zinc finger rotund isoform X1	Other	Other	Other
AGAP002102	1.75284	6.26348	32.6195	1.12085e-08	6.48353e-08	1232	756	586	3181	2578	1971	unspecified product	probable maltase	Other	P:GO:0005975; P:GO:0006428; P:GO:0009097; P:GO:0009098; P:GO:0009099; P:GO:0106074; F:GO:0000049; F:GO:0002161; F:GO:0004822; F:GO:0005524; F:GO:0090599	P:carbohydrate metabolic process; P:isoleucyl-tRNA aminoacylation; P:isoleucine biosynthetic process; P:leucine biosynthetic process; P:valine biosynthetic process; P:aminoacyl-tRNA metabolism involved in translational fidelity; F:tRNA binding; F:aminoacyl-tRNA editing activity; F:isoleucine-tRNA ligase activity; F:ATP binding; F:alpha-glucosidase activity
AGAP002128	1.05693	5.69702	48.4838	3.33034e-12	3.36814e-11	918	763	806	1558	1392	1537	BRCA1-associated protein [Source:VB CommunityAnnotation]	BRCA1-associated -like	Other	F:GO:0003676; F:GO:0008270	F:nucleic acid binding; F:zinc ion binding
AGAP002137	1.2376	3.61406	56.7129	5.04306e-14	6.74135e-13	192	182	162	428	331	349	unspecified product	Juvenile hormone-inducible	Other	Other	Other
AGAP002145	1.71201	5.80723	201.902	8.03251e-46	2.81027e-43	700	576	663	2129	1814	1611	inactivation no afterpotential D protein [Source:VB CommunityAnnotation]	inactivation-no-after-potential D isoform X1	Other	F:GO:0005515	F:protein binding
AGAP002150	1.06483	5.79228	81.2509	1.98804e-19	5.55666e-18	918	827	906	1903	1460	1487	hyperpolarization activated cyclic nucleotide-gated potassium channel 2 [Source:VB CommunityAnnotation]	uncharacterized protein LOC120898761 isoform X1	Other	P:GO:0006813; P:GO:0055085; F:GO:0005249; C:GO:0008076	P:potassium ion transport; P:transmembrane transport; F:voltage-gated potassium channel activity; C:voltage-gated potassium channel complex
AGAP002170	1.32274	7.32024	41.6959	1.06631e-10	8.62053e-10	2804	2079	1825	5400	4447	4841	NADH dehydrogenase (ubiquinone) flavoprotein 2 [Source:VB CommunityAnnotation]	NADH dehydrogenase [ubiquinone] flavo mitochondrial	Other	P:GO:0055114; F:GO:0016491; F:GO:0046872; F:GO:0051537	P:obsolete oxidation-reduction process; F:oxidoreductase activity; F:metal ion binding; F:2 iron 2 sulfur cluster binding
AGAP002188	1.24278	0.917801	11.791	0.000595176	0.00143266	40	20	20	71	41	55	odorant-binding protein 12 [Source:VB CommunityAnnotation]	general odorant-binding 99a-like	Other	F:GO:0005549	F:odorant binding
AGAP002192	1.59917	8.98787	37.4605	9.3281e-10	6.46026e-09	7972	5973	4510	17805	14009	17163	isocitrate dehydrogenase (NAD+) [Source:VB CommunityAnnotation]	isocitrate dehydrogenase [NAD] subunit mitochondrial isoform X1	Other	P:GO:0006099; F:GO:0004449; C:GO:0005739	P:tricarboxylic acid cycle; F:isocitrate dehydrogenase (NAD+) activity; C:mitochondrion
AGAP002203	1.35367	1.15632	23.9031	1.01307e-06	4.14459e-06	35	32	23	77	58	67	unspecified product	AGAP002203-PA	Other	Other	Other
AGAP002217	1.08421	4.16002	55.8773	7.71388e-14	1.00987e-12	302	245	301	671	470	439	pyruvate dehydrogenase phosphatase regulatory subunit [Source:VB CommunityAnnotation]	pyruvate dehydrogenase phosphatase regulatory mitochondrial-like isoform X1	Other	P:GO:0055114; F:GO:0005515; F:GO:0016491	P:obsolete oxidation-reduction process; F:protein binding; F:oxidoreductase activity
AGAP002241	-1.17878	3.03643	44.8109	2.17015e-11	1.94607e-10	247	239	349	120	112	88	unspecified product	zinc finger OZF-like	Other	Other	Other
AGAP002245	1.25361	8.4077	16.1532	5.84189e-05	0.000172028	7066	4189	3456	9601	10065	10802	cytochrome b-c1 complex subunit 6	cytochrome b-c1 complex subunit mitochondrial	Other	P:GO:0006118; P:GO:0006122; P:GO:0009060; P:GO:1902600; F:GO:0008121; C:GO:0005750; C:GO:0045275	P:obsolete electron transport; P:mitochondrial electron transport ubiquinol to cytochrome c; P:aerobic respiration; P:proton transmembrane transport; F:ubiquinol-cytochrome-c reductase activity; C:mitochondrial respiratory chain complex III; C:respiratory chain complex III
AGAP002248	-1.13418	2.81512	39.5783	3.1517e-10	2.34437e-09	201	216	290	117	88	76	kinesin family member C1 [Source:VB CommunityAnnotation]	claret segregational	Other	P:GO:0007018; F:GO:0005524; F:GO:0008017; F:GO:0008569; C:GO:0005871; C:GO:0005874; C:GO:0045298	P:microtubule-based movement; F:ATP binding; F:microtubule binding; F:minus-end-directed microtubule motor activity; C:kinesin complex; C:microtubule; C:tubulin complex
AGAP002251	-1.15882	6.58747	82.8466	8.86768e-20	2.61545e-18	2911	3127	3819	1542	1312	1011	ubiquitin-conjugating enzyme E2 G1 [Source:VB CommunityAnnotation]	ubiquitin-conjugating enzyme E2 G1	Other	F:GO:0005524; F:GO:0016740	F:ATP binding; F:transferase activity
AGAP002256	-1.33476	3.36907	35.9355	2.0396e-09	1.3394e-08	302	354	429	171	131	78	RNA-binding protein 7 [Source:VB CommunityAnnotation]	RNA-binding 7	Other	F:GO:0003723	F:RNA binding
AGAP002270	2.78737	4.98492	32.9214	9.59614e-09	5.63114e-08	280	171	137	1374	562	1596	CLIP-domain serine protease [Source:VB CommunityAnnotation]	CLIPB7 partial	Other	P:GO:0006508; F:GO:0004252; C:GO:0005576	P:proteolysis; F:serine-type endopeptidase activity; C:extracellular region
AGAP002296	1.35296	5.39998	114.311	1.11419e-26	7.29325e-25	612	511	639	1457	1180	1271	cytoplasmic polyadenylation element binding protein 2 [Source:VB CommunityAnnotation]	cytoplasmic polyadenylation element-binding 3 isoform X1	Other	P:GO:0006417; P:GO:0006417; F:GO:0003730; F:GO:0045182	P:regulation of translation; P:regulation of translation; F:mRNA 3'-UTR binding; F:translation regulator activity
AGAP002297	1.20511	0.948369	22.2544	2.38809e-06	9.1467e-06	29	21	34	65	54	50	unspecified product	bric-a-brac 2-like isoform X1	Other	F:GO:0005515	F:protein binding
AGAP002305	-1.06486	3.13823	45.0406	1.92993e-11	1.74675e-10	288	241	345	137	123	103	pre-mRNA-splicing factor [Source:VB CommunityAnnotation]	pre-mRNA-splicing factor SPF27	Other	P:GO:0006397; P:GO:0008380; C:GO:0005634	P:mRNA processing; P:RNA splicing; C:nucleus
AGAP002314	-1.29729	2.49509	37.2435	1.04264e-09	7.16707e-09	160	181	242	83	76	48	unspecified product	AGAP002314-PA	Other	F:GO:0008270; C:GO:0005634	F:zinc ion binding; C:nucleus
AGAP002323	1.84582	2.46287	44.002	3.28032e-11	2.87163e-10	79	42	56	204	145	203	unspecified product	E3 ubiquitin- ligase SIAH1A	Other	F:GO:0005515; F:GO:0046872	F:protein binding; F:metal ion binding
AGAP002325	1.16266	3.24638	29.8159	4.7509e-08	2.45056e-07	176	117	139	310	234	296	unspecified product	neural cell adhesion molecule 1 isoform X1	Other	F:GO:0005515	F:protein binding
AGAP002330	-1.29978	3.95632	51.2335	8.20065e-13	9.19379e-12	497	466	668	225	218	135	60S ribosome subunit biogenesis protein NIP7 homolog [Source:UniProtKB/TrEMBL	60S ribosome subunit biogenesis NIP7 homolog	Other	P:GO:0042255; P:GO:0042273; F:GO:0003723; C:GO:0005730; C:GO:0030687	P:ribosome assembly; P:ribosomal large subunit biogenesis; F:RNA binding; C:nucleolus; C:preribosome large subunit precursor
AGAP002350	1.12519	9.92195	37.7144	8.18978e-10	5.72663e-09	16374	15195	13293	28584	25727	30605	troponin T	troponin skeletal muscle isoform X8	Other	P:GO:0006937; C:GO:0005861	P:regulation of muscle contraction; C:troponin complex
AGAP002353	2.34765	6.69853	139.175	4.03343e-32	4.81449e-30	987	599	955	4568	3930	2824	lipase [Source:VB CommunityAnnotation]	lipase 3-like	Other	P:GO:0016042; F:GO:0016788	P:lipid catabolic process; F:hydrolase activity large subunit precursor
AGAP002358	2.60001	12.1821	25.7044	3.97915e-07	1.74094e-06	53488	29011	12935	184818	155046	172479	ADP	ADP ATP carrier 2	Other	P:GO:0140021; P:GO:1990544; F:GO:0005471; C:GO:0005743; C:GO:0016021	P:mitochondrial ADP transmembrane transport; P:mitochondrial ATP transmembrane transport; F:ATP:ADP antiporter activity; C:mitochondrial inner membrane; C:integral component of membrane
AGAP002364	1.29063	7.45628	95.8889	1.21518e-22	5.20219e-21	2839	2183	2520	5891	5052	5111	MICOS complex subunit MIC60 [Source:UniProtKB/TrEMBL	MICOS complex subunit Mic60 isoform X2	Other	C:GO:0005743; C:GO:0016021	C:mitochondrial inner membrane; C:integral component of membrane
AGAP002387	-1.94985	6.25029	58.851	1.70076e-14	2.41004e-13	2697	2471	3852	1031	614	428	acid phosphatase [Source:VB CommunityAnnotation]	prostatic acid phosphatase	Other	P:GO:0006771; P:GO:0016311; P:GO:0019497; F:GO:0003993; C:GO:0016021	P:riboflavin metabolic process; P:dephosphorylation; P:hexachlorocyclohexane metabolic process; F:acid phosphatase activity; C:integral component of membrane
AGAP002399	1.2555	4.46054	90.2357	2.11412e-21	7.71576e-20	318	323	318	778	594	631	unspecified product	axoneme-associated mst101(2) isoform X3	Other	Other	Other
AGAP002403	1.08125	2.9714	35.3034	2.82144e-09	1.81294e-08	118	127	125	269	185	230	nucleoside diphosphate-linked moiety X motif 18 [Source:VB CommunityAnnotation]	8-oxo-dGDP phosphatase NUDT18	Other	F:GO:0016787	F:hydrolase activity
AGAP002433	-1.16712	3.31564	45.1695	1.80701e-11	1.64129e-10	278	327	406	157	132	104	unspecified product	zinc finger 260-like	Other	F:GO:0008270; C:GO:0005634	F:zinc ion binding; C:nucleus
AGAP002475	-1.12531	4.75646	50.8632	9.90311e-13	1.09452e-11	885	782	1079	450	393	260	unspecified product	tudor domain-containing 1	Other	F:GO:0046872	F:metal ion binding
AGAP002477	-1.2306	2.97954	63.9356	1.28552e-15	2.0902e-14	279	236	292	115	103	82	single-stranded DNA-binding protein	single-stranded DNA-binding mitochondrial	Other	P:GO:0006260; F:GO:0003697	P:DNA replication; F:single-stranded DNA binding
AGAP002478	-1.36387	4.68521	37.4741	9.26329e-10	6.41976e-09	739	880	1124	460	267	218	cyclin B [Source:VB CommunityAnnotation]	G2 mitotic-specific cyclin-B3 isoform X1	Other	P:GO:0000079; P:GO:0010389; F:GO:0019901	P:regulation of cyclin-dependent protein serine/threonine kinase activity; P:regulation of G2/M transition of mitotic cell cycle; F:protein kinase binding
AGAP002505	1.03805	6.79755	94.0185	3.12591e-22	1.26862e-20	1822	1716	1851	3643	2992	3018	voltage-dependent calcium channel alpha 1	voltage-dependent T-type calcium channel subunit alpha-1G isoform X5	Other	P:GO:0070588; F:GO:0005245; C:GO:0005891	P:calcium ion transmembrane transport; F:voltage-gated calcium channel activity; C:voltage-gated calcium channel complex
AGAP002508	-1.61442	3.94718	32.5199	1.17977e-08	6.79338e-08	403	540	778	159	211	115	protease m1 zinc metalloprotease [Source:VB CommunityAnnotation]	aminopeptidase N	Other	P:GO:0006508; F:GO:0008237; F:GO:0008270	P:proteolysis; F:metallopeptidase activity; F:zinc ion binding
AGAP002532	-1.26989	2.41159	38.5256	5.4041e-10	3.88314e-09	158	161	228	83	68	47	unspecified product	cyclin-J	Other	Other	Other
AGAP002533	-1.01866	3.76836	55.195	1.09146e-13	1.39295e-12	449	422	468	239	187	154	polycomb group RING finger protein 3 [Source:VB CommunityAnnotation]	polycomb group RING finger 3	Other	F:GO:0046872; C:GO:0005634	F:metal ion binding; C:nucleus
AGAP002535	-1.14016	3.76011	40.499	1.96712e-10	1.5143e-09	465	362	549	238	173	136	serine/threonine-protein phosphatase PGAM5 [Source:VB CommunityAnnotation]	serine threonine- phosphatase mitochondrial isoform X1	Other	C:GO:0016021	C:integral component of membrane
AGAP002541	1.21909	4.28258	30.9932	2.58937e-08	1.4034e-07	340	267	254	543	540	647	unspecified product	FAM172 family homolog CG10038 isoform X1	Other	Other	Other
AGAP002542	1.35504	0.793972	13.3402	0.00025977	0.00067719	20	20	30	68	29	59	leucine-rich immune protein (Coil-less) [Source:VB CommunityAnnotation]	volume-regulated anion channel subunit LRRC8E-like	Other	F:GO:0005515; F:GO:0016787	F:protein binding; F:hydrolase activity
AGAP002546	-1.1588	2.90369	33.015	9.14485e-09	5.38814e-08	221	239	295	125	108	64	unspecified product	coiled-coil domain-containing 134-like	Other	Other	Other
AGAP002550	-1.54513	5.08561	188.891	5.55037e-43	1.522e-40	1231	1099	1411	416	373	326	unspecified product	TPRXL isoform X2	Other	P:GO:0042754; P:GO:0045892	P:negative regulation of circadian rhythm; P:negative regulation of transcription DNA-templated
AGAP002557	3.09597	5.80483	99.3809	2.08319e-23	1.00171e-21	414	235	211	2722	1764	2018	glucose dehydrogenase (acceptor) [Source:VB CommunityAnnotation]	glucose dehydrogenase [ quinone]	Other	P:GO:0055114; F:GO:0016614; F:GO:0050660; C:GO:0016021	P:obsolete oxidation-reduction process; F:oxidoreductase activity acting on CH-OH group of donors; F:flavin adenine dinucleotide binding; C:integral component of membrane
AGAP002560	1.04177	2.81192	21.5127	3.51492e-06	1.30227e-05	132	117	86	209	204	191	odorant receptor obligate co-receptor (Orco	odorant receptor coreceptor	Other	P:GO:0007187; P:GO:0042755; P:GO:0050911; F:GO:0004984; F:GO:0005549; C:GO:0005886; C:GO:0016021	P:G protein-coupled receptor signaling pathway coupled to cyclic nucleotide second messenger; P:eating behavior; P:detection of chemical stimulus involved in sensory perception of smell; F:olfactory receptor activity; F:odorant binding; C:plasma membrane; C:integral component of membrane
AGAP002573	1.07828	3.61329	57.0768	4.19119e-14	5.65476e-13	202	173	206	376	347	342	GTPase-activating Rap/Ran-GAP domain-like protein 3 [Source:VB CommunityAnnotation]	GTPase-activating Rap Ran-GAP domain 3 isoform X3	Other	P:GO:0051056; F:GO:0005096	P:regulation of small GTPase mediated signal transduction; F:GTPase activator activity
AGAP002577	1.03124	5.69013	72.6054	1.58343e-17	3.41093e-16	837	842	824	1645	1438	1384	voltage-dependent p/q type calcium channel [Source:VB CommunityAnnotation]	voltage-dependent calcium channel type A subunit alpha-1-like isoform X7	Other	P:GO:0070588; F:GO:0005245; F:GO:0005509; C:GO:0005891	P:calcium ion transmembrane transport; F:voltage-gated calcium channel activity; F:calcium ion binding; C:voltage-gated calcium channel complex
AGAP002582	-1.00826	1.35142	8.87608	0.00288931	0.00601332	97	77	66	44	44	18	unspecified product	AGAP002582-PA	Other	Other	Other
AGAP002586	1.2152	8.08182	42.077	8.77493e-11	7.20311e-10	4580	3552	3928	8395	6747	9039	glycogen(starch) synthase [Source:VB CommunityAnnotation]	glycogen [starch] synthase	Other	P:GO:0005978; P:GO:0005982; P:GO:0005985; P:GO:0009267; P:GO:0045819; P:GO:0061723; P:GO:0071329; F:GO:0004373; C:GO:0005737	P:glycogen biosynthetic process; P:starch metabolic process; P:sucrose metabolic process; P:cellular response to starvation; P:positive regulation of glycogen catabolic process; P:glycophagy; P:cellular response to sucrose stimulus; F:glycogen (starch) synthase activity; C:cytoplasm
AGAP002588	1.5031	4.74713	31.3637	2.13939e-08	1.17268e-07	480	292	256	909	922	729	unspecified product	classical arabinogalactan 9-like isoform X2	Other	Other	Other
AGAP002592	1.39868	1.10016	13.9263	0.00019012	0.000509094	42	24	18	84	71	43	outer membrane lipoprotein Blc [Source:VB CommunityAnnotation]	apolipo D-like	Other	F:GO:0031409	F:pigment binding
AGAP002593	-1.46193	3.73181	26.8003	2.25607e-07	1.03155e-06	437	347	662	212	159	90	outer membrane lipoprotein Blc [Source:VB CommunityAnnotation]	partial	Other	P:GO:0034633; F:GO:0019841; F:GO:0031409; F:GO:0034632	P:retinol transport; F:retinol binding; F:pigment binding; F:retinol transmembrane transporter activity
AGAP002599	1.02331	9.67766	16.2387	5.58427e-05	0.000165039	18506	10359	10927	27081	20677	23046	polyubiquitin [Source:VB CommunityAnnotation]	polyubiquitin-C isoform X2	Other	P:GO:0016567; P:GO:0019941; F:GO:0004222; F:GO:0031386; F:GO:0031625; C:GO:0005634; C:GO:0005737; C:GO:0016021	P:protein ubiquitination; P:modification-dependent protein catabolic process; F:metalloendopeptidase activity; F:protein tag; F:ubiquitin protein ligase binding; C:nucleus; C:cytoplasm; C:integral component of membrane
AGAP002629	-1.35978	11.5359	59.1505	1.46064e-14	2.09022e-13	101248	98167	117736	51341	28414	29656	unspecified product	cell surface glyco 1-like	Other	F:GO:0008061; C:GO:0005576	F:chitin binding; C:extracellular region
AGAP002630	1.52577	6.58462	50.7719	1.03747e-12	1.14043e-11	1582	1023	1041	3346	2765	3048	NADH dehydrogenase (ubiquinone) 1 beta subcomplex 2 [Source:VB CommunityAnnotation]	NADH dehydrogenase [ubiquinone] 1 beta subcomplex subunit mitochondrial-like	Other	P:GO:0055114; C:GO:0005747; C:GO:0016021	P:obsolete oxidation-reduction process; C:mitochondrial respiratory chain complex I; C:integral component of membrane
AGAP002658	-1.02696	3.82796	43.2001	4.94191e-11	4.21704e-10	399	454	550	240	206	156	small nuclear ribonucleoprotein polypeptide F [Source:VB CommunityAnnotation]	small nuclear ribonucleo F	Other	P:GO:0000387; F:GO:0003723; C:GO:0005685; C:GO:0005732; C:GO:0071013	P:spliceosomal snRNP assembly; F:RNA binding; C:U1 snRNP; C:sno(s)RNA-containing ribonucleoprotein complex; C:catalytic step 2 spliceosome
AGAP002664	-1.00647	2.39325	19.1816	1.18854e-05	4.01294e-05	174	129	208	81	89	51	Mediator of RNA polymerase II transcription subunit 27 [Source:UniProtKB/Swiss-Prot	mediator of RNA polymerase II transcription subunit 27	Other	C:GO:0016592	C:mediator complex
AGAP002666	-1.15351	4.00469	65.6691	5.33363e-16	9.28217e-15	519	523	586	266	217	160	dolichyldiphosphatase [Source:VB CommunityAnnotation]	dolichyldiphosphatase 1-like	Other	P:GO:0006487; P:GO:0008610; F:GO:0047874; C:GO:0030176	P:protein N-linked glycosylation; P:lipid biosynthetic process; F:dolichyldiphosphatase activity; C:integral component of endoplasmic reticulum membrane
AGAP002677	5.12472	0.524821	17.6593	2.64224e-05	8.33588e-05	0	5	0	138	23	22	coiled-coil domain-containing protein lobo homolog [Source:VB CommunityAnnotation]	coiled-coil domain-containing lobo	Other	C:GO:0005856; C:GO:0016021; C:GO:0031514	C:cytoskeleton; C:integral component of membrane; C:motile cilium
AGAP002689	1.09668	1.31739	16.6148	4.5793e-05	0.000137746	39	33	43	91	51	73	unspecified product	AGAP002689-PA	Other	F:GO:0016787; F:GO:0097159; F:GO:1901363; C:GO:0016020	F:hydrolase activity; F:organic cyclic compound binding; F:heterocyclic compound binding; C:membrane
AGAP002706	-1.36162	3.73986	92.2813	7.51907e-22	2.88972e-20	472	425	514	161	165	150	small nuclear ribonucleoprotein G [Source:VB CommunityAnnotation]	probable small nuclear ribonucleo G	Other	P:GO:0000387; F:GO:0003723; C:GO:0005681	P:spliceosomal snRNP assembly; F:RNA binding; C:spliceosomal complex
AGAP002728	1.84573	9.36091	72.622	1.57017e-17	3.38957e-16	8683	6541	5819	23717	19088	23155	Isocitrate dehydrogenase [NAD] subunit	probable isocitrate dehydrogenase [NAD] subunit mitochondrial isoform X2	Other	P:GO:0006099; F:GO:0000287; F:GO:0004449; F:GO:0051287; C:GO:0005739	P:tricarboxylic acid cycle; F:magnesium ion binding; F:isocitrate dehydrogenase (NAD+) activity; F:NAD binding; C:mitochondrion
AGAP002737	1.9583	9.83981	64.6518	8.9376e-16	1.49638e-14	11142	9222	7134	30754	28283	33895	unspecified product	muscle M-line assembly unc-89-like isoform X1	Other	Other	Other
AGAP002739	2.26711	4.831	181.904	1.86102e-41	4.72047e-39	222	237	267	1035	889	1091	unspecified product	von Willebrand factor type EGF and pentraxin domain-containing 1 isoform X1	Other	P:GO:0006508; F:GO:0005509; F:GO:0005515; F:GO:0008236; C:GO:0016021	P:proteolysis; F:calcium ion binding; F:protein binding; F:serine-type peptidase activity; C:integral component of membrane
AGAP002755	1.49099	0.97108	35.1058	3.12275e-09	1.99517e-08	22	25	27	69	57	56	unspecified product	AGAP002755-PA	Other	Other	Other
AGAP002778	-1.05324	3.91173	37.6162	8.61261e-10	6.00574e-09	443	448	609	272	210	152	protein misato [Source:VB CommunityAnnotation]	misato	Other	C:GO:0005739	C:mitochondrion
AGAP002796	2.68131	2.78628	57.0124	4.3308e-14	5.81991e-13	64	32	42	189	300	268	3-glucan binding protein [Source:VB CommunityAnnotation]	Beta-1 3-glucan-binding -like	Other	P:GO:0005975; F:GO:0004553; C:GO:0016021	P:carbohydrate metabolic process; F:hydrolase activity hydrolyzing O-glycosyl compounds; C:integral component of membrane
AGAP002799	1.99096	0.99817	21.6371	3.29416e-06	1.22877e-05	26	20	11	83	85	36	3-glucan binding protein [Source:VB CommunityAnnotation]	3-glucan binding	Other	P:GO:0005975; F:GO:0004553	P:carbohydrate metabolic process; F:hydrolase activity hydrolyzing O-glycosyl compounds; C:integral component of membrane
AGAP002830	-1.20666	7.42343	20.2631	6.74913e-06	2.37766e-05	4662	4262	9144	2159	2513	1978	C-1-tetrahydrofolate synthase	C-1-tetrahydrofolate cytoplasmic	Other	P:GO:0009396; P:GO:0035999; P:GO:0046487; P:GO:0055114; F:GO:0004329; F:GO:0004477; F:GO:0004486; F:GO:0004488; F:GO:0005524	P:folic acid-containing compound biosynthetic process; P:tetrahydrofolate interconversion; P:glyoxylate metabolic process; P:obsolete oxidation-reduction process; F:formate-tetrahydrofolate ligase activity; F:methenyltetrahydrofolate cyclohydrolase activity; F:methylenetetrahydrofolate dehydrogenase [NAD(P)+] activity; F:methylenetetrahydrofolate dehydrogenase (NADP+) activity; F:ATP binding
AGAP002831	1.11984	5.4445	92.3516	7.25689e-22	2.79956e-20	681	622	730	1409	1191	1238	ribosomal RNA small subunit methyltransferase H [Source:VB CommunityAnnotation]	probable methyltransferase 15 homolog	Other	P:GO:0006570; P:GO:0032259; P:GO:0035335; F:GO:0004725; F:GO:0008168; C:GO:0016021	P:tyrosine metabolic process; P:methylation; P:peptidyl-tyrosine dephosphorylation; F:protein tyrosine phosphatase activity; F:methyltransferase activity; C:integral component of membrane
AGAP002837	-1.03306	3.75588	31.4102	2.08885e-08	1.1456e-07	389	411	538	264	160	151	unspecified product	cyclin-dependent kinase 2-associated 1-like	Other	Other	Other
AGAP002842	3.12411	0.207137	26.0184	3.38176e-07	1.49897e-06	7	5	5	20	39	67	CLIPD1 protein [Source:VB CommunityAnnotation]	serine protease snake-like	Other	P:GO:0006508; F:GO:0004252	P:proteolysis; F:serine-type endopeptidase activity
AGAP002846	-1.50713	3.34628	42.7257	6.29802e-11	5.30288e-10	346	314	445	171	83	89	Trunk [Source:VB CommunityAnnotation]	trunk	Other	C:GO:0016020; C:GO:0016021	C:membrane; C:integral component of membrane
AGAP002852	2.18317	2.17464	32.3096	1.31462e-08	7.48074e-08	63	24	33	137	195	140	unspecified product	NPC intracellular cholesterol transporter 2	Other	P:GO:0032367; C:GO:0005576	P:intracellular cholesterol transport; C:extracellular region
AGAP002853	-1.26002	2.2426	15.0699	0.000103603	0.000291988	159	159	163	56	35	81	unspecified product	chemosensory A 87a	Other	P:GO:0007606; F:GO:0003674; C:GO:0005576; C:GO:0016020; C:GO:0016021	P:sensory perception of chemical stimulus; F:molecular_function; C:extracellular region; C:membrane; C:integral component of membrane
AGAP002878	1.08024	4.64864	23.5148	1.23958e-06	4.98286e-06	466	365	355	659	906	614	Cystatin-like protein [Source:VB CommunityAnnotation]	cystatin	Other	P:GO:0006508; P:GO:0010951; F:GO:0004869; F:GO:0008233; F:GO:0008234; F:GO:0016787	P:proteolysis; P:negative regulation of endopeptidase activity; F:cysteine-type endopeptidase inhibitor activity; F:peptidase activity; F:cysteine-type peptidase activity; F:hydrolase activity
AGAP002888	1.37649	2.72123	64.5519	9.40228e-16	1.57159e-14	75	96	99	234	187	191	putative GPCR class a orphan receptor 3 [Source:VB CommunityAnnotation]	octopamine receptor beta-3R-like isoform X1	Other	P:GO:0007186; F:GO:0004930; C:GO:0016021	P:G protein-coupled receptor signaling pathway; F:G protein-coupled receptor activity; C:integral component of membrane
AGAP002889	1.03719	6.61077	31.8365	1.6771e-08	9.35451e-08	1901	1384	1439	3039	2454	2935	NADH dehydrogenase (ubiquinone) 1 subcomplex unknown 2 [Source:VB CommunityAnnotation]	NADH dehydrogenase [ubiquinone] 1 subunit C2	Other	P:GO:0006120; P:GO:0006744; P:GO:0006814; P:GO:1902600; F:GO:0008137; C:GO:0005743; C:GO:0016021; C:GO:0070469	P:mitochondrial electron transport NADH to ubiquinone; P:ubiquinone biosynthetic process; P:sodium ion transport; P:proton transmembrane transport; F:NADH dehydrogenase (ubiquinone) activity; C:mitochondrial inner membrane; C:integral component of membrane; C:respirasome
AGAP002899	-1.38721	1.72058	38.5662	5.29278e-10	3.81667e-09	94	109	138	41	37	35	unspecified product	transmembrane 169	Other	C:GO:0016021	C:integral component of membrane
AGAP002916	1.0718	6.71647	66.5416	3.42594e-16	6.15214e-15	1718	1565	1734	3110	2890	3120	unspecified product	integral membrane DGCR2 IDD-like	Other	C:GO:0016021	C:integral component of membrane
AGAP002936	1.04676	1.79902	11.6945	0.000626847	0.0015	74	54	36	103	94	100	unspecified product	keratin-associated 19-2-like	Other	Other	Other
AGAP002948	-1.04892	3.93203	46.9174	7.40422e-12	7.1751e-11	484	453	580	278	207	159	translation initiation factor 4E [Source:VB CommunityAnnotation]	eukaryotic translation initiation factor 4E type 2	Other	P:GO:0006446; F:GO:0003743; C:GO:0005840	P:regulation of translational initiation; F:translation initiation factor activity; C:ribosome
AGAP002974	1.51637	3.84826	115.933	4.91663e-27	3.34793e-25	193	164	195	482	481	410	nicotinic acetylcholine receptor subunit alpha 1 [Source:VB CommunityAnnotation]	acetylcholine receptor subunit alpha-like 1	Other	P:GO:0034220; P:GO:0060079; F:GO:0004888; F:GO:0022848; C:GO:0016021; C:GO:0030054; C:GO:0045211	P:ion transmembrane transport; P:excitatory postsynaptic potential; F:transmembrane signaling receptor activity; F:acetylcholine-gated cation-selective channel activity; C:integral component of membrane; C:cell junction; C:postsynaptic membrane
AGAP002989	-1.09822	4.24734	48.5243	3.26226e-12	3.30989e-11	615	511	793	320	251	210	gamma-interferon-inducible lysosomal thiol reductase [Source:VB CommunityAnnotation]	GILT 1	Other	F:GO:0016671	F:oxidoreductase activity acting on a sulfur group of donors
AGAP002990	-1.58408	3.9453	70.9056	3.74739e-17	7.61945e-16	535	536	625	138	185	163	unspecified product	AGAP002990-PA	Other	Other	Other
AGAP002996	1.13336	7.05886	73.0837	1.24267e-17	2.74091e-16	2315	1805	2057	4131	4076	3576	ATP-dependent Clp proteaseATP-binding subunit clpX-like	ATP-dependent Clp protease ATP-binding subunit clpX- mitochondrial	Other	P:GO:0006457; P:GO:0006508; F:GO:0004181; F:GO:0004197; F:GO:0005524; F:GO:0008270; F:GO:0016887; F:GO:0046983; F:GO:0051082	P:protein folding; P:proteolysis; F:metallocarboxypeptidase activity; F:cysteine-type endopeptidase activity; F:ATP binding; F:zinc ion binding; F:ATP hydrolysis activity; F:protein dimerization activity; F:unfolded protein binding
AGAP002999	1.74573	3.96805	33.6551	6.58008e-09	3.97627e-08	231	163	134	487	432	612	unspecified product	SET and MYND domain-containing 4	Other	F:GO:0005515	F:protein binding
AGAP003006	-1.7236	3.72906	93.162	4.81834e-22	1.90221e-20	411	523	557	151	143	101	unspecified product	surfeit locus 6 homolog	Other	C:GO:0005634	C:nucleus
AGAP003007	-1.61898	4.65046	83.1274	7.69327e-20	2.28234e-18	875	931	981	313	309	177	unspecified product	surfeit locus 6 homolog	Other	C:GO:0005634	C:nucleus
AGAP003009	1.17353	1.21645	24.5708	7.16276e-07	3.00676e-06	36	32	35	72	74	57	unspecified product	AGAP003009-PA	Other	C:GO:0016021	C:integral component of membrane
AGAP003027	1.15768	6.97344	60.0717	9.14643e-15	1.34298e-13	2064	1781	1904	4166	3124	3863	dumpy-like protein [Source:VB CommunityAnnotation]	neurogenic locus notch homolog 3-like isoform X1	Other	P:GO:0035556; C:GO:0016021	P:intracellular signal transduction; C:integral component of membrane
AGAP003030	1.93988	6.68622	35.5536	2.48126e-09	1.60862e-08	1477	900	746	3693	2750	3992	Pyruvate dehydrogenase E1 component subunit alpha [Source:UniProtKB/TrEMBL	pyruvate dehydrogenase E1 component subunit mitochondrial-like	Other	P:GO:0006086; P:GO:0006094; P:GO:0006096; P:GO:0009097; P:GO:0009098; P:GO:0009099; P:GO:0055114; F:GO:0004739; C:GO:0043231; C:GO:0045254	P:acetyl-CoA biosynthetic process from pyruvate; P:gluconeogenesis; P:glycolytic process; P:isoleucine biosynthetic process; P:leucine biosynthetic process; P:valine biosynthetic process; P:obsolete oxidation-reduction process; F:pyruvate dehydrogenase (acetyl-transferring) activity; C:intracellular membrane-bounded organelle; C:pyruvate dehydrogenase complex
AGAP003034	-1.27145	2.19696	47.5973	5.23403e-12	5.18092e-11	156	130	183	66	56	47	unspecified product	isoform A	Other	Other	Other
AGAP003036	-1.1295	4.54579	42.6044	6.70079e-11	5.60943e-10	775	677	920	408	333	213	histone deacetylase complex subunit SAP18 [Source:VB CommunityAnnotation]	histone deacetylase complex subunit SAP18	Other	P:GO:0006342; P:GO:0045892; F:GO:0003714; F:GO:0003723; F:GO:0008134; C:GO:0005667	P:chromatin silencing; P:negative regulation of transcription DNA-templated; F:transcription corepressor activity; F:RNA binding; F:transcription factor binding; C:transcription regulator complex
AGAP003037	3.27916	0.813588	33.3633	7.6452e-09	4.56284e-08	9	5	10	68	30	102	unspecified product	probable serine threonine- kinase samkC	Other	Other	Other
AGAP003048	-1.01311	5.09085	73.8897	8.26068e-18	1.87082e-16	1034	1124	1204	584	478	399	ribosome production factor 2 [Source:VB CommunityAnnotation]	ribosome production factor 2 homolog	Other	P:GO:0000027; P:GO:0000470; F:GO:0019843; C:GO:0005730	P:ribosomal large subunit assembly; P:maturation of LSU-rRNA; F:rRNA binding; C:nucleolus
AGAP003064	-1.76868	3.46737	94.4726	2.48514e-22	1.02497e-20	365	397	492	146	92	85	cysteine and histidine-rich domain-containing protein [Source:VB CommunityAnnotation]	cysteine and histidine-rich domain-containing	Other	P:GO:0007229; P:GO:0055114; F:GO:0004497; F:GO:0005506; F:GO:0016705; F:GO:0020037	P:integrin-mediated signaling pathway; P:obsolete oxidation-reduction process; F:monooxygenase activity; F:iron ion binding; F:oxidoreductase activity acting on paired donors with incorporation or reduction of molecular oxygen; F:heme binding
AGAP003070	1.00785	4.58866	74.5769	5.83217e-18	1.35408e-16	353	391	439	789	680	607	disintegrin and metalloproteinase domain-containing protein 10 [Source:VB CommunityAnnotation]	isoform A	Other	P:GO:0006508; P:GO:0050794; F:GO:0004222; C:GO:0016020	P:proteolysis; P:regulation of cellular process; F:metalloendopeptidase activity; C:membrane
AGAP003080	-1.87359	8.5956	99.013	2.50855e-23	1.20056e-21	12369	13262	19790	4769	3405	2695	oo18 RNA-binding protein [Source:VB CommunityAnnotation]	translational regulator orb2-like isoform X1	Other	P:GO:0006417; P:GO:0006417; F:GO:0003730; F:GO:0045182	P:regulation of translation; P:regulation of translation; F:mRNA 3'-UTR binding; F:translation regulator activity
AGAP003086	-2.30152	5.11677	73.6609	9.27559e-18	2.07749e-16	1234	1145	1920	380	233	158	unspecified product	AGAP003086-PA	Other	C:GO:0005770; C:GO:0016021	C:late endosome; C:integral component of membrane
AGAP003087	-2.12653	4.43227	35.6496	2.36191e-09	1.53517e-08	769	764	1064	297	157	82	unspecified product	transmembrane 192 isoform X1	Other	C:GO:0005770; C:GO:0016021	C:late endosome; C:integral component of membrane
AGAP003090	-1.37902	5.23571	52.0385	5.44228e-13	6.28184e-12	1086	1295	1656	620	423	326	ubiquitin-conjugating enzyme E2 O [Source:VB CommunityAnnotation]	(E3-independent) E2 ubiquitin-conjugating enzyme UBE2O isoform X1	Other	Other	Other
AGAP003093	-1.45527	3.40176	92.1744	7.93649e-22	3.03863e-20	342	357	436	146	108	107	replication factor C subunit 2/4 [Source:VB CommunityAnnotation]	replication factor C subunit 4	Other	P:GO:0006260; F:GO:0003677; F:GO:0005524; F:GO:0016887	P:DNA replication; F:DNA binding; F:ATP binding; F:ATP hydrolysis activity
AGAP003095	1.05611	5.70621	16.9886	3.7604e-05	0.000114746	1021	751	725	1470	1202	1804	yellow protein [Source:VB CommunityAnnotation]	dopachrome conversion enzyme	Other	Other	Other
AGAP003096	1.65878	1.02338	18.211	1.97732e-05	6.40138e-05	23	25	23	42	67	82	yellow protein [Source:VB CommunityAnnotation]	L-dopachrome tautomerase yellow-f-like	Other	Other	Other
AGAP003124	1.02311	3.86438	38.1123	6.67882e-10	4.74201e-09	270	211	227	523	360	381	dihydropyrimidinase [Source:VB CommunityAnnotation]	dihydropyrimidinase isoform X4	Other	P:GO:0006807; F:GO:0016810; C:GO:0005737	P:nitrogen compound metabolic process; F:hydrolase activity acting on carbon-nitrogen (but not peptide) bonds; C:cytoplasm
AGAP003132	-1.41518	2.18837	44.8409	2.13709e-11	1.92054e-10	156	137	186	72	39	46	unspecified product	DALR anticodon-binding domain-containing 3	Other	P:GO:0006420; P:GO:0006525; P:GO:0006560; F:GO:0004814; F:GO:0005524	P:arginyl-tRNA aminoacylation; P:arginine metabolic process; P:proline metabolic process; F:arginine-tRNA ligase activity; F:ATP binding
AGAP003138	1.08084	3.88235	66.3622	3.75234e-16	6.71451e-15	238	220	241	510	387	396	dipeptidyl-peptidase 9 [Source:VB CommunityAnnotation]	dipeptidyl peptidase 9	Other	P:GO:0006508; F:GO:0008236	P:proteolysis; F:serine-type peptidase activity
AGAP003139	6.55868	6.54089	906.173	4.46483e-199	1.51001e-195	60	31	54	5136	3534	3358	serine protease inhibitor (serpin) 9 [Source:VB CommunityAnnotation]	serine protease inhibitor 88Ea-like	Other	P:GO:0010951; F:GO:0004867; C:GO:0005615	P:negative regulation of endopeptidase activity; F:serine-type endopeptidase inhibitor activity; C:extracellular space
AGAP003164	1.29364	6.0629	82.4247	1.09776e-19	3.16349e-18	1013	969	870	2382	2084	1692	unspecified product	unc-13 homolog 4B isoform X1	Other	Other	Other
AGAP003166	3.18667	0.291002	75.0242	4.6497e-18	1.09457e-16	4	5	8	55	45	38	unspecified product	cilia- and flagella-associated 43	Other	F:GO:0005515	F:protein binding
AGAP003171	-1.54097	5.13701	115.487	6.15504e-27	4.10849e-25	1143	1173	1567	417	425	316	nucleolar protein 12 [Source:VB CommunityAnnotation]	nucleolar 12-like	Other	F:GO:0003676	F:nucleic acid binding
AGAP003172	-1.20184	1.73676	19.9271	8.04534e-06	2.80027e-05	117	117	96	37	53	35	unspecified product	polyadenylate-binding 7-like	Other	F:GO:0003723	F:RNA binding
AGAP003175	1.07264	3.95506	43.615	3.99768e-11	3.4549e-10	204	249	287	506	395	450	unspecified product	mucin-12 isoform X1	Other	F:GO:0005198	F:structural molecule activity
AGAP003196	1.67314	1.90762	25.8897	3.61492e-07	1.59434e-06	39	33	61	92	159	110	elongation of very long chain fatty acids protein 7 [Source:VB CommunityAnnotation]	elongation of very long chain fatty acids AAEL008004-like	Other	P:GO:0006633; P:GO:0042967; F:GO:0009922; F:GO:0102336; F:GO:0102337; F:GO:0102338; F:GO:0102756; C:GO:0009923; C:GO:0016021	P:fatty acid biosynthetic process; P:obsolete acyl-carrier-protein biosynthetic process; F:fatty acid elongase activity; F:3-oxo-arachidoyl-CoA synthase activity; F:3-oxo-cerotoyl-CoA synthase activity; F:3-oxo-lignoceronyl-CoA synthase activity; F:very-long-chain 3-ketoacyl-CoA synthase activity; C:fatty acid elongase complex; C:integral component of membrane
AGAP003211	-1.09897	2.12395	15.5221	8.15455e-05	0.000234712	181	110	137	55	49	68	unspecified product	AGAP003211- partial	Other	C:GO:0016021	C:integral component of membrane
AGAP003221	1.27618	4.79306	75.8159	3.11385e-18	7.39887e-17	465	353	378	937	858	738	ATP-binding cassette transporter (ABC transporter) family C member 3 [Source:VB CommunityAnnotation]	multidrug resistance-associated 4	Other	P:GO:0055085; F:GO:0005524; F:GO:0042626; F:GO:0140359; C:GO:0016021	P:transmembrane transport; F:ATP binding; F:ATPase-coupled transmembrane transporter activity; F:ABC-type transporter activity; C:integral component of membrane
AGAP003225	-1.35544	1.97603	35.8601	2.12005e-09	1.38954e-08	125	114	169	57	51	31	unspecified product	augmin complex subunit dgt2	Other	F:GO:0008017; F:GO:0016874; C:GO:0005819; C:GO:0032991; C:GO:0072687	F:microtubule binding; F:ligase activity; C:spindle; C:protein-containing complex; C:meiotic spindle
AGAP003227	-1.97284	0.61498	31.1486	2.39008e-08	1.30235e-07	48	43	77	18	9	10	nucleoside-diphosphate kinase [Source:VB CommunityAnnotation]	nucleoside diphosphate kinase 7	Other	P:GO:0007018; F:GO:0005524; F:GO:0008569; C:GO:0005737; C:GO:0005871; C:GO:0005874; C:GO:0005929; C:GO:0030286	P:microtubule-based movement; F:ATP binding; F:minus-end-directed microtubule motor activity; C:cytoplasm; C:kinesin complex; C:microtubule; C:cilium; C:dynein complex
AGAP003235	1.0111	2.07749	29.7847	4.82792e-08	2.4865e-07	68	61	76	135	131	95	lachesin [Source:VB CommunityAnnotation]	lachesin	Other	C:GO:0016021	C:integral component of membrane
AGAP003247	1.57136	4.74824	17.8769	2.3566e-05	7.51181e-05	464	248	288	678	698	1146	CLIP-domain serine protease [Source:VB CommunityAnnotation]	serine protease 14	Other	P:GO:0006508; F:GO:0004252	P:proteolysis; F:serine-type endopeptidase activity
AGAP003248	1.3986	3.37959	14.5093	0.000139468	0.000383377	203	115	102	329	231	399	unspecified product	serine protease 14	Other	P:GO:0006508; F:GO:0004252	P:proteolysis; F:serine-type endopeptidase activity
AGAP003261	1.67611	5.78291	47.5515	5.35775e-12	5.29822e-11	618	711	603	1435	1872	1991	unspecified product	mucin-2 isoform X2	Other	C:GO:0016020; C:GO:0016021	C:membrane; C:integral component of membrane
AGAP003263	-1.47664	4.75704	104.273	1.7624e-24	9.51135e-23	850	982	1102	338	338	244	CDC42 small effector protein-like protein [Source:VB CommunityAnnotation]	CDC42 small effector homolog	Other	P:GO:0008360; P:GO:0035023; F:GO:0031267; C:GO:0005856; C:GO:0005886	P:regulation of cell shape; P:regulation of Rho protein signal transduction; F:small GTPase binding; C:cytoskeleton; C:plasma membrane
AGAP003278	-1.33966	2.01745	34.6558	3.93468e-09	2.46428e-08	145	105	169	57	52	35	7SK snRNA methylphosphate capping enzyme [Source:VB CommunityAnnotation]	probable RNA methyltransferase CG1239	Other	P:GO:0001510; P:GO:0006396; F:GO:0008171; F:GO:0008173	P:RNA methylation; P:RNA processing; F:O-methyltransferase activity; F:RNA methyltransferase activity
AGAP003286	-1.82543	0.609826	27.3044	1.73812e-07	8.08573e-07	51	39	74	17	15	8	unspecified product	abrupt-like isoform X3	Other	F:GO:0005515	F:protein binding
AGAP003290	-1.89645	6.94947	32.3519	1.28631e-08	7.34434e-08	3715	5033	5699	1835	1082	583	unspecified product	AGAP003290- partial	Other	Other	Other
AGAP003303	1.09075	3.00925	58.0497	2.55581e-14	3.5571e-13	129	118	132	275	226	205	unspecified product	organic cation transporter	Other	P:GO:0055085; F:GO:0022857; C:GO:0016021	P:transmembrane transport; F:transmembrane transporter activity; C:integral component of membrane
AGAP003305	1.31753	2.88727	61.1125	5.39056e-15	8.18751e-14	119	90	103	243	234	201	unspecified product	uncharacterized protein LOC120948094	Other	Other	Other
AGAP003320	1.30946	2.93818	52.4948	4.31397e-13	5.06006e-12	102	123	98	257	240	205	unspecified product	AGAP003320-PA	Other	Other	Other
AGAP003321	-1.74426	5.81088	20.9005	4.83766e-06	1.74921e-05	1766	1651	3062	406	853	383	glycine dehydrogenase [Source:VB CommunityAnnotation]	glycine dehydrogenase (decarboxylating) mitochondrial	Other	P:GO:0006546; P:GO:0006563; P:GO:0006566; P:GO:0055114; F:GO:0004375; F:GO:0016829; C:GO:0005739	P:glycine catabolic process; P:L-serine metabolic process; P:threonine metabolic process; P:obsolete oxidation-reduction process; F:glycine dehydrogenase (decarboxylating) activity; F:lyase activity; C:mitochondrion
AGAP003325	1.28057	10.1542	19.05	1.2734e-05	4.27247e-05	23028	14405	11235	35188	34768	33535	NADH dehydrogenase (ubiquinone) 1 alpha subcomplex 4 [Source:VB CommunityAnnotation]	cytochrome c oxidase subunit NDUFA4	Other	C:GO:0016021	C:integral component of membrane
AGAP003328	5.41946	4.61543	218.625	1.80451e-49	8.71836e-47	38	27	17	1076	779	1209	NADH dehydrogenase (ubiquinone) 1 alpha subcomplex 6 [Source:VB CommunityAnnotation]	NADH dehydrogenase [ubiquinone] 1 alpha subcomplex subunit 6	Other	P:GO:0006118; P:GO:0006979; P:GO:0055114; F:GO:0003954; C:GO:0005747	P:obsolete electron transport; P:response to oxidative stress; P:obsolete oxidation-reduction process; F:NADH dehydrogenase activity; C:mitochondrial respiratory chain complex I
AGAP003329	1.52784	3.29656	18.785	1.46312e-05	4.86153e-05	144	154	69	338	267	330	unspecified product	serine-rich adhesin for platelets-like	Other	Other	Other
AGAP003345	-1.22814	3.9878	54.8456	1.30379e-13	1.64842e-12	533	502	601	252	223	139	xeroderma pigmentosum group C-complementing protein [Source:VB CommunityAnnotation]	DNA repair complementing XP-C cells homolog	Other	P:GO:0006289; F:GO:0003684; C:GO:0005634	P:nucleotide-excision repair; F:damaged DNA binding; C:nucleus
AGAP003350	-1.00213	5.74322	32.3828	1.266e-08	7.23655e-08	1493	1673	2139	935	850	538	phosphoenolpyruvate carboxykinase (GTP) [Source:VB CommunityAnnotation]	phosphoenolpyruvate carboxykinase [GTP]	Other	P:GO:0006094; P:GO:0006099; P:GO:0016310; F:GO:0004613; F:GO:0005525; F:GO:0016301; F:GO:0046872	P:gluconeogenesis; P:tricarboxylic acid cycle; P:phosphorylation; F:phosphoenolpyruvate carboxykinase (GTP) activity; F:GTP binding; F:kinase activity; F:metal ion binding
AGAP003351	1.45334	0.360892	15.3558	8.90475e-05	0.000255147	9	21	18	53	38	26	unspecified product	AGAP003351-PA	Other	P:GO:0035050; C:GO:0005737; C:GO:0005938	P:embryonic heart tube development; C:cytoplasm; C:cell cortex
AGAP003354	1.1494	6.72322	19.3265	1.10167e-05	3.74331e-05	2012	1625	1167	3961	2439	3046	antigen 5 related protein 3 [Source:VB CommunityAnnotation]	antigen 5 like allergen Cul n 1-like	Other	C:GO:0005576	C:extracellular region
AGAP003367	2.29303	4.31439	55.1831	1.09811e-13	1.39968e-12	204	185	103	720	655	741	NADH dehydrogenase (ubiquinone) 1 alpha subcomplex 2 [Source:VB CommunityAnnotation]	NADH dehydrogenase [ubiquinone] 1 alpha subcomplex subunit 2	Other	C:GO:0005747	C:mitochondrial respiratory chain complex I
AGAP003433	-1.52046	0.334588	15.4588	8.43252e-05	0.000242438	40	36	51	9	21	8	unspecified product	AGAP003433-PA	Other	Other	Other
AGAP003442	6.30009	1.98923	215.147	1.03504e-48	4.77341e-46	3	0	4	247	133	135	unspecified product	spore coat SP96-like	Other	Other	Other
AGAP003447	-1.48265	3.10214	83.2416	7.26149e-20	2.17164e-18	298	279	347	124	80	85	unspecified product	ADP-ribosylation factor 6-interacting 4	Other	C:GO:0005730; C:GO:0016607	C:nucleolus; C:nuclear speck
AGAP003449	-1.60771	6.59168	22.4886	2.11393e-06	8.16131e-06	4755	3267	2608	939	1416	709	rootletin [Source:VB CommunityAnnotation]	rootletin isoform X1	Other	Other	Other
AGAP003499	1.27985	1.909	39.6751	2.9992e-10	2.2408e-09	64	45	51	130	110	100	unspecified product	nose resistant to fluoxetine 6-like	Other	F:GO:0016747; C:GO:0016021	F:acyltransferase activity transferring groups other than amino-acyl groups; C:integral component of membrane
AGAP003515	-2.532	3.65621	67.068	2.623e-16	4.81246e-15	647	390	536	127	68	48	unspecified product	omega-amidase NIT2-like	Other	P:GO:0006107; P:GO:0006522; P:GO:0006528; P:GO:0006531; P:GO:0006541; F:GO:0050152	P:oxaloacetate metabolic process; P:alanine metabolic process; P:asparagine metabolic process; P:aspartate metabolic process; P:glutamine metabolic process; F:omega-amidase activity
AGAP003525	-1.05209	5.26156	51.6883	6.50487e-13	7.39064e-12	1281	1183	1358	678	424	512	CCR4-NOT transcription complex	regulator of gene activity isoform X1	Other	P:GO:0006355; C:GO:0030015	P:regulation of transcription DNA-templated; C:CCR4-NOT core complex
AGAP003527	-1.05346	0.527492	12.085	0.000508301	0.00124271	40	41	53	23	13	20	O-phospho-L-seryl-tRNASec:L-selenocysteinyl-tRNA synthase [Source:VB CommunityAnnotation]	O-phosphoseryl-tRNA(Sec) selenium transferase	Other	P:GO:0006412; P:GO:0097056; F:GO:0000049; F:GO:0016785; C:GO:0005737	P:translation; P:selenocysteinyl-tRNA(Sec) biosynthetic process; F:tRNA binding; F:selenotransferase activity; C:cytoplasm
AGAP003531	-1.07374	1.28939	18.7727	1.47262e-05	4.88915e-05	86	60	89	38	30	29	ionotropic receptor IR41n [Source:VB CommunityAnnotation]	ionotropic receptor 41f	Other	P:GO:0006811; F:GO:0015276; C:GO:0016020	P:ion transport; F:ligand-gated ion channel activity; C:membrane
AGAP003533	1.25551	5.22429	36.5417	1.49437e-09	1.00543e-08	673	516	431	1169	1164	1051	DnaJ homolog subfamily C member 19 [Source:VB CommunityAnnotation]	mitochondrial import inner membrane translocase subunit TIM14	Other	C:GO:0016021	C:integral component of membrane
AGAP003535	-1.39056	3.3231	70.6559	4.25303e-17	8.5448e-16	330	298	437	138	117	98	unspecified product	AGAP003535-PA	Other	C:GO:0016021	C:integral component of membrane
AGAP003541	2.03411	9.13109	90.314	2.03211e-21	7.46024e-20	6239	5215	4743	16915	20616	19752	eukaryotic translation elongation factor 1 alpha 1 [Source:VB CommunityAnnotation]	elongation factor 1-alpha	Other	P:GO:0006448; F:GO:0003746; F:GO:0003924; F:GO:0005525; C:GO:0005840	P:regulation of translational elongation; F:translation elongation factor activity; F:GTPase activity; F:GTP binding; C:ribosome
AGAP003545	-1.91943	9.04447	132.943	9.306e-31	9.83528e-29	17630	17951	26819	6164	4425	3831	protein oskar [Source:VB CommunityAnnotation]	maternal effect oskar	Other	Other	Other
AGAP003549	-1.15085	6.2974	87.7929	7.26795e-21	2.47452e-19	2607	2274	3183	1255	1034	877	unspecified product	solute carrier family 35 member F6	Other	P:GO:0008643; P:GO:0090481; P:GO:0090481; F:GO:0015165; C:GO:0000139; C:GO:0016021	P:carbohydrate transport; P:pyrimidine nucleotide-sugar transmembrane transport; P:pyrimidine nucleotide-sugar transmembrane transport; F:pyrimidine nucleotide-sugar transmembrane transporter activity; C:Golgi membrane; C:integral component of membrane
AGAP003550	-1.77102	6.22309	174.348	8.309e-40	1.83268e-37	2631	2658	3278	947	667	591	unspecified product	titin isoform X1	Other	F:GO:0005515	F:protein binding
AGAP003554	1.62745	2.13645	71.1944	3.23707e-17	6.71768e-16	41	56	61	166	137	124	unspecified product	RING finger 44 isoform X1	Other	F:GO:0046872	F:metal ion binding
AGAP003570	1.7102	4.74485	126.45	2.45077e-29	2.18118e-27	314	336	273	1006	870	779	unspecified product	neuroligin- X-linked	Other	F:GO:0052689; C:GO:0016021	F:carboxylic ester hydrolase activity; C:integral component of membrane
AGAP003572	1.00197	4.66598	55.7832	8.0919e-14	1.05392e-12	380	450	416	808	700	673	unspecified product	eva-1-like isoform X1	Other	F:GO:0030246; C:GO:0005886; C:GO:0016021	F:carbohydrate binding; C:plasma membrane; C:integral component of membrane
AGAP003586	2.06647	10.0193	31.7243	1.77688e-08	9.8785e-08	14626	8528	6081	41786	28006	38052	Phosphate carrier	phosphate carrier mitochondrial-like	Other	P:GO:1990547; F:GO:0005315; C:GO:0016021	P:mitochondrial phosphate ion transmembrane transport; F:inorganic phosphate transmembrane transporter activity; C:integral component of membrane
AGAP003591	-1.57666	2.76137	35.1372	3.07279e-09	1.96574e-08	233	182	329	105	68	46	LRR-repeat protein 1 [Source:VB CommunityAnnotation]	leucine-rich repeat 1	Other	F:GO:0005515	F:protein binding
AGAP003594	-1.4675	4.41021	79.8451	4.04946e-19	1.09562e-17	712	675	923	326	229	179	unspecified product	transcription factor grauzone-like	Other	P:GO:0006355; F:GO:0003700; F:GO:0008270; C:GO:0005634; C:GO:0005667	P:regulation of transcription DNA-templated; F:DNA-binding transcription factor activity; F:zinc ion binding; C:nucleus; C:transcription regulator complex
AGAP003599	1.61639	8.9004	49.5695	1.91464e-12	2.02143e-11	7601	4908	4793	17258	13485	15613	F-type H+-transportingATPase oligomycin sensitivity conferral protein [Source:VB CommunityAnnotation]	ATP synthase subunit mitochondrial	Other	P:GO:0006418; P:GO:0015986; F:GO:0003677; F:GO:0004812; F:GO:0005524; F:GO:0046933; C:GO:0005743; C:GO:0045259	P:tRNA aminoacylation for protein translation; P:ATP synthesis coupled proton transport; F:DNA binding; F:aminoacyl-tRNA ligase activity; F:ATP binding; F:proton-transporting ATP synthase activity rotational mechanism; C:mitochondrial inner membrane; C:proton-transporting ATP synthase complex
AGAP003606	1.31827	4.44836	31.0788	2.47757e-08	1.34713e-07	377	292	249	619	641	722	Fatty acyl-CoA reductase [Source:UniProtKB/TrEMBL	fatty acyl- reductase CG8306	Other	P:GO:0006629; P:GO:0055114; F:GO:0080019; F:GO:0102965; C:GO:0016021	P:lipid metabolic process; P:obsolete oxidation-reduction process; F:fatty-acyl-CoA reductase (alcohol-forming) activity; F:alcohol-forming fatty acyl-CoA reductase activity; C:integral component of membrane
AGAP003610	1.34787	5.24105	14.443	0.000144465	0.000395931	743	518	292	1318	1023	1156	unspecified product	muscle M-line assembly unc-89	Other	Other	Other
AGAP003620	1.13035	9.18324	18.0952	2.10128e-05	6.75954e-05	11114	9140	6412	16042	16697	18075	unspecified product	AGAP003620-PA	Other	Other	Other
AGAP003626	2.90003	0.969793	31.8149	1.69585e-08	9.4487e-08	15	7	12	62	43	111	unspecified product	serine protease snake-like	Other	P:GO:0006508; F:GO:0004252	P:proteolysis; F:serine-type endopeptidase activity
AGAP003627	2.21756	2.6947	25.3728	4.72537e-07	2.04625e-06	64	58	47	195	133	342	unspecified product	serine protease snake-like	Other	P:GO:0006508; F:GO:0004252	P:proteolysis; F:serine-type endopeptidase activity
AGAP003632	-1.06069	5.2782	40.204	2.28783e-10	1.73875e-09	1143	1301	1431	749	499	398	U3 small nucleolar RNA-associated protein 14 [Source:VB CommunityAnnotation]	U3 small nucleolar RNA-associated 14 homolog A	Other	P:GO:0006364; C:GO:0032040	P:rRNA processing; C:small-subunit processome
AGAP003646	-1.93413	2.20125	42.2888	7.87421e-11	6.51645e-10	161	167	196	62	42	18	unspecified product	AGAP013307- partial	Other	F:GO:0046872; C:GO:0005634	F:metal ion binding; C:nucleus
AGAP003650	-1.44567	2.83258	82.3284	1.15252e-19	3.29392e-18	250	238	269	85	89	68	translation initiation factor eIF-2B subunit alpha [Source:VB CommunityAnnotation]	translation initiation factor eIF-2B subunit alpha	Other	P:GO:0006446; P:GO:0043087; F:GO:0003743; F:GO:0005085; F:GO:0030234; C:GO:0005840; C:GO:0005851	P:regulation of translational initiation; P:regulation of GTPase activity; F:translation initiation factor activity; F:guanyl-nucleotide exchange factor activity; F:enzyme regulator activity; C:ribosome; C:eukaryotic translation initiation factor 2B complex
AGAP003656	1.0953	9.69389	69.9159	6.18891e-17	1.21221e-15	12946	12239	13944	29027	20278	23645	Terribly reduced optic lobes	basement membrane-specific heparan sulfate proteoglycan core isoform X16	Other	F:GO:0005515	F:protein binding
AGAP003661	1.14342	3.97277	42.9735	5.54873e-11	4.70321e-10	292	208	221	531	427	435	unspecified product	F-box LRR-repeat 7 isoform X2	Other	P:GO:0031146; F:GO:0005515; C:GO:0019005	P:SCF-dependent proteasomal ubiquitin-dependent protein catabolic process; F:protein binding; C:SCF ubiquitin ligase complex
AGAP003667	-2.03237	1.59277	52.8239	3.64828e-13	4.32423e-12	109	119	114	17	29	26	unspecified product	SAY domain-containing 1	Other	C:GO:0016021	C:integral component of membrane
AGAP003689	1.36874	4.40456	40.5523	1.91422e-10	1.48144e-09	333	314	218	701	682	583	CLIP-domain serine protease [Source:UniProtKB/TrEMBL	CLIPC7 partial	Other	P:GO:0006508; F:GO:0004252; F:GO:0008237; F:GO:0008270; C:GO:0016021	P:proteolysis; F:serine-type endopeptidase activity; F:metallopeptidase activity; F:zinc ion binding; C:integral component of membrane
AGAP003698	-2.44375	3.4212	30.1715	3.95487e-08	2.06198e-07	448	386	489	31	75	96	zinc finger protein 593 homolog [Source:VB CommunityAnnotation]	zinc finger 593 homolog	Other	F:GO:0003676; F:GO:0008270	F:nucleic acid binding; F:zinc ion binding
AGAP003699	-1.84345	2.36475	80.1523	3.46641e-19	9.40381e-18	174	163	247	54	48	39	beta-1	UDP-N-acetylglucosamine transferase subunit ALG13 homolog	Other	P:GO:0006488; F:GO:0016758	P:dolichol-linked oligosaccharide biosynthetic process; F:hexosyltransferase activity
AGAP003701	10.683	2.1501	309.417	2.92524e-69	2.69814e-66	0	0	0	262	189	132	zinc finger protein 593 homolog [Source:VB CommunityAnnotation]	zinc finger 593 homolog	Other	F:GO:0003676; F:GO:0008270	F:nucleic acid binding; F:zinc ion binding
AGAP003707	-1.29223	2.95479	29.9852	4.35358e-08	2.25365e-07	260	207	341	135	93	62	Transcription elongation factor 1 homolog [Source:UniProtKB/TrEMBL	transcription elongation factor 1 homolog	Other	P:GO:0006368; P:GO:0048096; F:GO:0000993; F:GO:0046872; C:GO:0008023	P:transcription elongation from RNA polymerase II promoter; P:chromatin-mediated maintenance of transcription; F:RNA polymerase II complex binding; F:metal ion binding; C:transcription elongation factor complex
AGAP003710	-1.04547	3.12336	26.4375	2.72211e-07	1.22968e-06	295	241	324	170	90	106	unspecified product	AGAP003710-PA	Other	Other	Other
AGAP003716	-1.18782	2.93623	50.6159	1.12334e-12	1.22684e-11	255	231	291	128	98	73	Twinfilin [Source:UniProtKB/Swiss-Prot	twinfilin	Other	P:GO:0007274; P:GO:0007298; P:GO:0008407; P:GO:0010591; P:GO:0016319; P:GO:0030042; P:GO:0030837; P:GO:0048488; F:GO:0003779; C:GO:0005856; C:GO:0005886; C:GO:0005938; C:GO:0098793	P:neuromuscular synaptic transmission; P:border follicle cell migration; P:chaeta morphogenesis; P:regulation of lamellipodium assembly; P:mushroom body development; P:actin filament depolymerization; P:negative regulation of actin filament polymerization; P:synaptic vesicle endocytosis; F:actin binding; C:cytoskeleton; C:plasma membrane; C:cell cortex; C:presynapse
AGAP003728	-1.02447	2.77659	38.5405	5.36289e-10	3.86174e-09	229	203	237	115	102	71	Uncharacterized methyltransferase WBSCR22 [Source:VB CommunityAnnotation]	probable 18S rRNA (guanine-N(7))-methyltransferase	Other	P:GO:0070476; F:GO:0016435; C:GO:0005634; C:GO:0005737	P:rRNA (guanine-N7)-methylation; F:rRNA (guanine) methyltransferase activity; C:nucleus; C:cytoplasm
AGAP003732	-2.21763	3.32528	78.0638	9.97638e-19	2.53685e-17	360	365	483	112	76	42	unspecified product	nucleolar transcription factor 1	Other	Other	Other
AGAP003737	-1.25602	3.0639	44.3387	2.76203e-11	2.45175e-10	293	286	278	135	110	72	ESF2/ABP1 family protein [Source:VB CommunityAnnotation]	pre-rRNA-processing esf-2-like	Other	F:GO:0003676; C:GO:0005730	F:nucleic acid binding; C:nucleolus
AGAP003740	-1.83622	3.93566	65.8713	4.81345e-16	8.42023e-15	500	558	702	211	135	91	unspecified product	mitosis initiation fs(1)Ya	Other	P:GO:0000278; P:GO:0006260; P:GO:0006333; P:GO:0006997; P:GO:0007344; P:GO:0030261; C:GO:0005635; C:GO:0005652; C:GO:0005737	P:mitotic cell cycle; P:DNA replication; P:chromatin assembly or disassembly; P:nucleus organization; P:pronuclear fusion; P:chromosome condensation; C:nuclear envelope; C:nuclear lamina; C:cytoplasm
AGAP003742	-1.16215	7.87314	60.5022	7.3498e-15	1.09182e-13	7087	7263	9780	3821	3305	2316	regulator of chromosome condensation [Source:VB CommunityAnnotation]	regulator of chromosome condensation	Other	Other	Other
AGAP003743	-1.40567	1.96309	43.2874	4.72628e-11	4.04324e-10	131	110	167	55	45	34	HAUS augmin-like complex subunit 6 [Source:VB CommunityAnnotation]	augmin complex subunit dgt6	Other	P:GO:0051225; C:GO:0070652	P:spindle assembly; C:HAUS complex
AGAP003744	-1.01482	3.68312	37.1882	1.07262e-09	7.35323e-09	425	354	487	243	166	141	Ring finger protein 220 [Source:VB CommunityAnnotation]	E3 ubiquitin- ligase RNF220-like	Other	P:GO:0016567; F:GO:0004842; F:GO:0046872	P:protein ubiquitination; F:ubiquitin-protein transferase activity; F:metal ion binding
AGAP003771	-1.91657	3.89985	98.2526	3.68278e-23	1.72191e-21	566	473	702	182	131	92	unspecified product	terminal uridylyltransferase Tailor-like	Other	Other	Other
AGAP003773	2.82769	5.47669	24.9192	5.97841e-07	2.55183e-06	505	186	110	1749	1555	1704	unspecified product	uncharacterized protein LOC120952258	Other	Other	Other
AGAP003774	1.58378	2.28487	9.2688	0.00233091	0.0049455	104	50	22	173	151	145	unspecified product	AGAP003774-PA	Other	Other	Other
AGAP003775	2.30141	7.54733	21.8485	2.95041e-06	1.11162e-05	2374	1564	632	6925	5548	7396	unspecified product	uncharacterized protein LOC120894297	Other	Other	Other
AGAP003776	2.06785	5.50126	11.9157	0.000556614	0.00135073	721	410	130	1649	1197	1824	unspecified product	AGAP003776-PA	Other	Other	Other
AGAP003777	3.24164	7.10421	24.5725	7.15643e-07	3.00659e-06	1123	606	170	5512	4909	5517	unspecified product	uncharacterized protein LOC120894299	Other	Other	Other
AGAP003778	2.50645	7.07889	19.486	1.01337e-05	3.46301e-05	1668	930	329	5199	4336	5194	unspecified product	uncharacterized protein LOC120894296	Other	Other	Other
AGAP003779	-1.01701	5.50441	52.01	5.5218e-13	6.3625e-12	1406	1299	1809	818	630	505	serine/threonine-protein phosphatase 4 catalytic subunit [Source:VB CommunityAnnotation]	serine threonine- phosphatase 4 catalytic subunit	Other	P:GO:0006470; F:GO:0004722; C:GO:0008287	P:protein dephosphorylation; F:protein serine/threonine phosphatase activity; C:protein serine/threonine phosphatase complex
AGAP003782	1.73721	0.895592	37.6252	8.57282e-10	5.98211e-09	20	14	28	73	60	48	glucose dehydrogenase (acceptor) [Source:VB CommunityAnnotation]	glucose dehydrogenase [ quinone]	Other	P:GO:0055114; F:GO:0016614; F:GO:0050660; C:GO:0016021	P:obsolete oxidation-reduction process; F:oxidoreductase activity
AGAP003791	-1.17155	1.47134	15.3538	8.91414e-05	0.000255344	78	79	117	51	37	19	RAD51-like protein 2 [Source:VB CommunityAnnotation]	DNA repair RAD51 homolog 3-like	Other	P:GO:0006281; F:GO:0003677; F:GO:0005524; F:GO:0008094	P:DNA repair; F:DNA binding; F:ATP binding; F:ATPase
AGAP003795	1.10364	6.45068	50.9318	9.5633e-13	1.06159e-11	1490	1315	1292	2680	2305	2660	unspecified product	transmembrane 216	Other	C:GO:0016021	C:integral component of membrane
AGAP003796	-1.14887	1.33945	21.9616	2.78156e-06	1.05305e-05	72	71	105	38	31	28	cyclin-dependent kinases regulatory subunit 1 [Source:VB CommunityAnnotation]	cyclin-dependent kinases regulatory subunit	Other	P:GO:0000079; P:GO:0051301; P:GO:0051726; F:GO:0016301; F:GO:0016538	P:regulation of cyclin-dependent protein serine/threonine kinase activity; P:cell division; P:regulation of cell cycle; F:kinase activity; F:cyclin-dependent protein serine/threonine kinase regulator activity
AGAP003801	-1.17394	2.33791	41.3996	1.2408e-10	9.9362e-10	165	149	194	87	58	52	unspecified product	MRN complex-interacting	Other	Other	Other
AGAP003802	-1.35173	6.02966	123.469	1.10108e-28	8.96e-27	2047	2286	2615	875	810	686	unspecified product	SH3 domain-containing -like	Other	P:GO:0008033; F:GO:0003676	P:tRNA processing; F:nucleic acid binding
AGAP003842	-1.55433	6.11357	43.3757	4.51762e-11	3.87782e-10	2310	2333	3026	1091	783	449	proline-	proline- glutamic acid- and leucine-rich 1-like	Other	Other	Other
AGAP003847	-1.10213	5.1064	65.2937	6.45273e-16	1.10404e-14	1081	1044	1358	612	441	371	RNA exonuclease 1 [Source:VB CommunityAnnotation]	RNA exonuclease 1 homolog	Other	F:GO:0003676; F:GO:0046872	F:nucleic acid binding; F:metal ion binding
AGAP003849	1.09524	4.48578	83.6568	5.88585e-20	1.78262e-18	333	316	411	718	637	610	unspecified product	B-cell receptor CD22 isoform X1	Other	C:GO:0016021	C:integral component of membrane
AGAP003861	-2.52323	3.24953	206.872	6.61073e-47	2.48417e-44	421	365	391	68	64	47	Peptide deformylase [Source:UniProtKB/TrEMBL	peptide mitochondrial-like	Other	P:GO:0006412; F:GO:0042586; F:GO:0046872	P:translation; F:peptide deformylase activity; F:metal ion binding
AGAP003868	-1.35214	3.08724	38.9546	4.33786e-10	3.17089e-09	251	283	360	147	91	71	centrosomal protein CEP110 [Source:VB CommunityAnnotation]	centriolar coiled-coil of 110 kDa-like	Other	P:GO:0007099; P:GO:0032465; F:GO:0005515; C:GO:0005814	P:centriole replication; P:regulation of cytokinesis; F:protein binding; C:centriole
AGAP003883	-1.16004	3.38541	57.8092	2.88811e-14	4.00311e-13	337	304	420	164	125	124	peptidyl-tRNA hydrolase	probable peptidyl-tRNA hydrolase 2	Other	F:GO:0004045; C:GO:0016020	F:aminoacyl-tRNA hydrolase activity; C:membrane
AGAP003907	-1.33388	2.43339	65.4039	6.10173e-16	1.04752e-14	177	177	206	80	59	55	unspecified product	SREK1IP1	Other	F:GO:0003676; F:GO:0008270	F:nucleic acid binding; F:zinc ion binding
AGAP003922	-1.13516	1.70045	19.0273	1.28863e-05	4.31786e-05	79	118	122	54	34	39	unspecified product	zinc finger and SCAN domain-containing 12-like	Other	P:GO:0006811; P:GO:0055085; F:GO:0008270; C:GO:0005634	P:ion transport; P:transmembrane transport; F:zinc ion binding; C:nucleus
AGAP003923	-1.06658	5.45992	31.6006	1.89374e-08	1.04594e-07	1223	1336	1873	832	591	439	histone-arginine methyltransferase CARMER [Source:VB CommunityAnnotation]	histone-arginine methyltransferase CARMER	Other	P:GO:0006338; P:GO:0006355; P:GO:0019919; P:GO:0034969; F:GO:0035241; F:GO:0035242; F:GO:0042054; C:GO:0005634; C:GO:0005737	P:chromatin remodeling; P:regulation of transcription
AGAP003930	1.43909	4.03098	51.8019	6.13909e-13	7.02223e-12	267	197	184	514	537	480	unspecified product	AGAP003930-PA	Other	P:GO:0006486; P:GO:0006508; F:GO:0004222; F:GO:0008270; F:GO:0016758; C:GO:0005783; C:GO:0016021; C:GO:0031012	P:protein glycosylation; P:proteolysis; F:metalloendopeptidase activity; F:zinc ion binding; F:hexosyltransferase activity; C:endoplasmic reticulum; C:integral component of membrane; C:extracellular matrix
AGAP003937	1.17552	5.29217	66.6759	3.20017e-16	5.76712e-15	642	572	559	1189	1169	1124	unspecified product	membrane-associated guanylate WW and PDZ domain-containing 1-like isoform X1	Other	P:GO:0006397; P:GO:0008380; F:GO:0005515; C:GO:0030532	P:mRNA processing; P:RNA splicing; F:protein binding; C:small nuclear ribonucleoprotein complex
AGAP003938	1.92641	5.58576	16.0322	6.22743e-05	0.000182453	714	535	199	1435	1706	1694	unspecified product	MNN4-like isoform X1	Other	F:GO:0005515	F:protein binding
AGAP003939	2.24531	10.1477	20.9458	4.72456e-06	1.71198e-05	16062	8555	4067	42526	38817	39002	unspecified product	proteoglycan 4 isoform X2	Other	F:GO:0005515	F:protein binding
AGAP003942	-1.05965	3.50062	42.471	7.17392e-11	5.971e-10	339	366	417	199	159	115	unspecified product	zinc finger 771-like	Other	F:GO:0003677; F:GO:0008270; C:GO:0005634	F:DNA binding; F:zinc ion binding; C:nucleus
AGAP003944	1.64321	4.05497	145.656	1.54353e-33	2.1163e-31	192	205	198	636	499	493	unspecified product	rho GTPase-activating 100F isoform X1	Other	P:GO:0007165; F:GO:0005515	P:signal transduction; F:protein binding
AGAP003974	-1.22554	3.08448	44.2076	2.95328e-11	2.60556e-10	246	300	321	138	109	79	tRNA (cytidine32/guanosine34-2'-O)-methyltransferase [Source:VB CommunityAnnotation]	tRNA (cytidine(32) guanosine(34)-2 -O)-methyltransferase 1	Other	P:GO:0002128; P:GO:0002181; P:GO:0051301; F:GO:0008175; C:GO:0005737; C:GO:0016021	P:tRNA nucleoside ribose methylation; P:cytoplasmic translation; P:cell division; F:tRNA methyltransferase activity; C:cytoplasm; C:integral component of membrane
AGAP003991	-1.77621	2.81396	124.195	7.63551e-29	6.45582e-27	252	260	277	76	67	58	unspecified product	zinc finger 771-like	Other	F:GO:0008270; C:GO:0005634	F:zinc ion binding; C:nucleus
AGAP003992	-1.10333	6.00133	66.0823	4.32478e-16	7.63117e-15	2054	1983	2443	1131	856	667	U3 small nucleolar RNA-associated protein 22 [Source:VB CommunityAnnotation]	nucleolar 6	Other	F:GO:0003723; C:GO:0005730	F:RNA binding; C:nucleolus
AGAP003995	1.13278	8.34675	111.405	4.82402e-26	3.00273e-24	5335	4534	5234	10831	9463	8596	unspecified product	myogenesis-regulating glycosidase-like	Other	P:GO:0005975; F:GO:0004553	P:carbohydrate metabolic process; F:hydrolase activity
AGAP004008	-1.94993	4.77865	30.6604	3.0738e-08	1.63196e-07	799	1009	1429	421	190	141	unspecified product	isoform A	Other	P:GO:0006468; F:GO:0004672; F:GO:0005524	P:protein phosphorylation; F:protein kinase activity; F:ATP binding
AGAP004017	-1.02912	2.65963	18.3752	1.81408e-05	5.93732e-05	177	237	199	92	69	100	unspecified product	leucine-rich repeat-containing 4B-like	Other	C:GO:0016020; C:GO:0016021	C:membrane; C:integral component of membrane
AGAP004036	-1.71451	4.88959	57.6405	3.14676e-14	4.3203e-13	982	974	1417	448	256	206	heme peroxidase 7 [Source:VB CommunityAnnotation]	chorion peroxidase-like	Other	P:GO:0006804; P:GO:0006979; P:GO:0048477; P:GO:0055114; P:GO:0098869; F:GO:0004601; F:GO:0020037	P:obsolete peroxidase reaction; P:response to oxidative stress; P:oogenesis; P:obsolete oxidation-reduction process; P:cellular oxidant detoxification; F:peroxidase activity; F:heme binding
AGAP004038	-2.16468	8.46605	60.1397	8.83572e-15	1.30089e-13	13379	11367	18488	4337	2577	1670	heme peroxidase 8 [Source:VB CommunityAnnotation]	chorion peroxidase	Other	P:GO:0006804; P:GO:0006979; P:GO:0007306; P:GO:0042743; P:GO:0055114; P:GO:0098869; F:GO:0004601; F:GO:0020037; C:GO:0005576	P:obsolete peroxidase reaction; P:response to oxidative stress; P:eggshell chorion assembly; P:hydrogen peroxide metabolic process; P:obsolete oxidation-reduction process; P:cellular oxidant detoxification; F:peroxidase activity; F:heme binding; C:extracellular region
AGAP004046	1.25459	5.46148	37.0944	1.12548e-09	7.67411e-09	780	594	540	1516	1110	1369	Mpv17-like protein [Source:VB CommunityAnnotation]	mpv17	Other	C:GO:0016021	C:integral component of membrane
AGAP004052	1.44049	6.07061	161.557	5.16908e-37	9.53554e-35	817	858	1010	2475	1973	1909	unspecified product	homeobox prospero isoform X1	Other	P:GO:0006355; F:GO:0003677	P:regulation of transcription
AGAP004055	1.36963	9.422	76.1111	2.68139e-18	6.40127e-17	10403	8832	9023	22483	18762	22136	2-oxoglutarate dehydrogenase E2 component (dihydrolipoamide succinyltransferas [Source:VB CommunityAnnotation]	dihydrolipoyllysine-residue succinyltransferase component of 2-oxoglutarate dehydrogenase mitochondrial	Other	P:GO:0006099; P:GO:0033512; P:GO:0042967; F:GO:0004149; C:GO:0045252	P:tricarboxylic acid cycle; P:L-lysine catabolic process to acetyl-CoA via saccharopine; P:obsolete acyl-carrier-protein biosynthetic process; F:dihydrolipoyllysine-residue succinyltransferase activity; C:oxoglutarate dehydrogenase complex
AGAP004060	-1.3582	4.18403	115.047	7.68692e-27	5.09748e-25	621	564	744	247	211	196	unspecified product	zinc finger and SCAN domain-containing 31-like	Other	F:GO:0008270; C:GO:0005634	F:zinc ion binding; C:nucleus
AGAP004063	-1.02582	4.10071	60.3323	8.01199e-15	1.18498e-13	524	504	671	270	246	209	Mediator of RNA polymerase II transcription subunit 4 [Source:UniProtKB/Swiss-Prot	mediator of RNA polymerase II transcription subunit 4	Other	P:GO:0006355; P:GO:0006357; F:GO:0003712; C:GO:0005667; C:GO:0016592	P:regulation of transcription
AGAP004077	1.87313	0.910023	33.263	8.05007e-09	4.79038e-08	12	20	26	85	59	44	unspecified product	coiled-coil domain-containing 96	Other	Other	Other
AGAP004094	-1.28496	4.47109	35.5358	2.50407e-09	1.6203e-08	748	706	866	366	313	164	Sterol carrier protein-2 [Source:VB CommunityAnnotation]	sterol carrier -2	Other	Other	Other
AGAP004095	1.00974	1.95844	11.8795	0.000567548	0.00137496	73	73	40	126	99	106	unspecified product	solute carrier family 25 member 45	Other	C:GO:0016021	C:integral component of membrane
AGAP004108	-2.35436	3.51214	104.655	1.4537e-24	7.88728e-23	416	385	604	116	67	58	Amalgam [Source:VB CommunityAnnotation]	lachesin-like isoform X1	Other	Other	Other
AGAP004109	2.01613	5.89355	100.33	1.28988e-23	6.4788e-22	743	488	507	2238	2171	1749	Xaa-Pro aminopeptidase [Source:VB CommunityAnnotation]	xaa-pro aminopeptidase	Other	P:GO:0006508; F:GO:0070006	P:proteolysis; F:metalloaminopeptidase activity
AGAP004110	5.8042	1.49939	143.343	4.94583e-33	6.35195e-31	4	2	1	93	148	114	unspecified product	coiled-coil domain-containing 124	Other	Other	Other
AGAP004113	8.99524	0.49713	152.939	3.94923e-35	6.26077e-33	0	0	0	81	55	44	39S ribosomal protein L55	39S ribosomal mitochondrial	Other	P:GO:0042254; F:GO:0003735; C:GO:0005762	P:ribosome biogenesis; F:structural constituent of ribosome; C:mitochondrial large ribosomal subunit
AGAP004133	-1.96026	1.6656	42.6004	6.7146e-11	5.61635e-10	122	129	105	19	32	28	unspecified product	AGAP004133-PA	Other	Other	Other
AGAP004135	3.00114	1.26487	23.9119	1.00848e-06	4.12915e-06	19	13	7	67	51	149	Yellow-e [Source:VB CommunityAnnotation]	major royal jelly 1-like	Other	Other	Other
AGAP004148	1.86775	3.70372	103.84	2.19312e-24	1.165e-22	140	136	138	412	439	454	CLIP-domain serine protease [Source:VB CommunityAnnotation]	serine protease easter	Other	P:GO:0006508; P:GO:0007275; F:GO:0004252; C:GO:0005576	P:proteolysis; P:multicellular organism development; F:serine-type endopeptidase activity; C:extracellular region
AGAP004150	-1.00997	3.77501	51.6722	6.55847e-13	7.43488e-12	395	432	519	230	184	169	unspecified product	AGAP004150-PA	Other	Other	Other
AGAP004159	1.41654	8.44646	99.565	1.89831e-23	9.25976e-22	5341	4340	4344	11896	11214	9637	malate dehydrogenase (oxaloacetate-decarboxylating)(NADP+) [Source:VB CommunityAnnotation]	NADP-dependent malic enzyme	Other	P:GO:0006013; P:GO:0006090; P:GO:0006099; P:GO:0006108; P:GO:0006511; P:GO:0015976; P:GO:0016579; F:GO:0004471; F:GO:0004473; F:GO:0004559; F:GO:0004843; F:GO:0030246; F:GO:0046872; F:GO:0051287; C:GO:0005739	P:mannose metabolic process; P:pyruvate metabolic process; P:tricarboxylic acid cycle; P:malate metabolic process; P:ubiquitin-dependent protein catabolic process; P:carbon utilization; P:protein deubiquitination; F:malate dehydrogenase (decarboxylating) (NAD+) activity; F:malate dehydrogenase (decarboxylating) (NADP+) activity; F:alpha-mannosidase activity; F:thiol-dependent deubiquitinase; F:ca…
AGAP004161	3.02479	11.8284	25.3156	4.86755e-07	2.10333e-06	31220	19767	6500	111302	131707	164841	myofilin variant C [Source:VB CommunityAnnotation]	isoform K	Other	C:GO:0031672	C:A band
AGAP004167	2.03736	3.44931	27.4791	1.58802e-07	7.47476e-07	135	117	60	349	308	458	unspecified product	AGAP004167-PA	Other	F:GO:0005515	F:protein binding
AGAP004175	-1.15274	5.5912	73.7042	9.07449e-18	2.03694e-16	1578	1492	1856	769	686	486	uridine monophosphate synthetase [Source:VB CommunityAnnotation]	uridine 5 -monophosphate synthase	Other	P:GO:0001510; P:GO:0006207; P:GO:0006397; P:GO:0006468; P:GO:0009116; P:GO:0044205; P:GO:0051252; P:GO:0090501; F:GO:0004540; F:GO:0004588; F:GO:0004590; F:GO:0004672; F:GO:0005524; F:GO:0008168; C:GO:0016021	P:RNA methylation; P:'de novo' pyrimidine nucleobase biosynthetic process; P:mRNA processing; P:protein phosphorylation; P:nucleoside metabolic process; P:'de novo' UMP biosynthetic process; P:regulation of RNA metabolic process; P:RNA phosphodiester bond hydrolysis; F:ribonuclease activity; F:orotate phosphoribosyltransferase activity; F:orotidine-5'-phosphate decarboxylase activity; F:protein k…
AGAP004202	1.33044	3.92308	113.563	1.62476e-26	1.04999e-24	209	196	234	552	452	401	unspecified product	E3 ubiquitin- ligase TRIM37-like	Other	P:GO:0016567; F:GO:0005515; F:GO:0046872	P:protein ubiquitination; F:protein binding; F:metal ion binding
AGAP004208	-1.61439	3.05615	112.444	2.85563e-26	1.83375e-24	294	287	333	108	81	72	unspecified product	meiosis-specific nuclear structural 1-like	Other	F:GO:0008270; F:GO:0046872; C:GO:0005634	F:zinc ion binding; F:metal ion binding; C:nucleus
AGAP004214	-1.44047	7.35146	105.314	1.0423e-24	5.71629e-23	5062	5591	7090	2365	1884	1481	unspecified product	HMG-Y-related A	Other	P:GO:0006355; F:GO:0003677; C:GO:0000785; C:GO:0005634	P:regulation of transcription
AGAP004220	-2.016	1.55332	40.7659	1.716e-10	1.33619e-09	104	105	124	16	21	33	unspecified product	AGAP004220-PA	Other	Other	Other
AGAP004239	-1.91682	5.85531	62.7115	2.39313e-15	3.7998e-14	2051	1960	2796	750	538	311	polo-like kinase 1 [Source:VB CommunityAnnotation]	serine threonine- kinase polo	Other	P:GO:0006468; P:GO:0009069; P:GO:0016024; P:GO:0032049; F:GO:0004605; F:GO:0004674; F:GO:0005515; F:GO:0005524; C:GO:0005743	P:protein phosphorylation; P:serine family amino acid metabolic process; P:CDP-diacylglycerol biosynthetic process; P:cardiolipin biosynthetic process; F:phosphatidate cytidylyltransferase activity; F:protein serine/threonine kinase activity; F:protein binding; F:ATP binding; C:mitochondrial inner membrane
AGAP004241	-1.00126	3.19623	27.4645	1.60005e-07	7.51929e-07	264	313	315	155	147	90	unspecified product	GPALPP motifs-containing 1	Other	Other	Other
AGAP004243	-1.87268	4.39334	38.9035	4.45285e-10	3.24792e-09	747	695	1000	317	174	106	unspecified product	general transcriptional corepressor trfA isoform X3	Other	Other	Other
AGAP004248	-1.25062	2.99368	19.1425	1.21316e-05	4.0879e-05	318	307	181	119	98	84	glutathione peroxidase 3 [Source:VB CommunityAnnotation]	glutathione peroxidase-like	Other	P:GO:0006749; P:GO:0006804; P:GO:0006979; P:GO:0055114; P:GO:0098869; F:GO:0004602	P:glutathione metabolic process; P:obsolete peroxidase reaction; P:response to oxidative stress; P:obsolete oxidation-reduction process; P:cellular oxidant detoxification; F:glutathione peroxidase activity
AGAP004259	-1.28748	1.62412	38.6072	5.18284e-10	3.74005e-09	99	104	108	41	36	34	unspecified product	zinc finger 239-like	Other	F:GO:0008270; C:GO:0005634	F:zinc ion binding; C:nucleus
AGAP004263	1.7097	5.687	34.6048	4.03903e-09	2.52185e-08	686	686	386	1667	1642	1734	takeout 1 [Source:VB CommunityAnnotation]	antennal carrier TOL-2	Other	C:GO:0005615	C:extracellular space
AGAP004267	-1.21231	2.59667	53.1611	3.07286e-13	3.68526e-12	195	192	227	100	70	62	O-glucosyltransferase rumi homolog [Source:UniProtKB/Swiss-Prot	O-glucosyltransferase rumi homolog	Other	P:GO:0018242; F:GO:0035251; C:GO:0005576; C:GO:0005788	P:protein O-linked glycosylation via serine; F:UDP-glucosyltransferase activity; C:extracellular region; C:endoplasmic reticulum lumen
AGAP004274	-1.03101	3.96394	33.0058	9.18827e-09	5.41057e-08	530	476	533	287	233	146	unspecified product	zinc finger CCHC domain-containing 10	Other	F:GO:0003676; F:GO:0008270	F:nucleic acid binding; F:zinc ion binding
AGAP004275	-1.18025	4.03158	49.0567	2.48673e-12	2.56928e-11	454	514	710	249	196	197	DNA replication licensing factor MCM2 [Source:VB CommunityAnnotation]	DNA replication licensing factor Mcm2	Other	P:GO:0006270; P:GO:0006367; P:GO:1905775; F:GO:0003677; F:GO:0003678; F:GO:0005524; C:GO:0005657; C:GO:0005672; C:GO:0042555	P:DNA replication initiation; P:transcription initiation from RNA polymerase II promoter; P:negative regulation of DNA helicase activity; F:DNA binding; F:DNA helicase activity; F:ATP binding; C:replication fork; C:transcription factor TFIIA complex; C:MCM complex
AGAP004281	-2.47014	2.81617	76.2329	2.52102e-18	6.0326e-17	222	266	382	66	46	26	unspecified product	double-stranded RNA-specific editase 1-like isoform X2	Other	F:GO:0003723	F:RNA binding
AGAP004285	-1.10786	4.64425	82.4384	1.09017e-19	3.15124e-18	834	755	934	405	350	269	unspecified product	zinc finger 624-like	Other	F:GO:0008270; C:GO:0005634	F:zinc ion binding; C:nucleus
AGAP004329	2.69814	0.787705	55.0838	1.15501e-13	1.46667e-12	13	8	12	82	71	38	unspecified product	ER membrane complex subunit 6	Other	C:GO:0072546	C:EMC complex
AGAP004350	-3.01568	0.449258	51.4328	7.4092e-13	8.36193e-12	51	45	68	2	5	10	Synaptic vesicle protein [Source:VB CommunityAnnotation]	synaptic vesicle glyco 2B-like	Other	P:GO:0055085; F:GO:0022857; C:GO:0016021	P:transmembrane transport; F:transmembrane transporter activity; C:integral component of membrane
AGAP004351	-1.11445	5.28295	71.7639	2.42555e-17	5.09516e-16	1167	1256	1520	600	567	422	ATP-dependent RNA helicase DDX43 [Source:VB CommunityAnnotation]	probable ATP-dependent RNA helicase DDX43	Other	F:GO:0003723; F:GO:0003724; F:GO:0005524	F:RNA binding; F:RNA helicase activity; F:ATP binding
AGAP004358	1.74364	4.31566	102.745	3.8114e-24	1.96297e-22	268	167	245	795	617	577	alkyldihydroxyacetonephosphate synthase [Source:VB CommunityAnnotation]	alkyldihydroxyacetonephosphate synthase	Other	P:GO:0008611; P:GO:0046486; P:GO:0055114; F:GO:0008609; F:GO:0016491; F:GO:0071949; C:GO:0005777	P:ether lipid biosynthetic process; P:glycerolipid metabolic process; P:obsolete oxidation-reduction process; F:alkylglycerone-phosphate synthase activity; F:oxidoreductase activity; F:FAD binding; C:peroxisome
AGAP004359	-1.24009	2.98189	36.2352	1.74885e-09	1.162e-08	274	218	321	131	105	66	integrator complex subunit 12 [Source:VB CommunityAnnotation]	integrator complex subunit 12-like	Other	P:GO:0016180; F:GO:0046872; C:GO:0005634	P:snRNA processing; F:metal ion binding; C:nucleus
AGAP004366	1.81526	9.4531	123.554	1.05489e-28	8.70159e-27	8355	7186	7362	27971	18896	23621	1-pyrroline-5-carboxylate dehydrogenase [Source:UniProtKB/TrEMBL	delta-1-pyrroline-5-carboxylate mitochondrial	Other	P:GO:0006525; P:GO:0006561; P:GO:0010133; P:GO:0055114; F:GO:0003842; F:GO:0016620	P:arginine metabolic process; P:proline biosynthetic process; P:proline catabolic process to glutamate; P:obsolete oxidation-reduction process; F:1-pyrroline-5-carboxylate dehydrogenase activity; F:oxidoreductase activity
AGAP004376	1.33703	3.85145	74.0386	7.66038e-18	1.74657e-16	206	196	202	437	456	430	aldose 1-epimerase [Source:VB CommunityAnnotation]	galactose mutarotase	Other	P:GO:0006094; P:GO:0006096; F:GO:0004034; F:GO:0030246	P:gluconeogenesis; P:glycolytic process; F:aldose 1-epimerase activity; F:carbohydrate binding
AGAP004395	-1.05838	8.49525	82.7497	9.31314e-20	2.73096e-18	11041	11202	13984	5958	5157	4088	nucleophosmin 3 [Source:VB CommunityAnnotation]	nucleoplasmin isoform X2	Other	C:GO:0005634	C:nucleus
AGAP004400	1.48866	8.16196	27.4286	1.63003e-07	7.63894e-07	5219	3143	2678	10386	7859	8978	unspecified product	Cytochrome oxidase c subunit VIII-containing	Other	P:GO:0006123; P:GO:1902600; P:GO:1902600; F:GO:0004129; C:GO:0005751; C:GO:0016021	P:mitochondrial electron transport
AGAP004412	-1.39048	3.97337	103.095	3.19427e-24	1.662e-22	539	513	621	230	185	144	diphthine synthase [Source:VB CommunityAnnotation]	diphthine methyl ester synthase	Other	P:GO:0006661; P:GO:0017183; P:GO:0032259; F:GO:0004164	P:phosphatidylinositol biosynthetic process; P:peptidyl-diphthamide biosynthetic process from peptidyl-histidine; P:methylation; F:diphthine synthase activity
AGAP004437	2.45486	10.7933	51.6981	6.47245e-13	7.36205e-12	18809	12374	8849	66532	52821	72232	Glycerol-3-phosphate dehydrogenase [Source:UniProtKB/TrEMBL	glycerol-3-phosphate mitochondrial isoform X1	Other	P:GO:0006072; P:GO:0055114; F:GO:0005509; F:GO:0052591; C:GO:0005739; C:GO:0009331	P:glycerol-3-phosphate metabolic process; P:obsolete oxidation-reduction process; F:calcium ion binding; F:sn-glycerol-3-phosphate:ubiquinone-8 oxidoreductase activity; C:mitochondrion; C:glycerol-3-phosphate dehydrogenase complex
AGAP004444	3.51735	0.66234	97.4907	5.41088e-23	2.46183e-21	5	9	4	76	59	50	unspecified product	AGAP004444- partial	Other	Other	Other
AGAP004453	1.23766	2.25277	28.8699	7.74078e-08	3.85746e-07	86	58	64	140	136	149	GPCR Dopamine Family 3 [Source:VB CommunityAnnotation]	dopamine D2-like receptor isoform X1	Other	P:GO:0007186; F:GO:0004930; C:GO:0016021	P:G protein-coupled receptor signaling pathway; F:G protein-coupled receptor activity; C:integral component of membrane
AGAP004455	1.3056	2.98362	32.8648	9.87963e-09	5.78078e-08	130	117	86	250	269	204	3-glucan binding protein [Source:VB CommunityAnnotation]	GNBP	Other	P:GO:0005975; F:GO:0004553	P:carbohydrate metabolic process; F:hydrolase activity
AGAP004459	-1.30719	4.76386	61.441	4.56208e-15	7.00254e-14	907	803	1160	451	322	246	ubiquitin-like 1-activating enzyme E1A [Source:VB CommunityAnnotation]	SUMO-activating enzyme subunit 1	Other	P:GO:0006464; F:GO:0008641	P:cellular protein modification process; F:ubiquitin-like modifier activating enzyme activity
AGAP004463	-1.15127	4.10624	67.1909	2.46448e-16	4.53804e-15	570	552	625	297	218	177	ribosomal RNA-processing protein 17 [Source:VB CommunityAnnotation]	nucleolar 12	Other	P:GO:0050789; C:GO:0005730	P:regulation of biological process; C:nucleolus
AGAP004491	-1.14899	3.19748	41.9698	9.26953e-11	7.57236e-10	284	274	370	163	112	92	exonuclease 1 [Source:VB CommunityAnnotation]	exonuclease 1	Other	P:GO:0006281; P:GO:0006308; F:GO:0003677; F:GO:0035312; F:GO:0046872	P:DNA repair; P:DNA catabolic process; F:DNA binding; F:5'-3' exodeoxyribonuclease activity; F:metal ion binding
AGAP004492	-1.46546	5.93276	134.235	4.85452e-31	5.29612e-29	2160	1968	2522	853	709	547	upstream activation factor subunit UAF30 [Source:VB CommunityAnnotation]	upstream activation factor subunit spp27	Other	Other	Other
AGAP004503	-1.07045	3.41403	44.5349	2.49861e-11	2.22767e-10	324	339	396	190	143	110	TATA box-binding protein-associated factor RNA polymerase I subunit B [Source:VB CommunityAnnotation]	TATA box-binding -associated factor RNA polymerase I subunit B	Other	P:GO:0001188; F:GO:0001164; C:GO:0070860	P:RNA polymerase I preinitiation complex assembly; F:RNA polymerase I core promoter sequence-specific DNA binding; C:RNA polymerase I core factor complex
AGAP004516	-1.13902	4.27183	53.7711	2.25259e-13	2.73383e-12	610	614	735	334	265	184	unspecified product	aprataxin and PNK-like factor isoform X2	Other	P:GO:0006284; P:GO:0006302; F:GO:0003906; F:GO:0005515; F:GO:0008408	P:base-excision repair; P:double-strand break repair; F:DNA-(apurinic or apyrimidinic site) endonuclease activity; F:protein binding; F:3'-5' exonuclease activity
AGAP004532	-1.239	6.4737	115.616	5.76821e-27	3.87578e-25	2833	2924	3496	1195	1171	1033	3-ketoacyl-CoA reductase [Source:UniProtKB/TrEMBL	very-long-chain 3-oxoacyl- reductase	Other	P:GO:0055114; F:GO:0016491	P:obsolete oxidation-reduction process; F:oxidoreductase activity
AGAP004543	1.27844	4.54397	44.3149	2.79574e-11	2.47734e-10	422	276	307	737	683	698	unspecified product	C3orf33 homolog	Other	Other	Other
AGAP004549	1.39543	4.59227	43.6893	3.84869e-11	3.33181e-10	399	305	273	709	809	716	Protein yellow [Source:VB CommunityAnnotation]	yellow-like	Other	Other	Other
AGAP004556	-1.23297	5.89648	65.4709	5.89798e-16	1.01425e-14	2013	1796	2394	940	824	551	ribosome biogenesis protein SSF1/2 [Source:VB CommunityAnnotation]	Peter pan	Other	P:GO:0006364; P:GO:0007275; F:GO:0019843; C:GO:0016021	P:rRNA processing; P:multicellular organism development; F:rRNA binding; C:integral component of membrane
AGAP004558	-1.33332	3.71042	66.3302	3.8137e-16	6.79086e-15	420	397	565	190	166	122	nucleoporin NDC1 [Source:VB CommunityAnnotation]	nucleoporin Ndc1	Other	P:GO:0033036; P:GO:0071702; P:GO:0071705; C:GO:0005635; C:GO:0016020	P:macromolecule localization; P:organic substance transport; P:nitrogen compound transport; C:nuclear envelope; C:membrane
AGAP004563	-1.56304	7.69293	45.6524	1.4121e-11	1.31442e-10	6791	6788	9457	3436	2013	1488	angiotensin-converting enzyme 9 [Source:VB CommunityAnnotation]	angiotensin-converting enzyme-like	Other	P:GO:0006144; P:GO:0006182; P:GO:0006508; P:GO:0035556; P:GO:0046039; P:GO:0055085; F:GO:0004180; F:GO:0004383; F:GO:0005525; F:GO:0008237; F:GO:0008241; F:GO:0020037; F:GO:0022857; F:GO:0046872; C:GO:0005737; C:GO:0016021	P:purine nucleobase metabolic process; P:cGMP biosynthetic process; P:proteolysis; P:intracellular signal transduction; P:GTP metabolic process; P:transmembrane transport; F:carboxypeptidase activity; F:guanylate cyclase activity; F:GTP binding; F:metallopeptidase activity; F:peptidyl-dipeptidase activity; F:heme binding; F:transmembrane transporter activity; F:metal ion binding; C:cytoplasm; C:i…
AGAP004566	-1.99029	1.43483	25.7777	3.83096e-07	1.6829e-06	122	98	83	12	25	28	Clipd1 [Source:VB CommunityAnnotation]	trypsin-1-like	Other	P:GO:0006508; F:GO:0004252	P:proteolysis; F:serine-type endopeptidase activity
AGAP004579	-2.29328	3.83329	123.048	1.3611e-28	1.09601e-26	546	499	698	143	105	65	cyclin-dependent kinase 2 [Source:VB CommunityAnnotation]	cyclin-dependent kinase 2	Other	P:GO:0006468; P:GO:0009069; P:GO:0051301; F:GO:0004674; F:GO:0005524	P:protein phosphorylation; P:serine family amino acid metabolic process; P:cell division; F:protein serine/threonine kinase activity; F:ATP binding
AGAP004587	-1.5378	3.18092	62.9413	2.12958e-15	3.39196e-14	328	271	390	135	94	70	unspecified product	uncharacterized protein LOC120894327	Other	C:GO:0016021	C:integral component of membrane
AGAP004614	-1.3445	3.56806	45.0153	1.95497e-11	1.76626e-10	392	364	496	191	151	92	DNA polymerase epsilon subunit 2 [Source:VB CommunityAnnotation]	DNA polymerase epsilon subunit 2	Other	P:GO:0006261; F:GO:0003677; C:GO:0008622	P:DNA-dependent DNA replication; F:DNA binding; C:epsilon DNA polymerase complex
AGAP004615	-1.26033	5.21351	68.3427	1.37411e-16	2.59622e-15	1061	1179	1651	538	453	417	DNA polymerase epsilon subunit 1 [Source:VB CommunityAnnotation]	DNA polymerase epsilon catalytic subunit 1	Other	P:GO:0006272; P:GO:0006287; P:GO:0006297; P:GO:0006308; P:GO:0007113; P:GO:0045004; P:GO:0090305; P:GO:0090592; F:GO:0000166; F:GO:0003677; F:GO:0003887; F:GO:0005515; F:GO:0008270; F:GO:0008310; F:GO:0051539; C:GO:0008622	P:leading strand elongation; P:base-excision repair
AGAP004616	1.15023	8.54663	21.209	4.11823e-06	1.51007e-05	7173	5662	4171	12116	9509	11474	F-type H+-transportingATPase subunit 6 [Source:VB CommunityAnnotation]	ATP synthase-coupling factor mitochondrial	Other	P:GO:0015986; P:GO:1902600; F:GO:0015078; C:GO:0000276	P:ATP synthesis coupled proton transport; P:proton transmembrane transport; F:proton transmembrane transporter activity; C:mitochondrial proton-transporting ATP synthase complex
AGAP004620	-1.41583	0.724635	10.1361	0.00145396	0.00322586	87	43	35	20	14	20	Envelysin [Source:VB CommunityAnnotation]	zinc metallo ase nas-4 isoform X1	Other	P:GO:0006508; F:GO:0004222; F:GO:0008270	P:proteolysis; F:metalloendopeptidase activity; F:zinc ion binding
AGAP004624	-1.14067	4.82312	96.2755	9.99595e-23	4.3715e-21	910	878	1091	422	397	318	unspecified product	lin-9 homolog	Other	P:GO:0006351; C:GO:0005634; C:GO:0017053	P:transcription
AGAP004628	-1.12591	4.60254	78.4805	8.07898e-19	2.08573e-17	753	774	934	412	307	269	scaffold protein salvador [Source:VB CommunityAnnotation]	scaffold salvador	Other	P:GO:0007165; F:GO:0005515	P:signal transduction; F:protein binding
AGAP004634	-1.09217	3.2848	45.6429	1.41896e-11	1.3196e-10	301	298	374	158	143	98	unspecified product	zinc finger 570-like	Other	P:GO:1902358; F:GO:0008270; F:GO:0008271; C:GO:0005634; C:GO:0016021	P:sulfate transmembrane transport; F:zinc ion binding; F:secondary active sulfate transmembrane transporter activity; C:nucleus; C:integral component of membrane
AGAP004643	-1.43796	5.27471	50.5751	1.14689e-12	1.24853e-11	1685	1326	1128	525	395	424	Class B Scavenger Receptor (CD36 domain). [Source:VB CommunityAnnotation]	scavenger receptor class B member 1 isoform X1	Other	C:GO:0005886; C:GO:0016021	C:plasma membrane; C:integral component of membrane
AGAP004651	-1.09839	5.27151	80.2541	3.29224e-19	8.97933e-18	1245	1188	1464	609	564	417	unspecified product	zinc finger 271-like	Other	Other	Other
AGAP004656	-1.45969	6.20153	118.358	1.44755e-27	1.01992e-25	2535	2363	3116	975	914	654	histone-lysine N-methyltransferase NSD2 [Source:VB CommunityAnnotation]	probable histone-lysine N-methyltransferase Mes-4	Other	P:GO:0006479; P:GO:0006554; F:GO:0005515; F:GO:0018024; C:GO:0005634	P:protein methylation; P:lysine catabolic process; F:protein binding; F:histone-lysine N-methyltransferase activity; C:nucleus
AGAP004671	-1.01616	7.89552	83.1168	7.73452e-20	2.28789e-18	8331	6837	8461	3906	3441	2857	nuclear pore complex protein Nup160 [Source:VB CommunityAnnotation]	nuclear pore complex Nup160 homolog	Other	C:GO:0005634	C:nucleus
AGAP004678	-1.40674	5.21296	129.893	4.32505e-30	4.06314e-28	1256	1255	1469	505	466	342	unspecified product	box C D snoRNA 1	Other	F:GO:0046872	F:metal ion binding
AGAP004686	-1.04662	7.81654	99.5026	1.95907e-23	9.4651e-22	7267	6904	8366	3799	3141	2611	unspecified product	WW domain-containing adapter with coiled-coil homolog isoform X1	Other	F:GO:0005515	F:protein binding
AGAP004695	1.53851	2.89993	8.01826	0.0046308	0.00918914	147	99	29	272	254	192	ESCRT-I complex subunit MVB12 [Source:VB CommunityAnnotation]	multivesicular body subunit 12A	Other	P:GO:0015031; F:GO:0017124; C:GO:0000813; C:GO:0031902	P:protein transport; F:SH3 domain binding; C:ESCRT I complex; C:late endosome membrane
AGAP004703	-1.06144	7.10544	37.4234	9.50762e-10	6.57562e-09	4455	4227	5125	2116	2333	1340	DNA-directed RNA polymerase III subunit RPC1 [Source:VB CommunityAnnotation]	DNA-directed RNA polymerase III subunit RPC1	Other	P:GO:0006144; P:GO:0006206; P:GO:0006351; F:GO:0003677; F:GO:0003899; C:GO:0005730	P:purine nucleobase metabolic process; P:pyrimidine nucleobase metabolic process; P:transcription
AGAP004708	-1.08089	6.21234	74.213	7.01268e-18	1.61119e-16	2369	2323	2767	1221	1081	789	arginyl-tRNA synthetase [Source:VB CommunityAnnotation]	probable arginine--tRNA cytoplasmic	Other	P:GO:0006420; P:GO:0006525; P:GO:0006560; F:GO:0004814; F:GO:0005524; C:GO:0005737	P:arginyl-tRNA aminoacylation; P:arginine metabolic process; P:proline metabolic process; F:arginine-tRNA ligase activity; F:ATP binding; C:cytoplasm
AGAP004710	1.44575	7.23926	15.9292	6.57567e-05	0.000192157	3009	1721	1197	5528	3870	4848	ubiquinol-cytochrome c reductase subunit 9 [Source:VB CommunityAnnotation]	cytochrome b-c1 complex subunit 9	Other	P:GO:0006122; F:GO:0003724; F:GO:0005524; C:GO:0005750; C:GO:0016021	P:mitochondrial electron transport
AGAP004723	-1.63659	4.96712	144.716	2.47748e-33	3.35153e-31	1083	1049	1372	385	348	251	chromobox protein homolog 1 [Source:VB CommunityAnnotation]	chromobox homolog 1-like	Other	F:GO:0008484; C:GO:0005634	F:sulfuric ester hydrolase activity; C:nucleus
AGAP004724	-1.89369	1.87988	77.6035	1.25949e-18	3.15526e-17	124	146	143	37	33	27	Intraflagellar transport 74 homolog [Source:VB CommunityAnnotation]	intraflagellar transport 74 homolog	Other	P:GO:0042073; P:GO:0060271; F:GO:0048487; C:GO:0005929; C:GO:0030992; C:GO:0045298	P:intraciliary transport; P:cilium assembly; F:beta-tubulin binding; C:cilium; C:intraciliary transport particle B; C:tubulin complex
AGAP004729	-1.03168	4.90317	79.5101	4.79777e-19	1.27764e-17	964	904	1102	481	444	343	unspecified product	zinc finger 774	Other	F:GO:0008270; C:GO:0005634	F:zinc ion binding; C:nucleus
AGAP004731	-1.00857	4.23123	25.9834	3.44362e-07	1.52372e-06	773	523	542	294	250	254	secretory phospholipaseA2 [Source:VB CommunityAnnotation]	phospholipase A2 hemilipin-like isoform X1	Other	P:GO:0009395; P:GO:0016042; P:GO:0050482; F:GO:0004623; F:GO:0046872; F:GO:0102567; F:GO:0102568; C:GO:0005576	P:phospholipid catabolic process; P:lipid catabolic process; P:arachidonic acid secretion; F:phospholipase A2 activity; F:metal ion binding; F:phospholipase A2 activity (consuming 1
AGAP004744	1.62104	9.45033	32.9937	9.24563e-09	5.44119e-08	11694	7384	6092	24660	19918	23217	succinyl-CoA ligase beta subunit [Source:VB CommunityAnnotation]	succinate-- ligase [ADP-forming] subunit mitochondrial isoform X2	Other	P:GO:0019643; F:GO:0000287; F:GO:0004775; F:GO:0005524; C:GO:0005739; C:GO:0042709	P:reductive tricarboxylic acid cycle; F:magnesium ion binding; F:succinate-CoA ligase (ADP-forming) activity; F:ATP binding; C:mitochondrion; C:succinate-CoA ligase complex
AGAP004756	-1.14645	3.26785	61.7135	3.97256e-15	6.11617e-14	297	305	370	149	128	106	unspecified product	F-box WD repeat-containing 4	Other	F:GO:0005515	F:protein binding
AGAP004773	-1.17627	4.79247	26.8079	2.24717e-07	1.02795e-06	1219	679	937	355	365	362	pyruvate dehydrogenase E1 component subunit alpha	pyruvate dehydrogenase E1 component subunit alpha type mitochondrial-like isoform X1	Other	P:GO:0006086; P:GO:0006094; P:GO:0006096; P:GO:0009097; P:GO:0009098; P:GO:0009099; P:GO:0055114; F:GO:0004739; C:GO:0043231; C:GO:0045254	P:acetyl-CoA biosynthetic process from pyruvate; P:gluconeogenesis; P:glycolytic process; P:isoleucine biosynthetic process; P:leucine biosynthetic process; P:valine biosynthetic process; P:obsolete oxidation-reduction process; F:pyruvate dehydrogenase (acetyl-transferring) activity; C:intracellular membrane-bounded organelle; C:pyruvate dehydrogenase complex
AGAP004782	-1.0851	4.966	59.731	1.08749e-14	1.58075e-13	1040	934	1168	574	395	335	tubulin-specific chaperone D [Source:VB CommunityAnnotation]	tubulin-specific chaperone D	Other	P:GO:0007021; P:GO:0007023; P:GO:0043547; F:GO:0005096; F:GO:0048487; C:GO:0045298	P:tubulin complex assembly; P:post-chaperonin tubulin folding pathway; P:positive regulation of GTPase activity; F:GTPase activator activity; F:beta-tubulin binding; C:tubulin complex
AGAP004788	2.63156	3.92837	20.5926	5.68164e-06	2.02622e-05	127	90	93	1255	271	271	Up-regulated during skeletal muscle growth 5 homolog [Source:VB CommunityAnnotation]	ATP synthase membrane subunit mitochondrial-like	Other	C:GO:0005753; C:GO:0016021	C:mitochondrial proton-transporting ATP synthase complex; C:integral component of membrane
AGAP004790	1.56012	6.62723	34.8618	3.53949e-09	2.23331e-08	1681	1085	907	3267	3073	3126	Up-regulated during skeletal muscle growth 5 homolog [Source:VB CommunityAnnotation]	ATP synthase membrane subunit mitochondrial-like	Other	C:GO:0005753; C:GO:0016021	C:mitochondrial proton-transporting ATP synthase complex; C:integral component of membrane
AGAP004804	-1.12855	2.91919	32.7471	1.04965e-08	6.10299e-08	218	230	312	136	81	87	unspecified product	splicing arginine serine-rich 15	Other	Other	Other
AGAP004806	-2.84971	1.56239	116.692	3.35273e-27	2.31407e-25	113	113	140	20	9	15	galectin 6 [Source:VB CommunityAnnotation]	32 kDa beta-galactoside-binding lectin lec-3-like	Other	F:GO:0030246	F:carbohydrate binding
AGAP004816	2.79752	0.782909	74.5081	6.03895e-18	1.39888e-16	14	10	7	69	58	63	unspecified product	glycosylphosphatidylinositol anchor biosynthesis 11	Other	P:GO:0006506; F:GO:0051377; C:GO:0005789; C:GO:0016021	P:GPI anchor biosynthetic process; F:mannose-ethanolamine phosphotransferase activity; C:endoplasmic reticulum membrane; C:integral component of membrane
AGAP004825	-2.2441	4.03925	114.712	9.10052e-27	5.99571e-25	555	578	875	168	112	91	unspecified product	uncharacterized protein LOC120952140	Other	P:GO:0006144; F:GO:0047631	P:purine nucleobase metabolic process; F:ADP-ribose diphosphatase activity
AGAP004844	-1.39499	4.92423	92.5566	6.5427e-22	2.53367e-20	1007	987	1262	457	366	264	suppressor of cytokine signaling	cytokine-inducible SH2-containing	Other	P:GO:0035556	P:intracellular signal transduction
AGAP004847	1.01434	5.24506	14.8069	0.000119102	0.000331979	761	549	540	853	1179	1172	Class B Scavenger Receptor (CD36 domain). [Source:VB CommunityAnnotation]	platelet glyco 4 isoform X1	Other	C:GO:0005886; C:GO:0016021	C:plasma membrane; C:integral component of membrane
AGAP004849	-1.33969	4.31442	72.6423	1.55412e-17	3.36207e-16	641	643	822	295	261	173	DnaJ homolog subfamily C member 9 [Source:VB CommunityAnnotation]	J domain-containing CG6693	Other	Other	Other
AGAP004851	-1.12737	1.81171	8.7022	0.00317827	0.0065582	128	110	105	58	64	18	unspecified product	isoform A	Other	F:GO:0008061; C:GO:0005576	F:chitin binding; C:extracellular region
AGAP004856	-1.41176	2.94881	65.65	5.38547e-16	9.35634e-15	269	226	326	109	91	69	palmitoyltransferase ZDHHC16 [Source:VB CommunityAnnotation]	palmitoyltransferase ZDHHC16	Other	P:GO:0042967; F:GO:0019706; C:GO:0005789; C:GO:0016021	P:obsolete acyl-carrier-protein biosynthetic process; F:protein-cysteine S-palmitoyltransferase activity; C:endoplasmic reticulum membrane; C:integral component of membrane
AGAP004859	-1.99768	4.37557	127.869	1.19899e-29	1.09594e-27	970	702	761	206	163	164	serine protease snake [Source:VB CommunityAnnotation]	serine protease snake-like	Other	P:GO:0006508; F:GO:0004252; C:GO:0016021	P:proteolysis; F:serine-type endopeptidase activity; C:integral component of membrane
AGAP004880	-2.07669	4.90502	21.3871	3.75278e-06	1.38457e-05	830	1327	1416	155	410	161	L-lactate dehydrogenase [Source:UniProtKB/TrEMBL	L-lactate dehydrogenase	Other	P:GO:0006094; P:GO:0006096; P:GO:0006534; P:GO:0055114; F:GO:0004459; C:GO:0005737	P:gluconeogenesis; P:glycolytic process; P:cysteine metabolic process; P:obsolete oxidation-reduction process; F:L-lactate dehydrogenase activity; C:cytoplasm
AGAP004891	-1.77725	4.74355	148.709	3.3203e-34	4.67886e-32	962	901	1206	341	240	204	metallophosphoesterase domain-containing protein 1 [Source:VB CommunityAnnotation]	UPF0046	Other	F:GO:0016787	F:hydrolase activity
AGAP004906	1.48614	5.48125	44.0324	3.22978e-11	2.83717e-10	758	499	472	1445	1444	1336	Mitochondrial pyruvate carrier [Source:UniProtKB/TrEMBL	mitochondrial pyruvate carrier 2-like	Other	P:GO:0006850; F:GO:0050833; C:GO:0031305	P:mitochondrial pyruvate transmembrane transport; F:pyruvate transmembrane transporter activity; C:integral component of mitochondrial inner membrane
AGAP004911	-1.48558	1.17598	32.6881	1.082e-08	6.26953e-08	72	75	87	30	28	15	unspecified product	isoform A	Other	Other	Other
AGAP004916	-1.03795	4.47827	8.43751	0.00367559	0.00747496	877	781	523	235	269	406	unspecified product	microfibril-associated glyco 4-like	Other	Other	Other
AGAP004923	1.60026	2.01503	43.9021	3.45225e-11	3.00657e-10	54	51	41	166	135	92	ionotropic receptor IR64a [Source:VB CommunityAnnotation]	ionotropic receptor 75a	Other	P:GO:0006811; P:GO:0007268; P:GO:0035235; F:GO:0004970; C:GO:0016021	P:ion transport; P:chemical synaptic transmission; P:ionotropic glutamate receptor signaling pathway; F:ionotropic glutamate receptor activity; C:integral component of membrane
AGAP004931	-2.1964	2.93133	135.202	2.98295e-31	3.36278e-29	274	273	366	77	53	44	unspecified product	RAB6-interacting golgin	Other	P:GO:1905515; C:GO:0005794	P:non-motile cilium assembly; C:Golgi apparatus
AGAP004944	1.48547	6.2311	42.7165	6.32769e-11	5.32344e-10	1189	983	723	2583	2544	2021	heat shock 70kDa protein 1/8 [Source:VB CommunityAnnotation]	heat shock 70 kDa cognate 4-like	Other	F:GO:0005524; F:GO:0016887; C:GO:0005634	F:ATP binding; F:ATP hydrolysis activity; C:nucleus
AGAP004955	1.26518	4.36087	17.8065	2.44547e-05	7.76096e-05	404	289	188	684	587	596	unspecified product	mitochondrial assembly of ribosomal large subunit 1	Other	Other	Other
AGAP004957	-1.82616	4.08398	39.422	3.41432e-10	2.52859e-09	534	589	832	249	153	89	origin recognition complex subunit 1 [Source:VB CommunityAnnotation]	origin recognition complex subunit 1	Other	P:GO:0006260; F:GO:0003677; F:GO:0003682; F:GO:0005524; F:GO:0016887; C:GO:0000785; C:GO:0005634	P:DNA replication; F:DNA binding; F:chromatin binding; F:ATP binding; F:ATP hydrolysis activity; C:chromatin; C:nucleus
AGAP004958	-1.34095	3.91456	82.4872	1.06358e-19	3.08317e-18	490	492	610	234	176	141	ethanolaminephosphotransferase [Source:VB CommunityAnnotation]	GPI ethanolamine phosphate transferase 2	Other	P:GO:0006506; F:GO:0051377; C:GO:0005783; C:GO:0044425	P:GPI anchor biosynthetic process; F:mannose-ethanolamine phosphotransferase activity; C:endoplasmic reticulum; C:obsolete membrane part
AGAP004962	-2.22334	3.88963	65.8769	4.79984e-16	8.4109e-15	596	469	736	159	122	60	cyclin B [Source:VB CommunityAnnotation]	G2 mitotic-specific cyclin-B-like	Other	Other	Other
AGAP004963	-3.098	6.34016	118.472	1.36682e-27	9.76603e-26	3472	2904	4427	553	365	205	cyclin B [Source:VB CommunityAnnotation]	G2 mitotic-specific cyclin-B-like	Other	Other	Other
AGAP004965	-1.21841	1.78651	26.7485	2.31737e-07	1.05767e-06	103	115	127	36	51	41	DNA polymerase epsilon subunit 4 [Source:VB CommunityAnnotation]	DNA polymerase epsilon subunit 4	Other	F:GO:0046982	F:protein heterodimerization activity
AGAP004978	-1.45045	2.6596	30.2254	3.84644e-08	2.00854e-07	204	220	247	76	98	41	prophenoloxidase 9 [Source:VB CommunityAnnotation]	phenoloxidase 2	Other	P:GO:0055114; F:GO:0004497	P:obsolete oxidation-reduction process; F:monooxygenase activity
AGAP005005	1.35105	9.75172	46.7714	7.97707e-12	7.69348e-11	14457	10753	10570	24933	28315	25843	unspecified product	TRPL translocation defect 14 isoform X1	Other	Other	Other
AGAP005014	-1.4318	5.15906	92.8864	5.5383e-22	2.16121e-20	1172	1144	1551	525	421	310	unspecified product	RNA polymerase II-associated 3 isoform X1	Other	F:GO:0005515	F:protein binding
AGAP005025	-1.55035	7.00385	23.3233	1.3693e-06	5.45034e-06	4205	3825	6277	2061	1574	704	Histone H3 [Source:UniProtKB/TrEMBL	histone H3	Other	P:GO:0006334; F:GO:0031492; F:GO:0046982; C:GO:0000786; C:GO:0005700; C:GO:0016021; C:GO:0035059	P:nucleosome assembly; F:nucleosomal DNA binding; F:protein heterodimerization activity; C:nucleosome; C:polytene chromosome; C:integral component of membrane; C:RCAF complex
AGAP005026	-1.35101	6.37602	49.0802	2.45707e-12	2.54123e-11	2885	2692	3263	842	1211	921	Histone H4 [Source:UniProtKB/TrEMBL	histone H4	Other	P:GO:0006352; F:GO:0003677; F:GO:0046982; C:GO:0000786; C:GO:0005634	P:DNA-templated transcription
AGAP005031	-1.01906	6.01877	67.8559	1.75891e-16	3.28654e-15	2021	1945	2476	1133	919	732	E3 SUMO-protein ligase PIAS2 [Source:VB CommunityAnnotation]	E3 SUMO- ligase PIAS2 isoform X1	Other	P:GO:0016925; F:GO:0008270; F:GO:0019789; C:GO:0005634	P:protein sumoylation; F:zinc ion binding; F:SUMO transferase activity; C:nucleus
AGAP005038	1.92803	3.07949	67.9046	1.71603e-16	3.21233e-15	105	87	66	317	250	293	unspecified product	AGAP005038-PA	Other	Other	Other
AGAP005044	-1.03233	3.52743	32.9215	9.59577e-09	5.63114e-08	363	356	417	174	195	116	unspecified product	endoplasmic reticulum-Golgi intermediate compartment 2	Other	C:GO:0016021; C:GO:0033116	C:integral component of membrane; C:endoplasmic reticulum-Golgi intermediate compartment membrane
AGAP005058	-1.21112	5.21855	64.9124	7.83035e-16	1.32191e-14	1145	1198	1510	635	467	362	rhomboid-related protein 1/2/3 [Source:VB CommunityAnnotation]	rhomboid isoform X1	Other	P:GO:0006508; F:GO:0004252; C:GO:0016021	P:proteolysis; F:serine-type endopeptidase activity; C:integral component of membrane
AGAP005064	-1.25541	3.73231	48.5035	3.29701e-12	3.33847e-11	405	415	561	229	151	128	unspecified product	hybrid signal transduction histidine kinase B-like isoform X2	Other	Other	Other
AGAP005065	-2.86675	1.85412	44.4893	2.5575e-11	2.27617e-10	114	92	253	26	14	14	unspecified product	ENSANGG00000019205 partial	Other	P:GO:0006508; F:GO:0004252	P:proteolysis; F:serine-type endopeptidase activity
AGAP005072	2.2894	0.110667	11.5812	0.000666211	0.00158745	10	8	7	69	8	35	unspecified product	basement membrane-specific heparan sulfate proteoglycan core -like	Other	P:GO:0006508; F:GO:0004252	P:proteolysis; F:serine-type endopeptidase activity
AGAP005073	1.071	2.77656	49.5239	1.95966e-12	2.06466e-11	102	98	126	237	186	175	unspecified product	uncharacterized protein LOC120901010	Other	P:GO:0001505; P:GO:0007186; F:GO:0004969; C:GO:0016020; C:GO:0016021	P:regulation of neurotransmitter levels; P:G protein-coupled receptor signaling pathway; F:histamine receptor activity; C:membrane; C:integral component of membrane
AGAP005074	2.42207	2.37963	65.7119	5.21904e-16	9.09836e-15	42	53	24	221	168	177	unspecified product	isoform A	Other	C:GO:0016021	C:integral component of membrane
AGAP005079	1.36674	6.91614	140.128	2.49628e-32	3.08869e-30	1519	1558	1938	4586	3441	3277	guanine nucleotide-binding protein G(q) alpha subunit [Source:VB CommunityAnnotation]	G alpha q subunit isoform X1	Other	P:GO:0007186; F:GO:0001664; F:GO:0003924; F:GO:0019001; F:GO:0031683	P:G protein-coupled receptor signaling pathway; F:G protein-coupled receptor binding; F:GTPase activity; F:guanyl nucleotide binding; F:G-protein beta/gamma-subunit complex binding
AGAP005095	1.07971	8.24583	73.3745	1.07241e-17	2.37777e-16	4849	4459	5140	10213	7546	8811	actin beta/gamma 1 [Source:VB CommunityAnnotation]	muscle	Other	F:GO:0005524; C:GO:0005737; C:GO:0005856	F:ATP binding; C:cytoplasm; C:cytoskeleton
AGAP005101	1.91444	1.17044	39.0397	4.1528e-10	3.04128e-09	17	32	19	78	75	72	unspecified product	centrosomal cep290	Other	P:GO:0060271; C:GO:0005634; C:GO:0005737; C:GO:0005813; C:GO:0042995	P:cilium assembly; C:nucleus; C:cytoplasm; C:centrosome; C:cell projection
AGAP005106	-1.32386	4.19111	61.4005	4.65699e-15	7.12668e-14	577	540	817	279	224	171	unspecified product	E3 SUMO- ligase ZBED1-like isoform X1	Other	Other	Other
AGAP005109	1.0481	5.95218	38.0443	6.91581e-10	4.88974e-09	1130	932	913	1738	1782	1810	MICOS complex subunit MIC13 [Source:UniProtKB/TrEMBL	MICOS complex subunit MIC13 homolog QIL1	Other	C:GO:0061617	C:MICOS complex
AGAP005125	-1.53116	6.80406	109.902	1.02931e-25	6.14317e-24	3607	3705	5045	1564	1227	954	tripartite motif-containing protein 71 [Source:VB CommunityAnnotation]	wech	Other	F:GO:0005515; F:GO:0008270	F:protein binding; F:zinc ion binding
AGAP005134	1.56056	11.8328	64.3248	1.0551e-15	1.74349e-14	55131	40350	40703	133812	97357	119619	F-type H+-transportingATPase subunit alpha [Source:VB CommunityAnnotation]	ATP synthase subunit mitochondrial	Other	P:GO:0015986; F:GO:0005524; F:GO:0043531; F:GO:0046933; C:GO:0005886; C:GO:0045261	P:ATP synthesis coupled proton transport; F:ATP binding; F:ADP binding; F:proton-transporting ATP synthase activity
AGAP005136	-1.08293	2.90083	39.1791	3.86649e-10	2.84477e-09	231	212	300	130	90	86	U6 snRNA-associated Sm-like protein LSm2 [Source:VB CommunityAnnotation]	U6 snRNA-associated Sm LSm2	Other	P:GO:0000398; F:GO:0003723; C:GO:0000932; C:GO:0005688; C:GO:0046540; C:GO:0071011; C:GO:0071013	P:mRNA splicing
AGAP005147	-1.21421	7.22831	64.3141	1.06081e-15	1.75008e-14	4465	4615	6543	2447	1930	1512	unspecified product	activating transcription factor 7-interacting 1	Other	F:GO:0005515	F:protein binding
AGAP005149	-1.1279	4.53091	71.117	3.36658e-17	6.92846e-16	793	708	837	343	346	245	H/ACA ribonucleoprotein complex subunit 3 [Source:VB CommunityAnnotation]	H ACA ribonucleo complex subunit 3	Other	P:GO:0001522; P:GO:0006364; F:GO:0030515	P:pseudouridine synthesis; P:rRNA processing; F:snoRNA binding
AGAP005152	-1.1192	4.0271	52.4292	4.46051e-13	5.21386e-12	516	478	655	272	228	164	unspecified product	craniofacial development 1	Other	Other	Other
AGAP005208	1.06859	3.38852	23.228	1.43889e-06	5.71613e-06	206	146	145	284	315	304	odorant-binding protein 20 [Source:VB CommunityAnnotation]	general odorant-binding 72-like	Other	P:GO:0007608; P:GO:0050896; F:GO:0005549	P:sensory perception of smell; P:response to stimulus; F:odorant binding
AGAP005223	-1.34739	3.24168	80.235	3.32428e-19	9.04239e-18	333	312	346	125	123	92	unspecified product	apolipo D	Other	P:GO:0033554	P:cellular response to stress
AGAP005225	-1.07394	4.30974	40.826	1.66402e-10	1.2997e-09	609	607	770	362	279	190	zinc finger protein ubi-d4 [Source:VB CommunityAnnotation]	zinc finger DPF3	Other	F:GO:0046872	F:metal ion binding
AGAP005251	1.14837	4.07831	70.5972	4.38139e-17	8.78529e-16	251	267	256	541	481	474	potassium voltage-gated channel [Source:VB CommunityAnnotation]	potassium voltage-gated channel subfamily H member 8 isoform X1	Other	P:GO:0006813; P:GO:0055085; F:GO:0005249; C:GO:0008076	P:potassium ion transport; P:transmembrane transport; F:voltage-gated potassium channel activity; C:voltage-gated potassium channel complex
AGAP005253	-1.4261	5.26016	27.6635	1.44358e-07	6.86345e-07	1251	1179	1721	593	530	242	unspecified product	SET and MYND domain-containing 4-like	Other	F:GO:0005515	F:protein binding
AGAP005265	2.33161	0.266408	40.2738	2.20747e-10	1.68525e-09	8	11	9	39	51	34	unspecified product	histone H1-like	Other	P:GO:0006334; F:GO:0003677; C:GO:0000786; C:GO:0005634	P:nucleosome assembly; F:DNA binding; C:nucleosome; C:nucleus
AGAP005271	-1.37793	1.01608	23.2219	1.44343e-06	5.73193e-06	55	62	88	22	26	20	E3 ubiquitin-protein ligase FANCL [Source:VB CommunityAnnotation]	E3 ubiquitin- ligase FANCL	Other	P:GO:0016567; P:GO:0036297; F:GO:0004842; F:GO:0046872; C:GO:0043240	P:protein ubiquitination; P:interstrand cross-link repair; F:ubiquitin-protein transferase activity; F:metal ion binding; C:Fanconi anaemia nuclear complex
AGAP005272	-1.07786	2.91476	29.3033	6.18905e-08	3.13031e-07	200	256	291	136	97	78	unspecified product	uncharacterized protein LOC120949298	Other	F:GO:0005515	F:protein binding
AGAP005273	1.23511	1.03198	17.5926	2.73649e-05	8.60912e-05	35	22	31	59	52	68	unspecified product	artichoke	Other	F:GO:0005515; C:GO:0016021	F:protein binding; C:integral component of membrane
AGAP005289	-1.02351	4.40125	56.2051	6.52932e-14	8.65967e-13	651	731	696	321	308	264	myostatin [Source:VB CommunityAnnotation]	growth differentiation factor 8-like	Other	P:GO:0007165; P:GO:0008283; P:GO:0040007; F:GO:0008083	P:signal transduction; P:cell population proliferation; P:growth; F:growth factor activity
AGAP005296	-1.06108	1.66628	26.6924	2.38562e-07	1.08736e-06	107	86	114	49	41	38	U11/U12 small nuclear ribonucleoprotein 65 kDa protein [Source:VB CommunityAnnotation]	RNA-binding region-containing 3	Other	F:GO:0003676; F:GO:0005515	F:nucleic acid binding; F:protein binding
AGAP005308	-1.1972	3.03283	55.501	9.34138e-14	1.20276e-12	266	262	304	138	90	90	unspecified product	transcription factor Adf-1-like	Other	Other	Other
AGAP005313	1.14747	1.22493	14.4894	0.000140947	0.000386919	42	39	23	72	72	59	unspecified product	simila to CG34115	Other	Other	Other
AGAP005325	-1.23407	5.59952	70.7287	4.09876e-17	8.25119e-16	1520	1432	2112	757	617	502	spermine synthase [Source:VB CommunityAnnotation]	spermine synthase isoform X2	Other	P:GO:0006525; P:GO:0006560; P:GO:0006597; P:GO:0019482; F:GO:0016768	P:arginine metabolic process; P:proline metabolic process; P:spermine biosynthetic process; P:beta-alanine metabolic process; F:spermine synthase activity
AGAP005326	-1.08415	3.091	25.9878	3.43575e-07	1.52157e-06	288	312	238	116	112	117	unspecified product	AGAP004935- partial	Other	F:GO:0005515	F:protein binding
AGAP005334	1.13097	4.39055	20.3339	6.50383e-06	2.29747e-05	428	274	265	565	683	589	C-type lectin (CTL) - mannose binding [Source:VB CommunityAnnotation]	CTLMA2	Other	Other	Other
AGAP005345	-1.04698	5.2929	43.6672	3.8924e-11	3.36677e-10	1043	1242	1639	662	544	450	unspecified product	probable serine threonine- kinase kinX	Other	P:GO:0006396; F:GO:0003723; C:GO:0005634; C:GO:1990904	P:RNA processing; F:RNA binding; C:nucleus; C:ribonucleoprotein complex
AGAP005348	-1.14594	2.41772	35.2396	2.91537e-09	1.86974e-08	152	191	189	87	70	54	unspecified product	transcription factor grauzone	Other	F:GO:0008270; F:GO:0016757; C:GO:0005634; C:GO:0016020	F:zinc ion binding; F:glycosyltransferase activity; C:nucleus; C:membrane
AGAP005356	1.06126	2.06596	20.555	5.79425e-06	2.06131e-05	67	62	69	174	108	85	predicted G-protein coupled receptor GPCR [Source:VB CommunityAnnotation]	melatonin receptor type 1B-A	Other	P:GO:0007186; F:GO:0004930; C:GO:0016021	P:G protein-coupled receptor signaling pathway; F:G protein-coupled receptor activity; C:integral component of membrane
AGAP005365	-1.08907	5.43485	51.1966	8.35635e-13	9.34768e-12	1301	1384	1673	752	620	430	ribosome biogenesis protein BRX1 [Source:VB CommunityAnnotation]	ribosome biogenesis BRX1 homolog	Other	P:GO:0006364; F:GO:0019843	P:rRNA processing; F:rRNA binding
AGAP005383	-1.32305	2.57325	16.2667	5.50226e-05	0.000162758	225	224	162	59	57	94	cellular retinaldehyde binding protein [Source:VB CommunityAnnotation]	retinaldehyde-binding 1-like	Other	Other	Other
AGAP005388	-1.30417	2.50563	37.0703	1.13948e-09	7.75919e-09	212	171	202	73	53	79	cellular retinaldehyde binding protein [Source:VB CommunityAnnotation]	retinaldehyde-binding 1-like	Other	Other	Other
AGAP005396	1.14919	2.79235	41.9253	9.48256e-11	7.73393e-10	106	108	102	206	198	205	unspecified product	general transcriptional corepressor trfA-like	Other	Other	Other
AGAP005399	2.00643	6.23923	42.5203	6.99534e-11	5.83194e-10	1033	630	548	2368	2466	2852	unspecified product	paxillin isoform X3	Other	Other	Other
AGAP005407	-1.92118	2.19576	40.2185	2.27091e-10	1.72718e-09	155	152	216	25	49	43	unspecified product	AGAP005407-PA	Other	P:GO:0045132; C:GO:0000775; C:GO:0005634	P:meiotic chromosome segregation; C:chromosome
AGAP005457	5.1394	2.51598	108.07	2.59394e-25	1.50389e-23	7	10	6	286	127	304	Ser/Thr protein phosphatase/nucleotidase [Source:VB CommunityAnnotation]	apyrase-like	Other	P:GO:0009166; F:GO:0000166; F:GO:0016787	P:nucleotide catabolic process; F:nucleotide binding; F:hydrolase activity
AGAP005458	3.7707	1.15468	110.604	7.22552e-26	4.41627e-24	8	5	9	116	65	86	Ser/Thr protein phosphatase/nucleotidase [Source:VB CommunityAnnotation]	apyrase-like	Other	P:GO:0009166; F:GO:0000166; F:GO:0016787	P:nucleotide catabolic process; F:nucleotide binding; F:hydrolase activity
AGAP005460	1.04614	2.94088	41.6154	1.11117e-10	8.97608e-10	137	105	127	242	209	212	phosphopantetheine adenylyltransferase / dephospho-CoA kinase [Source:VB CommunityAnnotation]	bifunctional coenzyme A synthase	Other	P:GO:0015937; P:GO:0015940; P:GO:0016310; F:GO:0004140; F:GO:0005524	P:coenzyme A biosynthetic process; P:pantothenate biosynthetic process; P:phosphorylation; F:dephospho-CoA kinase activity; F:ATP binding
AGAP005472	1.14981	4.3542	69.2764	8.55882e-17	1.64466e-15	276	319	345	757	581	495	unspecified product	KIAA0100 isoform X2	Other	C:GO:0016021	C:integral component of membrane
AGAP005477	-1.04534	2.52162	28.2368	1.07345e-07	5.23615e-07	169	163	232	92	89	57	unspecified product	AGAP005477-PA	Other	Other	Other
AGAP005478	-1.26781	1.49955	20.7353	5.27344e-06	1.89262e-05	84	92	108	48	38	18	unspecified product	AGAP005478-PA	Other	Other	Other
AGAP005483	-1.84744	2.79956	84.3016	4.24768e-20	1.31393e-18	259	209	327	74	53	64	transcription factor grauzone [Source:VB CommunityAnnotation]	transcription factor grauzone-like	Other	P:GO:0006355; F:GO:0003700; F:GO:0008270; C:GO:0005634; C:GO:0005667	P:regulation of transcription
AGAP005498	2.77809	4.17301	159.378	1.54731e-36	2.80339e-34	133	92	115	945	527	590	phospholipid scramblase 2 [Source:VB CommunityAnnotation]	phospholipid scramblase 2-like isoform X1	Other	P:GO:0017121; F:GO:0017128; C:GO:0005634	P:plasma membrane phospholipid scrambling; F:phospholipid scramblase activity; C:nucleus
AGAP005499	2.26985	4.71857	90.5691	1.78626e-21	6.59032e-20	245	191	234	1377	651	835	dehydrogenase/reductase SDR family member 11 precursor [Source:VB CommunityAnnotation]	farnesol dehydrogenase-like	Other	P:GO:0055114; F:GO:0047886	P:obsolete oxidation-reduction process; F:farnesol dehydrogenase activity
AGAP005501	1.96464	3.36603	95.6044	1.40292e-22	5.95566e-21	87	107	117	486	299	288	dehydrogenase/reductase SDR family member 11 precursor [Source:VB CommunityAnnotation]	farnesol dehydrogenase-like	Other	P:GO:0055114; F:GO:0047886; C:GO:0016021	P:obsolete oxidation-reduction process; F:farnesol dehydrogenase activity; C:integral component of membrane
AGAP005502	1.46656	3.3892	64.1889	1.13046e-15	1.85893e-14	132	151	126	412	281	303	dehydrogenase/reductase SDR family member 11 precursor [Source:VB CommunityAnnotation]	farnesol dehydrogenase-like	Other	P:GO:0055114; F:GO:0047886	P:obsolete oxidation-reduction process; F:farnesol dehydrogenase activity
AGAP005512	1.79336	3.29325	119.202	9.45792e-28	6.9036e-26	125	95	104	360	319	301	Elongation of very long chain fatty acids protein [Source:UniProtKB/TrEMBL	elongation of very long chain fatty acids 4-like	Other	P:GO:0019368; P:GO:0042967; F:GO:0009922; F:GO:0102336; F:GO:0102337; F:GO:0102338; F:GO:0102756; C:GO:0009923; C:GO:0016021	P:fatty acid elongation
AGAP005525	-1.02528	3.81629	36.7372	1.35178e-09	9.14952e-09	417	401	578	259	185	156	unspecified product	Histone deacetylase	Other	Other	Other
AGAP005526	1.828	6.4541	49.4067	2.08035e-12	2.1805e-11	1109	1020	688	3885	2996	2093	cubilin [Source:VB CommunityAnnotation]	cubilin homolog	Other	F:GO:0005509	F:calcium ion binding
AGAP005527	1.01131	3.2315	49.5174	1.9662e-12	2.0694e-11	148	148	163	291	257	257	ionotropic receptor NMDAR3 [Source:VB CommunityAnnotation]	uncharacterized protein LOC120961033 isoform X1	Other	P:GO:0006811; F:GO:0015276; F:GO:0038023; C:GO:0016020	P:ion transport; F:ligand-gated ion channel activity; F:signaling receptor activity; C:membrane
AGAP005547	-2.96969	4.18599	56.6298	5.26082e-14	7.02319e-13	689	660	1039	138	99	35	alpha-crystallin B chain [Source:VB CommunityAnnotation]	lethal(2)essential for life-like	Other	F:GO:0046872	F:metal ion binding
AGAP005548	-3.74384	2.02407	180.573	3.6332e-41	8.77677e-39	167	153	221	19	9	7	alpha-crystallin B chain [Source:VB CommunityAnnotation]	lethal(2)essential for life-like	Other	F:GO:0046872	F:metal ion binding
AGAP005558	1.50699	8.72354	81.8611	1.45994e-19	4.11461e-18	6484	4683	5085	15289	11830	13190	peptidase (mitochondrial processing) beta [Source:VB CommunityAnnotation]	mitochondrial-processing peptidase subunit beta-like	Other	P:GO:0006508; F:GO:0046872	P:proteolysis; F:metal ion binding
AGAP005568	-1.65095	2.79481	53.8306	2.18547e-13	2.65873e-12	224	221	324	101	66	48	unspecified product	zinc finger 2-like	Other	F:GO:0008270; C:GO:0005634	F:zinc ion binding; C:nucleus
AGAP005570	-1.00403	4.32046	57.2175	3.90186e-14	5.29254e-13	608	612	748	363	263	234	unspecified product	zinc finger 575-like	Other	F:GO:0008270; F:GO:0046872; C:GO:0005634	F:zinc ion binding; F:metal ion binding; C:nucleus
AGAP005600	2.14344	1.88518	90.0771	2.29058e-21	8.30008e-20	40	27	33	158	131	100	sugar transporter ERD6-like 6 [Source:VB CommunityAnnotation]	facilitated trehalose transporter Tret1-2 homolog	Other	P:GO:0008643; P:GO:0055085; F:GO:0022857; C:GO:0016021	P:carbohydrate transport; P:transmembrane transport; F:transmembrane transporter activity; C:integral component of membrane
AGAP005603	-1.39623	3.43778	71.7788	2.40724e-17	5.06719e-16	331	371	450	160	122	101	zinc finger protein 706 [Source:VB CommunityAnnotation]	zinc finger 706-like	Other	Other	Other
AGAP005612	1.67371	4.23533	30.787	2.87961e-08	1.54014e-07	324	176	160	681	554	610	unspecified product	pupal cuticle 36-like	Other	Other	Other
AGAP005621	1.30695	6.70165	50.2038	1.38579e-12	1.48943e-11	1820	1271	1329	3587	2789	3169	NADH dehydrogenase (ubiquinone) 1 alpha subcomplex 5 [Source:VB CommunityAnnotation]	NADH dehydrogenase [ubiquinone] 1 alpha subcomplex subunit 5	Other	P:GO:0006120; P:GO:0006744; P:GO:0006814; P:GO:1902600; F:GO:0008137; C:GO:0005747	P:mitochondrial electron transport
AGAP005623	-1.19618	3.70306	80.6643	2.67518e-19	7.37565e-18	424	413	495	205	160	143	Uncharacterized protein C45G9.7 [Source:VB CommunityAnnotation]	tax1-binding 3 homolog	Other	F:GO:0005515	F:protein binding
AGAP005634	1.40911	1.28442	12.7177	0.000362209	0.000913718	30	27	41	55	58	106	chitinase [Source:VB CommunityAnnotation]	probable chitinase 2	Other	P:GO:0005975; F:GO:0004553; F:GO:0008061; C:GO:0016021	P:carbohydrate metabolic process; F:hydrolase activity
AGAP005645	1.56452	4.8995	39.3973	3.45783e-10	2.55895e-09	328	455	323	830	986	1016	dehydrogenase/reductase SDR family member 11 precursor [Source:VB CommunityAnnotation]	farnesol dehydrogenase-like	Other	P:GO:0055114; F:GO:0047886	P:obsolete oxidation-reduction process; F:farnesol dehydrogenase activity
AGAP005655	1.22444	7.01233	98.8698	2.69662e-23	1.2845e-21	1890	1760	2088	4026	3645	3916	cycle [Source:VB CommunityAnnotation]	cycle isoform X2	Other	P:GO:0006355; P:GO:0006355; F:GO:0003677; F:GO:0003700; F:GO:0046983; C:GO:0005634; C:GO:0005667; C:GO:0005737	P:regulation of transcription
AGAP005693	1.61323	8.30631	37.2415	1.04369e-09	7.1692e-09	5056	3231	3197	11080	7997	11454	leucine-rich immune protein (Coil-less) [Source:VB CommunityAnnotation]	partial	Other	F:GO:0005515	F:protein binding
AGAP005714	-1.67187	1.89215	43.6082	4.01156e-11	3.46394e-10	101	147	156	47	36	28	unspecified product	fibrillin-2 isoform X3	Other	F:GO:0005509	F:calcium ion binding
AGAP005717	1.0306	4.97875	35.7733	2.21667e-09	1.45006e-08	537	525	462	1233	785	749	C-type lysozyme (multi-lysozyme domain protein) [Source:VB CommunityAnnotation]	lysozyme c-6	Other	Other	Other
AGAP005733	-2.11879	5.80229	65.9663	4.58709e-16	8.05201e-15	2093	1851	2808	680	435	267	unspecified product	ankyrin repeat and SAM domain-containing 6-like	Other	F:GO:0005515	F:protein binding
AGAP005783	-1.07644	6.13827	14.0064	0.000182186	0.000490049	1754	2280	3083	1563	711	728	unspecified product	AGAP005783-PA	Other	Other	Other
AGAP005800	-1.62006	4.45495	44.815	2.16558e-11	1.94442e-10	684	703	1069	351	189	166	DNA replication licensing factor MCM7 [Source:VB CommunityAnnotation]	DNA replication licensing factor Mcm7	Other	P:GO:0006270; P:GO:0007049; P:GO:0032508; F:GO:0003677; F:GO:0005524; F:GO:0043138; C:GO:0005657; C:GO:0042555; C:GO:0071162	P:DNA replication initiation; P:cell cycle; P:DNA duplex unwinding; F:DNA binding; F:ATP binding; F:3'-5' DNA helicase activity; C:replication fork; C:MCM complex; C:CMG complex
AGAP005809	-1.01781	6.35796	64.4602	9.85036e-16	1.63571e-14	2559	2542	3036	1451	986	1077	protein phosphatase inhibitor 2 [Source:VB CommunityAnnotation]	phosphatase inhibitor 2 isoform X1	Other	P:GO:0009966; P:GO:0032515; F:GO:0004864	P:regulation of signal transduction; P:negative regulation of phosphoprotein phosphatase activity; F:protein phosphatase inhibitor activity
AGAP005812	-1.92213	2.80449	89.2394	3.49811e-21	1.24971e-19	269	224	312	87	48	51	unspecified product	elongator complex 5	Other	P:GO:0002098; C:GO:0033588	P:tRNA wobble uridine modification; C:elongator holoenzyme complex
AGAP005813	1.04579	7.32158	23.7555	1.09381e-06	4.44089e-06	3291	2263	2126	4714	4439	4647	FeS cluster assembly scaffold IscU [Source:VB CommunityAnnotation]	iron-sulfur cluster assembly scaffold	Other	P:GO:0016226; F:GO:0008198; F:GO:0051536; C:GO:1990221	P:iron-sulfur cluster assembly; F:ferrous iron binding; F:iron-sulfur cluster binding; C:L-cysteine desulfurase complex
AGAP005817	-1.10804	3.83558	67.0583	2.63593e-16	4.82747e-15	475	444	514	242	186	155	cyclin-dependent kinase 4 [Source:VB CommunityAnnotation]	cyclin-dependent kinase 4	Other	P:GO:0006468; P:GO:0009069; P:GO:0051301; F:GO:0004674; F:GO:0005524	P:protein phosphorylation; P:serine family amino acid metabolic process; P:cell division; F:protein serine/threonine kinase activity; F:ATP binding
AGAP005829	-3.01992	3.69826	185.52	3.02229e-42	7.86261e-40	475	504	721	78	66	39	microtubule-associated protein	microtubule-associated RP EB family member 1 isoform X1	Other	P:GO:0007049; P:GO:0051301; F:GO:0008017; C:GO:0005737; C:GO:0005874; C:GO:0045298	P:cell cycle; P:cell division; F:microtubule binding; C:cytoplasm; C:microtubule; C:tubulin complex
AGAP005848	1.47195	3.69042	13.5791	0.00022872	0.000602439	269	135	95	495	342	390	ficolinA [Source:VB CommunityAnnotation]	angiopoietin-related 1-like	Other	Other	Other
AGAP005874	-1.40983	3.39194	45.2442	1.73937e-11	1.58702e-10	317	350	453	176	97	98	Protein downstream neighbor of son homolog [Source:VB CommunityAnnotation]	downstream neighbor of son homolog	Other	P:GO:0007275; C:GO:0005634	P:multicellular organism development; C:nucleus
AGAP005889	2.40266	6.72251	32.5264	1.17582e-08	6.77446e-08	1234	704	520	2862	3650	4640	unspecified product	cold and drought-regulated CORA-like	Other	Other	Other
AGAP005890	1.53914	5.58077	23.1336	1.51123e-06	5.9801e-06	828	530	440	1361	1360	1788	unspecified product	bifunctional endo-1	Other	4-beta-xylanase -like isoform X1	Other
AGAP005912	2.08647	5.32266	83.6473	5.91398e-20	1.78581e-18	462	371	286	1450	1302	1403	guanine nucleotide-binding protein G(I)/G(S)/G(T) subunit beta-1 [Source:VB CommunityAnnotation]	guanine nucleotide-binding subunit beta-1	Other	P:GO:0007165; F:GO:0005515; C:GO:0016021	P:signal transduction; F:protein binding; C:integral component of membrane
AGAP005917	-1.03009	4.17541	24.4708	7.54442e-07	3.15913e-06	496	557	741	360	243	173	ATP-dependent DNA helicase Q4 [Source:VB CommunityAnnotation]	ATP-dependent DNA helicase Q4	Other	P:GO:0006310; F:GO:0003676; F:GO:0004386; F:GO:0005524; F:GO:0008270	P:DNA recombination; F:nucleic acid binding; F:helicase activity; F:ATP binding; F:zinc ion binding
AGAP005939	-1.04751	3.12039	26.633	2.46004e-07	1.11726e-06	244	265	351	170	105	91	DNA repair protein REV1 [Source:VB CommunityAnnotation]	DNA repair Rev1	Other	P:GO:0042276; F:GO:0003684; F:GO:0016779	P:error-prone translesion synthesis; F:damaged DNA binding; F:nucleotidyltransferase activity
AGAP005944	2.03536	3.95659	35.3941	2.69302e-09	1.73592e-08	161	128	161	948	405	319	purine nucleoside phosphorylase I	AGAP005945-RA	Other	P:GO:0006144; P:GO:0006206; P:GO:0006769; P:GO:0009116; P:GO:0046497; F:GO:0004731; C:GO:0005634	P:purine nucleobase metabolic process; P:pyrimidine nucleobase metabolic process; P:nicotinamide metabolic process; P:nucleoside metabolic process; P:nicotinate nucleotide metabolic process; F:purine-nucleoside phosphorylase activity; C:nucleus
AGAP005948	-1.6361	5.203	71.8491	2.32299e-17	4.90002e-16	1133	1314	1685	501	408	261	Kynurenine 3-monooxygenase [Source:UniProtKB/Swiss-Prot	kynurenine 3-monooxygenase	Other	P:GO:0006569; P:GO:0019805; P:GO:0034354; P:GO:0043420; P:GO:0055114; F:GO:0004502; F:GO:0071949; C:GO:0005741; C:GO:0016021	P:tryptophan catabolic process; P:quinolinate biosynthetic process; P:'de novo' NAD biosynthetic process from tryptophan; P:anthranilate metabolic process; P:obsolete oxidation-reduction process; F:kynurenine 3-monooxygenase activity; F:FAD binding; C:mitochondrial outer membrane; C:integral component of membrane
AGAP005949	-1.78025	5.92732	62.3552	2.86772e-15	4.49704e-14	2163	1929	2928	892	498	420	2-acylglycerol O-acyltransferase 2 [Source:VB CommunityAnnotation]	2-acylglycerol O-acyltransferase 2-A-like	Other	F:GO:0016747; C:GO:0005789; C:GO:0016021	F:acyltransferase activity
AGAP005952	1.38441	5.63282	40.1725	2.32498e-10	1.76434e-09	732	734	549	1606	1313	1669	unspecified product	basic proline-rich -like	Other	Other	Other
AGAP005986	-1.32413	4.76929	55.8132	7.96937e-14	1.04063e-12	1068	817	987	299	352	336	fatty acyl-CoA reductase 2 [Source:VB CommunityAnnotation]	fatty acyl- reductase wat-like	Other	P:GO:0006629; P:GO:0055114; F:GO:0080019; F:GO:0102965; C:GO:0016021	P:lipid metabolic process; P:obsolete oxidation-reduction process; F:fatty-acyl-CoA reductase (alcohol-forming) activity; F:alcohol-forming fatty acyl-CoA reductase activity; C:integral component of membrane
AGAP005987	-2.45991	7.5758	270.931	7.11181e-61	5.15403e-58	7966	6774	9267	1686	1083	1062	unspecified product	anachronism isoform X1	Other	Other	Other
AGAP006023	-1.67355	10.3737	40.7737	1.70921e-10	1.33192e-09	42036	43611	65354	21578	11042	9469	tyrosine 3-monooxygenase [Source:VB CommunityAnnotation]	tyrosine 3-monooxygenase isoform X2	Other	P:GO:0006570; P:GO:0042136; P:GO:0042416; P:GO:0055114; F:GO:0004511; F:GO:0005506; C:GO:0048471	P:tyrosine metabolic process; P:neurotransmitter biosynthetic process; P:dopamine biosynthetic process; P:obsolete oxidation-reduction process; F:tyrosine 3-monooxygenase activity; F:iron ion binding; C:perinuclear region of cytoplasm
AGAP006028	1.20382	4.26328	74.7951	5.22184e-18	1.22357e-16	321	251	287	630	552	541	GABA-gated chloride channel subunit [Source:VB CommunityAnnotation]	gamma-aminobutyric acid receptor subunit beta isoform X1	Other	P:GO:0006821; P:GO:0007214; P:GO:0034220; F:GO:0004890; F:GO:0005230; C:GO:0005886; C:GO:0016021	P:chloride transport; P:gamma-aminobutyric acid signaling pathway; P:ion transmembrane transport; F:GABA-A receptor activity; F:extracellular ligand-gated ion channel activity; C:plasma membrane; C:integral component of membrane
AGAP006031	1.12854	4.68562	61.7487	3.90204e-15	6.01673e-14	404	355	438	786	865	624	nuclear pore complex protein Nup54 [Source:VB CommunityAnnotation]	probable nucleoporin Nup54	Other	C:GO:0005643	C:nuclear pore
AGAP006039	-1.09232	3.69276	49.5898	1.89496e-12	2.00691e-11	384	382	532	189	181	157	unspecified product	AGAP006039-PA	Other	Other	Other
AGAP006055	-1.04645	3.6639	46.6966	8.28709e-12	7.96975e-11	366	379	514	207	169	154	NF-kappa-B inhibitor-like protein 2 [Source:VB CommunityAnnotation]	tonsoku	Other	F:GO:0005515	F:protein binding
AGAP006090	-1.23757	6.08729	70.9434	3.67617e-17	7.48964e-16	2200	2181	2699	1157	839	651	nucleolar protein 15 [Source:VB CommunityAnnotation]	MKI67 FHA domain-interacting nucleolar phospho	Other	F:GO:0003676	F:nucleic acid binding
AGAP006098	-2.51009	4.20479	87.4465	8.65921e-21	2.90915e-19	641	647	1037	175	113	72	nanos [Source:VB CommunityAnnotation]	nanos isoform X1	Other	P:GO:0006417; F:GO:0003723; F:GO:0008270; C:GO:0005737	P:regulation of translation; F:RNA binding; F:zinc ion binding; C:cytoplasm
AGAP006099	1.72315	9.83706	71.9926	2.16003e-17	4.57529e-16	13225	9098	9004	33671	26822	29882	ubiquinol-cytochrome c reductase core subunit 2 [Source:VB CommunityAnnotation]	cytochrome b-c1 complex subunit mitochondrial	Other	F:GO:0046872	F:metal ion binding
AGAP006105	-1.9129	0.446946	24.8022	6.35265e-07	2.70361e-06	42	38	67	18	11	5	unspecified product	MIS12 homolog	Other	Other	Other
AGAP006136	-1.48061	5.29272	131.89	1.58175e-30	1.6376e-28	1319	1283	1674	467	477	384	monocyte to macrophage differentiation factor 2 [Source:VB CommunityAnnotation]	monocyte to macrophage differentiation factor	Other	P:GO:0019835; C:GO:0016021	P:cytolysis; C:integral component of membrane
AGAP006147	6.56971	-0.126392	45.4295	1.58231e-11	1.45286e-10	1	0	0	21	23	66	unspecified product	flocculation FLO11-like	Other	Other	Other
AGAP006176	1.34795	2.06561	15.0263	0.000106022	0.000298258	52	55	67	137	74	169	unspecified product	laccase-4 isoform X2	Other	P:GO:0055114; F:GO:0005507; F:GO:0052716	P:obsolete oxidation-reduction process; F:copper ion binding; F:hydroquinone:oxygen oxidoreductase activity
AGAP006181	2.0928	8.32664	14.1956	0.000164757	0.00044684	5365	2340	1151	10059	10974	12009	troponin C [Source:VB CommunityAnnotation]	troponin isoallergen Bla g -like	Other	F:GO:0005509	F:calcium ion binding
AGAP006196	6.22491	1.73376	23.0389	1.58759e-06	6.25783e-06	1	1	4	387	48	17	unspecified product	AGAP006196-PA	Other	Other	Other
AGAP006199	-2.25137	2.2692	15.5339	8.10381e-05	0.000233418	209	116	254	17	22	60	unspecified product	AGAP006199-PA	Other	Other	Other
AGAP006202	-1.50713	2.65928	68.8511	1.06186e-16	2.02132e-15	246	193	239	77	77	54	unspecified product	AGAP006202-PA	Other	Other	Other
AGAP006205	-1.07634	5.67564	50.4754	1.20666e-12	1.31079e-11	1542	1584	2018	952	625	569	ribosome biogenesisATPase [Source:VB CommunityAnnotation]	nuclear valosin-containing -like isoform X1	Other	F:GO:0005524; F:GO:0016887	F:ATP binding; F:ATP hydrolysis activity
AGAP006225	1.07066	6.90435	48.6888	2.99973e-12	3.05882e-11	2212	1786	1693	3789	3415	3247	aldehyde oxidase [Source:VB CommunityAnnotation]	xanthine dehydrogenase oxidase-like isoform X2	Other	P:GO:0006118; P:GO:0022900; F:GO:0005506; F:GO:0009055; F:GO:0051537; F:GO:0071949; C:GO:0005777	P:obsolete electron transport; P:electron transport chain; F:iron ion binding; F:electron transfer activity; F:2 iron
AGAP006227	1.19591	5.11452	32.3902	1.26121e-08	7.21729e-08	479	502	580	843	1066	1140	alpha esterase [Source:VB CommunityAnnotation]	esterase B1-like	Other	F:GO:0052689	F:carboxylic ester hydrolase activity
AGAP006233	-1.45276	3.09007	45.7838	1.32052e-11	1.23257e-10	283	292	335	132	104	58	unspecified product	mitochondrial cardiolipin hydrolase	Other	P:GO:0016042; C:GO:0016020; C:GO:0016021	P:lipid catabolic process; C:membrane; C:integral component of membrane
AGAP006234	-1.3908	3.20856	78.6207	7.52568e-19	1.94785e-17	286	322	370	122	111	92	protein SHQ1 [Source:VB CommunityAnnotation]	SHQ1 homolog	Other	P:GO:0000493	P:box H/ACA snoRNP assembly
AGAP006241	-2.57657	5.0291	70.7618	4.03073e-17	8.13037e-16	1179	1121	1865	316	190	114	Innexin inx2 [Source:VB CommunityAnnotation]	innexin inx5	Other	P:GO:0006811; C:GO:0005886; C:GO:0005921; C:GO:0016021	P:ion transport; C:plasma membrane; C:gap junction; C:integral component of membrane
AGAP006272	-1.88036	2.46076	54.2143	1.79773e-13	2.21356e-12	175	191	262	76	36	38	unspecified product	zinc finger 624-like	Other	Other	Other
AGAP006275	-1.02785	8.23138	38.2753	6.14362e-10	4.38349e-09	11245	8419	10203	4169	4967	3571	unspecified product	27 kDa glyco -like	Other	Other	Other
AGAP006323	-1.46999	3.53227	50.3651	1.27647e-12	1.37924e-11	372	354	527	186	109	102	unspecified product	AGAP006323-PA	Other	Other	Other
AGAP006343	2.96721	1.45438	40.507	1.95916e-10	1.50931e-09	18	12	16	56	130	119	peptidoglycan recognition protein (short) [Source:VB CommunityAnnotation]	peptidoglycan recognition 2 short class	Other	P:GO:0009252; P:GO:0009253; P:GO:0045087; F:GO:0008270; F:GO:0008745; F:GO:0042834; C:GO:0009274	P:peptidoglycan biosynthetic process; P:peptidoglycan catabolic process; P:innate immune response; F:zinc ion binding; F:N-acetylmuramoyl-L-alanine amidase activity; F:peptidoglycan binding; C:peptidoglycan-based cell wall
AGAP006345	-1.66734	2.47088	7.99121	0.0047005	0.00931107	180	247	179	23	37	98	unspecified product	spinster isoform X1	Other	P:GO:0055085; F:GO:0022857	P:transmembrane transport; F:transmembrane transporter activity
AGAP006347	1.14122	4.87294	78.877	6.60989e-19	1.72416e-17	438	410	508	1115	796	716	potassium voltage-gated channel KQT-like subfamily	potassium voltage-gated channel subfamily KQT member 1 isoform X3	Other	P:GO:0006813; P:GO:0055085; F:GO:0005249; C:GO:0008076	P:potassium ion transport; P:transmembrane transport; F:voltage-gated potassium channel activity; C:voltage-gated potassium channel complex
AGAP006366	1.53539	9.98638	57.6317	3.16096e-14	4.33393e-13	15816	11768	10687	38462	27712	31327	2-oxoglutarate dehydrogenase E1 component [Source:VB CommunityAnnotation]	2-oxoglutarate mitochondrial-like isoform X1	Other	P:GO:0006099; P:GO:0006554; P:GO:0006568; F:GO:0004591; F:GO:0030976; C:GO:0045252	P:tricarboxylic acid cycle; P:lysine catabolic process; P:tryptophan metabolic process; F:oxoglutarate dehydrogenase (succinyl-transferring) activity; F:thiamine pyrophosphate binding; C:oxoglutarate dehydrogenase complex
AGAP006367	-1.18335	3.34558	21.2609	4.00826e-06	1.47294e-05	231	399	402	172	108	119	unspecified product	E3 ubiquitin- ligase TRAIP-like	Other	F:GO:0046872	F:metal ion binding
AGAP006371	2.46643	3.88946	55.516	9.26992e-14	1.19508e-12	160	93	80	678	609	356	amyrel [Source:VB CommunityAnnotation]	alpha-amylase I	Other	P:GO:0005982; P:GO:0005985; F:GO:0004556; F:GO:0043169	P:starch metabolic process; P:sucrose metabolic process; F:alpha-amylase activity; F:cation binding
AGAP006372	-1.0759	3.70647	41.076	1.46426e-10	1.15794e-09	408	348	553	198	182	157	U3 small nucleolar ribonucleoprotein protein IMP3 [Source:VB CommunityAnnotation]	U3 small nucleolar ribonucleo IMP3	Other	F:GO:0019843	F:rRNA binding
AGAP006378	1.37216	3.2293	78.1592	9.50615e-19	2.42335e-17	124	132	129	356	262	257	unspecified product	serine-rich adhesin for platelets isoform X1	Other	P:GO:0007049; P:GO:0010468; F:GO:0003682; C:GO:0005634	P:cell cycle; P:regulation of gene expression; F:chromatin binding; C:nucleus
AGAP006380	-1.15288	7.69641	82.6824	9.63572e-20	2.80126e-18	7615	6449	7087	3032	3004	2280	ATP-binding cassette transporter (ABC transporter) familyA member 2 [Source:VB CommunityAnnotation]	ATP-binding cassette sub-family A member 3-like	Other	P:GO:0055085; F:GO:0005524; F:GO:0042626; F:GO:0140359; C:GO:0016021	P:transmembrane transport; F:ATP binding; F:ATPase-coupled transmembrane transporter activity; F:ABC-type transporter activity; C:integral component of membrane
AGAP006392	-1.14317	3.01377	61.8513	3.70391e-15	5.72865e-14	257	250	305	121	102	97	high mobility group protein 2-like 1 [Source:VB CommunityAnnotation]	HMG box-containing 4	Other	Other	Other
AGAP006393	-1.03331	3.44863	24.0019	9.62426e-07	3.95816e-06	307	298	479	202	150	111	unspecified product	tethering factor for nuclear proteasome STS1	Other	P:GO:0031144; P:GO:0071630; C:GO:0005634	P:proteasome localization; P:nuclear protein quality control by the ubiquitin-proteasome system; C:nucleus
AGAP006395	-1.65499	2.4995	49.3462	2.14549e-12	2.24414e-11	177	181	266	59	45	66	phospholipase b	phospholipase membrane-associated-like	Other	P:GO:0009395; F:GO:0004620	P:phospholipid catabolic process; F:phospholipase activity
AGAP006404	-2.9055	3.76229	54.3214	1.70239e-13	2.11155e-12	501	522	738	128	49	35	unspecified product	AGAP006404-PA	Other	Other	Other
AGAP006410	1.02722	5.7249	29.1905	6.55998e-08	3.30803e-07	971	878	706	1535	1496	1511	unspecified product	one cut domain family member 3 isoform X1	Other	C:GO:0016021	C:integral component of membrane
AGAP006425	1.58177	0.375118	10.6066	0.00112682	0.00256167	14	19	13	20	55	43	cyanogenic beta-glucosidase [Source:VB CommunityAnnotation]	myrosinase 1-like	Other	P:GO:0005975; F:GO:0004553	P:carbohydrate metabolic process; F:hydrolase activity
AGAP006433	-2.18145	7.36593	13.837	0.000199375	0.000531912	5732	6478	7855	2947	511	654	unspecified product	probable chitinase 10	Other	F:GO:0008061; C:GO:0005576	F:chitin binding; C:extracellular region
AGAP006434	-1.98148	7.81854	11.9403	0.000549323	0.00133399	7339	8612	10836	4501	893	911	unspecified product	chitinase partial	Other	F:GO:0008061; C:GO:0005576	F:chitin binding; C:extracellular region
AGAP006438	-1.27208	4.31598	45.5698	1.47292e-11	1.36477e-10	607	606	874	334	251	174	ribosomal biogenesis protein LAS1 [Source:VB CommunityAnnotation]	AGAP006438-PA	Other	P:GO:0006364; F:GO:0004519; C:GO:0090730	P:rRNA processing; F:endonuclease activity; C:Las1 complex
AGAP006444	1.58495	3.53363	107.087	4.25998e-25	2.41463e-23	131	142	155	406	342	368	low density lipoprotein receptor-related protein-like protein [Source:VB CommunityAnnotation]	uncharacterized protein LOC121592999 isoform X1	Other	F:GO:0005515	F:protein binding
AGAP006456	1.20331	7.42273	46.4173	9.55663e-12	9.1301e-11	3127	2334	2186	5885	4795	4772	NADH dehydrogenase (ubiquinone) Fe-S protein 3 [Source:VB CommunityAnnotation]	NADH dehydrogenase [ubiquinone] iron-sulfur mitochondrial	Other	P:GO:0006120; P:GO:0006744; P:GO:0006814; P:GO:1902600; F:GO:0008137; C:GO:0016020	P:mitochondrial electron transport
AGAP006469	-1.34706	5.27261	49.7531	1.74363e-12	1.85634e-11	1288	1248	1573	684	427	323	cell growth-regulating nucleolar protein [Source:VB CommunityAnnotation]	cell growth-regulating nucleolar	Other	F:GO:0003677	F:DNA binding
AGAP006480	1.1102	5.82675	28.7409	8.27364e-08	4.10486e-07	1001	780	876	1865	1245	1862	unspecified product	shematrin 1 isoform X2	Other	C:GO:0016021	C:integral component of membrane
AGAP006501	2.45813	1.75081	35.2107	2.95898e-09	1.89532e-08	38	20	18	86	151	123	unspecified product	probable serine threonine- kinase fhkB isoform X2	Other	Other	Other
AGAP006515	1.11415	1.53073	16.4464	5.00459e-05	0.000149431	54	34	45	76	80	92	Multiplexin transcript 1 [Source:VB CommunityAnnotation]	collagen alpha-1(XVIII) chain isoform X1	Other	Other	Other
AGAP006531	-1.06855	2.55536	22.8917	1.71386e-06	6.70866e-06	177	179	223	121	64	59	deoxyhypusine synthase [Source:VB CommunityAnnotation]	probable deoxyhypusine synthase	Other	P:GO:0008612; F:GO:0034038; C:GO:0005737	P:peptidyl-lysine modification to peptidyl-hypusine; F:deoxyhypusine synthase activity; C:cytoplasm
AGAP006590	1.2707	6.35562	131.723	1.71997e-30	1.76271e-28	1155	1090	1315	2818	2284	2366	T-lymphoma invasion and metastasis-inducing protein 1 [Source:VB CommunityAnnotation]	still isoform SIF type 1 isoform X1	Other	P:GO:0007264; P:GO:0090630; F:GO:0005085	P:small GTPase mediated signal transduction; P:activation of GTPase activity; F:guanyl-nucleotide exchange factor activity
AGAP006606	-1.33493	5.20277	65.5134	5.77194e-16	9.95954e-15	1112	1203	1599	592	437	334	unspecified product	zinc finger 174-like	Other	Other	Other
AGAP006609	-2.60474	7.56354	65.8455	4.87682e-16	8.51639e-15	6695	7168	10380	1889	1041	641	unspecified product	organic cation transporter -like	Other	P:GO:0055085; F:GO:0022857; C:GO:0016021	P:transmembrane transport; F:transmembrane transporter activity; C:integral component of membrane
AGAP006611	-1.59405	2.80823	66.3295	3.81509e-16	6.79086e-15	209	237	322	89	66	66	TRAF-interacting protein [Source:VB CommunityAnnotation]	E3 ubiquitin- ligase TRAIP	Other	F:GO:0005488	F:binding
AGAP006618	-1.28152	2.89509	59.691	1.10985e-14	1.61096e-13	263	223	283	117	90	70	tRNA-splicing endonuclease subunit Sen54 [Source:VB CommunityAnnotation]	AGAP006618-PA	Other	P:GO:0008033	P:tRNA processing
AGAP006619	-1.47182	3.50472	64.9565	7.65709e-16	1.29481e-14	374	360	492	120	148	113	unspecified product	FAM207A	Other	P:GO:0000462; C:GO:0005730; C:GO:0030686; C:GO:0030688	P:maturation of SSU-rRNA from tricistronic rRNA transcript (SSU-rRNA
AGAP006620	-1.14278	2.54573	28.457	9.58043e-08	4.70034e-07	159	180	247	104	64	64	unspecified product	telomere length and silencing 1 homolog	Other	Other	Other
AGAP006654	-3.56907	1.15955	97.6767	4.92579e-23	2.25122e-21	92	102	91	13	6	2	3-beta-hydroxy-delta-5-steroid dehydrogenase	3 beta-hydroxysteroid dehydrogenase Delta 5--	Other	P:GO:0006694; P:GO:0008207; P:GO:0008209; P:GO:0008210; P:GO:0055114; F:GO:0003854; C:GO:0016021	P:steroid biosynthetic process; P:C21-steroid hormone metabolic process; P:androgen metabolic process; P:estrogen metabolic process; P:obsolete oxidation-reduction process; F:3-beta-hydroxy-delta5-steroid dehydrogenase activity; C:integral component of membrane
AGAP006696	-3.06954	3.59701	29.7212	4.98871e-08	2.5654e-07	512	428	647	122	31	21	unspecified product	AGAP006696-PA	Other	Other	Other
AGAP006710	-1.5719	7.32239	18.0363	2.16736e-05	6.95114e-05	7427	3959	6427	3043	1093	1251	chymotrypsin [Source:VB CommunityAnnotation]	ame: Full=Chymotrypsin-2 ame: Full= hym2 Flags: Precursor	Other	P:GO:0006508; P:GO:0007165; P:GO:0007586; P:GO:0050909; F:GO:0004252; C:GO:0005576; C:GO:0005886; C:GO:0016021	P:proteolysis; P:signal transduction; P:digestion; P:sensory perception of taste; F:serine-type endopeptidase activity; C:extracellular region; C:plasma membrane; C:integral component of membrane
AGAP006712	-1.23015	1.6893	38.2489	6.22714e-10	4.43684e-09	107	98	118	48	37	35	unspecified product	BTB POZ domain-containing 9-like	Other	F:GO:0005515	F:protein binding
AGAP006749	-1.21693	3.33382	54.5758	1.49568e-13	1.88045e-12	329	295	412	157	134	98	unspecified product	RING finger narya-like	Other	P:GO:0007131; P:GO:0016925; F:GO:0019789; F:GO:0046872; C:GO:0000795	P:reciprocal meiotic recombination; P:protein sumoylation; F:SUMO transferase activity; F:metal ion binding; C:synaptonemal complex
AGAP006763	-1.33936	2.7897	62.5567	2.58884e-15	4.07863e-14	212	231	279	103	73	73	unspecified product	ARL14 effector	Other	Other	Other
AGAP006775	1.52135	2.2904	16.3946	5.14302e-05	0.000152979	48	56	82	270	94	114	glucosyl/glucuronosyl transferases [Source:VB CommunityAnnotation]	UDP-glucosyltransferase 2-like	Other	F:GO:0015020; C:GO:0016021	F:glucuronosyltransferase activity; C:integral component of membrane
AGAP006779	-1.08798	2.74788	27.1261	1.90606e-07	8.79842e-07	234	177	256	115	67	91	unspecified product	ribosome quality control complex subunit 2-like	Other	Other	Other
AGAP006785	-1.98472	3.41414	94.0338	3.10186e-22	1.26391e-20	367	343	543	120	86	70	unspecified product	BTB POZ domain-containing 9	Other	F:GO:0005515	F:protein binding
AGAP006791	1.80735	2.23264	74.0544	7.59953e-18	1.73659e-16	39	53	62	169	142	157	unspecified product	chorion transcription factor Cf2	Other	Other	Other
AGAP006792	2.49601	0.245766	26.7553	2.30913e-07	1.05486e-06	8	6	11	66	20	40	unspecified product	KNR4 SMI1 homolog	Other	Other	Other
AGAP006795	-1.03005	8.12651	30.9172	2.69278e-08	1.45016e-07	8296	8326	11320	5310	4111	2655	peritrophin 1 [Source:VB CommunityAnnotation]	peritrophin A	Other	F:GO:0008061; C:GO:0005576	F:chitin binding; C:extracellular region
AGAP006796	-1.18024	6.84454	14.6923	0.00012656	0.000351225	3281	3896	4658	2586	979	1125	peritrophin [Source:VB CommunityAnnotation]	peritrophin A	Other	F:GO:0008061; C:GO:0005576	F:chitin binding; C:extracellular region
AGAP006818	-1.70525	6.69807	43.936	3.39298e-11	2.95749e-10	3257	3350	5269	1624	862	740	ribonucleoside-diphosphate reductase subunit M2 [Source:VB CommunityAnnotation]	ribonucleoside-diphosphate reductase subunit M2 isoform X2	Other	P:GO:0009263; P:GO:0055114; F:GO:0016491; C:GO:0016021	P:deoxyribonucleotide biosynthetic process; P:obsolete oxidation-reduction process; F:oxidoreductase activity; C:integral component of membrane
AGAP006879	1.46921	8.32715	21.8999	2.87243e-06	1.08462e-05	5880	3749	2847	10936	8336	10956	F-type H+-transportingATPase subunit e [Source:VB CommunityAnnotation]	ATP synthase subunit mitochondrial	Other	P:GO:0007165; P:GO:0015986; P:GO:0050909; P:GO:1902600; F:GO:0005525; F:GO:0015078; C:GO:0000276; C:GO:0005886; C:GO:0016021	P:signal transduction; P:ATP synthesis coupled proton transport; P:sensory perception of taste; P:proton transmembrane transport; F:GTP binding; F:proton transmembrane transporter activity; C:mitochondrial proton-transporting ATP synthase complex
AGAP006910	1.04864	4.33754	35.6853	2.3191e-09	1.51316e-08	398	271	303	683	528	548	serine protease inhibitor (serpin) 3 [Source:VB CommunityAnnotation]	serpin 3 inhibitory serine protease partial	Other	P:GO:0010951; F:GO:0004867; C:GO:0005615	P:negative regulation of endopeptidase activity; F:serine-type endopeptidase inhibitor activity; C:extracellular space
AGAP006918	1.03143	7.28109	27.518	1.55642e-07	7.33525e-07	2933	2307	2294	4897	3596	4890	NADH dehydrogenase (ubiquinone) 1 alpha subcomplex 8 [Source:VB CommunityAnnotation]	NADH dehydrogenase [ubiquinone] 1 alpha subcomplex subunit 8	Other	P:GO:0006120; C:GO:0005743; C:GO:0070469	P:mitochondrial electron transport
AGAP006928	-1.10243	3.94513	67.9262	1.69731e-16	3.18316e-15	487	466	596	252	208	170	unspecified product	AGAP006928- partial	Other	F:GO:0008270; C:GO:0005634	F:zinc ion binding; C:nucleus
AGAP006929	-1.17019	3.8343	55.5617	9.05697e-14	1.16911e-12	464	446	543	247	184	137	unspecified product	AGAP006928- partial	Other	F:GO:0008270; C:GO:0005634	F:zinc ion binding; C:nucleus
AGAP006930	-1.76998	2.62562	70.5301	4.53306e-17	9.03583e-16	199	212	283	76	63	39	unspecified product	zinc finger 624-like	Other	F:GO:0008270; C:GO:0005634	F:zinc ion binding; C:nucleus
AGAP006954	2.50821	0.683368	17.7062	2.57785e-05	8.15303e-05	12	14	8	44	104	24	CLIP-domain serine protease [Source:VB CommunityAnnotation]	uncharacterized protein LOC120950465 isoform X2	Other	P:GO:0006508; F:GO:0004252; C:GO:0016021	P:proteolysis; F:serine-type endopeptidase activity; C:integral component of membrane
AGAP006958	-1.24113	8.78686	64.3353	1.04947e-15	1.73701e-14	14410	14285	17386	5149	6290	5321	Heat shock protein 83 [Source:UniProtKB/Swiss-Prot	heat shock 83	Other	P:GO:0002052; P:GO:0006457; P:GO:0007098; P:GO:0008285; P:GO:0009408; P:GO:0009631; P:GO:0010529; P:GO:0019094; P:GO:0043248; P:GO:0045187; P:GO:0046628; F:GO:0005158; F:GO:0005524; F:GO:0016887; F:GO:0030911; F:GO:0051082; C:GO:0005705; C:GO:0005813; C:GO:0005899; C:GO:0048471	P:positive regulation of neuroblast proliferation; P:protein folding; P:centrosome cycle; P:negative regulation of cell population proliferation; P:response to heat; P:cold acclimation; P:negative regulation of transposition; P:pole plasm mRNA localization; P:proteasome assembly; P:regulation of circadian sleep/wake cycle
AGAP006961	-1.36262	5.42745	87.1979	9.81867e-21	3.27089e-19	1544	1232	1827	548	560	441	molecular chaperone HtpG [Source:VB CommunityAnnotation]	Heat shock 83	Other	P:GO:0006457; F:GO:0005524; F:GO:0016887; F:GO:0051082	P:protein folding; F:ATP binding; F:ATP hydrolysis activity; F:unfolded protein binding
AGAP006989	-1.33883	3.64616	35.6805	2.32478e-09	1.51491e-08	363	424	533	220	142	100	Subito [Source:VB CommunityAnnotation]	kinesin subito isoform X1	Other	P:GO:0007018; F:GO:0003777; F:GO:0005524; F:GO:0008017; C:GO:0005874; C:GO:0045298	P:microtubule-based movement; F:microtubule motor activity; F:ATP binding; F:microtubule binding; C:microtubule; C:tubulin complex
AGAP007003	-1.22689	4.00007	66.1243	4.23356e-16	7.48323e-15	526	484	644	269	181	169	unspecified product	AGAP007003-PA	Other	Other	Other
AGAP007026	-1.33493	3.67764	53.6292	2.42137e-13	2.93515e-12	404	430	512	194	171	104	copper chaperone for superoxide dismutase [Source:VB CommunityAnnotation]	copper chaperone for superoxide dismutase	Other	P:GO:0019430; P:GO:0030001; P:GO:0055114; F:GO:0004784; F:GO:0046872	P:removal of superoxide radicals; P:metal ion transport; P:obsolete oxidation-reduction process; F:superoxide dismutase activity; F:metal ion binding
AGAP007033	1.60489	6.34384	33.9897	5.5405e-09	3.4069e-08	1359	787	814	3555	2035	2389	Anopheles Plasmodium-responsive Leucine-Rich Repeat 1C [Source:VB CommunityAnnotation]	APL1C	Other	F:GO:0005515	F:protein binding
AGAP007035	2.53136	3.36684	76.2406	2.51128e-18	6.02351e-17	107	57	60	494	305	346	Anopheles Plasmodium-responsive Leucine-Rich Repeat 1B [Source:VB CommunityAnnotation]	APL1B	Other	F:GO:0005515	F:protein binding
AGAP007036	1.50206	2.98933	16.4902	4.89016e-05	0.000146358	139	69	99	170	319	251	Anopheles Plasmodium-responsive Leucine-Rich Repeat 1A [Source:VB CommunityAnnotation]	partial	Other	F:GO:0005515	F:protein binding
AGAP007039	1.81235	5.22548	79.8383	4.06333e-19	1.09645e-17	463	379	381	1806	1058	968	leucine-rich immune protein (Long) [Source:VB CommunityAnnotation]	leucine-rich repeat-containing G- coupled receptor 4-like	Other	F:GO:0005515	F:protein binding
AGAP007046	1.36372	3.38221	83.4684	6.47426e-20	1.94343e-18	150	121	161	388	295	288	potassium voltage-gated channel Shal-related subfamily D	potassium voltage-gated channel Shal isoform X1	Other	P:GO:0034765; P:GO:0051260; P:GO:0071805; F:GO:0005249; F:GO:0005515; C:GO:0008076; C:GO:0030425	P:regulation of ion transmembrane transport; P:protein homooligomerization; P:potassium ion transmembrane transport; F:voltage-gated potassium channel activity; F:protein binding; C:voltage-gated potassium channel complex; C:dendrite
AGAP007053	1.26093	4.66705	107.006	4.43929e-25	2.50228e-23	371	361	373	886	799	636	unspecified product	isoform A	Other	P:GO:0055085; F:GO:0022857; C:GO:0005576; C:GO:0016021	P:transmembrane transport; F:transmembrane transporter activity; C:extracellular region; C:integral component of membrane
AGAP007058	-1.25601	3.8902	92.0096	8.6257e-22	3.29009e-20	527	473	533	205	179	175	homeobox protein DLX	homeotic distal-less isoform X1	Other	P:GO:0006355; F:GO:0000981; F:GO:0003677	P:regulation of transcription
AGAP007076	1.40218	1.64747	18.4174	1.77426e-05	5.81075e-05	55	37	33	80	123	84	unspecified product	nose resistant to fluoxetine 6	Other	F:GO:0016747	F:acyltransferase activity
AGAP007082	1.4559	6.99303	36.2232	1.75961e-09	1.16763e-08	2255	1416	1334	4370	3634	3996	NADH dehydrogenase (ubiquinone) Fe-S protein 4 [Source:VB CommunityAnnotation]	NADH dehydrogenase [ubiquinone] iron-sulfur mitochondrial	Other	P:GO:0022900; F:GO:0016651; C:GO:0005743; C:GO:0070469	P:electron transport chain; F:oxidoreductase activity
AGAP007088	-1.01718	6.66395	65.2792	6.50034e-16	1.10845e-14	3125	3094	3855	1824	1423	1124	peptidyl-prolyl cis-trans isomerase B (cyclophilin B) [Source:VB CommunityAnnotation]	peptidyl-prolyl cis-trans isomerase 5	Other	P:GO:0000413; P:GO:0006457; F:GO:0003755; C:GO:0005615	P:protein peptidyl-prolyl isomerization; P:protein folding; F:peptidyl-prolyl cis-trans isomerase activity; C:extracellular space
AGAP007116	-1.19613	5.26925	76.2599	2.48677e-18	5.97886e-17	1164	1178	1647	600	488	427	unspecified product	microtubule-associated Jupiter	Other	C:GO:0043229	C:intracellular organelle
AGAP007122	-2.58245	4.87648	46.0457	1.15527e-11	1.08733e-10	1087	1063	1585	331	137	95	tubulin	tubulin alpha-8 chain-like	Other	P:GO:0007010; P:GO:0007017; F:GO:0003924; F:GO:0005200; F:GO:0005525; C:GO:0005874	P:cytoskeleton organization; P:microtubule-based process; F:GTPase activity; F:structural constituent of cytoskeleton; F:GTP binding; C:microtubule
AGAP007135	1.37822	7.32693	59.9912	9.52819e-15	1.39499e-13	2406	2233	1921	4902	4743	5164	tripartite motif-containing protein 71 [Source:VB CommunityAnnotation]	RING finger nhl-1 isoform X1	Other	F:GO:0005515; F:GO:0008270	F:protein binding; F:zinc ion binding
AGAP007136	1.7907	4.19999	179.883	5.14049e-41	1.21292e-38	192	208	209	657	605	573	putative serotonin 5HT-1a receptor [Source:VB CommunityAnnotation]	5-hydroxytryptamine receptor-like	Other	P:GO:0007186; F:GO:0004930; C:GO:0016021	P:G protein-coupled receptor signaling pathway; F:G protein-coupled receptor activity; C:integral component of membrane
AGAP007147	-1.14878	3.15375	46.3611	9.83505e-12	9.35561e-11	274	261	365	126	129	97	exosome complex protein LRP1 [Source:VB CommunityAnnotation]	nuclear nucleic acid-binding C1D	Other	P:GO:0006364; F:GO:0003723; C:GO:0005634	P:rRNA processing; F:RNA binding; C:nucleus
AGAP007160	2.12308	6.57054	76.6671	2.02349e-18	4.93518e-17	1183	712	719	3603	3050	3286	alpha-crystallin chain B [Source:VB CommunityAnnotation]	lethal(2)essential for life-like isoform X1	Other	F:GO:0046872	F:metal ion binding
AGAP007180	1.09392	6.38995	83.2373	7.27732e-20	2.17164e-18	1286	1270	1405	2713	2207	2427	unspecified product	DNA N6-methyl adenine demethylase isoform X2	Other	P:GO:0006211; P:GO:0080111; F:GO:0070579	P:5-methylcytosine catabolic process; P:DNA demethylation; F:methylcytosine dioxygenase activity
AGAP007202	-1.38682	6.05753	124.89	5.38026e-29	4.66565e-27	2127	2308	2701	927	816	643	unspecified product	AGAP007202-PA	Other	Other	Other
AGAP007208	1.05714	6.90766	24.6104	7.01708e-07	2.95539e-06	2427	1790	1504	3738	3370	3321	NADH dehydrogenase (ubiquinone) 1 alpha subcomplex 11 [Source:VB CommunityAnnotation]	NADH dehydrogenase [ubiquinone] 1 alpha subcomplex subunit 11	Other	P:GO:0032981; C:GO:0005743; C:GO:0016021	P:mitochondrial respiratory chain complex I assembly; C:mitochondrial inner membrane; C:integral component of membrane
AGAP007217	-1.04518	5.05224	44.7076	2.28771e-11	2.04503e-10	1098	883	1340	589	466	353	pre-mRNA-processing factor 19 [Source:VB CommunityAnnotation]	pre-mRNA-processing factor 19	Other	P:GO:0000398; P:GO:0006281; P:GO:0016567; F:GO:0005515; F:GO:0061630; C:GO:0000974; C:GO:0005654; C:GO:0005681	P:mRNA splicing
AGAP007242	-1.35108	5.24735	81.2057	2.03404e-19	5.66962e-18	1216	1242	1586	603	448	343	cleavage and polyadenylation specificity factor subunit 5 [Source:VB CommunityAnnotation]	cleavage and polyadenylation specificity factor subunit 5 isoform X1	Other	P:GO:0006378; F:GO:0003729; F:GO:0016787; F:GO:0035925; C:GO:0005737; C:GO:0005849	P:mRNA polyadenylation; F:mRNA binding; F:hydrolase activity; F:mRNA 3'-UTR AU-rich region binding; C:cytoplasm; C:mRNA cleavage factor complex
AGAP007250	1.0753	5.67257	35.3668	2.73104e-09	1.75931e-08	906	758	757	1622	1217	1595	unspecified product	AGAP007250-PA	Other	Other	Other
AGAP007254	-1.14804	5.75323	64.0797	1.19488e-15	1.95537e-14	1724	1681	2105	908	746	531	ribosome biogenesis protein UTP30 [Source:VB CommunityAnnotation]	ribosomal L1 domain-containing CG13096-like	Other	P:GO:0000470; P:GO:0008150; F:GO:0003674; F:GO:0003723; C:GO:0005575; C:GO:0022625	P:maturation of LSU-rRNA; P:biological_process; F:molecular_function; F:RNA binding; C:cellular_component; C:cytosolic large ribosomal subunit
AGAP007280	-1.38304	2.15079	16.6205	4.56537e-05	0.000137367	135	137	192	79	25	52	unspecified product	serine protease nudel	Other	P:GO:0006508; P:GO:0007306; P:GO:0007313; F:GO:0004252; F:GO:0005515; C:GO:0016020	P:proteolysis; P:eggshell chorion assembly; P:maternal specification of dorsal/ventral axis
AGAP007287	2.49442	2.51937	121.056	3.71524e-28	2.81305e-26	56	38	33	229	216	183	odorant-binding protein 47 [Source:VB CommunityAnnotation]	general odorant-binding 67	Other	P:GO:0007608; P:GO:0050896; F:GO:0005549	P:sensory perception of smell; P:response to stimulus; F:odorant binding
AGAP007291	4.06592	1.67009	151.905	6.64566e-35	1.02162e-32	5	15	6	143	141	104	inhibitor of apoptosis 4 [Source:VB CommunityAnnotation]	inhibitor of apoptosis 1	Other	P:GO:0031398; P:GO:0090307; P:GO:1990001; F:GO:0043027; F:GO:0046872; F:GO:0061630; C:GO:0005634; C:GO:0005737; C:GO:0005876	P:positive regulation of protein ubiquitination; P:mitotic spindle assembly; P:inhibition of cysteine-type endopeptidase activity involved in apoptotic process; F:cysteine-type endopeptidase inhibitor activity involved in apoptotic process; F:metal ion binding; F:ubiquitin protein ligase activity; C:nucleus; C:cytoplasm; C:spindle microtubule
AGAP007292	8.5191	2.56133	166.849	3.60948e-38	7.62954e-36	2	0	0	171	353	228	inhibitor of apoptosis 3 [Source:VB CommunityAnnotation]	inhibitor of apoptosis 1	Other	P:GO:0031398; P:GO:0090307; P:GO:1990001; F:GO:0043027; F:GO:0046872; F:GO:0061630; C:GO:0005634; C:GO:0005737; C:GO:0005876	P:positive regulation of protein ubiquitination; P:mitotic spindle assembly; P:inhibition of cysteine-type endopeptidase activity involved in apoptotic process; F:cysteine-type endopeptidase inhibitor activity involved in apoptotic process; F:metal ion binding; F:ubiquitin protein ligase activity; C:nucleus; C:cytoplasm; C:spindle microtubule
AGAP007293	13.2554	4.71769	440.397	8.87457e-98	1.80083e-94	0	0	0	881	1168	1281	inhibitor of apoptosis 7 [Source:VB CommunityAnnotation]	death-associated inhibitor of apoptosis 1	Other	P:GO:0031398; P:GO:0090307; P:GO:1990001; F:GO:0043027; F:GO:0046872; F:GO:0061630; C:GO:0005634; C:GO:0005737; C:GO:0005876	P:positive regulation of protein ubiquitination; P:mitotic spindle assembly; P:inhibition of cysteine-type endopeptidase activity involved in apoptotic process; F:cysteine-type endopeptidase inhibitor activity involved in apoptotic process; F:metal ion binding; F:ubiquitin protein ligase activity; C:nucleus; C:cytoplasm; C:spindle microtubule
AGAP007295	-1.45485	4.75757	138.734	5.03696e-32	5.94244e-30	898	904	1128	375	306	253	protein KRI1 [Source:VB CommunityAnnotation]	KRI1 homolog	Other	Other	Other
AGAP007296	-2.0276	2.11357	41.3389	1.27997e-10	1.02015e-09	169	152	177	57	37	15	autophagy related gene [Source:VB CommunityAnnotation]	autophagy 12-like	Other	P:GO:0000045; C:GO:0005737	P:autophagosome assembly; C:cytoplasm
AGAP007297	1.84125	6.77226	95.4954	1.48233e-22	6.24056e-21	1417	1056	1043	3782	3366	3794	NADH dehydrogenase (ubiquinone) 1 beta subcomplex 5 [Source:VB CommunityAnnotation]	NADH dehydrogenase [ubiquinone] 1 beta subcomplex subunit mitochondrial	Other	C:GO:0005739; C:GO:0016021	C:mitochondrion; C:integral component of membrane
AGAP007299	-1.017	6.51872	63.335	1.74379e-15	2.8128e-14	2687	3013	3388	1549	1360	1028	unspecified product	importin-7	Other	P:GO:0006606; P:GO:0007474; P:GO:0008586; P:GO:0016203; P:GO:0016318; P:GO:0030576; P:GO:0035311; P:GO:0042052; P:GO:0042675; P:GO:0043524; P:GO:0045465; F:GO:0030619; F:GO:0030620; F:GO:0030621; F:GO:0031267; C:GO:0005829; C:GO:0005938; C:GO:0015030; C:GO:0048471	P:protein import into nucleus; P:imaginal disc-derived wing vein specification; P:imaginal disc-derived wing vein morphogenesis; P:muscle attachment; P:ommatidial rotation; P:Cajal body organization; P:wing cell fate specification; P:rhabdomere development; P:compound eye cone cell differentiation; P:negative regulation of neuron apoptotic process; P:R8 cell differentiation; F:U1 snRNA binding; F…
AGAP007300	-2.27355	5.35232	107.615	3.2648e-25	1.87145e-23	1487	1335	2225	415	293	208	alkaline phosphatase [Source:VB CommunityAnnotation]	membrane-bound alkaline phosphatase-like	Other	P:GO:0016311; P:GO:0019497; P:GO:0046486; P:GO:0046656; F:GO:0004035; C:GO:0031225	P:dephosphorylation; P:hexachlorocyclohexane metabolic process; P:glycerolipid metabolic process; P:folic acid biosynthetic process; F:alkaline phosphatase activity; C:anchored component of membrane
AGAP007304	1.42555	0.264278	10.1381	0.00145235	0.003223	18	14	13	61	18	30	unspecified product	uncharacterized protein LOC121591463	Other	C:GO:0016020; C:GO:0016021	C:membrane; C:integral component of membrane
AGAP007309	1.57013	8.73943	62.0546	3.34062e-15	5.17465e-14	6317	4935	4601	13364	12944	14480	succinate dehydrogenase (ubiquinone) iron-sulfur subunit [Source:VB CommunityAnnotation]	succinate dehydrogenase [ubiquinone] iron-sulfur mitochondrial	Other	P:GO:0006099; P:GO:0006118; P:GO:0006119; P:GO:0007264; P:GO:0022900; P:GO:0043087; F:GO:0005085; F:GO:0008177; F:GO:0009055; F:GO:0046872; F:GO:0051537; F:GO:0051538; F:GO:0051539; C:GO:0005743; C:GO:0045281	P:tricarboxylic acid cycle; P:obsolete electron transport; P:oxidative phosphorylation; P:small GTPase mediated signal transduction; P:electron transport chain; P:regulation of GTPase activity; F:guanyl-nucleotide exchange factor activity; F:succinate dehydrogenase (ubiquinone) activity; F:electron transfer activity; F:metal ion binding; F:2 iron
AGAP007318	1.1938	0.977938	14.9512	0.000110326	0.000309472	33	26	27	62	42	67	unspecified product	AGAP007318-PA	Other	Other	Other
AGAP007319	3.45396	2.26395	208.614	2.75616e-47	1.16517e-44	24	21	14	196	197	174	unspecified product	uncharacterized protein LOC120950109	Other	Other	Other
AGAP007320	-2.04482	3.98088	163.745	1.72e-37	3.29267e-35	572	582	715	176	110	111	unspecified product	AGAP007320-PA	Other	Other	Other
AGAP007324	-1.09938	2.59032	45.1849	1.79286e-11	1.62996e-10	185	192	219	91	71	80	unspecified product	anaphase-promoting complex subunit 15	Other	P:GO:0090266; F:GO:0016874; C:GO:0005680	P:regulation of mitotic cell cycle spindle assembly checkpoint; F:ligase activity; C:anaphase-promoting complex
AGAP007326	-1.07376	1.61729	12.5018	0.000406556	0.00101524	90	83	125	61	43	21	unspecified product	U7 snRNA-associated Sm LSm11	Other	F:GO:0071209	F:U7 snRNA binding
AGAP007327	1.11125	4.14129	74.4969	6.07345e-18	1.40367e-16	265	252	310	570	479	502	E74-like factor 1/2/4 [Source:VB CommunityAnnotation]	ecdysone-induced 74EF isoform X1	Other	P:GO:0006914; P:GO:0035071; P:GO:0045944; F:GO:0001228; F:GO:0043565; C:GO:0005634	P:autophagy; P:salivary gland cell autophagic cell death; P:positive regulation of transcription by RNA polymerase II; F:DNA-binding transcription activator activity
AGAP007341	1.18026	3.49407	75.1609	4.33865e-18	1.02372e-16	175	160	174	389	327	293	unspecified product	serine-rich adhesin for platelets-like	Other	Other	Other
AGAP007343	11.9532	6.00754	178.486	1.03769e-40	2.39283e-38	2	0	0	4279	1069	3077	C-type lysozyme [Source:VB CommunityAnnotation]	lysozyme c-1	Other	P:GO:0005975; P:GO:0019835; P:GO:0042742; F:GO:0003796	P:carbohydrate metabolic process; P:cytolysis; P:defense response to bacterium; F:lysozyme activity
AGAP007347	1.91017	5.8618	28.1085	1.147e-07	5.57616e-07	916	500	371	2604	1794	1607	C-type lysozyme [Source:VB CommunityAnnotation]	lysozyme c-1-like	Other	P:GO:0005975; P:GO:0019835; P:GO:0042742; F:GO:0003796	P:carbohydrate metabolic process; P:cytolysis; P:defense response to bacterium; F:lysozyme activity
AGAP007355	1.06104	2.92186	41.3923	1.24549e-10	9.96592e-10	125	125	110	244	221	193	cellular retinaldehyde binding protein [Source:VB CommunityAnnotation]	retinaldehyde-binding 1-like	Other	Other	Other
AGAP007357	1.52679	3.15169	68.2082	1.47116e-16	2.76927e-15	128	106	103	284	282	278	retinaldehyde-binding protein 1-like protein 1 [Source:VB CommunityAnnotation]	clavesin-1-like	Other	Other	Other
AGAP007364	-2.77719	6.06548	124.541	6.41348e-29	5.4682e-27	2790	2342	3568	547	352	227	unspecified product	maternal exuperantia-like isoform X1	Other	P:GO:0045450; F:GO:0003723; F:GO:0042803	P:bicoid mRNA localization; F:RNA binding; F:protein homodimerization activity
AGAP007365	-3.35864	9.09148	84.4486	3.94344e-20	1.2273e-18	21214	21169	31887	3407	2068	1021	unspecified product	maternal exuperantia-like isoform X1	Other	P:GO:0045450; F:GO:0003723; F:GO:0042803	P:bicoid mRNA localization; F:RNA binding; F:protein homodimerization activity
AGAP007382	1.29612	4.88009	116.297	4.09254e-27	2.8056e-25	434	364	466	969	870	853	Fem-1 homolog b [Source:VB CommunityAnnotation]	fem-1 homolog B	Other	F:GO:0005515	F:protein binding
AGAP007394	-1.1543	4.60788	77.8019	1.1391e-18	2.88933e-17	787	808	884	414	312	254	proteinAATF/BFR2 [Source:VB CommunityAnnotation]	Aatf	Other	C:GO:0005634	C:nucleus
AGAP007402	-3.43614	2.53823	155.783	9.44437e-36	1.62411e-33	241	191	339	19	25	17	unspecified product	E3 SUMO- ligase NSE2-like	Other	P:GO:0000724; P:GO:0016925; F:GO:0008270; F:GO:0019789; C:GO:0005634; C:GO:0030915	P:double-strand break repair via homologous recombination; P:protein sumoylation; F:zinc ion binding; F:SUMO transferase activity; C:nucleus; C:Smc5-Smc6 complex
AGAP007403	-2.33669	0.0989758	30.6605	3.07365e-08	1.63196e-07	44	24	51	6	7	7	unspecified product	AGAP007403-PA	Other	Other	Other
AGAP007405	-1.97313	0.276805	20.161	7.11915e-06	2.49416e-05	33	45	52	7	5	16	unspecified product	E3 SUMO- ligase NSE2-like	Other	P:GO:0000724; P:GO:0016925; F:GO:0008270; F:GO:0019789; C:GO:0005634; C:GO:0030915	P:double-strand break repair via homologous recombination; P:protein sumoylation; F:zinc ion binding; F:SUMO transferase activity; C:nucleus; C:Smc5-Smc6 complex
AGAP007407	1.10857	2.47076	17.7051	2.57941e-05	8.1554e-05	115	74	67	205	165	120	C-type lectin (CTL) - mannose binding [Source:VB CommunityAnnotation]	CTLMA3 partial	Other	F:GO:0030246	F:carbohydrate binding
AGAP007409	2.97167	0.158784	16.2124	5.66231e-05	0.000167054	9	3	5	90	14	22	unspecified product	CTLMA3 partial	Other	F:GO:0030246	F:carbohydrate binding
AGAP007412	-1.23697	3.01267	60.69	6.68102e-15	9.98341e-14	261	265	300	106	114	85	C-type lectin (CTL) - mannose binding [Source:VB CommunityAnnotation]	CTLMA3 partial	Other	F:GO:0030246	F:carbohydrate binding
AGAP007413	-1.65429	4.80514	93.6919	3.68665e-22	1.49023e-20	837	1037	1264	371	246	255	unspecified product	mediator of DNA damage checkpoint 1	Other	Other	Other
AGAP007416	1.53481	3.04259	37.0807	1.13343e-09	7.72314e-09	115	103	93	254	212	312	unspecified product	uncharacterized protein LOC120894460 isoform X2	Other	P:GO:0006355; F:GO:0005515	P:regulation of transcription
AGAP007417	-1.25711	3.74614	32.9033	9.68598e-09	5.67401e-08	374	440	581	239	161	115	E3 ubiquitin-protein ligase SHPRH [Source:VB CommunityAnnotation]	E3 ubiquitin- ligase SHPRH	Other	F:GO:0005524; F:GO:0070615	F:ATP binding; F:nucleosome-dependent ATPase activity
AGAP007455	-1.26541	5.50796	36.9246	1.22786e-09	8.34421e-09	1774	1445	1513	560	729	429	leucine-rich immune protein (Short) [Source:VB CommunityAnnotation]	leucine-rich repeat-containing 9-like	Other	F:GO:0005515	F:protein binding
AGAP007456	-2.16472	6.59454	146.579	9.70036e-34	1.34822e-31	4214	3208	4300	923	850	524	leucine-rich immune protein (Short) [Source:VB CommunityAnnotation]	membrane glyco LIG-1	Other	F:GO:0005515	F:protein binding
AGAP007457	-1.23814	3.18633	14.2808	0.000157464	0.000428664	442	185	309	114	103	124	leucine-rich immune protein (Short) [Source:VB CommunityAnnotation]	reticulon-4 receptor-like 2	Other	F:GO:0005515	F:protein binding
AGAP007458	-1.60694	3.81321	60.8189	6.25756e-15	9.41976e-14	406	529	621	200	144	106	unspecified product	E3 ubiquitin- ligase complex slx8-rfp subunit slx8-like	Other	P:GO:0033234; P:GO:0045944; F:GO:0008134; C:GO:0005667	P:negative regulation of protein sumoylation; P:positive regulation of transcription by RNA polymerase II; F:transcription factor binding; C:transcription regulator complex
AGAP007464	-1.30865	0.609787	16.7856	4.18506e-05	0.000126638	40	48	62	16	15	21	unspecified product	leucine-rich repeat and death domain-containing 1-like	Other	F:GO:0005515	F:protein binding
AGAP007473	-1.12128	7.73637	52.4365	4.44391e-13	5.20045e-12	6271	6888	8553	3816	2849	2132	FK506-binding nuclear protein [Source:VB CommunityAnnotation]	46 kDa FK506-binding nuclear	Other	P:GO:0000413; F:GO:0003755	P:protein peptidyl-prolyl isomerization; F:peptidyl-prolyl cis-trans isomerase activity
AGAP007481	-1.32424	2.74179	54.6758	1.42143e-13	1.79154e-12	200	218	279	100	80	63	chromatin accessibility complex protein 1 [Source:VB CommunityAnnotation]	chromatin accessibility complex 1	Other	F:GO:0046982	F:protein heterodimerization activity
AGAP007482	-1.04721	4.49117	38.9405	4.36917e-10	3.19147e-09	658	701	882	434	285	237	unspecified product	RINT1	Other	P:GO:0006890; P:GO:0060628; C:GO:0070939	P:retrograde vesicle-mediated transport
AGAP007492	-1.21696	3.87716	87.0268	1.07062e-20	3.53827e-19	476	470	565	216	195	156	signal recognition particle subunit SRP9 [Source:VB CommunityAnnotation]	signal recognition particle 9 kDa	Other	P:GO:0006614; P:GO:0045900; F:GO:0008312; C:GO:0005786	P:SRP-dependent cotranslational protein targeting to membrane; P:negative regulation of translational elongation; F:7S RNA binding; C:signal recognition particle
AGAP007502	-1.4275	4.4307	43.769	3.69508e-11	3.20704e-10	648	716	963	348	255	161	kinesin family member 11 [Source:VB CommunityAnnotation]	kinesin Klp61F	Other	P:GO:0007018; P:GO:0007049; P:GO:0051301; F:GO:0003777; F:GO:0005524; F:GO:0008017; C:GO:0045298	P:microtubule-based movement; P:cell cycle; P:cell division; F:microtubule motor activity; F:ATP binding; F:microtubule binding; C:tubulin complex
AGAP007508	-1.89506	1.29071	40.9851	1.53392e-10	1.20738e-09	84	75	113	25	13	25	unspecified product	histone H3-like centromeric A	Other	F:GO:0003677; F:GO:0046982; C:GO:0000786	F:DNA binding; F:protein heterodimerization activity; C:nucleosome
AGAP007510	-1.58052	2.82617	64.0579	1.20813e-15	1.97386e-14	239	249	285	108	67	53	unspecified product	isoform A	Other	P:GO:0006412; F:GO:0003723; F:GO:0003735; F:GO:0019843; C:GO:0005840; C:GO:0015935	P:translation; F:RNA binding; F:structural constituent of ribosome; F:rRNA binding; C:ribosome; C:small ribosomal subunit
AGAP007549	-1.67233	4.31642	61.2704	4.97516e-15	7.59783e-14	666	646	933	294	193	135	unspecified product	yellow-like	Other	Other	Other
AGAP007552	-1.59248	7.20291	64.0067	1.23997e-15	2.02263e-14	5098	4689	6695	2239	1539	1058	unspecified product	leucine-rich melanocyte differentiation-associated -like isoform X1	Other	Other	Other
AGAP007556	1.32374	6.33244	52.2453	4.89823e-13	5.69925e-12	1187	1086	1126	2396	2143	2788	unspecified product	titin isoform X1	Other	F:GO:0005515	F:protein binding
AGAP007562	1.02368	8.1578	73.0452	1.26713e-17	2.78879e-16	4811	4539	4553	9414	7470	7824	unspecified product	titin isoform X1	Other	Other	Other
AGAP007572	1.63872	5.40038	119.831	6.88875e-28	5.10169e-26	572	456	489	1732	1211	1214	All-trans/9-cis [Source:VB CommunityAnnotation]	retinol dehydrogenase 12-like	Other	P:GO:0055114; F:GO:0016491; C:GO:0016021	P:obsolete oxidation-reduction process; F:oxidoreductase activity; C:integral component of membrane
AGAP007574	1.03351	7.06824	30.1338	4.03245e-08	2.09811e-07	2577	1944	1975	4037	3352	4144	NADH dehydrogenase (ubiquinone) 1 beta subcomplex 7 [Source:VB CommunityAnnotation]	NADH dehydrogenase [ubiquinone] 1 beta subcomplex subunit 7	Other	P:GO:0006120; P:GO:0006744; P:GO:0006814; P:GO:1902600; F:GO:0008137; C:GO:0005743; C:GO:0005758; C:GO:0070469	P:mitochondrial electron transport
AGAP007582	-1.22269	5.4525	95.9719	1.16525e-22	5.03091e-21	1355	1431	1755	691	516	493	unspecified product	structure-specific endonuclease subunit SLX4	Other	P:GO:0006260; P:GO:0006281; C:GO:0033557	P:DNA replication; P:DNA repair; C:Slx1-Slx4 complex
AGAP007591	-1.56572	2.46553	67.3873	2.23083e-16	4.11527e-15	205	159	235	62	56	57	tRNA-splicing endonuclease subunit Sen15 [Source:VB CommunityAnnotation]	tRNA-splicing endonuclease subunit Sen15	Other	P:GO:0006388; F:GO:0003676; F:GO:0004518	P:tRNA splicing
AGAP007593	1.3481	8.61108	19.9588	7.91298e-06	2.75989e-05	7417	4952	3780	13129	9728	13118	glycerol-3-phosphate dehydrogenase (NAD+) [Source:VB CommunityAnnotation]	glycerol-3-phosphate dehydrogenase [NAD(+)] cytoplasmic isoform X1	Other	P:GO:0005975; P:GO:0006650; P:GO:0046168; P:GO:0055114; F:GO:0004367; F:GO:0042803; F:GO:0051287; C:GO:0009331	P:carbohydrate metabolic process; P:glycerophospholipid metabolic process; P:glycerol-3-phosphate catabolic process; P:obsolete oxidation-reduction process; F:glycerol-3-phosphate dehydrogenase [NAD+] activity; F:protein homodimerization activity; F:NAD binding; C:glycerol-3-phosphate dehydrogenase complex
AGAP007598	-2.23001	3.25123	66.9699	2.75688e-16	5.03082e-15	336	330	485	107	71	39	unspecified product	dual specificity kinase zak2	Other	P:GO:0006468; F:GO:0004672; F:GO:0005524	P:protein phosphorylation; F:protein kinase activity; F:ATP binding
AGAP007602	-2.27793	5.42002	32.3164	1.31004e-08	7.45884e-08	1639	1838	1739	561	289	135	unspecified product	uncharacterized protein LOC121601213 isoform X1	Other	Other	Other
AGAP007603	-1.4251	4.33458	71.561	2.68824e-17	5.62368e-16	618	691	862	301	240	169	unspecified product	otefin	Other	P:GO:0006997; P:GO:1902531; C:GO:0005637	P:nucleus organization; P:regulation of intracellular signal transduction; C:nuclear inner membrane
AGAP007607	-1.09646	1.68138	14.1508	0.000168728	0.000456999	107	67	141	57	37	34	unspecified product	RRNAD1 isoform X1	Other	Other	Other
AGAP007609	-1.16504	4.55812	97.1652	6.37782e-23	2.86325e-21	766	780	853	352	325	258	unspecified product	vegetative cell wall gp1	Other	C:GO:0016020; C:GO:0016021	C:membrane; C:integral component of membrane
AGAP007610	-1.01771	4.0073	62.4437	2.74166e-15	4.30602e-14	514	498	571	274	200	209	unspecified product	splicing factor 3A subunit 2	Other	C:GO:0016020; C:GO:0016021	C:membrane; C:integral component of membrane
AGAP007612	1.03368	7.40189	42.0646	8.83077e-11	7.24309e-10	2870	2779	2525	6379	4028	4395	unspecified product	major surface trophozoite antigen 11-like isoform X2	Other	C:GO:0016020	C:membrane
AGAP007621	1.17324	8.0098	25.0273	5.65232e-07	2.42181e-06	5209	3319	3117	8950	6722	7391	cytochrome c oxidase VIIc [Source:VB CommunityAnnotation]	cytochrome c oxidase subunit mitochondrial-like	Other	P:GO:0006123; P:GO:0006355; P:GO:1902600; P:GO:1902600; F:GO:0003677; F:GO:0004129; C:GO:0005634; C:GO:0005751; C:GO:0016021	P:mitochondrial electron transport
AGAP007622	-2.62888	2.3937	110.64	7.09483e-26	4.36267e-24	241	218	187	28	36	27	angiotensin-converting enzyme 1 [Source:VB CommunityAnnotation]	angiotensin-converting enzyme-like	Other	P:GO:0006508; F:GO:0004180; F:GO:0008237; F:GO:0008241; F:GO:0046872; C:GO:0016020	P:proteolysis; F:carboxypeptidase activity; F:metallopeptidase activity; F:peptidyl-dipeptidase activity; F:metal ion binding; C:membrane
AGAP007635	-1.1773	6.77977	96.641	8.31094e-23	3.68222e-21	3624	3339	4355	1781	1448	1153	60S ribosomal protein L7 [Source:VB CommunityAnnotation]	60S ribosomal L7	Other	P:GO:0000463; F:GO:0003735; C:GO:0005840; C:GO:0022625	P:maturation of LSU-rRNA from tricistronic rRNA transcript (SSU-rRNA
AGAP007641	-1.41803	3.39828	58.3321	2.214e-14	3.09411e-13	319	326	485	141	128	98	unspecified product	isoform A	Other	Other	Other
AGAP007642	1.21384	8.32294	47.0694	6.85184e-12	6.6845e-11	5618	4254	4361	10451	8283	9984	ATP-dependent 6-phosphofructokinase [Source:VB CommunityAnnotation]	ATP-dependent 6-phosphofructokinase isoform X1	Other	P:GO:0006000; P:GO:0006002; P:GO:0006012; P:GO:0006013; P:GO:0006094; P:GO:0006098; P:GO:0061615; F:GO:0003872; F:GO:0005524; F:GO:0046872; C:GO:0005945	P:fructose metabolic process; P:fructose 6-phosphate metabolic process; P:galactose metabolic process; P:mannose metabolic process; P:gluconeogenesis; P:pentose-phosphate shunt; P:glycolytic process through fructose-6-phosphate; F:6-phosphofructokinase activity; F:ATP binding; F:metal ion binding; C:6-phosphofructokinase complex
AGAP007693	1.86334	0.471769	27.5924	1.49767e-07	7.08607e-07	19	14	9	60	36	40	serine protease inhibitor (serpin) 7 [Source:VB CommunityAnnotation]	serpin 7 inhibitory serine protease partial	Other	P:GO:0010951; F:GO:0004867; C:GO:0005615	P:negative regulation of endopeptidase activity; F:serine-type endopeptidase inhibitor activity; C:extracellular space
AGAP007738	-2.12493	4.66117	35.2648	2.87783e-09	1.84684e-08	885	914	1248	134	168	281	unspecified product	AGAP007738- partial	Other	Other	Other
AGAP007752	-1.00384	6.73639	49.48	2.00408e-12	2.10491e-11	3492	3293	3745	2083	1309	1249	unspecified product	facilitated trehalose transporter Tret1	Other	P:GO:0008643; P:GO:0055085; F:GO:0051119; C:GO:0016021	P:carbohydrate transport; P:transmembrane transport; F:sugar transmembrane transporter activity; C:integral component of membrane
AGAP007760	1.82523	4.8346	91.522	1.10361e-21	4.16254e-20	302	321	304	833	1025	973	unspecified product	uncharacterized protein LOC120906543	Other	F:GO:0016787	F:hydrolase activity
AGAP007767	-2.54092	5.388	39.6751	2.99922e-10	2.2408e-09	1611	1486	2213	487	217	123	unspecified product	AGAP007767-PA	Other	P:GO:0006355; P:GO:0006355; F:GO:0003700; C:GO:0005667	P:regulation of transcription
AGAP007768	1.13609	8.60386	15.0045	0.000107256	0.000301446	8241	5621	3922	13777	10321	10546	mitochondrial cytochrome c oxidase subunit VIC [Source:VB CommunityAnnotation]	cytochrome c oxidase subunit 6C	Other	P:GO:0006123; P:GO:1902600; P:GO:1902600; F:GO:0004129; C:GO:0005751; C:GO:0016021	P:mitochondrial electron transport
AGAP007775	-1.73508	4.05963	68.0845	1.56641e-16	2.9431e-15	577	529	790	216	179	105	ATP-dependent DNA helicase PIF1 [Source:UniProtKB/TrEMBL	ATP-dependent DNA helicase PIF1	Other	P:GO:0000002; P:GO:0000723; P:GO:0006281; P:GO:0006310; P:GO:0032508; F:GO:0003677; F:GO:0005524; F:GO:0043139; C:GO:0005634; C:GO:0005657; C:GO:0005739	P:mitochondrial genome maintenance; P:telomere maintenance; P:DNA repair; P:DNA recombination; P:DNA duplex unwinding; F:DNA binding; F:ATP binding; F:5'-3' DNA helicase activity; C:nucleus; C:replication fork; C:mitochondrion
AGAP007778	1.33495	7.61656	77.2857	1.47935e-18	3.67879e-17	2963	2641	2617	5830	6645	5531	DNA-directed RNA polymerase	DNA-directed RNA mitochondrial	Other	P:GO:0006144; P:GO:0006206; P:GO:0006351; F:GO:0003677; F:GO:0003899; F:GO:0005515; C:GO:0005730	P:purine nucleobase metabolic process; P:pyrimidine nucleobase metabolic process; P:transcription
AGAP007779	1.51146	3.83877	24.6883	6.73924e-07	2.84901e-06	206	222	112	492	495	380	unspecified product	SET domain-containing -8	Other	Other	Other
AGAP007780	1.62653	6.82643	79.624	4.52887e-19	1.20921e-17	1718	1160	1218	4128	3499	3433	NADH dehydrogenase (ubiquinone) 1 beta subcomplex 10 [Source:VB CommunityAnnotation]	NADH dehydrogenase [ubiquinone] 1 beta subcomplex subunit 10	Other	P:GO:0055114; C:GO:0005743; C:GO:0070469	P:obsolete oxidation-reduction process; C:mitochondrial inner membrane; C:respirasome
AGAP007783	4.65171	0.784679	47.9224	4.43424e-12	4.43687e-11	4	3	2	137	31	48	unspecified product	transcription factor glial cells missing-like	Other	P:GO:0007275; P:GO:0045944; F:GO:0001228; F:GO:0003677; C:GO:0005634	P:multicellular organism development; P:positive regulation of transcription by RNA polymerase II; F:DNA-binding transcription activator activity
AGAP007786	1.81956	8.66255	61.2106	5.1284e-15	7.81272e-14	5582	4031	3533	14049	12063	14295	isocitrate dehydrogenase (NAD+) [Source:VB CommunityAnnotation]	isocitrate dehydrogenase [NAD] subunit mitochondrial	Other	P:GO:0006099; F:GO:0000287; F:GO:0004449; F:GO:0051287; C:GO:0005739	P:tricarboxylic acid cycle; F:magnesium ion binding; F:isocitrate dehydrogenase (NAD+) activity; F:NAD binding; C:mitochondrion
AGAP007787	-1.50323	3.49557	85.1847	2.71759e-20	8.72553e-19	398	351	476	158	126	94	unspecified product	AGAP007787- partial	Other	Other	Other
AGAP007809	-1.26733	7.02932	117.546	2.17966e-27	1.52516e-25	4242	4135	5334	1725	1645	1553	unspecified product	probable aminopeptidase NPEPL1	Other	P:GO:0006508; F:GO:0030145; F:GO:0070006; C:GO:0005737	P:proteolysis; F:manganese ion binding; F:metalloaminopeptidase activity; C:cytoplasm
AGAP007823	-2.88751	7.66745	104.084	1.93897e-24	1.04089e-22	7653	7370	11759	1564	1032	615	unspecified product	meiosis regulator and mRNA stability factor 1	Other	P:GO:0010468; C:GO:0005777	P:regulation of gene expression; C:peroxisome
AGAP007827	1.04458	9.66992	30.7856	2.88172e-08	1.54046e-07	15970	10770	12603	27872	19309	23641	Enolase [Source:UniProtKB/TrEMBL	enolase isoform X1	Other	P:GO:0000162; P:GO:0006094; P:GO:0006096; P:GO:0006571; P:GO:0009094; F:GO:0000287; F:GO:0004634; C:GO:0000015	P:tryptophan biosynthetic process; P:gluconeogenesis; P:glycolytic process; P:tyrosine biosynthetic process; P:L-phenylalanine biosynthetic process; F:magnesium ion binding; F:phosphopyruvate hydratase activity; C:phosphopyruvate hydratase complex
AGAP007837	-1.51464	3.04643	23.4621	1.27397e-06	5.111e-06	260	271	364	157	61	62	Sodium-coupled monocarboxylate transporter 1 [Source:UniProtKB/TrEMBL	sodium-coupled monocarboxylate transporter 1-like	Other	P:GO:0055085; F:GO:0022857; C:GO:0016021	P:transmembrane transport; F:transmembrane transporter activity; C:integral component of membrane
AGAP007841	1.42289	8.2922	52.009	5.5247e-13	6.3625e-12	5292	3538	3733	10989	8593	9807	F-type H+-transportingATPase subunit delta [Source:VB CommunityAnnotation]	ATP synthase subunit mitochondrial	Other	P:GO:0015986; F:GO:0046933; C:GO:0045261	P:ATP synthesis coupled proton transport; F:proton-transporting ATP synthase activity
AGAP007846	1.24716	2.85099	56.0071	7.22098e-14	9.50247e-13	111	105	98	240	203	208	unspecified product	leucine-rich repeat and fibronectin type-III domain-containing 3 isoform X1	Other	F:GO:0005515	F:protein binding
AGAP007848	1.14497	1.1995	8.39521	0.00376211	0.00762402	56	18	29	76	72	52	unspecified product	AGAP007848-PA	Other	Other	Other
AGAP007852	1.49317	10.7148	27.7224	1.40033e-07	6.67341e-07	30611	18531	15464	59208	49266	51289	aconitate hydratase 1 / homoaconitase [Source:VB CommunityAnnotation]	probable aconitate mitochondrial	Other	P:GO:0019643; P:GO:0046487; F:GO:0003994; F:GO:0046872; F:GO:0047780; F:GO:0051539; C:GO:0005739	P:reductive tricarboxylic acid cycle; P:glyoxylate metabolic process; F:aconitate hydratase activity; F:metal ion binding; F:citrate dehydratase activity; F:4 iron
AGAP007854	1.04833	1.5856	21.1606	4.22354e-06	1.54477e-05	55	40	47	103	90	65	membrane dipeptidase [Source:VB CommunityAnnotation]	GPI-anchored pfl2 isoform X1	Other	P:GO:0006508; F:GO:0070573; C:GO:0016020	P:proteolysis; F:metallodipeptidase activity; C:membrane
AGAP007857	1.06176	6.1748	52.2689	4.83982e-13	5.63775e-12	1205	1181	1059	2165	2074	2027	unspecified product	restin homolog	Other	Other	Other
AGAP007858	-1.35512	2.55622	28.169	1.11172e-07	5.40985e-07	153	214	247	73	88	48	lysyl-tRNA synthetase	lysine--tRNA ligase-like isoform X2	Other	P:GO:0006430; P:GO:0009085; F:GO:0003676; F:GO:0004824; F:GO:0005524; C:GO:0005737	P:lysyl-tRNA aminoacylation; P:lysine biosynthetic process; F:nucleic acid binding; F:lysine-tRNA ligase activity; F:ATP binding; C:cytoplasm
AGAP007881	-1.0658	3.48316	44.012	3.26364e-11	2.86196e-10	350	329	434	201	146	119	Steroid dehydrogenase [Source:VB CommunityAnnotation]	inactive hydroxysteroid dehydrogenase 1	Other	P:GO:0055114; F:GO:0016491; C:GO:0016021	P:obsolete oxidation-reduction process; F:oxidoreductase activity; C:integral component of membrane
AGAP007906	-1.90941	6.33961	130.563	3.08565e-30	3.01029e-28	2605	3264	3598	910	769	539	Spink6 [Source:VB CommunityAnnotation]	serine protease inhibitor Kazal-type 1-like	Other	F:GO:0005515	F:protein binding
AGAP007936	-1.5275	2.38928	50.8084	1.01836e-12	1.12064e-11	155	166	244	58	59	52	unspecified product	AGAP007936- partial	Other	C:GO:0043226; C:GO:0044424	C:organelle; C:obsolete intracellular part
AGAP007948	-1.28657	6.79828	108.377	2.22172e-25	1.29549e-23	3727	3608	4370	1578	1523	1091	NET1-associated nuclear protein 1 (U3 small nucleolar RNA-associated protein 1 [Source:UniProtKB/TrEMBL	WD repeat-containing 75	Other	F:GO:0005515	F:protein binding
AGAP007953	-1.13022	5.16334	71.7208	2.47905e-17	5.19678e-16	1154	1082	1409	581	509	367	ATP-dependent RNA helicase YTHDC2 [Source:VB CommunityAnnotation]	probable ATP-dependent RNA helicase YTHDC2	Other	F:GO:0003676; F:GO:0003724; F:GO:0005515; F:GO:0005524	F:nucleic acid binding; F:RNA helicase activity; F:protein binding; F:ATP binding
AGAP007959	-2.57823	5.81186	53.9213	2.08682e-13	2.54788e-12	2268	2011	2869	603	300	177	unspecified product	AGAP007959-PA	Other	Other	Other
AGAP007964	-2.20793	2.59771	85.2633	2.61161e-20	8.41186e-19	178	239	305	55	46	35	unspecified product	tudor domain-containing 5	Other	C:GO:0005737	C:cytoplasm
AGAP007965	-1.04179	5.05385	62.0776	3.30184e-15	5.12239e-14	1069	951	1295	561	484	362	unspecified product	tudor domain-containing 5	Other	C:GO:0005737	C:cytoplasm
AGAP007966	1.7599	9.70636	69.4984	7.64774e-17	1.4808e-15	11876	8211	7958	29541	25011	28204	F-type H+-transportingATPase subunit gamma [Source:VB CommunityAnnotation]	ATP synthase subunit mitochondrial	Other	P:GO:0015986; F:GO:0046933; C:GO:0005756	P:ATP synthesis coupled proton transport; F:proton-transporting ATP synthase activity
AGAP007967	-1.01775	5.27203	56.2217	6.47415e-14	8.59773e-13	1173	1155	1508	677	561	421	Selenide	inactive water dikinase	Other	P:GO:0016310; F:GO:0005524; F:GO:0016301	P:phosphorylation; F:ATP binding; F:kinase activity
AGAP007971	-1.19123	3.10876	51.775	6.22405e-13	7.11139e-12	274	293	308	143	111	83	unspecified product	zinc finger 585B-like isoform X1	Other	F:GO:0008270; C:GO:0005634	F:zinc ion binding; C:nucleus
AGAP007975	1.10763	9.40062	32.3646	1.2779e-08	7.30046e-08	12582	9513	9492	19264	18457	21142	pyruvate dehydrogenase E2 component (dihydrolipoamide acetyltransferase) [Source:VB CommunityAnnotation]	dihydrolipoyllysine-residue acetyltransferase component of pyruvate dehydrogenase mitochondrial isoform X1	Other	P:GO:0006094; P:GO:0006096; P:GO:0042967; F:GO:0004742; C:GO:0045254	P:gluconeogenesis; P:glycolytic process; P:obsolete acyl-carrier-protein biosynthetic process; F:dihydrolipoyllysine-residue acetyltransferase activity; C:pyruvate dehydrogenase complex
AGAP008009	1.08785	2.53827	40.5622	1.90453e-10	1.47507e-09	77	96	100	197	154	156	RYK receptor-like tyrosine kinase [Source:UniProtKB/TrEMBL	tyrosine- kinase Dnt-like	Other	P:GO:0006468; F:GO:0004672; F:GO:0005524; C:GO:0016021	P:protein phosphorylation; F:protein kinase activity; F:ATP binding; C:integral component of membrane
AGAP008015	-2.26226	5.47998	77.6593	1.22439e-18	3.07491e-17	1526	1747	2201	525	268	225	lamin [Source:VB CommunityAnnotation]	lamin Dm0-like	Other	C:GO:0005882	C:intermediate filament
AGAP008027	1.33597	9.39189	27.3536	1.69447e-07	7.90078e-07	12363	8745	6825	21335	19772	20577	Slowmo [Source:VB CommunityAnnotation]	slowmo	Other	C:GO:0005758	C:mitochondrial intermembrane space
AGAP008040	-2.78131	3.53788	87.1951	9.83265e-21	3.27089e-19	405	403	688	90	66	35	unspecified product	zinc finger 236 isoform X1	Other	Other	Other
AGAP008095	-1.27138	1.01942	23.9443	9.91639e-07	4.0717e-06	60	61	80	25	22	25	unspecified product	cilia- and flagella-associated 57	Other	F:GO:0005515	F:protein binding
AGAP008161	-1.33948	2.76815	57.7016	3.0505e-14	4.19382e-13	208	212	293	97	79	69	Ribonuclease H2 subunit B [Source:UniProtKB/TrEMBL	ribonuclease H2 subunit B	Other	C:GO:0005634; C:GO:0032299	C:nucleus; C:ribonuclease H2 complex
AGAP008163	-1.46586	6.18594	94.4174	2.55536e-22	1.04966e-20	2384	2372	3188	832	942	710	U4/U6 small nuclear ribonucleoprotein SNU13 [Source:VB CommunityAnnotation]	NHP2 1 homolog	Other	P:GO:0000398; P:GO:0042254; P:GO:0045727; P:GO:0060415; F:GO:0003723; C:GO:0005681; C:GO:0005730; C:GO:0005840; C:GO:0030532	P:mRNA splicing
AGAP008164	-1.11155	3.0014	54.4245	1.61532e-13	2.01625e-12	245	259	295	130	99	94	La-related protein 7 [Source:VB CommunityAnnotation]	la-related 7	Other	P:GO:0006396; F:GO:0003723; C:GO:0005634; C:GO:1990904	P:RNA processing; F:RNA binding; C:nucleus; C:ribonucleoprotein complex
AGAP008183	2.11781	0.756354	21.7461	3.11219e-06	1.16612e-05	20	10	16	48	39	83	CLIP-domain serine protease [Source:UniProtKB/TrEMBL	transmembrane protease serine 9-like	Other	P:GO:0006508; F:GO:0004252	P:proteolysis; F:serine-type endopeptidase activity
AGAP008202	1.35676	2.40217	59.0146	1.56507e-14	2.23008e-13	76	68	74	176	148	162	potassium voltage-gated channel Shaw-related subfamily C	potassium voltage-gated channel Shaw-like isoform X1	Other	P:GO:0034765; P:GO:0051260; P:GO:0071805; F:GO:0005249; F:GO:0005515; C:GO:0008076	P:regulation of ion transmembrane transport; P:protein homooligomerization; P:potassium ion transmembrane transport; F:voltage-gated potassium channel activity; F:protein binding; C:voltage-gated potassium channel complex
AGAP008244	2.89	5.52273	60.1372	8.847e-15	1.30089e-13	390	243	166	1692	2164	1363	unspecified product	serine-rich adhesin for platelets-like isoform X2	Other	F:GO:0008061; C:GO:0005576	F:chitin binding; C:extracellular region
AGAP008245	1.43884	4.26772	131.072	2.38765e-30	2.37501e-28	243	249	276	678	558	577	unspecified product	Shroom isoform X1	Other	P:GO:0030950; P:GO:0042249; P:GO:0090251; F:GO:0051015; C:GO:0005912; C:GO:0016020; C:GO:0043229	P:establishment or maintenance of actin cytoskeleton polarity; P:establishment of planar polarity of embryonic epithelium; P:protein localization involved in establishment of planar polarity; F:actin filament binding; C:adherens junction; C:membrane; C:intracellular organelle
AGAP008246	3.11072	0.569366	43.4832	4.27616e-11	3.67677e-10	10	1	11	72	63	34	gamma-butyrobetaine dioxygenase [Source:VB CommunityAnnotation]	gamma-butyrobetaine dioxygenase-like	Other	P:GO:0045329; P:GO:0055114; F:GO:0046872; F:GO:0051213; C:GO:0005739	P:carnitine biosynthetic process; P:obsolete oxidation-reduction process; F:metal ion binding; F:dioxygenase activity; C:mitochondrion
AGAP008273	1.99234	1.84247	88.2822	5.67513e-21	1.95186e-19	29	32	45	131	125	111	unspecified product	tensin-3 isoform X2	Other	Other	Other
AGAP008285	-1.05221	4.57745	39.3245	3.58911e-10	2.64837e-09	695	725	966	448	319	245	Beta-1	beta-1	Other	4-galactosyltransferase 2-like	P:GO:0005975; P:GO:0006486; F:GO:0016757; C:GO:0016021
AGAP008293	1.27065	3.15743	12.8875	0.000330777	0.000842385	139	137	108	169	300	320	trypsin 7 [Source:VB CommunityAnnotation]	ame: Full=Trypsin-7 Flags: Precursor	Other	P:GO:0006508; P:GO:0007586; F:GO:0004252; C:GO:0005576	P:proteolysis; P:digestion; F:serine-type endopeptidase activity; C:extracellular region
AGAP008295	-1.04464	4.91382	12.6519	0.000375179	0.000941819	837	646	1572	562	404	317	trypsin 2 [Source:VB CommunityAnnotation]	ame: Full=Trypsin-2 ame: Full=Antryp2 Flags: Precursor	Other	P:GO:0006508; P:GO:0007586; F:GO:0004252; C:GO:0005576	P:proteolysis; P:digestion; F:serine-type endopeptidase activity; C:extracellular region
AGAP008311	2.05612	7.86318	33.1211	8.65945e-09	5.11402e-08	3277	2003	1308	9060	7074	8036	acylphosphatase [Source:VB CommunityAnnotation]	acylphosphatase-2	Other	P:GO:0006094; P:GO:0006096; P:GO:0018874; F:GO:0003998	P:gluconeogenesis; P:glycolytic process; P:benzoate metabolic process; F:acylphosphatase activity
AGAP008313	-1.41445	2.20191	49.3164	2.1783e-12	2.27143e-11	145	142	197	67	43	48	unspecified product	beclin-1 B	Other	Other	Other
AGAP008331	1.62166	2.46841	89.7502	2.70215e-21	9.68764e-20	67	61	72	218	179	143	WD repeat-containing protein 59 [Source:VB CommunityAnnotation]	GATOR complex Wdr59-like isoform X2	Other	F:GO:0005515	F:protein binding
AGAP008340	-1.59183	2.2768	45.4403	1.57359e-11	1.44616e-10	170	179	174	77	43	34	unspecified product	zinc finger 879-like isoform X3	Other	C:GO:0005634	C:nucleus
AGAP008343	-1.38856	1.62335	37.5378	8.96583e-10	6.22637e-09	93	98	127	34	38	33	unspecified product	AGAP008343- partial	Other	Other	Other
AGAP008355	1.26342	2.00351	11.7498	0.000608496	0.00146125	52	37	85	188	115	67	unspecified product	AGAP012553-PA	Other	Other	Other
AGAP008357	1.11863	3.44274	56.118	6.82486e-14	9.01627e-13	164	172	169	387	317	260	kinesin family member 26 [Source:VB CommunityAnnotation]	kinesin CG14535	Other	P:GO:0007018; P:GO:0055114; F:GO:0003777; F:GO:0004497; F:GO:0005506; F:GO:0005524; F:GO:0008017; F:GO:0016705; F:GO:0020037; C:GO:0045298	P:microtubule-based movement; P:obsolete oxidation-reduction process; F:microtubule motor activity; F:monooxygenase activity; F:iron ion binding; F:ATP binding; F:microtubule binding; F:oxidoreductase activity
AGAP008359	1.82863	3.45466	62.6926	2.41617e-15	3.83038e-14	93	135	127	523	305	293	sodium-coupled monocarboxylate transporter 1 [Source:VB CommunityAnnotation]	sodium-coupled monocarboxylate transporter 1-like	Other	P:GO:0055085; F:GO:0022857; C:GO:0016021	P:transmembrane transport; F:transmembrane transporter activity; C:integral component of membrane
AGAP008371	-1.39267	3.22928	13.7124	0.000213049	0.000565417	419	275	295	70	101	147	unspecified product	zinc carboxypeptidase-like	Other	P:GO:0006508; F:GO:0004181; F:GO:0008270	P:proteolysis; F:metallocarboxypeptidase activity; F:zinc ion binding
AGAP008391	1.57124	3.03457	43.7032	3.82139e-11	3.311e-10	126	94	83	243	284	255	unspecified product	ankyrin repeat RF_0381 isoform X2	Other	F:GO:0005515	F:protein binding
AGAP008420	-1.62633	2.40281	88.6788	4.64418e-21	1.63611e-19	190	169	219	63	56	44	inhibitor of apoptosis 5 [Source:VB CommunityAnnotation]	baculoviral IAP repeat-containing 5	Other	Other	Other
AGAP008428	-1.8309	2.54334	80.7753	2.529e-19	6.99162e-18	186	218	255	66	59	37	N-acetyltransferase 11 [Source:UniProtKB/TrEMBL	N-alpha-acetyltransferase 40	Other	P:GO:0043967; P:GO:0043968; F:GO:0010485; F:GO:0043998; C:GO:0005634; C:GO:0005737	P:histone H4 acetylation; P:histone H2A acetylation; F:H4 histone acetyltransferase activity; F:H2A histone acetyltransferase activity; C:nucleus; C:cytoplasm
AGAP008429	-1.50919	1.58664	42.9376	5.65141e-11	4.78624e-10	93	105	118	43	26	28	unspecified product	zinc finger 429-like	Other	F:GO:0003677	F:DNA binding
AGAP008431	-1.19389	2.40889	31.5446	1.94916e-08	1.07421e-07	160	174	201	59	83	60	unspecified product	RNA polymerase II subunit B1 CTD phosphatase RPAP2 homolog	Other	P:GO:0070940; F:GO:0008420; F:GO:0043175; F:GO:0046872; C:GO:0005634; C:GO:0008287	P:dephosphorylation of RNA polymerase II C-terminal domain; F:RNA polymerase II CTD heptapeptide repeat phosphatase activity; F:RNA polymerase core enzyme binding; F:metal ion binding; C:nucleus; C:protein serine/threonine phosphatase complex
AGAP008435	1.06647	4.12338	66.8981	2.85906e-16	5.19857e-15	257	270	306	534	496	484	transient receptor potential cation channel subfamily C	transient receptor potential-gamma isoform X1	Other	P:GO:0050896; P:GO:0070588; F:GO:0005262; F:GO:0005515; C:GO:0016021	P:response to stimulus; P:calcium ion transmembrane transport; F:calcium channel activity; F:protein binding; C:integral component of membrane
AGAP008436	-1.35258	7.18027	118.39	1.42424e-27	1.01051e-25	4615	4846	6017	1903	1898	1467	ATP-binding cassette transporter (ABC transporter) family C member 11 [Source:UniProtKB/TrEMBL	canalicular multispecific organic anion transporter 2-like	Other	P:GO:0055085; F:GO:0005524; F:GO:0140359; C:GO:0016021	P:transmembrane transport; F:ATP binding; F:ABC-type transporter activity; C:integral component of membrane
AGAP008450	2.33974	0.897923	10.8911	0.000966261	0.00222912	25	11	9	37	34	120	unspecified product	shematrin 1	Other	C:GO:0016020; C:GO:0016021	C:membrane; C:integral component of membrane
AGAP008471	1.10713	4.72295	55.6557	8.63442e-14	1.11741e-12	466	393	374	863	731	729	unspecified product	uncharacterized protein LOC120957565	Other	F:GO:0005515	F:protein binding
AGAP008483	-1.0799	1.61866	27.4256	1.63253e-07	7.6471e-07	98	88	112	51	39	33	unspecified product	zinc finger with KRAB and SCAN domains 2-like	Other	F:GO:0016829	F:lyase activity
AGAP008496	-1.03819	3.58623	53.4081	2.70978e-13	3.26914e-12	361	379	446	202	150	152	Mediator of RNA polymerase II transcription subunit 30 [Source:UniProtKB/TrEMBL	mediator of RNA polymerase II transcription subunit 30	Other	C:GO:0005634	C:nucleus
AGAP008539	-2.76602	0.531167	25.945	3.51286e-07	1.55233e-06	38	45	89	15	2	5	Translocase of inner mitochondrial membrane 44 [Source:VB CommunityAnnotation]	mitochondrial import inner membrane translocase subunit TIM44	Other	P:GO:0030150; F:GO:0051087; C:GO:0005743	P:protein import into mitochondrial matrix; F:chaperone binding; C:mitochondrial inner membrane
AGAP008548	1.62651	1.58851	21.4718	3.59068e-06	1.32815e-05	29	44	33	140	103	52	unspecified product	#NAME?	Other	P:GO:0005975; F:GO:0003824; C:GO:0016021	P:carbohydrate metabolic process; F:catalytic activity; C:integral component of membrane
AGAP008550	-1.17004	0.978257	9.93593	0.00162083	0.00355567	48	53	91	41	17	17	polycomb protein EED [Source:VB CommunityAnnotation]	polycomb EED	Other	P:GO:0016571; F:GO:0005515; C:GO:0035098	P:histone methylation; F:protein binding; C:ESC/E(Z) complex
AGAP008557	1.24595	2.3258	48.9242	2.66043e-12	2.73206e-11	79	56	84	175	147	131	AMP-binding domain protein [Source:VB CommunityAnnotation]	medium-chain acyl- ligase mitochondrial	Other	F:GO:0016874; C:GO:0016021	F:ligase activity; C:integral component of membrane
AGAP008578	-1.02606	7.46005	41.1423	1.41542e-10	1.12019e-09	5354	5559	6606	3457	2353	1811	ATP-dependent RNA helicase DDX4 [Source:VB CommunityAnnotation]	ATP-dependent RNA helicase vasa	Other	P:GO:0007315; P:GO:0033036; F:GO:0003723; F:GO:0003724; F:GO:0005524; C:GO:0036464; C:GO:0045495	P:pole plasm assembly; P:macromolecule localization; F:RNA binding; F:RNA helicase activity; F:ATP binding; C:cytoplasmic ribonucleoprotein granule; C:pole plasm
AGAP008596	-1.1112	8.20439	70.5653	4.4528e-17	8.89333e-16	9705	8209	12151	4862	4010	3264	long-chain-fatty-acid--CoA ligaseACSBG [Source:VB CommunityAnnotation]	very long-chain-fatty-acid-- ligase bubblegum	Other	F:GO:0016874	F:ligase activity
AGAP008623	1.22638	0.738926	15.2928	9.20651e-05	0.000262459	23	25	23	51	62	33	unspecified product	AGAP008623- partial	Other	P:GO:0007010; P:GO:0007017; P:GO:0090502; F:GO:0000166; F:GO:0003676; F:GO:0003924; F:GO:0004523; F:GO:0005200; F:GO:0005525; C:GO:0005856; C:GO:0005874	P:cytoskeleton organization; P:microtubule-based process; P:RNA phosphodiester bond hydrolysis
AGAP008624	-1.53988	3.13676	31.7061	1.79359e-08	9.96592e-08	277	235	454	120	108	61	unspecified product	gametocyte-specific factor 1	Other	P:GO:0055070; F:GO:0046872	P:copper ion homeostasis; F:metal ion binding
AGAP008638	-2.42984	3.80124	27.9303	1.25762e-07	6.05881e-07	427	535	772	184	50	57	unspecified product	histone -like	Other	P:GO:0006334; F:GO:0003677; C:GO:0000786	P:nucleosome assembly; F:DNA binding; C:nucleosome
AGAP008653	1.46553	7.0795	32.4922	1.1967e-08	6.87915e-08	2393	1560	1324	4655	3837	4271	NADH dehydrogenase (ubiquinone) 1 alpha subcomplex 12 [Source:VB CommunityAnnotation]	probable NADH dehydrogenase [ubiquinone] 1 alpha subcomplex subunit 12	Other	P:GO:0006118; P:GO:0006120; P:GO:0006744; P:GO:0006814; P:GO:0032981; P:GO:1902600; F:GO:0008137; F:GO:0009055; C:GO:0005743; C:GO:0070469	P:obsolete electron transport; P:mitochondrial electron transport
AGAP008654	1.36723	5.76693	26.3291	2.87918e-07	1.29429e-06	986	629	625	1916	1269	1853	thioester-containing protein 12 [Source:VB CommunityAnnotation]	CD109 antigen-like	Other	F:GO:0004866; C:GO:0005615	F:endopeptidase inhibitor activity; C:extracellular space
AGAP008690	1.15764	1.19953	21.5458	3.45476e-06	1.28443e-05	32	29	42	68	62	69	unspecified product	fukutin-related	Other	C:GO:0016021	C:integral component of membrane
AGAP008706	-1.40156	2.24933	46.5918	8.74268e-12	8.37613e-11	149	143	208	70	54	41	Protein zwilch [Source:UniProtKB/TrEMBL	zwilch	Other	P:GO:0007093; C:GO:1990423	P:mitotic cell cycle checkpoint signaling; C:RZZ complex
AGAP008720	1.00195	3.10782	30.863	2.76898e-08	1.48857e-07	145	121	158	329	203	214	unspecified product	facilitated trehalose transporter Tret1-like isoform X2	Other	P:GO:0008643; P:GO:0055085; F:GO:0022857; C:GO:0016021	P:carbohydrate transport; P:transmembrane transport; F:transmembrane transporter activity; C:integral component of membrane
AGAP008724	1.67575	9.15568	46.4483	9.40682e-12	8.99544e-11	8831	5967	5169	20456	16425	18940	mitochondrial cytochrome c oxidase subunit 5B isoform 1 [Source:VB CommunityAnnotation]	cytochrome c oxidase subunit mitochondrial	Other	P:GO:0006123; P:GO:1902600; P:GO:1902600; F:GO:0004129; C:GO:0005751	P:mitochondrial electron transport
AGAP008725	-1.7277	0.902422	27.3953	1.65837e-07	7.75025e-07	75	70	53	15	21	16	Intraflagellar transport 52 [Source:UniProtKB/TrEMBL	intraflagellar transport 52 homolog	Other	C:GO:0031514	C:motile cilium
AGAP008727	1.44308	9.60005	39.8902	2.6865e-10	2.01607e-09	13170	9295	8200	27451	20871	24701	cytochrome c oxidase subunit 4	cytochrome c oxidase subunit 4 isoform mitochondrial-like	Other	P:GO:0006123; P:GO:1902600; P:GO:1902600; F:GO:0004129; C:GO:0005751; C:GO:0016021	P:mitochondrial electron transport
AGAP008738	-1.47492	6.78625	19.7802	8.68783e-06	3.00534e-05	3284	3457	5391	2114	1108	689	unspecified product	cup-like isoform X2	Other	P:GO:0032012; F:GO:0005085	P:regulation of ARF protein signal transduction; F:guanyl-nucleotide exchange factor activity
AGAP008739	-2.1879	3.47587	27.2906	1.75062e-07	8.14014e-07	350	378	617	150	79	36	BTB (POZ) domain containing 9 [Source:VB CommunityAnnotation]	BTB POZ domain-containing 9	Other	F:GO:0005515	F:protein binding
AGAP008740	1.55393	2.7917	49.556	1.92788e-12	2.03329e-11	94	91	73	206	230	222	unspecified product	AGAP008740- partial	Other	Other	Other
AGAP008752	1.1927	2.18462	10.8459	0.000990156	0.00227907	79	58	64	228	120	69	unspecified product	zonadhesin-like	Other	Other	Other
AGAP008764	1.23733	5.42529	121.198	3.45776e-28	2.63777e-26	591	628	675	1534	1228	1146	unspecified product	venom dipeptidyl peptidase 4-like isoform X3	Other	P:GO:0006508; F:GO:0008236	P:proteolysis; F:serine-type peptidase activity
AGAP008769	-1.03734	5.79774	17.1646	3.42769e-05	0.000105482	1829	1669	2041	647	1082	597	very long chain acyl-CoA dehydrogenase [Source:VB CommunityAnnotation]	very long-chain specific acyl- mitochondrial-like isoform X1	Other	P:GO:0006118; P:GO:0055114; F:GO:0003995; F:GO:0050660	P:obsolete electron transport; P:obsolete oxidation-reduction process; F:acyl-CoA dehydrogenase activity; F:flavin adenine dinucleotide binding
AGAP008771	-1.07885	3.17876	33.7366	6.31011e-09	3.83138e-08	259	294	347	166	120	89	DNA-directed RNA polymerases I and III subunit RPAC1 [Source:VB CommunityAnnotation]	DNA-directed RNA polymerases I and III subunit RPAC1	Other	P:GO:0006351; F:GO:0001054; F:GO:0001056; F:GO:0003677; F:GO:0046983; C:GO:0005634	P:transcription
AGAP008783	-1.14631	4.2127	22.9475	1.66486e-06	6.53954e-06	607	426	871	235	279	220	Arginase [Source:UniProtKB/TrEMBL	hepatic	Other	P:GO:0000050; P:GO:0006527; P:GO:0006560; F:GO:0004053; F:GO:0046872	P:urea cycle; P:arginine catabolic process; P:proline metabolic process; F:arginase activity; F:metal ion binding
AGAP008802	1.22144	7.72406	36.9335	1.22228e-09	8.31181e-09	3886	2586	2904	7194	5236	6602	Phosphoglycerate kinase [Source:UniProtKB/TrEMBL	phosphoglycerate kinase	Other	P:GO:0006094; P:GO:0006096; P:GO:0015976; F:GO:0004618; F:GO:0005524	P:gluconeogenesis; P:glycolytic process; P:carbon utilization; F:phosphoglycerate kinase activity; F:ATP binding
AGAP008823	2.08551	0.368244	25.2595	5.01123e-07	2.15898e-06	18	5	12	45	34	50	unspecified product	filaggrin isoform X18	Other	P:GO:0045216	P:cell-cell junction organization
AGAP008826	-1.26691	5.23927	71.0954	3.40355e-17	6.97624e-16	1156	1201	1603	625	425	392	unspecified product	AGAP008826- partial	Other	Other	Other
AGAP008829	-1.31815	2.70435	54.2838	1.73531e-13	2.14974e-12	226	192	260	105	71	62	unspecified product	AGAP008829-PA	Other	Other	Other
AGAP008835	1.90634	0.567928	17.6441	2.66336e-05	8.39989e-05	22	5	18	40	62	43	CLIP-domain serine protease [Source:VB CommunityAnnotation]	venom protease-like	Other	P:GO:0006508; F:GO:0004252	P:proteolysis; F:serine-type endopeptidase activity
AGAP008839	2.04212	3.70391	60.7983	6.32311e-15	9.50434e-14	154	110	112	395	413	522	unspecified product	SET and MYND domain-containing 4	Other	F:GO:0005515	F:protein binding
AGAP008848	1.51194	1.21226	14.0927	0.000174014	0.000469686	37	25	25	85	39	92	guanylate cyclase [Source:VB CommunityAnnotation]	guanylate cyclase 32E isoform X2	Other	P:GO:0006144; P:GO:0006182; P:GO:0006468; P:GO:0035556; P:GO:0046039; P:GO:0055114; F:GO:0004383; F:GO:0004672; F:GO:0005524; F:GO:0016616; F:GO:0051287; C:GO:0016021	P:purine nucleobase metabolic process; P:cGMP biosynthetic process; P:protein phosphorylation; P:intracellular signal transduction; P:GTP metabolic process; P:obsolete oxidation-reduction process; F:guanylate cyclase activity; F:protein kinase activity; F:ATP binding; F:oxidoreductase activity
AGAP008855	-1.44337	1.87865	50.6386	1.1104e-12	1.21533e-11	122	110	154	44	42	37	unspecified product	zinc finger 260-like	Other	F:GO:0008270; C:GO:0005634	F:zinc ion binding; C:nucleus
AGAP008879	-1.98181	8.73085	137.152	1.1172e-31	1.27361e-29	14631	14367	21652	4855	3501	2873	unspecified product	AGAP008879-PA	Other	C:GO:0016021	C:integral component of membrane
AGAP008884	1.4917	7.28299	68.3686	1.35623e-16	2.56722e-15	2445	1680	1915	5141	4507	5071	protoheme IX farnesyltransferase [Source:VB CommunityAnnotation]	protoheme IX mitochondrial	Other	P:GO:0048034; F:GO:0008495; C:GO:0016021	P:heme O biosynthetic process; F:protoheme IX farnesyltransferase activity; C:integral component of membrane
AGAP008892	1.26295	4.50625	29.4892	5.62287e-08	2.85534e-07	374	338	269	666	599	776	unspecified product	glycine-rich cell wall structural -like	Other	Other	Other
AGAP008908	1.26132	4.93583	54.3513	1.67664e-13	2.08215e-12	512	418	397	912	966	887	actin-related protein 2/3 complex subunit 1A [Source:VB CommunityAnnotation]	actin-related 2 3 complex subunit 1A-B	Other	P:GO:0034314; F:GO:0003779; C:GO:0005737; C:GO:0005885	P:Arp2/3 complex-mediated actin nucleation; F:actin binding; C:cytoplasm; C:Arp2/3 protein complex
AGAP008919	1.03463	4.02233	47.6632	5.0611e-12	5.01954e-11	279	256	250	498	439	463	unspecified product	AGAP008919- partial	Other	C:GO:0016020	C:membrane
AGAP008923	2.26164	1.71963	50.8184	1.01318e-12	1.11615e-11	33	26	24	111	155	83	unspecified product	AGAP008923-PA	Other	Other	Other
AGAP008937	-2.08966	1.26608	56.8042	4.81437e-14	6.44414e-13	86	78	110	27	13	16	unspecified product	AGAP008937-PA	Other	Other	Other
AGAP008938	1.0553	3.40647	57.6253	3.17126e-14	4.34219e-13	171	162	175	363	305	257	unspecified product	neuropilin and tolloid 2	Other	P:GO:2000312; F:GO:0005515; C:GO:0016021	P:regulation of kainate selective glutamate receptor activity; F:protein binding; C:integral component of membrane
AGAP008951	-1.11063	4.38002	37.6729	8.36592e-10	5.84175e-09	622	675	803	377	293	189	Pin2-interacting protein X1 [Source:UniProtKB/TrEMBL	PIN2 TERF1-interacting telomerase inhibitor 1 isoform X1	Other	F:GO:0003676	F:nucleic acid binding
AGAP008953	-1.13271	1.98254	24.4848	7.48992e-07	3.1402e-06	112	106	175	60	49	46	TIMELESS-interacting protein [Source:VB CommunityAnnotation]	TIPIN homolog	Other	P:GO:0000076; P:GO:0006974; P:GO:0048478; C:GO:0005634	P:DNA replication checkpoint signaling; P:cellular response to DNA damage stimulus; P:replication fork protection; C:nucleus
AGAP008955	1.75621	9.68994	68.4068	1.33016e-16	2.52258e-15	11809	8082	7895	28799	25045	27871	ubiquinol-cytochrome c reductase iron-sulfur subunit [Source:VB CommunityAnnotation]	cytochrome b-c1 complex subunit mitochondrial isoform X1	Other	P:GO:0006118; P:GO:0006119; P:GO:0022900; P:GO:1902600; F:GO:0008121; F:GO:0046872; F:GO:0051537; C:GO:0005743; C:GO:0016021; C:GO:0045275	P:obsolete electron transport; P:oxidative phosphorylation; P:electron transport chain; P:proton transmembrane transport; F:ubiquinol-cytochrome-c reductase activity; F:metal ion binding; F:2 iron
AGAP008968	-2.26574	4.03965	54.6683	1.42689e-13	1.79619e-12	917	439	642	167	94	105	unspecified product	leech-derived tryptase inhibitor C-like	Other	F:GO:0005515	F:protein binding
AGAP008971	-1.14034	1.6371	21.0801	4.40468e-06	1.60639e-05	79	102	125	39	45	36	unspecified product	zinc finger 425-like	Other	Other	Other
AGAP008972	-1.17769	1.62013	22.1233	2.55683e-06	9.73504e-06	85	94	126	41	48	28	unspecified product	INO80 complex subunit E	Other	P:GO:0006338; C:GO:0031011	P:chromatin remodeling; C:Ino80 complex
AGAP009007	1.13562	3.31497	55.7075	8.40984e-14	1.09252e-12	150	130	181	309	303	266	putative GPCR class b orphan receptor 1 [Source:VB CommunityAnnotation]	chaoptin	Other	F:GO:0005515	F:protein binding
AGAP009010	-1.63085	3.62752	142.36	8.11465e-33	1.01644e-30	444	434	490	151	128	107	unspecified product	zinc finger weckle-like	Other	F:GO:0008270; C:GO:0005634	F:zinc ion binding; C:nucleus
AGAP009025	1.02582	0.755371	14.6511	0.000129357	0.000358398	30	24	25	53	49	39	unspecified product	zinc finger ZFAT	Other	F:GO:0003676; F:GO:0008270	F:nucleic acid binding; F:zinc ion binding
AGAP009046	-1.15463	4.98101	64.1831	1.1338e-15	1.86141e-14	1026	994	1202	539	431	304	U3 small nucleolar RNA-associated protein 18 [Source:VB CommunityAnnotation]	U3 small nucleolar RNA-associated 18 homolog	Other	F:GO:0005515	F:protein binding
AGAP009050	1.1095	3.61162	49.791	1.71029e-12	1.82275e-11	191	184	196	372	403	299	cyclic nucleotide gated channel	cyclic nucleotide-gated cation channel subunit A isoform X1	Other	P:GO:0034220; F:GO:0005216; C:GO:0016021	P:ion transmembrane transport; F:ion channel activity; C:integral component of membrane
AGAP009056	2.11314	4.19326	77.0362	1.67849e-18	4.14354e-17	207	176	120	673	632	606	unspecified product	Juvenile hormone-inducible	Other	Other	Other
AGAP009072	1.50121	6.66268	62.1592	3.16782e-15	4.93713e-14	1558	1239	1092	3541	2852	3233	NADH dehydrogenase (ubiquinone) Fe-S protein 6 [Source:VB CommunityAnnotation]	probable NADH dehydrogenase [ubiquinone] iron-sulfur mitochondrial	Other	P:GO:0006120; P:GO:0043066; C:GO:0005747	P:mitochondrial electron transport
AGAP009075	-1.05775	8.32936	97.2845	6.00479e-23	2.70776e-21	10334	9526	12445	5240	4465	3822	ATP-dependent RNA helicase UAP56/SUB2 [Source:VB CommunityAnnotation]	ATP-dependent RNA helicase WM6	Other	P:GO:0000381; P:GO:0006338; P:GO:0006406; F:GO:0003676; F:GO:0003724; F:GO:0005524; C:GO:0005634; C:GO:0005700	P:regulation of alternative mRNA splicing
AGAP009089	2.5082	0.197775	35.6508	2.36049e-09	1.53517e-08	12	4	8	53	27	41	unspecified product	AGAP009089- partial	Other	Other	Other
AGAP009091	-1.32265	6.36742	76.5421	2.15565e-18	5.21986e-17	2665	2577	3531	1267	1059	748	aromatic-L-amino-acid decarboxylase [Source:VB CommunityAnnotation]	aromatic-L-amino-acid decarboxylase-like isoform X1	Other	P:GO:0006520; F:GO:0016831; F:GO:0030170	P:cellular amino acid metabolic process; F:carboxy-lyase activity; F:pyridoxal phosphate binding
AGAP009107	1.30502	2.32698	34.6675	3.911e-09	2.45247e-08	91	56	65	170	139	148	unspecified product	AGAP009107-PA	Other	F:GO:0030246	F:carbohydrate binding
AGAP009122	-5.81141	2.38899	149.969	1.76109e-34	2.58956e-32	144	269	326	3	3	5	unspecified product	trypsin-1-like	Other	P:GO:0006508; F:GO:0004252	P:proteolysis; F:serine-type endopeptidase activity
AGAP009123	1.0512	2.98867	32.9117	9.64426e-09	5.65284e-08	133	137	108	272	218	200	unspecified product	uncharacterized transporter ESBP6 isoform X1	Other	P:GO:0055085; F:GO:0022857; C:GO:0016021	P:transmembrane transport; F:transmembrane transporter activity; C:integral component of membrane
AGAP009130	-1.17874	2.81092	39.652	3.0349e-10	2.26579e-09	197	241	271	108	98	68	unspecified product	zinc finger 235	Other	F:GO:0008270; C:GO:0005634	F:zinc ion binding; C:nucleus
AGAP009151	-1.73489	3.14508	65.2576	6.57189e-16	1.11877e-14	282	300	415	119	86	58	unspecified product	AGAP009151- partial	Other	F:GO:0003677	F:DNA binding
AGAP009163	-1.04403	3.25476	45.1161	1.85691e-11	1.68366e-10	292	285	366	155	141	103	unspecified product	proteasome assembly chaperone 4-like	Other	P:GO:0043248	P:proteasome assembly
AGAP009164	1.05302	4.13159	39.0388	4.15456e-10	3.04128e-09	315	275	248	521	538	459	unspecified product	vestigial	Other	P:GO:0006355; C:GO:0005634	P:regulation of transcription
AGAP009176	-1.39346	12.0031	53.7818	2.24042e-13	2.72232e-12	132275	121548	190834	47692	57886	39984	fatty acid synthase	fatty acid synthase	Other	P:GO:0006633; P:GO:0042967; P:GO:0055114; F:GO:0004313; F:GO:0004314; F:GO:0004315; F:GO:0004316; F:GO:0004317; F:GO:0004320; F:GO:0008659; F:GO:0008693; F:GO:0016295; F:GO:0016296; F:GO:0031177; F:GO:0047117; F:GO:0047451; F:GO:0102131; F:GO:0102132; C:GO:0005835	P:fatty acid biosynthetic process; P:obsolete acyl-carrier-protein biosynthetic process; P:obsolete oxidation-reduction process; F:[acyl-carrier-protein] S-acetyltransferase activity; F:[acyl-carrier-protein] S-malonyltransferase activity; F:3-oxoacyl-[acyl-carrier-protein] synthase activity; F:3-oxoacyl-[acyl-carrier-protein] reductase (NADPH) activity; F:3-hydroxypalmitoyl-[acyl-carrier-protein…
AGAP009200	1.01281	7.88494	37.2556	1.03619e-09	7.12755e-09	4150	3485	3960	8613	5172	6710	collagen type IV alpha [Source:VB CommunityAnnotation]	collagen alpha-1(IV) chain	Other	F:GO:0005201; C:GO:0005581; C:GO:0005604; C:GO:0016020; C:GO:0031012	F:extracellular matrix structural constituent; C:collagen trimer; C:basement membrane; C:membrane; C:extracellular matrix
AGAP009201	1.35666	7.49398	69.7555	6.71291e-17	1.30979e-15	2681	2198	2624	7148	4306	5382	collagen type IV alpha [Source:VB CommunityAnnotation]	collagen alpha-1(IV) chain	Other	F:GO:0005201; C:GO:0005581; C:GO:0005604; C:GO:0016020; C:GO:0031012	F:extracellular matrix structural constituent; C:collagen trimer; C:basement membrane; C:membrane; C:extracellular matrix
AGAP009214	1.31235	2.81058	23.1475	1.50037e-06	5.94176e-06	122	105	66	266	185	195	CLIP-domain serine protease [Source:VB CommunityAnnotation]	serine protease grass-like	Other	P:GO:0006508; F:GO:0004252	P:proteolysis; F:serine-type endopeptidase activity
AGAP009215	3.19381	0.733323	39.1099	4.00599e-10	2.94314e-09	10	6	7	116	39	39	CLIP-domain serine protease [Source:VB CommunityAnnotation]	serine protease grass-like	Other	P:GO:0006508; F:GO:0004252	P:proteolysis; F:serine-type endopeptidase activity
AGAP009216	-6.14217	1.8885	139.969	2.70333e-32	3.26524e-30	104	166	250	2	2	2	unspecified product	phenoloxidase-activating factor 3-like	Other	P:GO:0006508; F:GO:0004252	P:proteolysis; F:serine-type endopeptidase activity
AGAP009217	-2.89027	3.82333	106.118	6.94785e-25	3.87324e-23	733	525	561	105	74	40	CLIP-domain serine protease [Source:VB CommunityAnnotation]	phenoloxidase-activating factor 3-like	Other	P:GO:0006508; F:GO:0004252	P:proteolysis; F:serine-type endopeptidase activity
AGAP009218	-1.29586	0.750427	10.7943	0.00101813	0.00233815	57	52	56	31	23	6	unspecified product	phenoloxidase-activating factor 3-like	Other	P:GO:0006508; F:GO:0004252	P:proteolysis; F:serine-type endopeptidase activity
AGAP009225	1.19972	4.04124	49.2224	2.28529e-12	2.37811e-11	271	247	216	514	470	486	Dimeric dihydrodiol dehydrogenase [Source:VB CommunityAnnotation]	trans-1	Other	2-dihydrobenzene-1	2-diol dehydrogenase-like
AGAP009251	1.04746	4.17368	52.066	5.36648e-13	6.2014e-12	308	275	285	651	452	473	unspecified product	AGAP009252- partial	Other	P:GO:0006508; F:GO:0004252	P:proteolysis; F:serine-type endopeptidase activity
AGAP009253	1.69357	0.278881	22.8444	1.75661e-06	6.85221e-06	18	10	12	51	38	26	defective proboscis extension response [Source:VB CommunityAnnotation]	zwei Ig domain zig-8-like	Other	Other	Other
AGAP009266	2.21454	3.3945	18.1887	2.00061e-05	6.46027e-05	170	56	47	376	329	402	low molecular weight phosphotyrosine protein phosphatase [Source:VB CommunityAnnotation]	low molecular weight phosphotyrosine phosphatase 1	Other	P:GO:0006570; P:GO:0006771; P:GO:0019497; P:GO:0035335; F:GO:0003993; F:GO:0004726; C:GO:0005737	P:tyrosine metabolic process; P:riboflavin metabolic process; P:hexachlorocyclohexane metabolic process; P:peptidyl-tyrosine dephosphorylation; F:acid phosphatase activity; F:non-membrane spanning protein tyrosine phosphatase activity; C:cytoplasm
AGAP009275	-1.25691	1.96801	44.3275	2.7778e-11	2.46359e-10	132	130	133	52	46	46	sulfakinin neuropeptide [Source:VB CommunityAnnotation]	sulfakinin prepro	Other	P:GO:0007218; C:GO:0005576	P:neuropeptide signaling pathway; C:extracellular region
AGAP009295	-1.12766	4.1569	46.6815	8.35137e-12	8.02396e-11	526	571	709	324	203	199	Kip1 ubiquitination-promoting complex protein 1 [Source:UniProtKB/TrEMBL	E3 ubiquitin- ligase RNF123	Other	P:GO:0016567; F:GO:0004842; F:GO:0005515; F:GO:0046872	P:protein ubiquitination; F:ubiquitin-protein transferase activity; F:protein binding; F:metal ion binding
AGAP009315	1.69951	6.00049	93.5335	3.99382e-22	1.60163e-20	848	699	675	2007	2209	2042	adenylate cyclase 3 [Source:VB CommunityAnnotation]	adenylate cyclase type 3	Other	P:GO:0006144; P:GO:0006171; P:GO:0035556; F:GO:0004016; F:GO:0005524; F:GO:0046872; C:GO:0005886; C:GO:0016021	P:purine nucleobase metabolic process; P:cAMP biosynthetic process; P:intracellular signal transduction; F:adenylate cyclase activity; F:ATP binding; F:metal ion binding; C:plasma membrane; C:integral component of membrane
AGAP009317	1.1158	6.30495	38.0749	6.80804e-10	4.8169e-09	1406	1144	1131	2181	2305	2408	adenylate kinase [Source:VB CommunityAnnotation]	adenylate kinase isoenzyme 1 isoform X1	Other	P:GO:0006139; P:GO:0016310; F:GO:0005524; F:GO:0019205	P:nucleobase-containing compound metabolic process; P:phosphorylation; F:ATP binding; F:nucleobase-containing compound kinase activity
AGAP009331	1.37231	2.99698	73.7488	8.87182e-18	1.99587e-16	93	105	131	286	229	227	Slowpoke-binding protein [Source:VB CommunityAnnotation]	AGAP009331- partial	Other	Other	Other
AGAP009332	1.15938	3.71609	70.8507	3.85301e-17	7.80292e-16	193	205	201	429	396	344	unspecified product	endochitinase A isoform X3	Other	Other	Other
AGAP009365	-1.19434	0.842822	8.70747	0.00316908	0.00654191	66	61	45	40	16	12	cellular retinaldehyde binding protein [Source:VB CommunityAnnotation]	retinaldehyde-binding 1-like	Other	Other	Other
AGAP009381	-2.20085	1.99014	51.7213	6.39644e-13	7.29194e-12	147	133	188	51	19	20	Cellular retinaldehyde-binding protein [Source:UniProtKB/TrEMBL	clavesin-1-like isoform X2	Other	Other	Other
AGAP009384	5.12195	1.44583	134.296	4.70566e-31	5.18953e-29	2	1	8	131	84	126	unspecified product	AGAP009384- partial	Other	Other	Other
AGAP009399	-1.3417	4.67303	16.8343	4.07892e-05	0.000123684	895	877	919	258	209	433	nuclear hormone receptor FTZ-F1 beta [Source:VB CommunityAnnotation]	nuclear hormone receptor FTZ-F1 beta isoform X1	Other	P:GO:0006355; P:GO:0030522; F:GO:0004879; F:GO:0008270; F:GO:0043565; C:GO:0005634	P:regulation of transcription
AGAP009400	1.09465	5.16077	77.683	1.20978e-18	3.05334e-17	582	536	568	1299	1024	847	nuclear receptor subfamily 5 groupA member 3 [Source:VB CommunityAnnotation]	nuclear hormone receptor FTZ-F1 beta isoform X1	Other	P:GO:0006355; P:GO:0030522; F:GO:0004879; F:GO:0008270; F:GO:0043565; C:GO:0005634	P:regulation of transcription
AGAP009403	-1.05968	6.58783	91.3655	1.19439e-21	4.48825e-20	3069	2917	3659	1492	1240	1282	unspecified product	beta-1	Other	4-glucuronyltransferase 1	F:GO:0016740; C:GO:0016021
AGAP009404	-1.23084	3.54666	52.1434	5.15909e-13	5.98218e-12	410	388	399	146	173	125	N-acetyllactosaminide beta-1	beta-1	Other	4-glucuronyltransferase 1-like	F:GO:0016740; C:GO:0016021
AGAP009415	1.17374	3.96986	32.6078	1.12759e-08	6.51881e-08	284	231	191	469	473	448	lysophosphatidate acyltransferase [Source:VB CommunityAnnotation]	1-acyl-sn-glycerol-3-phosphate acyltransferase alpha-like isoform X2	Other	P:GO:0008654; P:GO:0042967; P:GO:0046486; F:GO:0003841; C:GO:0016021	P:phospholipid biosynthetic process; P:obsolete acyl-carrier-protein biosynthetic process; P:glycerolipid metabolic process; F:1-acylglycerol-3-phosphate O-acyltransferase activity; C:integral component of membrane
AGAP009420	1.96061	0.954686	34.2296	4.89793e-09	3.03756e-08	24	14	19	76	79	41	unspecified product	sickie isoform X2	Other	Other	Other
AGAP009442	-1.82369	4.0984	66.2484	3.9754e-16	7.06382e-15	568	559	850	237	127	127	cyclin-dependent kinase regulatory subunit CKS1 [Source:VB CommunityAnnotation]	cyclin-dependent kinases regulatory subunit	Other	P:GO:0000079; P:GO:0051301; P:GO:0051726; F:GO:0016301; F:GO:0016538	P:regulation of cyclin-dependent protein serine/threonine kinase activity; P:cell division; P:regulation of cell cycle; F:kinase activity; F:cyclin-dependent protein serine/threonine kinase regulator activity
AGAP009448	-1.28747	3.37801	43.0182	5.42338e-11	4.60466e-10	323	323	438	169	135	86	unspecified product	SET and MYND domain-containing 4-like	Other	F:GO:0005515	F:protein binding
AGAP009450	2.63766	1.57554	58.5194	2.013e-14	2.83665e-13	17	11	33	153	92	88	unspecified product	AGAP009450- partial	Other	F:GO:0005515	F:protein binding
AGAP009451	1.84441	4.29658	126.605	2.26729e-29	2.03575e-27	223	180	232	877	554	574	Rhomboid-like protein [Source:UniProtKB/TrEMBL	rhomboid-related 2	Other	P:GO:0006508; F:GO:0004252; C:GO:0016021	P:proteolysis; F:serine-type endopeptidase activity; C:integral component of membrane
AGAP009458	-1.32754	1.37349	23.894	1.01789e-06	4.16095e-06	80	66	118	37	28	26	unspecified product	methyltransferase N6AMT1	Other	P:GO:0032259; F:GO:0003676; F:GO:0008168	P:methylation; F:nucleic acid binding; F:methyltransferase activity
AGAP009459	-1.57102	3.73495	46.5957	8.7252e-12	8.36728e-11	428	423	619	211	132	94	cyclin-dependent kinase 1 [Source:VB CommunityAnnotation]	cyclin-dependent kinase 1	Other	P:GO:0006468; P:GO:0009069; P:GO:0051301; F:GO:0004674; F:GO:0005524	P:protein phosphorylation; P:serine family amino acid metabolic process; P:cell division; F:protein serine/threonine kinase activity; F:ATP binding
AGAP009478	-2.03041	3.07319	107.271	3.88234e-25	2.21293e-23	270	302	417	83	64	63	unspecified product	AGAP009478- partial	Other	Other	Other
AGAP009479	1.50488	0.707237	14.1492	0.000168871	0.000457216	24	18	19	48	32	69	unspecified product	uncharacterized protein LOC120954784	Other	F:GO:0008061; C:GO:0005576	F:chitin binding; C:extracellular region
AGAP009489	2.94846	4.90392	149.044	2.80443e-34	4.06482e-32	186	161	160	1529	778	1143	Cytidine deaminase [Source:UniProtKB/TrEMBL	cytidine deaminase-like	Other	P:GO:0006206; P:GO:0009972; F:GO:0004126; F:GO:0008270	P:pyrimidine nucleobase metabolic process; P:cytidine deamination; F:cytidine deaminase activity; F:zinc ion binding
AGAP009500	1.13686	4.66396	56.1741	6.63294e-14	8.78561e-13	354	417	398	911	629	714	POU domain transcription factor	nubbin-like isoform X1	Other	P:GO:0006357; F:GO:0000981; F:GO:0003677; C:GO:0005634	P:regulation of transcription by RNA polymerase II; F:DNA-binding transcription factor activity
AGAP009504	-1.28161	3.36661	75.9169	2.95852e-18	7.04627e-17	329	345	396	155	127	103	U3 small nucleolar RNA-associated protein 24 [Source:VB CommunityAnnotation]	rRNA-processing FCF1 homolog	Other	P:GO:0006364; C:GO:0005730; C:GO:0032040	P:rRNA processing; C:nucleolus; C:small-subunit processome
AGAP009512	-1.07012	4.014	51.575	6.89147e-13	7.80366e-12	492	482	641	229	245	192	E3 ubiquitin-protein ligase UBR7 [Source:VB CommunityAnnotation]	E3 ubiquitin- ligase UBR7	Other	P:GO:0016567; F:GO:0008270; F:GO:0061630	P:protein ubiquitination; F:zinc ion binding; F:ubiquitin protein ligase activity
AGAP009514	1.00706	2.11	24.361	7.98674e-07	3.33334e-06	64	78	67	147	129	94	putative GABA-B receptor 3 [Source:VB CommunityAnnotation]	gamma-aminobutyric acid type B receptor subunit 2	Other	P:GO:0007216; F:GO:0004965; C:GO:0016021	P:G protein-coupled glutamate receptor signaling pathway; F:G protein-coupled GABA receptor activity; C:integral component of membrane
AGAP009526	2.48073	4.65886	13.1929	0.000281018	0.000727164	369	124	64	1541	534	769	unspecified product	cytochrome c oxidase subunit mitochondrial	Other	P:GO:0006123; P:GO:1902600; P:GO:1902600; F:GO:0004129; C:GO:0005751; C:GO:0016021	P:mitochondrial electron transport
AGAP009537	1.64787	10.4033	40.0466	2.47973e-10	1.87337e-09	21705	14050	12365	49158	37528	45312	cytochrome c [Source:VB CommunityAnnotation]	cytochrome c-2	Other	P:GO:0006118; P:GO:0006122; P:GO:0006123; P:GO:0043280; F:GO:0009055; F:GO:0020037; F:GO:0046872; C:GO:0005743; C:GO:0005758; C:GO:0005829; C:GO:0070469	P:obsolete electron transport; P:mitochondrial electron transport
AGAP009542	1.59324	5.19051	71.194	3.23768e-17	6.71768e-16	509	444	384	1242	1037	1235	unspecified product	homeotic spalt-major isoform X1	Other	Other	Other
AGAP009548	-1.02102	2.84093	33.2276	8.19785e-09	4.87261e-08	221	205	276	130	100	73	AAA familyATPase [Source:VB CommunityAnnotation]	ATPase family 2 homolog	Other	F:GO:0005524; F:GO:0016887; C:GO:0005737	F:ATP binding; F:ATP hydrolysis activity; C:cytoplasm
AGAP009551	-2.33381	3.89092	39.5304	3.2299e-10	2.40077e-09	610	642	549	191	61	73	sulfotransferase (Sult) [Source:VB CommunityAnnotation]	luciferin sulfotransferase-like	Other	F:GO:0008146	F:sulfotransferase activity
AGAP009561	1.13507	2.05936	33.1732	8.43064e-09	4.99926e-08	61	71	58	136	126	104	unspecified product	AGAP009561- partial	Other	P:GO:0006355	P:regulation of transcription
AGAP009564	1.09676	6.34279	29.039	7.09357e-08	3.55414e-07	1622	1095	1092	2878	2051	2233	ATP synthase epsilon chain	stunted-like isoform X1	Other	P:GO:0015986; F:GO:0046933; C:GO:0000275	P:ATP synthesis coupled proton transport; F:proton-transporting ATP synthase activity
AGAP009585	-1.69784	2.70106	93.4048	4.26211e-22	1.70249e-20	218	215	290	69	63	61	unspecified product	AGAP009585-PA	Other	C:GO:0005634	C:nucleus
AGAP009598	1.07554	5.76832	77.6778	1.21297e-18	3.05378e-17	888	755	960	1753	1467	1538	Voltage-dependent calcium channel alpha-2/delta	voltage-dependent calcium channel subunit alpha-2 delta-4 isoform X1	Other	P:GO:0034765; P:GO:0070588; F:GO:0005244; F:GO:0005262; C:GO:0005886; C:GO:0016021	P:regulation of ion transmembrane transport; P:calcium ion transmembrane transport; F:voltage-gated ion channel activity; F:calcium channel activity; C:plasma membrane; C:integral component of membrane
AGAP009602	1.19038	7.00134	38.6893	4.96922e-10	3.59357e-09	2330	1740	1680	4190	3295	3954	NADH dehydrogenase (ubiquinone) 1 beta subcomplex 6 [Source:VB CommunityAnnotation]	AGAP009602- partial	Other	P:GO:0006120; C:GO:0005747; C:GO:0016021	P:mitochondrial electron transport
AGAP009603	1.26851	6.85023	37.8927	7.47459e-10	5.24825e-09	2098	1398	1498	4497	2855	3249	mitochondrial uncoupling protein (solute carrier family 25) [Source:VB CommunityAnnotation]	mitochondrial uncoupling 4 isoform X2	Other	P:GO:0006839; C:GO:0016021; C:GO:0031966	P:mitochondrial transport; C:integral component of membrane; C:mitochondrial membrane
AGAP009614	1.02475	3.54128	29.9786	4.3683e-08	2.25896e-07	218	159	189	364	384	259	unspecified product	transmembrane 186-like	Other	C:GO:0016021	C:integral component of membrane
AGAP009620	-1.03706	3.14995	34.231	4.89419e-09	3.03709e-08	237	276	363	143	121	107	reduction in cnn dots 4 [Source:VB CommunityAnnotation]	AGAP009620-PA	Other	Other	Other
AGAP009623	1.73724	11.8216	51.0173	9.15547e-13	1.01966e-11	53502	34947	34550	128982	98945	128822	glyceraldehyde 3-phosphate dehydrogenase [Source:VB CommunityAnnotation]	glyceraldehyde-3-phosphate dehydrogenase 2	Other	P:GO:0006000; P:GO:0006003; P:GO:0006013; P:GO:0006094; P:GO:0006096; P:GO:0016311; P:GO:0046835; P:GO:0055114; F:GO:0003873; F:GO:0004331; F:GO:0004365; F:GO:0005524; F:GO:0050661; F:GO:0051287	P:fructose metabolic process; P:fructose 2
AGAP009652	1.22979	7.07567	32.6941	1.07866e-08	6.25375e-08	2482	1820	1626	4572	3442	4152	NADH dehydrogenase (ubiquinone) 1 alpha subcomplex 13 [Source:VB CommunityAnnotation]	NADH dehydrogenase [ubiquinone] 1 alpha subcomplex subunit 13	Other	P:GO:0055114; C:GO:0005743; C:GO:0016021; C:GO:0070469	P:obsolete oxidation-reduction process; C:mitochondrial inner membrane; C:integral component of membrane; C:respirasome
AGAP009656	-2.5015	3.7938	72.9953	1.29957e-17	2.85399e-16	555	479	701	132	96	44	unspecified product	zinc finger 845-like	Other	P:GO:0006355; F:GO:0003700; F:GO:0008270; C:GO:0005634; C:GO:0005667	P:regulation of transcription
AGAP009680	-1.43416	2.54593	54.8444	1.30463e-13	1.64842e-12	178	189	253	80	71	49	unspecified product	cilia- and flagella-associated 20	Other	Other	Other
AGAP009682	-2.67597	5.91024	139.974	2.69777e-32	3.26524e-30	2343	2311	3064	518	333	222	unspecified product	uncharacterized protein LOC120958729	Other	Other	Other
AGAP009684	-3.16595	1.11372	54.0108	1.9939e-13	2.44324e-12	78	56	139	12	9	5	MFS transporter	proton-coupled folate transporter-like	Other	C:GO:0016020	C:membrane
AGAP009743	-1.18186	4.58377	54.5055	1.5501e-13	1.94404e-12	738	777	944	431	289	236	ribonuclease Z [Source:VB CommunityAnnotation]	ribonuclease mitochondrial	Other	P:GO:0008033	P:tRNA processing
AGAP009747	-1.06502	5.63806	40.992	1.5285e-10	1.20405e-09	1519	1477	2010	877	737	487	gamma-interferon-inducible lysosomal thiol reductase precursor [Source:VB CommunityAnnotation]	GILT 1	Other	F:GO:0016671; C:GO:0016021	F:oxidoreductase activity
AGAP009751	-1.82798	7.6439	87.5337	8.28546e-21	2.80214e-19	7509	6292	9469	2579	1928	1273	angiotensin-converting enzyme 2 [Source:VB CommunityAnnotation]	angiotensin-converting enzyme-like isoform X1	Other	P:GO:0006508; F:GO:0004180; F:GO:0008237; F:GO:0008241; F:GO:0046872; C:GO:0016020	P:proteolysis; F:carboxypeptidase activity; F:metallopeptidase activity; F:peptidyl-dipeptidase activity; F:metal ion binding; C:membrane
AGAP009782	-1.30565	4.00341	40.6187	1.85024e-10	1.43741e-09	575	431	683	262	205	133	methylosome protein 50 [Source:VB CommunityAnnotation]	methylosome 50-like	Other	F:GO:0005515	F:protein binding
AGAP009784	-1.61915	5.62944	95.1262	1.78624e-22	7.39723e-21	1714	1564	2276	682	521	383	serine/threonine-protein kinase Chk2 [Source:VB CommunityAnnotation]	ovarian-specific serine threonine- kinase Lok isoform X1	Other	P:GO:0006468; F:GO:0004672; F:GO:0005515; F:GO:0005524	P:protein phosphorylation; F:protein kinase activity; F:protein binding; F:ATP binding
AGAP009787	1.26957	3.49873	32.4497	1.22319e-08	7.02468e-08	206	143	138	351	390	286	DnaJ (Hsp40) homolog	dnaJ homolog subfamily C member 28	Other	Other	Other
AGAP009792	-2.22053	6.11589	73.9018	8.21011e-18	1.86353e-16	2310	2482	3724	788	496	335	importin subunit alpha-2 [Source:VB CommunityAnnotation]	importin subunit alpha	Other	P:GO:0006606; F:GO:0005515; F:GO:0061608; C:GO:0005737	P:protein import into nucleus; F:protein binding; F:nuclear import signal receptor activity; C:cytoplasm
AGAP009793	1.33906	3.57785	80.3672	3.10906e-19	8.52556e-18	169	171	158	405	355	341	unspecified product	blast:Peroxidasin homolog	Other	P:GO:0007155; P:GO:0007186; P:GO:0007411; F:GO:0004930; F:GO:0005515; C:GO:0005886	P:cell adhesion; P:G protein-coupled receptor signaling pathway; P:axon guidance; F:G protein-coupled receptor activity; F:protein binding; C:plasma membrane
AGAP009800	-1.29587	3.37071	53.5083	2.57504e-13	3.11027e-12	341	295	446	155	132	97	unspecified product	RIP	Other	F:GO:0046872	F:metal ion binding
AGAP009810	-1.61583	1.76607	39.7898	2.82814e-10	2.11922e-09	127	98	142	52	26	27	peptidyl-prolyl isomerase E (cyclophilin E) [Source:VB CommunityAnnotation]	peptidyl-prolyl cis-trans isomerase E	Other	P:GO:0000413; P:GO:0006457; F:GO:0003723; F:GO:0003755	P:protein peptidyl-prolyl isomerization; P:protein folding; F:RNA binding; F:peptidyl-prolyl cis-trans isomerase activity
AGAP009822	-1.03787	2.878	31.2981	2.21301e-08	1.21107e-07	209	240	272	116	117	74	DNA-binding protein rfxank [Source:VB CommunityAnnotation]	DNA-binding RFXANK	Other	F:GO:0003677; F:GO:0005515	F:DNA binding; F:protein binding
AGAP009825	-1.13242	3.58199	71.8969	2.26744e-17	4.7928e-16	385	374	448	182	162	136	unspecified product	gametocyte-specific factor 1 homolog	Other	F:GO:0046872	F:metal ion binding
AGAP009844	1.22766	4.05348	48.7818	2.86089e-12	2.92312e-11	280	234	217	515	476	499	CLIP-domain serine protease [Source:VB CommunityAnnotation]	CLIPB15 partial	Other	P:GO:0006508; F:GO:0004252	P:proteolysis; F:serine-type endopeptidase activity
AGAP009859	1.65695	6.28909	31.0216	2.55172e-08	1.38374e-07	1345	726	697	2767	2256	2602	unspecified product	uncharacterized protein LOC120960014	Other	Other	Other
AGAP009865	1.06486	7.02442	28.7164	8.37913e-08	4.14908e-07	2532	1926	1734	4019	3396	3880	NADH dehydrogenase (ubiquinone) 1 beta subcomplex 9 [Source:VB CommunityAnnotation]	NADH dehydrogenase [ubiquinone] 1 beta subcomplex subunit 9	Other	P:GO:0006120; C:GO:0005743; C:GO:0070469	P:mitochondrial electron transport
AGAP009867	1.45883	5.58312	72.4171	1.74197e-17	3.7287e-16	709	626	546	1522	1568	1419	AFG1-familyATPase [Source:VB CommunityAnnotation]	ATPase N2B	Other	F:GO:0005524	F:ATP binding
AGAP009880	-1.22874	3.37124	60.7358	6.52715e-15	9.78204e-14	347	316	401	173	120	105	anaphase-promoting complex subunit 8 [Source:VB CommunityAnnotation]	cell division cycle 23 homolog	Other	P:GO:0030071; P:GO:0051301; F:GO:0005515; C:GO:0005680	P:regulation of mitotic metaphase/anaphase transition; P:cell division; F:protein binding; C:anaphase-promoting complex
AGAP009899	1.31692	2.43946	12.4499	0.000418013	0.00104129	65	61	105	208	86	201	unspecified product	zinc finger 263-like isoform X2	Other	Other	Other
AGAP009909	-2.04304	2.53991	102.863	3.5911e-24	1.85894e-22	186	218	274	55	49	39	unspecified product	AGAP009909- partial	Other	C:GO:0016021	C:integral component of membrane
AGAP009940	-1.4266	7.63874	111.165	5.44319e-26	3.36748e-24	7057	6354	8165	3098	2081	1885	unspecified product	stress response NST1 isoform X1	Other	P:GO:0031110	P:regulation of microtubule polymerization or depolymerization
AGAP009957	-1.14925	4.72196	27.7802	1.35911e-07	6.4892e-07	699	903	1089	513	305	257	transcription factor SOX1/3/14/21 (SOX group B) [Source:VB CommunityAnnotation]	transcription factor SOX-3-like	Other	P:GO:0006355; F:GO:0003677; C:GO:0005634; C:GO:0016021	P:regulation of transcription
AGAP009960	-1.12011	0.861894	9.12807	0.00251716	0.00529638	37	72	64	33	15	22	tubulin monoglycylase TTLL3/8 [Source:VB CommunityAnnotation]	tubulin glycylase 3A	Other	P:GO:0006464	P:cellular protein modification process
AGAP009968	-1.35356	3.99331	82.7029	9.53615e-20	2.78612e-18	538	503	646	247	187	145	ribosome production factor 1 [Source:VB CommunityAnnotation]	probable ribosome production factor 1	Other	P:GO:0006364; F:GO:0042134	P:rRNA processing; F:rRNA primary transcript binding
AGAP009978	-1.30962	6.9657	71.0642	3.45784e-17	7.07323e-16	4051	3913	5286	2114	1398	1196	dual oxidase: peroxidase and NADPH-oxidase domains [Source:VB CommunityAnnotation]	dual oxidase	Other	P:GO:0006804; P:GO:0006979; P:GO:0050665; P:GO:0055114; P:GO:0098869; F:GO:0004601; F:GO:0005509; F:GO:0016174; F:GO:0020037; C:GO:0016021	P:obsolete peroxidase reaction; P:response to oxidative stress; P:hydrogen peroxide biosynthetic process; P:obsolete oxidation-reduction process; P:cellular oxidant detoxification; F:peroxidase activity; F:calcium ion binding; F:NAD(P)H oxidase H2O2-forming activity; F:heme binding; C:integral component of membrane
AGAP009980	-1.48139	5.6036	82.6987	9.55617e-20	2.78612e-18	1660	1538	2119	721	558	395	SWI/SNF-related matrix-associated actin-dependent regulator of chromatin subfamilyA containing DEAD/H box 1 [Source:VB CommunityAnnotation]	SWI SNF-related matrix-associated actin-dependent regulator of chromatin subfamily A containing DEAD H box 1 homolog	Other	F:GO:0005524; F:GO:0070615; C:GO:0005634	F:ATP binding; F:nucleosome-dependent ATPase activity; C:nucleus
AGAP009984	-1.05983	2.87266	40.737	1.74158e-10	1.35507e-09	225	233	263	116	83	102	cell cycle control protein 50A [Source:VB CommunityAnnotation]	cell cycle control 50A	Other	C:GO:0016021; C:GO:0044464	C:integral component of membrane; C:obsolete cell part
AGAP010008	-1.01536	4.38657	60.8389	6.19407e-15	9.33804e-14	658	624	785	376	281	239	PI-PLC X domain-containing protein 3 [Source:VB CommunityAnnotation]	PI-PLC X domain-containing 3	Other	P:GO:0006629; F:GO:0008081	P:lipid metabolic process; F:phosphoric diester hydrolase activity
AGAP010018	-1.69678	1.15554	26.2681	2.97161e-07	1.33289e-06	87	73	78	36	12	17	DNA replication complex GINS protein pSF2 [Source:VB CommunityAnnotation]	probable DNA replication complex GINS PSF2	Other	P:GO:0006260; C:GO:0005634	P:DNA replication; C:nucleus
AGAP010027	-3.46071	-0.143504	32.9156	9.62496e-09	5.64479e-08	20	30	58	2	1	5	unspecified product	AGAP010027- partial	Other	Other	Other
AGAP010028	-1.10157	4.0555	33.5918	6.79788e-09	4.09568e-08	516	473	689	275	256	153	DNA topoisomerase III [Source:VB CommunityAnnotation]	DNA topoisomerase 3-alpha	Other	P:GO:0006265; F:GO:0003677; F:GO:0003917; F:GO:0008270; C:GO:0005694	P:DNA topological change; F:DNA binding; F:DNA topoisomerase type I (single strand cut
AGAP010032	1.68162	6.30118	59.0401	1.54491e-14	2.2046e-13	1135	862	758	3154	2076	2549	unspecified product	ciliogenesis-associated TTC17-interacting -like	Other	Other	Other
AGAP010039	1.37715	8.73184	37.3173	1.0039e-09	6.91956e-09	7581	5051	4755	13833	12198	13332	NADH dehydrogenase [ubiquinone] flavoprotein 1	NADH dehydrogenase [ubiquinone] flavo mitochondrial	Other	P:GO:0006120; P:GO:0006468; P:GO:0006744; P:GO:0006814; P:GO:1902600; F:GO:0004672; F:GO:0005524; F:GO:0008137; F:GO:0010181; F:GO:0046872; F:GO:0051287; F:GO:0051539; C:GO:0005743; C:GO:0070469	P:mitochondrial electron transport
AGAP010047	-1.33752	3.91015	15.8723	6.77616e-05	0.000197731	772	396	403	220	133	192	unspecified product	toxin 14	Other	C:GO:0005576	C:extracellular region
AGAP010051	-1.16787	5.89529	57.14	4.05867e-14	5.49057e-13	1884	1805	2430	970	846	571	unspecified product	HEAT repeat-containing 3	Other	P:GO:0006730; P:GO:0006807; F:GO:0004089; F:GO:0008270	P:one-carbon metabolic process; P:nitrogen compound metabolic process; F:carbonate dehydratase activity; F:zinc ion binding
AGAP010057	2.09003	1.96118	96.8513	7.47327e-23	3.3256e-21	35	31	43	174	124	110	nicotinic acetylcholine receptor	neuronal acetylcholine receptor subunit non-alpha-3-like	Other	P:GO:0007165; P:GO:0034220; F:GO:0004888; F:GO:0005230; C:GO:0016021	P:signal transduction; P:ion transmembrane transport; F:transmembrane signaling receptor activity; F:extracellular ligand-gated ion channel activity; C:integral component of membrane
AGAP010060	-1.1576	2.1903	33.8382	5.98918e-09	3.64962e-08	140	127	190	73	52	53	DNA repair protein Rad62 [Source:VB CommunityAnnotation]	EP300-interacting inhibitor of differentiation 3	Other	P:GO:0006281; P:GO:0006310; C:GO:0005634; C:GO:0030915	P:DNA repair; P:DNA recombination; C:nucleus; C:Smc5-Smc6 complex
AGAP010066	2.26002	3.27255	79.7543	4.23987e-19	1.13804e-17	113	63	70	400	373	265	unspecified product	mpv17	Other	P:GO:0034765; P:GO:0071805; F:GO:0005249; C:GO:0005737; C:GO:0008076	P:regulation of ion transmembrane transport; P:potassium ion transmembrane transport; F:voltage-gated potassium channel activity; C:cytoplasm; C:voltage-gated potassium channel complex
AGAP010072	1.47771	5.00244	45.4941	1.53099e-11	1.40829e-10	524	394	325	1043	1087	903	Iron--sulfur cluster insertion protein erpA 1 [Source:VB CommunityAnnotation]	iron-sulfur cluster assembly 2 mitochondrial	Other	P:GO:0016226; P:GO:0097428; F:GO:0005198; F:GO:0051536	P:iron-sulfur cluster assembly; P:protein maturation by iron-sulfur cluster transfer; F:structural molecule activity; F:iron-sulfur cluster binding
AGAP010076	-1.21493	6.66112	144.251	3.13197e-33	4.13383e-31	3349	3212	3928	1514	1284	1142	Homer homolog 1 [Source:VB CommunityAnnotation]	homer homolog 2	Other	P:GO:0007216; F:GO:0035256	P:G protein-coupled glutamate receptor signaling pathway; F:G protein-coupled glutamate receptor binding
AGAP010110	-1.42535	3.41653	17.9316	2.2899e-05	7.31759e-05	524	300	307	187	83	106	unspecified product	AGAP010110- partial	Other	P:GO:0042967; F:GO:0008080	P:obsolete acyl-carrier-protein biosynthetic process; F:N-acetyltransferase activity
AGAP010118	-2.249	1.25114	41.4635	1.20095e-10	9.63993e-10	93	87	95	29	7	15	unspecified product	AGAP010118- partial	Other	P:GO:0042967; F:GO:0008080	P:obsolete acyl-carrier-protein biosynthetic process; F:N-acetyltransferase activity
AGAP010132	1.63282	1.31579	12.0275	0.000524219	0.00127762	23	37	28	91	36	110	Class B Scavenger Receptor (CD36 domain). [Source:VB CommunityAnnotation]	croquemort-like	Other	C:GO:0005886; C:GO:0016021	C:plasma membrane; C:integral component of membrane
AGAP010135	-1.01641	6.29446	84.6331	3.5921e-20	1.13194e-18	2584	2259	2953	1297	1106	956	NCK adaptor protein [Source:VB CommunityAnnotation]	cytoplasmic NCK1	Other	P:GO:0016310; F:GO:0005515; F:GO:0016301; F:GO:0016773	P:phosphorylation; F:protein binding; F:kinase activity; F:phosphotransferase activity
AGAP010140	1.47266	1.48342	22.7071	1.88667e-06	7.3426e-06	36	32	40	107	55	99	hydrolases of HD superfamily [Source:VB CommunityAnnotation]	5 -deoxynucleotidase HDDC2	Other	P:GO:0016311; F:GO:0002953	P:dephosphorylation; F:5'-deoxynucleotidase activity
AGAP010147	1.29457	12.3821	72.969	1.31705e-17	2.88613e-16	76790	76323	75123	165237	150855	168939	myosin heavy chain [Source:VB CommunityAnnotation]	myosin heavy muscle isoform X33	Other	F:GO:0003774; F:GO:0005524; F:GO:0051015; C:GO:0016459	F:cytoskeletal motor activity; F:ATP binding; F:actin filament binding; C:myosin complex
AGAP010152	-1.21049	5.27453	123.464	1.10388e-28	8.96e-27	1303	1233	1459	573	513	421	gem associated protein 5 [Source:VB CommunityAnnotation]	rigor mortis	Other	F:GO:0005515	F:protein binding
AGAP010159	-1.55761	2.58098	64.3092	1.06348e-15	1.75163e-14	200	187	263	84	63	46	dUTP pyrophosphatase [Source:VB CommunityAnnotation]	deoxyuridine 5 -triphosphate nucleotidohydrolase	Other	P:GO:0006206; P:GO:0006226; P:GO:0046081; F:GO:0000287; F:GO:0004170	P:pyrimidine nucleobase metabolic process; P:dUMP biosynthetic process; P:dUTP catabolic process; F:magnesium ion binding; F:dUTP diphosphatase activity
AGAP010180	-1.35743	5.05826	84.5077	3.82723e-20	1.19849e-18	1079	1080	1391	508	414	294	centrosomal protein CEP97 [Source:VB CommunityAnnotation]	AGAP010180- partial	Other	F:GO:0005515	F:protein binding
AGAP010196	1.19576	0.975475	9.27492	0.00232313	0.00493105	31	29	26	35	78	56	C-type lectin (CTL) - galactose binding [Source:VB CommunityAnnotation]	uncharacterized protein LOC121596685 isoform X1	Other	F:GO:0030246; C:GO:0016021	F:carbohydrate binding; C:integral component of membrane
AGAP010198	-1.32356	4.93354	53.9771	2.02842e-13	2.48256e-12	899	967	1378	508	337	292	ribonucleoside-diphosphate reductase subunit M1 [Source:VB CommunityAnnotation]	ribonucleoside-diphosphate reductase large subunit-like	Other	P:GO:0006144; P:GO:0006206; P:GO:0006260; P:GO:0009186; P:GO:0055114; F:GO:0004748; F:GO:0005524; C:GO:0005971	P:purine nucleobase metabolic process; P:pyrimidine nucleobase metabolic process; P:DNA replication; P:deoxyribonucleoside diphosphate metabolic process; P:obsolete oxidation-reduction process; F:ribonucleoside-diphosphate reductase activity
AGAP010217	-1.23366	5.15262	90.7641	1.61865e-21	6.06007e-20	1173	1096	1429	585	420	373	Protein disulfide-isomerase [Source:UniProtKB/TrEMBL	disulfide-isomerase A5	Other	F:GO:0003756; C:GO:0005783	F:protein disulfide isomerase activity; C:endoplasmic reticulum
AGAP010219	-1.23053	4.56491	53.8509	2.16291e-13	2.63444e-12	740	734	983	403	303	215	DNA replication licensing factor Mcm6 [Source:UniProtKB/Swiss-Prot	DNA replication licensing factor Mcm6	Other	P:GO:0006270; P:GO:0032508; F:GO:0003677; F:GO:0003678; F:GO:0005524; C:GO:0005634; C:GO:0005657; C:GO:0042555	P:DNA replication initiation; P:DNA duplex unwinding; F:DNA binding; F:DNA helicase activity; F:ATP binding; C:nucleus; C:replication fork; C:MCM complex
AGAP010220	-1.14807	4.16208	41.8642	9.78377e-11	7.9604e-10	566	519	740	295	261	165	Proliferating cell nuclear antigen [Source:UniProtKB/TrEMBL	proliferating cell nuclear antigen	Other	P:GO:0006275; F:GO:0003677; F:GO:0030337; C:GO:0005634; C:GO:0042575	P:regulation of DNA replication; F:DNA binding; F:DNA polymerase processivity factor activity; C:nucleus; C:DNA polymerase complex
AGAP010226	1.01805	7.65613	28.5018	9.36108e-08	4.60609e-07	3698	3118	3013	5384	5447	6335	unspecified product	uncharacterized polypeptide	Other	C:GO:0016020	C:membrane
AGAP010236	-1.39908	1.28699	26.6088	2.49102e-07	1.13032e-06	73	89	87	25	35	22	unspecified product	PITH domain-containing GA19395	Other	Other	Other
AGAP010240	1.62826	3.06751	32.5936	1.13589e-08	6.55558e-08	106	127	65	296	258	260	late trypsin [Source:VB CommunityAnnotation]	serine protease	Other	P:GO:0006508; F:GO:0004252	P:proteolysis; F:serine-type endopeptidase activity
AGAP010244	-1.46358	3.85515	83.7917	5.49753e-20	1.67416e-18	516	486	556	169	194	129	unspecified product	uncharacterized protein LOC120957241 isoform X1	Other	Other	Other
AGAP010248	-1.38671	1.90492	41.8789	9.71059e-11	7.91354e-10	135	106	148	44	50	35	U11/U12 small nuclear ribonucleoprotein 20 kDa protein [Source:VB CommunityAnnotation]	zinc finger matrin-type 5	Other	F:GO:0008270	F:zinc ion binding
AGAP010250	-1.62846	1.61891	38.855	4.5649e-10	3.31535e-09	105	94	132	47	27	20	unspecified product	1	Other	5-anhydro-D-fructose reductase isoform X4	P:GO:0019852; F:GO:0047834
AGAP010256	-2.06363	2.05981	89.7706	2.67438e-21	9.64579e-20	180	139	162	37	29	34	unspecified product	AGAP010256- partial	Other	Other	Other
AGAP010282	-1.87235	5.2497	130.05	3.99507e-30	3.82396e-28	1390	1290	1751	450	368	245	DNA mismatch repair protein MSH2 [Source:VB CommunityAnnotation]	DNA mismatch repair spellchecker 1	Other	P:GO:0006298; F:GO:0005524; F:GO:0030983; C:GO:0005634; C:GO:0032300	P:mismatch repair; F:ATP binding; F:mismatched DNA binding; C:nucleus; C:mismatch repair complex
AGAP010295	1.56817	5.45905	61.8432	3.7192e-15	5.74354e-14	593	578	458	1463	1247	1499	unspecified product	muscle calcium channel subunit alpha-1-like isoform X5	Other	P:GO:0034765; P:GO:0070588; F:GO:0005245; F:GO:0046872; C:GO:0005891	P:regulation of ion transmembrane transport; P:calcium ion transmembrane transport; F:voltage-gated calcium channel activity; F:metal ion binding; C:voltage-gated calcium channel complex
AGAP010305	-1.32727	5.46319	88.5732	4.8987e-21	1.70213e-19	1488	1467	1709	663	576	395	WD repeat and SOF domain-containing protein 1 [Source:VB CommunityAnnotation]	DDB1- and CUL4-associated factor 13	Other	P:GO:0000462; P:GO:0016567; F:GO:0005515; C:GO:0005730; C:GO:0032040; C:GO:0080008	P:maturation of SSU-rRNA from tricistronic rRNA transcript (SSU-rRNA
AGAP010308	-1.67248	7.10738	165.742	6.2983e-38	1.27805e-35	5388	4515	5662	1697	1495	1089	nucleolar complex protein 3 [Source:VB CommunityAnnotation]	nucleolar complex 3 homolog	Other	C:GO:0005730	C:nucleolus
AGAP010311	1.13453	2.63546	25.7774	3.83156e-07	1.6829e-06	92	111	81	175	185	183	dehydrogenase/reductase SDR family member 11 precursor [Source:VB CommunityAnnotation]	farnesol dehydrogenase-like	Other	P:GO:0055114; F:GO:0016491	P:obsolete oxidation-reduction process; F:oxidoreductase activity
AGAP010313	-1.10711	6.70504	96.2044	1.03613e-22	4.51182e-21	3347	3192	4039	1740	1395	1163	serine/threonine-protein kinaseATR [Source:VB CommunityAnnotation]	serine threonine- kinase ATR-like	Other	P:GO:0009069; P:GO:0016310; P:GO:0044260; F:GO:0000166; F:GO:0004674; F:GO:0005515	P:serine family amino acid metabolic process; P:phosphorylation; P:cellular macromolecule metabolic process; F:nucleotide binding; F:protein serine/threonine kinase activity; F:protein binding
AGAP010318	-1.16237	1.23362	19.0583	1.26787e-05	4.25531e-05	78	84	66	31	30	28	guanine nucleotide-binding protein subunit beta-5 [Source:VB CommunityAnnotation]	guanine nucleotide-binding subunit beta-5	Other	P:GO:0007165; F:GO:0005515	P:signal transduction; F:protein binding
AGAP010326	1.19575	4.96195	64.4086	1.01115e-15	1.67633e-14	552	401	446	1088	906	814	aquaporin [Source:VB CommunityAnnotation]	aquaporin -like isoform X2	Other	P:GO:0055085; F:GO:0015267; C:GO:0016021	P:transmembrane transport; F:channel activity; C:integral component of membrane
AGAP010327	1.49345	5.23367	27.3626	1.6866e-07	7.87134e-07	678	410	360	1215	1072	1263	SH3-binding domain kinase [Source:VB CommunityAnnotation]	serine threonine- kinase meng-po-like isoform X1	Other	P:GO:0006468; F:GO:0004672; F:GO:0005524	P:protein phosphorylation; F:protein kinase activity; F:ATP binding
AGAP010331	-1.00437	8.70244	73.7885	8.69527e-18	1.96049e-16	13524	12389	15360	6682	6428	4836	heat shock protein 110kDa [Source:VB CommunityAnnotation]	heat shock 70 kDa 4 isoform X2	Other	F:GO:0005524; F:GO:0016887	F:ATP binding; F:ATP hydrolysis activity
AGAP010332	-1.39888	4.27578	126.902	1.95194e-29	1.76825e-27	656	651	761	263	237	185	unspecified product	AGAP010332- partial	Other	F:GO:0008270; F:GO:0046872; C:GO:0005634	F:zinc ion binding; F:metal ion binding; C:nucleus
AGAP010337	1.65433	8.41625	27.6672	1.44089e-07	6.85384e-07	5889	3385	2800	11989	9757	11518	ubiquinol-cytochrome c reductase subunit 8 [Source:VB CommunityAnnotation]	cytochrome b-c1 complex subunit 8	Other	P:GO:0006118; P:GO:0006122; P:GO:1902600; F:GO:0008121; C:GO:0005750; C:GO:0016021; C:GO:0045275	P:obsolete electron transport; P:mitochondrial electron transport
AGAP010353	-1.50805	4.04837	90.6756	1.69271e-21	6.29093e-20	538	577	687	230	193	133	DNA cross-link repair 1A protein [Source:VB CommunityAnnotation]	DNA cross-link repair 1A	Other	P:GO:0006974; C:GO:0005634	P:cellular response to DNA damage stimulus; C:nucleus
AGAP010364	-1.16419	7.42452	78.9902	6.24174e-19	1.64064e-17	5857	5551	6170	2873	2338	1708	unspecified product	AGAP010364- partial	Other	F:GO:0008061; C:GO:0005576	F:chitin binding; C:extracellular region
AGAP010377	1.53474	3.75228	43.368	4.53534e-11	3.88974e-10	204	171	132	409	477	396	unspecified product	SET domain-containing -8-like	Other	F:GO:0005515	F:protein binding
AGAP010381	1.37974	3.29666	82.2746	1.18436e-19	3.37543e-18	141	129	132	327	318	268	unspecified product	SET domain-containing -8	Other	F:GO:0005515	F:protein binding
AGAP010387	-1.75764	5.56358	42.1798	8.32568e-11	6.85652e-10	1502	1831	2064	747	395	291	alanine-glyoxylate aminotransferase [Source:VB CommunityAnnotation]	serine--pyruvate mitochondrial-like isoform X2	Other	P:GO:0006522; P:GO:0006531; P:GO:0006544; P:GO:0006563; P:GO:0006566; F:GO:0004760; F:GO:0008453	P:alanine metabolic process; P:aspartate metabolic process; P:glycine metabolic process; P:L-serine metabolic process; P:threonine metabolic process; F:serine-pyruvate transaminase activity; F:alanine-glyoxylate transaminase activity
AGAP010398	1.08877	5.09282	12.1963	0.000478849	0.00117776	521	614	467	677	1089	1145	Flavin-containing monooxygenase FMO GS-OX-like 1 [Source:VB CommunityAnnotation]	senecionine N-oxygenase	Other	P:GO:0055114; F:GO:0004499; F:GO:0050660; F:GO:0050661	P:obsolete oxidation-reduction process; F:N
AGAP010400	1.15658	1.83209	29.1135	6.82589e-08	3.42679e-07	61	45	55	104	114	94	Flavin-containing monooxygenase [Source:UniProtKB/TrEMBL	senecionine N-oxygenase-like	Other	P:GO:0055114; F:GO:0004499; F:GO:0050660; F:GO:0050661	P:obsolete oxidation-reduction process; F:N
AGAP010406	-1.09051	3.07404	57.1651	4.00717e-14	5.42814e-13	271	258	308	128	106	108	origin recognition complex subunit 3 [Source:VB CommunityAnnotation]	origin recognition complex subunit 3	Other	P:GO:0006270; P:GO:0008355; P:GO:1903688; F:GO:0003677; C:GO:0005664	P:DNA replication initiation; P:olfactory learning; P:positive regulation of border follicle cell migration; F:DNA binding; C:nuclear origin of replication recognition complex
AGAP010421	1.4199	8.06977	36.2944	1.69654e-09	1.13095e-08	4579	3047	3153	9030	6737	9267	pyruvate dehydrogenase E1 component subunit beta [Source:VB CommunityAnnotation]	pyruvate dehydrogenase E1 component subunit mitochondrial	Other	P:GO:0006086; P:GO:0006094; P:GO:0006096; P:GO:0009097; P:GO:0009098; P:GO:0009099; P:GO:0043410; P:GO:0055114; F:GO:0004739; F:GO:0005078; C:GO:0045254	P:acetyl-CoA biosynthetic process from pyruvate; P:gluconeogenesis; P:glycolytic process; P:isoleucine biosynthetic process; P:leucine biosynthetic process; P:valine biosynthetic process; P:positive regulation of MAPK cascade; P:obsolete oxidation-reduction process; F:pyruvate dehydrogenase (acetyl-transferring) activity; F:MAP-kinase scaffold activity; C:pyruvate dehydrogenase complex
AGAP010429	1.4606	9.47174	50.1401	1.43151e-12	1.5337e-11	11534	8532	7769	23675	20180	22926	succinate dehydrogenase (ubiquinone) flavoprotein subunit [Source:VB CommunityAnnotation]	succinate dehydrogenase [ubiquinone] flavo mitochondrial	Other	P:GO:0006099; P:GO:0006119; P:GO:0022900; F:GO:0008177; F:GO:0050660; C:GO:0005743; C:GO:0045281	P:tricarboxylic acid cycle; P:oxidative phosphorylation; P:electron transport chain; F:succinate dehydrogenase (ubiquinone) activity; F:flavin adenine dinucleotide binding; C:mitochondrial inner membrane; C:succinate dehydrogenase complex
AGAP010440	-1.41001	3.6002	64.4809	9.74706e-16	1.62121e-14	385	381	532	178	145	104	Small nuclear ribonucleoprotein E [Source:UniProtKB/TrEMBL	probable small nuclear ribonucleo E	Other	P:GO:0000387; F:GO:0003723; C:GO:0005681; C:GO:0005682; C:GO:0005685; C:GO:0005686; C:GO:0005687; C:GO:0046540	P:spliceosomal snRNP assembly; F:RNA binding; C:spliceosomal complex; C:U5 snRNP; C:U1 snRNP; C:U2 snRNP; C:U4 snRNP; C:U4/U6 x U5 tri-snRNP complex
AGAP010453	-1.21682	4.80428	84.8145	3.27715e-20	1.04232e-18	948	909	1024	458	360	273	ribosome biogenesis protein NSA1 [Source:VB CommunityAnnotation]	WD repeat-containing 74	Other	P:GO:0042273; F:GO:0005515; C:GO:0005730	P:ribosomal large subunit biogenesis; F:protein binding; C:nucleolus
AGAP010457	-1.60326	3.17665	79.8197	4.10177e-19	1.10389e-17	314	276	408	114	100	72	thymidylate synthase [Source:VB CommunityAnnotation]	thymidylate synthase	Other	P:GO:0006206; P:GO:0006231; P:GO:0032259; F:GO:0004799	P:pyrimidine nucleobase metabolic process; P:dTMP biosynthetic process; P:methylation; F:thymidylate synthase activity
AGAP010464	1.11271	7.71758	47.4793	5.5588e-12	5.48634e-11	3809	2965	3048	6399	5744	6295	NADH dehydrogenase (ubiquinone) 1 alpha/beta subcomplex 1 [Source:VB CommunityAnnotation]	acyl carrier mitochondrial isoform X1	Other	P:GO:0006633; P:GO:0006810; P:GO:0042967; F:GO:0000035; F:GO:0000036; C:GO:0005747	P:fatty acid biosynthetic process; P:transport; P:obsolete acyl-carrier-protein biosynthetic process; F:acyl binding; F:acyl carrier activity; C:mitochondrial respiratory chain complex I
AGAP010474	-1.44027	2.76374	34.871	3.52289e-09	2.2256e-08	290	234	191	79	72	79	anoctamin 5 [Source:VB CommunityAnnotation]	anoctamin-4 isoform X2	Other	F:GO:0046983; C:GO:0005886; C:GO:0016021	F:protein dimerization activity; C:plasma membrane; C:integral component of membrane
AGAP010483	-1.11475	2.05236	21.9358	2.81919e-06	1.06531e-05	143	126	139	83	47	37	exosome complex component RRP42 [Source:VB CommunityAnnotation]	exosome complex component RRP42	Other	P:GO:0090305; F:GO:0004527	P:nucleic acid phosphodiester bond hydrolysis; F:exonuclease activity
AGAP010500	-1.1242	2.59611	36.4044	1.60341e-09	1.07168e-08	177	173	255	86	81	73	unspecified product	zinc finger 28-like	Other	F:GO:0008270; C:GO:0005634	F:zinc ion binding; C:nucleus
AGAP010504	1.04881	1.81941	19.7962	8.6153e-06	2.98229e-05	61	57	49	100	118	84	odorant receptor 43 [Source:VB CommunityAnnotation]	odorant receptor 67d-like	Other	P:GO:0007187; P:GO:0007608; F:GO:0004984; F:GO:0005549; C:GO:0016020	P:G protein-coupled receptor signaling pathway
AGAP010513	1.05047	3.18278	38.4499	5.61766e-10	4.03089e-09	152	131	153	280	299	209	putative muscarinic acetylcholine receptor 1 [Source:VB CommunityAnnotation]	muscarinic acetylcholine receptor DM1 isoform X1	Other	P:GO:0007187; P:GO:0007213; P:GO:0007268; F:GO:0016907; C:GO:0005887; C:GO:0045202	P:G protein-coupled receptor signaling pathway
AGAP010534	1.28844	6.20113	52.8025	3.6884e-13	4.36241e-12	1237	1018	887	2342	2275	2092	unspecified product	AGAP010534- partial	Other	C:GO:0016020	C:membrane
AGAP010536	-1.05445	6.56165	65.543	5.68589e-16	9.86137e-15	2958	2924	3576	1684	1312	1009	nucleolar complex protein 2 [Source:VB CommunityAnnotation]	nucleolar complex 2 homolog	Other	C:GO:0005634	C:nucleus
AGAP010538	-1.18974	2.40446	43.082	5.24918e-11	4.46422e-10	189	146	199	79	71	54	M-phase phosphoprotein [Source:VB CommunityAnnotation]	M-phase phospho 6	Other	Other	Other
AGAP010540	-2.36003	3.16458	103.931	2.09524e-24	1.11886e-22	355	302	441	94	46	48	unspecified product	uncharacterized protein LOC120956433	Other	C:GO:0016021	C:integral component of membrane
AGAP010562	1.95533	3.81435	52.9402	3.43868e-13	4.09013e-12	197	119	108	512	437	487	unspecified product	cationic amino acid transporter 2-like	Other	P:GO:0006289; P:GO:0006351; P:GO:0055085; F:GO:0008270; F:GO:0022857; C:GO:0000439; C:GO:0016021	P:nucleotide-excision repair; P:transcription
AGAP010597	1.26761	3.20339	23.0209	1.60247e-06	6.31403e-06	145	137	115	239	251	332	unspecified product	proteoglycan 4 isoform X1	Other	Other	Other
AGAP010602	2.04271	0.564103	18.8132	1.44165e-05	4.80047e-05	12	10	19	85	24	42	Insulin-like peptide 3 [Source:VB CommunityAnnotation]	insulin-like peptide 3 precursor	Other	P:GO:0007165; F:GO:0005179; C:GO:0005576	P:signal transduction; F:hormone activity; C:extracellular region
AGAP010636	-1.05237	2.56579	17.9731	2.24054e-05	7.17113e-05	198	151	234	85	59	97	TOLL-like receptor 1B [Source:VB CommunityAnnotation]	toll-like isoform X2	Other	P:GO:0002224; P:GO:0006769; P:GO:0046497; F:GO:0003953; F:GO:0004888; F:GO:0005515; C:GO:0016021	P:toll-like receptor signaling pathway; P:nicotinamide metabolic process; P:nicotinate nucleotide metabolic process; F:NAD+ nucleosidase activity; F:transmembrane signaling receptor activity; F:protein binding; C:integral component of membrane
AGAP010645	-1.67678	5.92015	105.316	1.04144e-24	5.71629e-23	2139	1917	2808	821	597	466	unspecified product	digestive cysteine ase 1	Other	P:GO:0006508; F:GO:0008234	P:proteolysis; F:cysteine-type peptidase activity
AGAP010658	-1.74777	6.1388	12.1741	0.000484572	0.00118956	2996	1618	3515	1143	801	230	unspecified product	hexamerin- -like	Other	Other	Other
AGAP010669	1.3091	3.01186	22.97	1.64549e-06	6.46847e-06	121	100	122	248	173	308	TOLL-like receptor 5B [Source:VB CommunityAnnotation]	toll-like isoform X2	Other	P:GO:0002224; P:GO:0006769; P:GO:0046497; F:GO:0003953; F:GO:0004888; F:GO:0005515; C:GO:0016021	P:toll-like receptor signaling pathway; P:nicotinamide metabolic process; P:nicotinate nucleotide metabolic process; F:NAD+ nucleosidase activity; F:transmembrane signaling receptor activity; F:protein binding; C:integral component of membrane
AGAP010670	-1.01935	6.27788	78.8953	6.54911e-19	1.71698e-17	2392	2362	2956	1331	1085	910	ATP-dependent RNA helicase DDX31/DBP7 [Source:VB CommunityAnnotation]	probable ATP-dependent RNA helicase CG8611	Other	F:GO:0003676; F:GO:0004386; F:GO:0005524	F:nucleic acid binding; F:helicase activity; F:ATP binding
AGAP010672	1.75053	8.1263	47.2001	6.40956e-12	6.27111e-11	4250	2776	2371	10354	8283	9104	succinate dehydrogenase (ubiquinone) cytochrome b560 subunit [Source:VB CommunityAnnotation]	succinate dehydrogenase cytochrome b560 mitochondrial-like	Other	P:GO:0006118; P:GO:0006119; P:GO:0018874; P:GO:0019643; P:GO:0022900; F:GO:0000104; F:GO:0009055; F:GO:0046872; C:GO:0016021; C:GO:0045281	P:obsolete electron transport; P:oxidative phosphorylation; P:benzoate metabolic process; P:reductive tricarboxylic acid cycle; P:electron transport chain; F:succinate dehydrogenase activity; F:electron transfer activity; F:metal ion binding; C:integral component of membrane; C:succinate dehydrogenase complex
AGAP010690	-1.21283	4.48925	81.8402	1.47548e-19	4.14687e-18	715	682	925	341	298	234	unspecified product	NF-kappa-B-repressing factor-like	Other	P:GO:0006396; F:GO:0003676	P:RNA processing; F:nucleic acid binding
AGAP010716	1.30792	6.77057	52.6987	3.8884e-13	4.58741e-12	1821	1432	1375	3251	3332	3355	HIG1 hypoxia inducible domain family	HIG1 domain family member mitochondrial-like	Other	C:GO:0016021	C:integral component of membrane
AGAP010721	-1.2279	2.81203	63.0149	2.05146e-15	3.27781e-14	220	227	270	104	89	74	Cysteine-rich PDZ-binding protein [Source:VB CommunityAnnotation]	cysteine-rich PDZ-binding	Other	P:GO:0031122; F:GO:0008017; F:GO:0030165; F:GO:0046872; C:GO:0005737; C:GO:0030425; C:GO:0045298	P:cytoplasmic microtubule organization; F:microtubule binding; F:PDZ domain binding; F:metal ion binding; C:cytoplasm; C:dendrite; C:tubulin complex
AGAP010722	-1.04232	3.60517	30.8059	2.85165e-08	1.52875e-07	377	379	447	243	153	121	unspecified product	AGAP010722- partial	Other	F:GO:0003676	F:nucleic acid binding
AGAP010771	8.53667	3.10341	130.858	2.65947e-30	2.61971e-28	3	0	0	688	228	236	unspecified product	AGAP010771- partial	Other	C:GO:0005615; C:GO:0062023	C:extracellular space; C:collagen-containing extracellular matrix
AGAP010772	9.36447	0.835662	119.386	8.62075e-28	6.33813e-26	0	0	0	84	46	97	unspecified product	fibrinogen A	Other	Other	Other
AGAP010789	-1.97254	5.88552	21.5489	3.44926e-06	1.28285e-05	1996	1980	3047	926	483	211	unspecified product	multiple epidermal growth factor-like domains 10	Other	C:GO:0016020; C:GO:0016021	C:membrane; C:integral component of membrane
AGAP010792	1.38137	7.9598	60.4299	7.62453e-15	1.12932e-13	4068	3016	3105	8227	6875	7969	NADH dehydrogenase (ubiquinone) 1 alpha subcomplex 9 [Source:VB CommunityAnnotation]	NADH dehydrogenase [ubiquinone] 1 alpha subcomplex subunit mitochondrial	Other	F:GO:0003824	F:catalytic activity
AGAP010803	-1.02693	2.16216	25.1876	5.20168e-07	2.23723e-06	118	137	180	76	59	51	unspecified product	uncharacterized protein LOC120959516	Other	Other	Other
AGAP010807	-1.08232	2.48619	22.2204	2.43083e-06	9.29984e-06	172	177	203	109	77	45	tRNA pseudouridine38/39 synthase [Source:VB CommunityAnnotation]	tRNA pseudouridine(38 39) synthase	Other	P:GO:0001522; P:GO:0008033; F:GO:0003723; F:GO:0009982	P:pseudouridine synthesis; P:tRNA processing; F:RNA binding; F:pseudouridine synthase activity
AGAP010812	1.46091	5.23796	49.9962	1.54047e-12	1.64869e-11	609	475	392	1474	1066	1055	thioester-containing protein 4 [Source:VB CommunityAnnotation]	thioester-containing partial	Other	F:GO:0004866; C:GO:0005615	F:endopeptidase inhibitor activity; C:extracellular space
AGAP010815	2.06243	6.81365	67.0206	2.68689e-16	4.91193e-15	1385	998	804	5185	3593	3102	Thioester-containing protein 1 [Source:UniProtKB/TrEMBL	thioester-containing partial	Other	P:GO:0010951; F:GO:0004866; C:GO:0005615	P:negative regulation of endopeptidase activity; F:endopeptidase inhibitor activity; C:extracellular space
AGAP010816	2.57354	6.24404	50.851	9.96511e-13	1.09898e-11	782	439	379	3369	1935	3061	thioester-containing protein 3 [Source:VB CommunityAnnotation]	thioester-containing partial	Other	F:GO:0004866; C:GO:0005615	F:endopeptidase inhibitor activity; C:extracellular space
AGAP010818	4.21599	1.29563	101.325	7.80641e-24	3.94049e-22	7	4	7	145	101	58	thioester-containing protein 11 [Source:VB CommunityAnnotation]	thioester-containing partial	Other	P:GO:0010951; F:GO:0004866; C:GO:0005615	P:negative regulation of endopeptidase activity; F:endopeptidase inhibitor activity; C:extracellular space
AGAP010819	2.33965	0.717347	23.162	1.48913e-06	5.90413e-06	16	11	12	68	26	78	thioester-containing protein 10 [Source:VB CommunityAnnotation]	thioester-containing partial	Other	P:GO:0010951; F:GO:0004866; C:GO:0005615	P:negative regulation of endopeptidase activity; F:endopeptidase inhibitor activity; C:extracellular space
AGAP010830	5.66285	2.93509	41.5928	1.12404e-10	9.0656e-10	3	6	13	529	69	387	thioester-containing protein 9 [Source:VB CommunityAnnotation]	thioester-containing partial	Other	P:GO:0010951; F:GO:0004866; C:GO:0005615	P:negative regulation of endopeptidase activity; F:endopeptidase inhibitor activity; C:extracellular space
AGAP010831	5.44654	2.37883	19.9472	7.96123e-06	2.77481e-05	4	6	7	349	8	306	thioester-containing protein 8 [Source:VB CommunityAnnotation]	thioester-containing partial	Other	F:GO:0004866; C:GO:0005615	F:endopeptidase inhibitor activity; C:extracellular space
AGAP010832	5.929	0.864931	26.0929	3.25386e-07	1.44797e-06	0	2	2	88	10	129	thioester-containing protein 19 [Source:VB CommunityAnnotation]	CD109 antigen-like	Other	F:GO:0004866; C:GO:0005615	F:endopeptidase inhibitor activity; C:extracellular space
AGAP010833	3.63464	3.95654	131.688	1.75114e-30	1.7767e-28	70	62	37	889	565	441	CLIP-domain serine protease [Source:VB CommunityAnnotation]	partial	Other	P:GO:0006508; F:GO:0004252; C:GO:0005576	P:proteolysis; F:serine-type endopeptidase activity; C:extracellular region
AGAP010835	-2.39407	2.80765	100.038	1.49506e-23	7.43571e-22	261	216	383	62	43	37	GINS complex subunit 1 (Psf1 homolog) [Source:VB CommunityAnnotation]	DNA replication complex GINS PSF1-like	Other	P:GO:0006260; C:GO:0000811	P:DNA replication; C:GINS complex
AGAP010860	1.4244	5.14548	31.5267	1.96716e-08	1.08295e-07	591	483	331	1165	1045	1099	sodium-dependent nutrient amino acid transporter 2 [Source:VB CommunityAnnotation]	sodium-dependent nutrient amino acid transporter 1-like	Other	P:GO:0055085; F:GO:0015293; C:GO:0016021	P:transmembrane transport; F:symporter activity; C:integral component of membrane
AGAP010878	1.18156	4.41631	34.3592	4.58237e-09	2.85056e-08	402	280	280	700	557	646	Aquaporin [Source:UniProtKB/TrEMBL	aquaporin-11	Other	P:GO:0055085; F:GO:0015267; C:GO:0005737; C:GO:0016021	P:transmembrane transport; F:channel activity; C:cytoplasm; C:integral component of membrane
AGAP010879	-2.53812	3.69624	74.7175	5.43125e-18	1.26971e-16	402	519	706	60	85	92	unspecified product	phospholipase A2-like	Other	P:GO:0009395; P:GO:0016042; P:GO:0050482; F:GO:0004623; F:GO:0046872; F:GO:0102567; F:GO:0102568; C:GO:0005576	P:phospholipid catabolic process; P:lipid catabolic process; P:arachidonic acid secretion; F:phospholipase A2 activity; F:metal ion binding; F:phospholipase A2 activity (consuming 1
AGAP010892	-1.09747	7.71052	29.1565	6.67622e-08	3.36163e-07	5473	6177	9723	2847	3233	2487	Synaptic vesicle glycoprotein 2B [Source:VB CommunityAnnotation]	synaptic vesicle glyco 2B-like	Other	P:GO:0055085; F:GO:0022857; F:GO:0046872; C:GO:0016021	P:transmembrane transport; F:transmembrane transporter activity; F:metal ion binding; C:integral component of membrane
AGAP010918	-1.04899	2.2691	33.7894	6.14138e-09	3.73564e-08	148	142	181	83	67	49	cleavage stimulation factor subunit 2 [Source:VB CommunityAnnotation]	cleavage stimulation factor subunit 2 tau variant	Other	P:GO:0031124; F:GO:0003723; C:GO:0005634	P:mRNA 3'-end processing; F:RNA binding; C:nucleus
AGAP010971	1.15417	5.11601	88.9745	3.99938e-21	1.4188e-19	514	549	523	1171	1050	874	tubulin alpha [Source:VB CommunityAnnotation]	tubulin alpha-1 chain	Other	P:GO:0000281; P:GO:0007288; P:GO:0032418; P:GO:0055085; F:GO:0003924; F:GO:0005200; F:GO:0005524; F:GO:0005525; F:GO:0017022; F:GO:0042626; C:GO:0000235; C:GO:0016021; C:GO:0016459; C:GO:0048471	P:mitotic cytokinesis; P:sperm axoneme assembly; P:lysosome localization; P:transmembrane transport; F:GTPase activity; F:structural constituent of cytoskeleton; F:ATP binding; F:GTP binding; F:myosin binding; F:ATPase-coupled transmembrane transporter activity; C:astral microtubule; C:integral component of membrane; C:myosin complex; C:perinuclear region of cytoplasm
AGAP011033	-2.41161	0.6659	15.1535	9.91161e-05	0.000280668	35	57	92	4	20	5	chitinase [Source:VB CommunityAnnotation]	probable chitinase 10	Other	P:GO:0005975; F:GO:0008061; F:GO:0016798; C:GO:0005576	P:carbohydrate metabolic process; F:chitin binding; F:hydrolase activity
AGAP011044	2.03026	6.46663	48.5251	3.26093e-12	3.30989e-11	920	866	776	2806	2221	3945	unspecified product	SERAC1 isoform X1	Other	C:GO:0016020	C:membrane
AGAP011049	1.24832	6.39614	42.659	6.51627e-11	5.46849e-10	1166	1302	1212	2510	2157	2880	unspecified product	trichohyalin-like isoform X4	Other	Other	Other
AGAP011053	1.10023	2.68398	23.4339	1.29281e-06	5.17024e-06	113	106	79	223	203	140	unspecified product	1	Other	5-anhydro-D-fructose reductase-like	P:GO:0019852; P:GO:0055114; F:GO:0047834
AGAP011054	-1.57257	8.57201	86.2117	1.61671e-20	5.30845e-19	13018	12000	17464	5204	4397	2924	thioredoxin peroxidase 2 [Source:VB CommunityAnnotation]	peroxiredoxin 1	Other	P:GO:0006804; P:GO:0007155; P:GO:0007281; P:GO:0008340; P:GO:0008354; P:GO:0019430; P:GO:0042594; P:GO:0042744; P:GO:0045321; P:GO:0045454; P:GO:0055114; F:GO:0005515; F:GO:0008379; C:GO:0005829	P:obsolete peroxidase reaction; P:cell adhesion; P:germ cell development; P:determination of adult lifespan; P:germ cell migration; P:removal of superoxide radicals; P:response to starvation; P:hydrogen peroxide catabolic process; P:leukocyte activation; P:cell redox homeostasis; P:obsolete oxidation-reduction process; F:protein binding; F:thioredoxin peroxidase activity; C:cytosol
AGAP011065	-1.06716	3.50812	20.7957	5.10973e-06	1.84037e-05	292	374	467	222	152	104	unspecified product	sine oculis	Other	P:GO:0006357; F:GO:0000981; F:GO:0003677; C:GO:0005634	P:regulation of transcription by RNA polymerase II; F:DNA-binding transcription factor activity
AGAP011066	3.51447	2.53284	207.153	5.74279e-47	2.24101e-44	29	15	25	223	238	223	aldose reductase [Source:VB CommunityAnnotation]	aldo-keto reductase family 1 member B1-like	Other	P:GO:0019852; P:GO:0055114; F:GO:0047834	P:L-ascorbic acid metabolic process; P:obsolete oxidation-reduction process; F:D-threo-aldose 1-dehydrogenase activity
AGAP011067	-1.43276	4.03077	32.8165	1.01282e-08	5.91601e-08	451	584	724	287	142	148	unspecified product	sine oculis	Other	P:GO:0006357; F:GO:0000981; F:GO:0003677; C:GO:0005634	P:regulation of transcription by RNA polymerase II; F:DNA-binding transcription factor activity
AGAP011068	1.94892	3.10893	37.1308	1.10463e-09	7.55225e-09	99	85	78	207	302	353	aldose reductase [Source:VB CommunityAnnotation]	aldo-keto reductase family 1 member B1-like	Other	P:GO:0019852; P:GO:0055114; F:GO:0047834	P:L-ascorbic acid metabolic process; P:obsolete oxidation-reduction process; F:D-threo-aldose 1-dehydrogenase activity
AGAP011094	1.18164	2.76932	63.1679	1.89813e-15	3.04722e-14	97	101	109	229	197	182	unspecified product	AGAP011095- partial	Other	C:GO:0016020	C:membrane
AGAP011096	2.51606	4.49003	261.542	7.91406e-59	5.35307e-56	171	138	188	999	695	785	CCAAT/enhancer binding protein (C/EBP)	CCAAT enhancer-binding	Other	P:GO:0006355; P:GO:0045944; P:GO:1903688; F:GO:0000977; F:GO:0003700; C:GO:0005634; C:GO:0005667	P:regulation of transcription
AGAP011101	2.09109	3.66684	52.8021	3.68909e-13	4.36241e-12	132	124	98	651	294	403	unspecified product	bromodomain-containing 4B	Other	C:GO:0016021	C:integral component of membrane
AGAP011117	1.7321	2.82814	40.0807	2.4369e-10	1.84376e-09	108	58	76	325	182	204	Leucine-rich immune protein (Coil-less) [Source:UniProtKB/TrEMBL	septation initiation network scaffold cdc11-like	Other	F:GO:0005515	F:protein binding
AGAP011130	1.4782	7.6643	41.6109	1.11371e-10	8.9894e-10	3309	2460	2101	6844	5528	6759	NADH dehydrogenase (ubiquinone) 1 alpha subcomplex 10 [Source:VB CommunityAnnotation]	NADH dehydrogenase [ubiquinone] 1 alpha subcomplex subunit mitochondrial	Other	P:GO:0006120; C:GO:0005747; C:GO:0005759	P:mitochondrial electron transport
AGAP011131	1.23822	9.29198	29.5817	5.36078e-08	2.73182e-07	11878	8204	7347	20441	16848	19237	F-type H+-transportingATPase subunit d [Source:VB CommunityAnnotation]	ATP synthase subunit mitochondrial	Other	P:GO:0006979; P:GO:0008340; P:GO:0015986; P:GO:0032007; P:GO:0051881; P:GO:0070373; P:GO:1902600; F:GO:0015078; C:GO:0000276	P:response to oxidative stress; P:determination of adult lifespan; P:ATP synthesis coupled proton transport; P:negative regulation of TOR signaling; P:regulation of mitochondrial membrane potential; P:negative regulation of ERK1 and ERK2 cascade; P:proton transmembrane transport; F:proton transmembrane transporter activity; C:mitochondrial proton-transporting ATP synthase complex
AGAP011159	1.47496	9.0752	40.5116	1.95453e-10	1.50689e-09	9214	6231	5523	20154	14958	16189	cytochrome c oxidase subunit Va [Source:VB CommunityAnnotation]	cytochrome c oxidase subunit mitochondrial	Other	P:GO:0006123; P:GO:1902600; P:GO:1902600; F:GO:0004129; F:GO:0046872; C:GO:0005751	P:mitochondrial electron transport
AGAP011169	1.01035	2.19389	23.768	1.08673e-06	4.41744e-06	86	65	71	130	125	133	Transferrin [Source:UniProtKB/TrEMBL	transferrin	Other	P:GO:0006811; P:GO:0042967; P:GO:0055072; F:GO:0008080; F:GO:0046872; C:GO:0005615	P:ion transport; P:obsolete acyl-carrier-protein biosynthetic process; P:iron ion homeostasis; F:N-acetyltransferase activity; F:metal ion binding; C:extracellular space
AGAP011183	2.34683	3.76214	37.5625	8.85315e-10	6.15655e-09	138	99	90	818	276	409	unspecified product	AGAP011183- partial	Other	Other	Other
AGAP011196	1.35513	2.8393	32.3302	1.30078e-08	7.41262e-08	88	113	94	259	163	238	unspecified product	proton-coupled amino acid transporter CG1139	Other	C:GO:0016021	C:integral component of membrane
AGAP011212	-1.33018	1.50977	24.0966	9.16199e-07	3.78184e-06	85	80	126	48	26	27	unspecified product	AGAP011212-PA	Other	Other	Other
AGAP011220	-2.06864	3.09035	97.8163	4.59064e-23	2.11712e-21	290	294	423	94	67	49	Borealin [Source:VB CommunityAnnotation]	borealin-like isoform X1	Other	P:GO:0009987; C:GO:0005694	P:cellular process; C:chromosome
AGAP011223	-2.17104	1.17009	28.0701	1.17e-07	5.67438e-07	88	99	68	28	17	6	unspecified product	microfibril-associated glyco 4-like	Other	Other	Other
AGAP011229	1.0376	3.67388	35.2251	2.93716e-09	1.88253e-08	242	187	186	385	377	339	Tartan [Source:VB CommunityAnnotation]	leucine-rich repeat neuronal 3-like	Other	F:GO:0005515; C:GO:0016021	F:protein binding; C:integral component of membrane
AGAP011232	-1.07428	1.85203	18.6363	1.58183e-05	5.22095e-05	96	114	142	71	39	37	unspecified product	SET and MYND domain-containing 4-like	Other	F:GO:0005515	F:protein binding
AGAP011238	-2.49801	3.74723	86.0332	1.7694e-20	5.79107e-19	480	458	747	132	76	55	unspecified product	SET and MYND domain-containing 4-like	Other	F:GO:0005515	F:protein binding
AGAP011249	-1.23789	4.11572	54.9103	1.26155e-13	1.59797e-12	508	618	664	270	235	162	pre-mRNA-splicing factor CWC26 [Source:VB CommunityAnnotation]	BUD13 homolog	Other	Other	Other
AGAP011296	-1.59492	6.06415	165.179	8.3601e-38	1.66317e-35	2261	2322	2871	889	673	598	unspecified product	oligodendrocyte-myelin glyco	Other	F:GO:0005515; C:GO:0016021	F:protein binding; C:integral component of membrane
AGAP011305	-3.15612	3.25199	44.8849	2.08958e-11	1.88285e-10	388	548	290	66	44	16	Alkaline phosphatase [Source:UniProtKB/TrEMBL	alkaline phosphatase	Other	P:GO:0016311; P:GO:0019497; P:GO:0046486; P:GO:0046656; F:GO:0004035; C:GO:0016021; C:GO:0031225	P:dephosphorylation; P:hexachlorocyclohexane metabolic process; P:glycerolipid metabolic process; P:folic acid biosynthetic process; F:alkaline phosphatase activity; C:integral component of membrane; C:anchored component of membrane
AGAP011327	-1.37943	4.6956	124.541	6.41352e-29	5.4682e-27	877	808	1085	367	287	273	ribosomal RNA-processing protein 8 [Source:VB CommunityAnnotation]	ribosomal RNA-processing 8	Other	P:GO:0008152; F:GO:0008168; C:GO:0005634	P:metabolic process; F:methyltransferase activity; C:nucleus
AGAP011355	1.27552	7.82614	46.8691	7.58899e-12	7.33314e-11	2882	3254	3705	8750	5025	7030	unspecified product	Ig-like and fibronectin type-III domain-containing 1	Other	F:GO:0005515; C:GO:0016021	F:protein binding; C:integral component of membrane
AGAP011356	1.32161	7.46704	93.3817	4.31218e-22	1.71574e-20	2655	2393	2417	6342	4655	5317	unspecified product	amyloid -binding 2-like	Other	P:GO:0006886; F:GO:0005515	P:intracellular protein transport; F:protein binding
AGAP011361	-1.40242	2.18123	36.2455	1.7396e-09	1.15662e-08	138	132	207	63	40	53	HUS1 checkpoint protein [Source:VB CommunityAnnotation]	checkpoint HUS1	Other	P:GO:0000077; C:GO:0005730; C:GO:0030896	P:DNA damage checkpoint signaling; C:nucleolus; C:checkpoint clamp complex
AGAP011379	1.34341	5.66966	97.7726	4.69305e-23	2.15456e-21	701	645	789	1978	1320	1444	Frizzled receptor [Source:UniProtKB/TrEMBL	frizzled	Other	P:GO:0016055; F:GO:0005515; F:GO:0042813; C:GO:0005768; C:GO:0016021	P:Wnt signaling pathway; F:protein binding; F:Wnt-activated receptor activity; C:endosome; C:integral component of membrane
AGAP011383	1.02099	2.99186	36.4817	1.54104e-09	1.03272e-08	116	119	153	296	210	185	rRNA-processing protein EBP2 [Source:VB CommunityAnnotation]	probable rRNA-processing EBP2 homolog	Other	P:GO:0042254; C:GO:0005730	P:ribosome biogenesis; C:nucleolus
AGAP011384	1.01702	6.23718	48.2103	3.82867e-12	3.84231e-11	1048	1263	1386	2596	1841	2091	unspecified product	AGAP011384- partial	Other	F:GO:0005515	F:protein binding
AGAP011405	-1.21679	2.35289	28.7742	8.13283e-08	4.04291e-07	145	173	199	69	81	44	unspecified product	zinc finger 62-like	Other	F:GO:0008270; C:GO:0005634	F:zinc ion binding; C:nucleus
AGAP011432	1.48952	0.813315	22.1232	2.55706e-06	9.73504e-06	20	26	20	46	61	54	unspecified product	serine protease easter-like	Other	P:GO:0006508; F:GO:0004252	P:proteolysis; F:serine-type endopeptidase activity
AGAP011440	-1.15761	3.4662	42.8902	5.78995e-11	4.89133e-10	330	351	440	169	165	105	nucleolar protein 9 [Source:VB CommunityAnnotation]	nucleolar 9	Other	F:GO:0003723	F:RNA binding
AGAP011442	-2.05485	5.41755	25.3712	4.72922e-07	2.04704e-06	1464	1648	1985	692	212	214	serine carboxypeptidase 1 [Source:VB CommunityAnnotation]	retinoid-inducible serine carboxypeptidase-like	Other	P:GO:0006508; F:GO:0004185	P:proteolysis; F:serine-type carboxypeptidase activity
AGAP011452	1.00117	3.18485	37.2025	1.06476e-09	7.30428e-09	135	137	176	312	274	199	putative gastrin/bombesin receptor 1 [Source:VB CommunityAnnotation]	neuropeptide CCHamide-1 receptor-like	Other	P:GO:0007187; P:GO:0007268; F:GO:0004983; C:GO:0005886; C:GO:0016021	P:G protein-coupled receptor signaling pathway
AGAP011462	-1.04538	1.60644	15.3443	8.95902e-05	0.000256413	106	71	117	55	30	39	unspecified product	tetratricopeptide repeat 25 isoform X2	Other	F:GO:0005515	F:protein binding
AGAP011475	2.61945	-0.437044	9.03961	0.00264192	0.00553822	7	3	3	62	11	5	Envelysin [Source:VB CommunityAnnotation]	zinc metallo ase nas-14-like	Other	P:GO:0006508; F:GO:0004222; F:GO:0008270	P:proteolysis; F:metalloendopeptidase activity; F:zinc ion binding
AGAP011484	1.33519	8.36977	22.8715	1.732e-06	6.76679e-06	6351	4113	3298	11635	8630	10254	unspecified product	AGAP011484-PA	Other	Other	Other
AGAP011503	1.60424	3.58014	24.1279	9.01453e-07	3.724e-06	213	118	103	380	462	315	unspecified product	partial	Other	F:GO:0005515	F:protein binding
AGAP011514	4.05597	2.25301	18.6103	1.60348e-05	5.28384e-05	7	3	32	207	59	306	Cytoplasmic actin [Source:UniProtKB/TrEMBL	indirect flight muscle	Other	P:GO:0000281; P:GO:0014866; P:GO:0071689; F:GO:0005524; F:GO:0035091; C:GO:0005856; C:GO:0030018	P:mitotic cytokinesis; P:skeletal myofibril assembly; P:muscle thin filament assembly; F:ATP binding; F:phosphatidylinositol binding; C:cytoskeleton; C:Z disc
AGAP011515	2.60009	7.52815	22.536	2.06247e-06	7.97477e-06	2165	1154	468	6751	6221	7258	Cytoplasmic actin [Source:UniProtKB/TrEMBL	indirect flight muscle	Other	P:GO:0000281; P:GO:0014866; P:GO:0071689; F:GO:0005524; C:GO:0005856; C:GO:0030018	P:mitotic cytokinesis; P:skeletal myofibril assembly; P:muscle thin filament assembly; F:ATP binding; C:cytoskeleton; C:Z disc
AGAP011522	-1.16596	2.3574	45.2183	1.76249e-11	1.60522e-10	158	158	198	82	66	52	unspecified product	UPF0488 CG14286	Other	Other	Other
AGAP011531	4.09154	1.10057	36.0003	1.97288e-09	1.2998e-08	14	2	1	87	74	97	Selenium-binding protein 2 [Source:VB CommunityAnnotation]	methanethiol oxidase	Other	F:GO:0008430	F:selenium binding
AGAP011532	1.08485	5.20009	48.7051	2.97489e-12	3.03654e-11	661	466	620	1076	1109	1017	septin [Source:VB CommunityAnnotation]	septin-2	Other	P:GO:0000281; P:GO:0007295; P:GO:0007349; P:GO:0007444; P:GO:0034613; P:GO:0051726; F:GO:0003924; F:GO:0005525; F:GO:0042803; F:GO:0060090; C:GO:0005819; C:GO:0005940; C:GO:0031105; C:GO:0032153	P:mitotic cytokinesis; P:growth of a germarium-derived egg chamber; P:cellularization; P:imaginal disc development; P:cellular protein localization; P:regulation of cell cycle; F:GTPase activity; F:GTP binding; F:protein homodimerization activity; F:molecular adaptor activity; C:spindle; C:septin ring; C:septin complex; C:cell division site
AGAP011555	1.01935	3.29009	33.226	8.20441e-09	4.87365e-08	140	158	179	367	230	252	Protein muscleblind [Source:VB CommunityAnnotation]	serine-rich adhesin for platelets	Other	F:GO:0046872	F:metal ion binding
AGAP011564	1.88387	2.50971	68.6623	1.16856e-16	2.22027e-15	64	60	54	255	196	133	glucosyl/glucuronosyl transferases [Source:VB CommunityAnnotation]	UDP-glycosyltransferase UGT5-like	Other	F:GO:0015020; C:GO:0016021	F:glucuronosyltransferase activity; C:integral component of membrane
AGAP011599	-1.99467	2.74536	71.1481	3.31393e-17	6.83398e-16	228	229	324	85	42	45	unspecified product	AGAP011599- partial	Other	F:GO:0003677	F:DNA binding
AGAP011622	-1.59633	2.84546	32.0563	1.49766e-08	8.42308e-08	243	221	325	123	64	45	Retina aberrant in pattern [Source:UniProtKB/TrEMBL	cortex isoform X1	Other	P:GO:1904668; F:GO:0005515; F:GO:0010997; F:GO:0097027	P:positive regulation of ubiquitin protein ligase activity; F:protein binding; F:anaphase-promoting complex binding; F:ubiquitin-protein transferase activator activity
AGAP011656	-1.43729	0.897948	16.3896	5.15678e-05	0.000153343	54	66	69	32	22	8	unspecified product	probable E3 ubiquitin- ligase makorin-2	Other	F:GO:0046872	F:metal ion binding
AGAP011657	-2.65569	1.6096	84.1395	4.61072e-20	1.4219e-18	112	100	162	20	12	19	unspecified product	probable E3 ubiquitin- ligase makorin-2	Other	F:GO:0046872	F:metal ion binding
AGAP011660	-1.82594	0.868158	16.3446	5.28076e-05	0.00015667	86	61	49	11	27	10	unspecified product	uncharacterized protein LOC121600195	Other	Other	Other
AGAP011666	1.80357	4.07036	79.2734	5.40829e-19	1.43645e-17	234	160	157	666	498	525	unspecified product	AGAP011666- partial	Other	C:GO:0016021	C:integral component of membrane
AGAP011667	1.00722	2.83839	23.1318	1.51264e-06	5.98335e-06	144	103	101	260	191	167	unspecified product	AGAP011666- partial	Other	C:GO:0016020	C:membrane
AGAP011674	-1.07137	2.55557	27.4357	1.62403e-07	7.61434e-07	187	160	234	111	64	67	unspecified product	zinc finger 699-like	Other	F:GO:0008270; C:GO:0005634	F:zinc ion binding; C:nucleus
AGAP011676	-2.44757	5.04187	73.3138	1.1059e-17	2.44454e-16	1259	1204	1662	348	207	121	uncoupling protein 2	mitochondrial uncoupling 2-like	Other	P:GO:0009409; P:GO:1990542; P:GO:1990845; F:GO:0017077; C:GO:0016021; C:GO:0031966	P:response to cold; P:mitochondrial transmembrane transport; P:adaptive thermogenesis; F:oxidative phosphorylation uncoupler activity; C:integral component of membrane; C:mitochondrial membrane
AGAP011680	2.01387	1.41568	63.8864	1.31806e-15	2.13968e-14	31	23	23	100	99	74	facilitated glucose transporter (solute carrier family 2) [Source:VB CommunityAnnotation]	facilitated trehalose transporter Tret1-2 homolog	Other	P:GO:0008643; P:GO:0055085; F:GO:0022857; C:GO:0016021	P:carbohydrate transport; P:transmembrane transport; F:transmembrane transporter activity; C:integral component of membrane
AGAP011684	1.15819	0.956624	20.5753	5.73323e-06	2.04182e-05	24	32	30	62	57	49	aryl hydrocarbon receptor interacting protein [Source:VB CommunityAnnotation]	AH receptor-interacting	Other	P:GO:0000413; F:GO:0003755; F:GO:0005515	P:protein peptidyl-prolyl isomerization; F:peptidyl-prolyl cis-trans isomerase activity; F:protein binding
AGAP011696	1.44791	1.26548	19.9663	7.88189e-06	2.74999e-05	43	16	35	77	75	70	duplex-specific nuclease [Source:VB CommunityAnnotation]	deoxyribonuclease I	Other	F:GO:0003676; F:GO:0016787; F:GO:0046872	F:nucleic acid binding; F:hydrolase activity; F:metal ion binding
AGAP011697	1.86828	3.23256	27.1782	1.85539e-07	8.58794e-07	92	55	158	381	226	343	unspecified product	AGAP011697-PA	Other	F:GO:0005515	F:protein binding
AGAP011698	3.44573	1.13212	12.0068	0.000530071	0.00129033	7	1	19	160	90	15	deoxyribonuclease I [Source:VB CommunityAnnotation]	deoxyribonuclease I	Other	F:GO:0003676; F:GO:0016787; F:GO:0046872	F:nucleic acid binding; F:hydrolase activity; F:metal ion binding
AGAP011713	-1.4497	3.08154	67.8427	1.77076e-16	3.3026e-15	282	257	369	119	81	89	ribonuclease P protein subunit POP4 [Source:VB CommunityAnnotation]	ribonuclease P subunit p29	Other	P:GO:0001682; P:GO:0051252; P:GO:0090501; F:GO:0004519; F:GO:0004540; F:GO:0033204; C:GO:0000172; C:GO:0005634; C:GO:0030677	P:tRNA 5'-leader removal; P:regulation of RNA metabolic process; P:RNA phosphodiester bond hydrolysis; F:endonuclease activity; F:ribonuclease activity; F:ribonuclease P RNA binding; C:ribonuclease MRP complex; C:nucleus; C:ribonuclease P complex
AGAP011739	-1.40481	1.53119	31.0324	2.53755e-08	1.37679e-07	106	86	106	34	42	22	unspecified product	uncharacterized protein LOC120904379 isoform X1	Other	F:GO:0005515	F:protein binding
AGAP011740	-1.04481	1.20463	11.2778	0.00078441	0.00184142	61	68	91	27	24	40	unspecified product	BLOC-1-related complex subunit 7	Other	C:GO:0005764; C:GO:0016020; C:GO:0099078	C:lysosome; C:membrane; C:BORC complex
AGAP011743	-2.39611	0.224236	30.9866	2.5982e-08	1.40669e-07	50	36	45	3	6	12	unspecified product	dynein regulatory complex 11	Other	P:GO:0006436; P:GO:0006568; F:GO:0004830; F:GO:0005524; F:GO:0016887	P:tryptophanyl-tRNA aminoacylation; P:tryptophan metabolic process; F:tryptophan-tRNA ligase activity; F:ATP binding; F:ATP hydrolysis activity
AGAP011744	1.25055	3.16864	35.7634	2.22791e-09	1.45553e-08	128	119	146	328	316	179	tryptophanyl-tRNA synthetase [Source:VB CommunityAnnotation]	tryptophan--tRNA mitochondrial	Other	P:GO:0006436; P:GO:0006568; F:GO:0004830; F:GO:0005524; F:GO:0016887; C:GO:0016021	P:tryptophanyl-tRNA aminoacylation; P:tryptophan metabolic process; F:tryptophan-tRNA ligase activity; F:ATP binding; F:ATP hydrolysis activity; C:integral component of membrane
AGAP011749	1.38735	5.91841	100.071	1.47054e-23	7.34978e-22	932	758	779	2224	1841	1609	unspecified product	AGAP011749-PA	Other	C:GO:0016021	C:integral component of membrane
AGAP011750	-1.89629	4.27125	88.6145	4.7977e-21	1.67276e-19	636	770	830	186	135	198	alpha-N-acetylglucosaminidase [Source:VB CommunityAnnotation]	alpha-N-acetylglucosaminidase	Other	F:GO:0016787	F:hydrolase activity
AGAP011760	-1.2946	3.48322	45.1678	1.80856e-11	1.64129e-10	307	388	472	180	127	110	unspecified product	AGAP011760- partial	Other	F:GO:0008270; C:GO:0005634	F:zinc ion binding; C:nucleus
AGAP011774	-1.48725	3.2745	85.7796	2.01154e-20	6.54138e-19	324	302	420	115	109	99	unspecified product	AGAP011774-PA	Other	F:GO:0005515	F:protein binding
AGAP011780	1.0233	6.30542	34.6815	3.88314e-09	2.43651e-08	1464	1149	1240	2107	2346	2303	CLIP-domain serine protease [Source:VB CommunityAnnotation]	phenoloxidase-activating factor 2-like	Other	P:GO:0006508; F:GO:0004252	P:proteolysis; F:serine-type endopeptidase activity
AGAP011784	2.38861	0.526924	27.1808	1.85289e-07	8.58419e-07	14	10	9	33	74	43	unspecified product	AGAP011784- partial	Other	Other	Other
AGAP011785	2.09615	4.63932	89.0431	3.86307e-21	1.37525e-19	249	226	222	965	1084	578	CLIP-domain serine protease [Source:VB CommunityAnnotation]	phenoloxidase-activating factor 2-like	Other	P:GO:0006508; F:GO:0004252	P:proteolysis; F:serine-type endopeptidase activity
AGAP011795	-1.2721	3.1525	15.0924	0.000102374	0.000288925	264	261	399	192	81	69	unspecified product	AGAP011795- partial	Other	Other	Other
AGAP011806	-2.8451	3.88416	33.9376	5.69068e-09	3.48868e-08	454	551	915	39	124	61	ornithine decarboxylase [Source:VB CommunityAnnotation]	ornithine decarboxylase 1-like	Other	P:GO:0006596; F:GO:0003824	P:polyamine biosynthetic process; F:catalytic activity
AGAP011829	1.04093	6.43473	27.9789	1.22646e-07	5.92555e-07	1695	1251	1222	2551	2262	2630	NADH dehydrogenase (ubiquinone) 1 beta subcomplex 4 [Source:VB CommunityAnnotation]	NADH dehydrogenase [ubiquinone] 1 beta subcomplex subunit 4	Other	P:GO:0006120; P:GO:0006744; P:GO:0006814; P:GO:1902600; F:GO:0008137; C:GO:0005739; C:GO:0016021	P:mitochondrial electron transport
AGAP011845	-1.96584	5.86966	98.8183	2.76763e-23	1.31217e-21	2095	1949	2886	718	490	356	Histone H2A [Source:UniProtKB/TrEMBL	Histone H2A	Other	F:GO:0003677; F:GO:0046982; C:GO:0000786; C:GO:0005634	F:DNA binding; F:protein heterodimerization activity; C:nucleosome; C:nucleus
AGAP011850	-1.04941	2.51899	40.1307	2.37523e-10	1.80112e-09	180	177	204	100	67	70	unspecified product	PRKR-interacting 1 homolog	Other	F:GO:0003725	F:double-stranded RNA binding
AGAP011858	-1.39157	2.68269	44.0142	3.25996e-11	2.86121e-10	208	203	266	92	87	47	zinc finger HIT domain-containing protein 3 [Source:VB CommunityAnnotation]	zinc finger HIT domain-containing 3	Other	F:GO:0046872	F:metal ion binding
AGAP011874	1.89308	3.37163	27.4557	1.60731e-07	7.54989e-07	104	97	126	311	221	495	kinesin-like protein KIF12 [Source:VB CommunityAnnotation]	kinesin KIF12 isoform X1	Other	P:GO:0007018; F:GO:0003777; F:GO:0005524; F:GO:0008017; C:GO:0005874; C:GO:0045298	P:microtubule-based movement; F:microtubule motor activity; F:ATP binding; F:microtubule binding; C:microtubule; C:tubulin complex
AGAP011878	3.31746	5.09341	96.0957	1.09461e-22	4.74612e-21	164	138	160	894	1308	1682	unspecified product	AGAP011878- partial	Other	P:GO:0007096; C:GO:0005634	P:regulation of exit from mitosis; C:nucleus
AGAP011879	2.6917	5.68504	58.1506	2.42795e-14	3.38379e-13	375	316	329	1157	2150	2260	unspecified product	methyltransferase 22 isoform X1	Other	P:GO:0006479; F:GO:0008276	P:protein methylation; F:protein methyltransferase activity
AGAP011897	-2.21141	5.86593	39.3382	3.56397e-10	2.63173e-09	1931	2177	3027	772	382	234	unspecified product	AGAP011897- partial	Other	C:GO:0016021	C:integral component of membrane
AGAP011929	2.20887	2.32464	25.8978	3.59977e-07	1.58866e-06	46	52	32	216	88	224	unspecified product	f-box lrr	Other	F:GO:0005515	F:protein binding
AGAP011930	3.05482	4.26504	20.9988	4.59582e-06	1.6701e-05	132	139	26	706	505	966	F-box and leucine-rich repeat protein 9 [Source:VB CommunityAnnotation]	dynein regulatory complex subunit 6-like isoform X1	Other	F:GO:0005515	F:protein binding
AGAP011945	1.38641	4.92902	59.5635	1.1841e-14	1.71382e-13	465	377	403	1081	750	1002	unspecified product	ATPase inhibitor mitochondrial	Other	P:GO:0032780; F:GO:0042030; C:GO:0005739	P:negative regulation of ATPase activity; F:ATPase inhibitor activity; C:mitochondrion
AGAP011971	2.52357	5.45216	194.892	2.71957e-44	8.11553e-42	317	318	324	1975	1222	1629	Ser/Thr protein phosphatase/nucleotidase [Source:VB CommunityAnnotation]	apyrase	Other	P:GO:0009166; F:GO:0000166; F:GO:0016788; F:GO:0046872; F:GO:0102485; F:GO:0102486; F:GO:0102487; F:GO:0102488; F:GO:0102489; F:GO:0102490; F:GO:0102491	P:nucleotide catabolic process; F:nucleotide binding; F:hydrolase activity
AGAP011981	-1.30587	3.12329	44.6298	2.38046e-11	2.1242e-10	243	328	333	106	107	104	unspecified product	AGAP011981- partial	Other	P:GO:0006605; P:GO:0006886; P:GO:0015031; P:GO:0017038; F:GO:0000166; F:GO:0005524; C:GO:0016020	P:protein targeting; P:intracellular protein transport; P:protein transport; P:protein import; F:nucleotide binding; F:ATP binding; C:membrane
AGAP011982	2.32688	1.47278	69.7109	6.86639e-17	1.33717e-15	19	27	21	121	107	70	unspecified product	AGAP011982- partial	Other	P:GO:0006605; P:GO:0017038; F:GO:0005524; C:GO:0016020	P:protein targeting; P:protein import; F:ATP binding; C:membrane
AGAP011997	8.8539	0.339672	111.937	3.68884e-26	2.31031e-24	0	0	0	39	63	56	Cytosolic Fe-S cluster assembly factor NUBP1 homolog [Source:UniProtKB/Swiss-Prot	cytosolic Fe-S cluster assembly factor NUBP1 homolog	Other	P:GO:0016226; F:GO:0005524; F:GO:0016887; F:GO:0046872; F:GO:0051539; C:GO:0005829; C:GO:0042995	P:iron-sulfur cluster assembly; F:ATP binding; F:ATP hydrolysis activity; F:metal ion binding; F:4 iron
AGAP012017	-1.9006	1.77119	39.4524	3.36151e-10	2.49312e-09	102	129	153	49	23	19	unspecified product	AGAP012017-PA	Other	Other	Other
AGAP012027	-1.28324	1.12659	17.911	2.31479e-05	7.38782e-05	70	62	86	20	36	21	unspecified product	zinc finger 525-like	Other	F:GO:0008270; C:GO:0005634	F:zinc ion binding; C:nucleus
AGAP012029	-1.15062	0.424267	9.87249	0.00167768	0.0036677	34	38	55	12	24	13	centriolar protein POC1 [Source:VB CommunityAnnotation]	POC1 centriolar homolog	Other	F:GO:0005515	F:protein binding
AGAP012037	1.87204	3.17399	70.3018	5.0892e-17	1.00262e-15	125	81	79	325	295	291	CLIP-domain serine protease [Source:VB CommunityAnnotation]	CLIP domain-containing serine protease B15-like isoform X2	Other	P:GO:0006508; F:GO:0004252	P:proteolysis; F:serine-type endopeptidase activity
AGAP012040	-1.65833	4.1311	51.6737	6.55345e-13	7.43488e-12	560	600	805	275	153	124	unspecified product	AGAP012040- partial	Other	Other	Other
AGAP012041	-1.12519	4.03689	57.557	3.28333e-14	4.48353e-13	524	467	673	274	204	187	Activated RNA polymerase II transcriptional coactivator p15 [Source:VB CommunityAnnotation]	RNA polymerase II transcriptional coactivator	Other	P:GO:0045893; P:GO:0060261; F:GO:0003677; F:GO:0003713; C:GO:0005667	P:positive regulation of transcription
AGAP012044	-1.61657	4.22207	72.8689	1.38557e-17	3.02973e-16	648	547	892	260	188	147	tetratricopeptide repeat protein 4 [Source:VB CommunityAnnotation]	DNA polymerase interacting tetratricopeptide repeat- of 47 kDa	Other	F:GO:0051879	F:Hsp90 protein binding
AGAP012048	1.22433	9.32264	69.1021	9.3498e-17	1.7865e-15	10433	8588	9356	22535	16218	19117	Citrate synthase [Source:UniProtKB/TrEMBL	probable citrate synthase mitochondrial	Other	P:GO:0005975; P:GO:0006099; P:GO:0046487; F:GO:0004108; F:GO:0004581; C:GO:0005759	P:carbohydrate metabolic process; P:tricarboxylic acid cycle; P:glyoxylate metabolic process; F:citrate (Si)-synthase activity; F:dolichyl-phosphate beta-glucosyltransferase activity; C:mitochondrial matrix
AGAP012053	5.93886	4.47422	199.609	2.54249e-45	8.06129e-43	19	12	22	615	1149	996	alpha	trehalase isoform X2	Other	P:GO:0005982; P:GO:0005985; P:GO:0005991; F:GO:0004555	P:starch metabolic process; P:sucrose metabolic process; P:trehalose metabolic process; F:alpha
AGAP012056	-1.68298	7.6269	142.452	7.7457e-33	9.82348e-31	6981	7461	7843	2644	1676	1794	cofilin [Source:VB CommunityAnnotation]	cofilin actin-depolymerizing factor homolog	Other	P:GO:0000281; P:GO:0000915; P:GO:0001737; P:GO:0007298; P:GO:0007409; P:GO:0008585; P:GO:0010591; P:GO:0010669; P:GO:0016319; P:GO:0030041; P:GO:0030043; P:GO:0033206; P:GO:0036011; P:GO:0042052; P:GO:0042067; P:GO:0050714; P:GO:0051014; P:GO:0051299; F:GO:0051015; C:GO:0016021; C:GO:0016363; C:GO:0030864	P:mitotic cytokinesis; P:actomyosin contractile ring assembly; P:establishment of imaginal disc-derived wing hair orientation; P:border follicle cell migration; P:axonogenesis; P:female gonad development; P:regulation of lamellipodium assembly; P:epithelial structure maintenance; P:mushroom body development; P:actin filament polymerization; P:actin filament fragmentation; P:meiotic cytokinesis; P…
AGAP012070	1.18039	6.80345	123.883	8.93766e-29	7.43291e-27	1717	1631	1707	3711	3336	2961	anaplastic lymphoma kinase [Source:VB CommunityAnnotation]	ALK tyrosine kinase receptor	Other	P:GO:0007169; P:GO:0018108; F:GO:0004714; F:GO:0005515; F:GO:0005524; C:GO:0016021	P:transmembrane receptor protein tyrosine kinase signaling pathway; P:peptidyl-tyrosine phosphorylation; F:transmembrane receptor protein tyrosine kinase activity; F:protein binding; F:ATP binding; C:integral component of membrane
AGAP012071	3.04013	3.30978	50.5953	1.13515e-12	1.23841e-11	31	65	64	247	401	464	lactoylglutathione lyase [Source:VB CommunityAnnotation]	lactoylglutathione lyase	Other	P:GO:0005975; P:GO:0006090; F:GO:0004462; F:GO:0046872	P:carbohydrate metabolic process; P:pyruvate metabolic process; F:lactoylglutathione lyase activity; F:metal ion binding
AGAP012072	-1.57408	4.38138	95.2881	1.64597e-22	6.90084e-21	865	705	717	283	210	184	lactoylglutathione lyase [Source:VB CommunityAnnotation]	lactoylglutathione lyase	Other	P:GO:0005975; P:GO:0006090; F:GO:0004462; F:GO:0046872	P:carbohydrate metabolic process; P:pyruvate metabolic process; F:lactoylglutathione lyase activity; F:metal ion binding
AGAP012076	1.10801	1.38342	18.2079	1.98058e-05	6.40784e-05	28	42	50	85	82	59	transforming growth factor beta	bone morphogenetic 6	Other	P:GO:0007165; P:GO:0008283; P:GO:0040007; F:GO:0008083; C:GO:0044424	P:signal transduction; P:cell population proliferation; P:growth; F:growth factor activity; C:obsolete intracellular part
AGAP012079	-1.25298	2.07789	36.6787	1.39291e-09	9.40283e-09	136	132	160	50	46	59	Miranda [Source:VB CommunityAnnotation]	AGAP012079- partial	Other	Other	Other
AGAP012080	-1.00013	1.70984	17.3549	3.10091e-05	9.6243e-05	118	97	96	58	48	31	Trafficking protein particle complex 5 [Source:VB CommunityAnnotation]	trafficking particle complex subunit 5	Other	P:GO:0006888; P:GO:0043087; F:GO:0005085; C:GO:0005783; C:GO:1990070; C:GO:1990071; C:GO:1990072	P:endoplasmic reticulum to Golgi vesicle-mediated transport; P:regulation of GTPase activity; F:guanyl-nucleotide exchange factor activity; C:endoplasmic reticulum; C:TRAPPI protein complex; C:TRAPPII protein complex; C:TRAPPIII protein complex
AGAP012081	1.22459	9.26272	29.6814	5.092e-08	2.61322e-07	11782	7717	7611	19739	16314	19116	F-type H+-transportingATPase subunit beta [Source:VB CommunityAnnotation]	ATP synthase subunit mitochondrial	Other	P:GO:0006119; P:GO:0015986; P:GO:1902600; F:GO:0005524; F:GO:0046933; F:GO:0046961; C:GO:0045261	P:oxidative phosphorylation; P:ATP synthesis coupled proton transport; P:proton transmembrane transport; F:ATP binding; F:proton-transporting ATP synthase activity
AGAP012091	-2.02657	5.1096	38.1055	6.70223e-10	4.7553e-09	1281	1367	1433	480	285	142	unspecified product	AGAP012092- partial	Other	Other	Other
AGAP012092	7.01811	4.53863	462.082	1.69359e-102	4.29579e-99	12	8	6	865	976	1094	unspecified product	AGAP012092- partial	Other	Other	Other
AGAP012100	-1.35138	9.57207	43.1071	5.18239e-11	4.41112e-10	24467	25861	30864	13945	7819	6604	40S ribosomal protein S26 [Source:UniProtKB/Swiss-Prot	40S ribosomal S26	Other	P:GO:0002181; P:GO:0042254; F:GO:0003729; F:GO:0003735; C:GO:0022627; C:GO:0042788; C:GO:0098556	P:cytoplasmic translation; P:ribosome biogenesis; F:mRNA binding; F:structural constituent of ribosome; C:cytosolic small ribosomal subunit; C:polysomal ribosome; C:cytoplasmic side of rough endoplasmic reticulum membrane
AGAP012106	1.50601	9.3169	54.4179	1.6208e-13	2.02022e-12	10228	7025	7239	22737	17142	20790	F-type H+-transportingATPase subunit beta [Source:VB CommunityAnnotation]	ATP synthase subunit mitochondrial	Other	P:GO:0006119; P:GO:0015986; P:GO:1902600; F:GO:0005524; F:GO:0046933; F:GO:0046961; C:GO:0045261	P:oxidative phosphorylation; P:ATP synthesis coupled proton transport; P:proton transmembrane transport; F:ATP binding; F:proton-transporting ATP synthase activity
AGAP012107	-2.79748	5.33744	69.5031	7.6294e-17	1.48008e-15	1568	1485	2199	359	208	110	SUMO-conjugating enzyme UBC9 [Source:VB CommunityAnnotation]	SUMO-conjugating enzyme UBC9-B	Other	P:GO:0016925; F:GO:0005524; F:GO:0016874; F:GO:0061656; C:GO:0005634	P:protein sumoylation; F:ATP binding; F:ligase activity; F:SUMO conjugating enzyme activity; C:nucleus
AGAP012114	-1.78755	3.59566	144.247	3.13724e-33	4.13383e-31	426	453	491	123	109	113	piggyBac-derived 2 [Source:VB CommunityAnnotation]	piggyBac transposable element-derived 4-like	Other	Other	Other
AGAP012119	-1.28614	2.61955	26.7695	2.29221e-07	1.0476e-06	149	208	279	99	72	57	ubiquitin carboxyl-terminal hydrolase 22/27/51 [Source:VB CommunityAnnotation]	ubiquitin carboxyl-terminal hydrolase nonstop	Other	P:GO:0006511; P:GO:0016579; F:GO:0004843; F:GO:0008270	P:ubiquitin-dependent protein catabolic process; P:protein deubiquitination; F:thiol-dependent deubiquitinase; F:zinc ion binding
AGAP012120	-1.19017	1.69525	28.0774	1.16559e-07	5.65571e-07	94	94	135	48	43	32	unspecified product	ATM interactor	Other	Other	Other
AGAP012126	7.81521	5.09238	1191.47	4.36023e-261	4.42389e-257	10	5	7	1776	1486	1166	lysophospholipase II [Source:VB CommunityAnnotation]	acyl- thioesterase 1	Other	P:GO:0016567; F:GO:0016787; C:GO:0016021	P:protein ubiquitination; F:hydrolase activity; C:integral component of membrane
AGAP012130	7.75756	1.8058	296.709	1.71664e-66	1.45142e-63	1	0	1	145	152	151	allatotropin [Source:VB CommunityAnnotation]	allatotropins-like	Other	Other	Other
AGAP012148	1.87939	5.29414	156.019	8.38354e-36	1.46654e-33	456	332	458	1681	1275	1068	mitogen-activated protein kinase [Source:VB CommunityAnnotation]	mitogen-activated kinase p38b-like isoform X1	Other	P:GO:0000165; P:GO:0007178; P:GO:0009069; F:GO:0004707; F:GO:0005524	P:MAPK cascade; P:transmembrane receptor protein serine/threonine kinase signaling pathway; P:serine family amino acid metabolic process; F:MAP kinase activity; F:ATP binding
AGAP012152	4.09313	1.57064	103.653	2.4103e-24	1.27369e-22	10	7	7	97	162	100	unspecified product	F-box FBD LRR-repeat At1g16940	Other	F:GO:0005515	F:protein binding
AGAP012156	-1.59011	2.9677	30.7973	2.8644e-08	1.53443e-07	270	209	384	94	106	49	ATP-binding cassette transporter (ABC transporter) familyA member 5 [Source:VB CommunityAnnotation]	ATP-binding cassette sub-family A member 3-like	Other	P:GO:0055085; F:GO:0005524; F:GO:0042626; F:GO:0140359; C:GO:0016021	P:transmembrane transport; F:ATP binding; F:ATPase-coupled transmembrane transporter activity; F:ABC-type transporter activity; C:integral component of membrane
AGAP012161	1.79363	2.31611	90.6947	1.67645e-21	6.25341e-20	53	54	57	169	160	165	guanylate cyclase [Source:VB CommunityAnnotation]	guanylate cyclase 32E isoform X1	Other	P:GO:0006144; P:GO:0006182; P:GO:0006468; P:GO:0035556; P:GO:0046039; F:GO:0004383; F:GO:0004672; F:GO:0005524; C:GO:0016021	P:purine nucleobase metabolic process; P:cGMP biosynthetic process; P:protein phosphorylation; P:intracellular signal transduction; P:GTP metabolic process; F:guanylate cyclase activity; F:protein kinase activity; F:ATP binding; C:integral component of membrane
AGAP012166	1.47581	2.12625	32.5722	1.14844e-08	6.62428e-08	56	62	50	197	127	94	unspecified product	alpha-tocopherol transfer -like	Other	Other	Other
AGAP012188	1.81823	8.04644	52.3569	4.6277e-13	5.40307e-12	3814	2654	2093	10084	8264	8250	ubiquinol-cytochrome c reductase subunit 7 [Source:VB CommunityAnnotation]	cytochrome b-c1 complex subunit 7	Other	P:GO:0006122; P:GO:0009249; C:GO:0005750	P:mitochondrial electron transport
AGAP012189	4.37897	4.44383	41.024	1.50371e-10	1.18707e-09	86	47	11	1042	808	840	abhydrolase domain-containing protein 12 [Source:VB CommunityAnnotation]	lysophosphatidylserine lipase ABHD12 isoform X3	Other	P:GO:0009395; P:GO:0046486; F:GO:0004622; F:GO:0047372; C:GO:0005789; C:GO:0016021	P:phospholipid catabolic process; P:glycerolipid metabolic process; F:lysophospholipase activity; F:acylglycerol lipase activity; C:endoplasmic reticulum membrane; C:integral component of membrane
AGAP012190	4.46069	3.50362	129.565	5.10273e-30	4.70657e-28	39	22	11	482	452	463	unspecified product	AGAP012190- partial	Other	P:GO:0035556; C:GO:0016021	P:intracellular signal transduction; C:integral component of membrane
AGAP012191	4.7265	4.42189	21.2117	4.11249e-06	1.50851e-05	76	34	2	853	990	811	mitochondrial succinate dehydrogenase assembly factor 2 [Source:VB CommunityAnnotation]	succinate dehydrogenase assembly factor mitochondrial	Other	P:GO:0006121; P:GO:0018293; C:GO:0005759	P:mitochondrial electron transport
AGAP012193	3.36596	2.10607	35.4225	2.65405e-09	1.71298e-08	28	22	5	137	215	150	ubiquitin-conjugating enzyme E2 F [Source:VB CommunityAnnotation]	NEDD8-conjugating enzyme UBE2F	Other	F:GO:0005524; F:GO:0016740; F:GO:0016874	F:ATP binding; F:transferase activity; F:ligase activity
AGAP012194	1.50822	3.23123	50.9334	9.55524e-13	1.06159e-11	133	115	111	409	289	211	DnaJ (Hsp40) homolog	dnaJ homolog subfamily B member 6 isoform X1	Other	Other	Other
AGAP012202	8.36148	1.65216	72.0684	2.07863e-17	4.42134e-16	0	1	0	140	225	44	Histone H2B [Source:UniProtKB/Swiss-Prot	histone H2B	Other	P:GO:0006334; F:GO:0003677; F:GO:0046982; C:GO:0000786; C:GO:0005634	P:nucleosome assembly; F:DNA binding; F:protein heterodimerization activity; C:nucleosome; C:nucleus
AGAP012216	-1.08691	4.48898	54.233	1.78072e-13	2.19529e-12	733	656	869	408	290	236	sterol O-acyltransferase [Source:VB CommunityAnnotation]	sterol O-acyltransferase 1-like	Other	P:GO:0042967; F:GO:0008374; C:GO:0005789; C:GO:0016021	P:obsolete acyl-carrier-protein biosynthetic process; F:O-acyltransferase activity; C:endoplasmic reticulum membrane; C:integral component of membrane
AGAP012221	1.22919	1.41789	19.7266	8.93512e-06	3.08248e-05	29	30	58	95	73	70	unspecified product	ecdysone-induced isoforms C D isoform X1	Other	Other	Other
AGAP012230	1.68781	0.772305	12.6626	0.000373045	0.000937788	24	14	19	103	37	28	amyrel [Source:VB CommunityAnnotation]	alpha-amylase A-like	Other	P:GO:0005982; P:GO:0005985; F:GO:0004556; F:GO:0046872; F:GO:0103025	P:starch metabolic process; P:sucrose metabolic process; F:alpha-amylase activity; F:metal ion binding; F:alpha-amylase activity (releasing maltohexaose)
AGAP012235	1.14656	2.09737	14.0171	0.000181159	0.000487672	48	50	99	172	127	83	prefoldin 6 [Source:VB CommunityAnnotation]	probable prefoldin subunit 6	Other	P:GO:0006457; F:GO:0051082; C:GO:0016272	P:protein folding; F:unfolded protein binding; C:prefoldin complex
AGAP012261	1.08555	5.30658	74.2028	7.04904e-18	1.61444e-16	633	590	652	1227	1073	1152	UDP-glucose 4-epimerase [Source:VB CommunityAnnotation]	UDP-glucose 4-epimerase	Other	P:GO:0006012; P:GO:0006040; P:GO:0009117; P:GO:0009225; F:GO:0003974; F:GO:0003978	P:galactose metabolic process; P:amino sugar metabolic process; P:nucleotide metabolic process; P:nucleotide-sugar metabolic process; F:UDP-N-acetylglucosamine 4-epimerase activity; F:UDP-glucose 4-epimerase activity
AGAP012275	1.50512	0.57799	10.4648	0.00121669	0.00274629	26	21	7	67	35	37	unspecified product	AGAP012275- partial	Other	Other	Other
AGAP012308	1.21119	0.483479	12.8914	0.000330091	0.000840849	18	23	18	59	36	27	ornithine decarboxylase [Source:VB CommunityAnnotation]	ornithine decarboxylase-like	Other	P:GO:0006596; F:GO:0003824	P:polyamine biosynthetic process; F:catalytic activity
AGAP012316	1.49375	1.24211	37.1068	1.11831e-09	7.63552e-09	24	28	38	90	71	61	unspecified product	uncharacterized protein LOC120959272	Other	C:GO:0016020; C:GO:0016021	C:membrane; C:integral component of membrane
AGAP012317	-1.85927	2.01723	45.2899	1.69922e-11	1.55318e-10	152	132	171	24	44	39	unspecified product	leucine-rich repeat neuronal 2	Other	F:GO:0005515; C:GO:0016021	F:protein binding; C:integral component of membrane
AGAP012334	-1.22165	9.06844	125.297	4.38253e-29	3.83321e-27	18068	16689	21065	8294	6842	5789	high mobility group protein D	High mobility group D	Other	P:GO:0006325; F:GO:0003680; F:GO:0008301; C:GO:0000785	P:chromatin organization; F:minor groove of adenine-thymine-rich DNA binding; F:DNA binding
AGAP012344	1.76361	1.4126	45.8801	1.25714e-11	1.17557e-10	32	30	26	86	82	92	unspecified product	UNC93	Other	C:GO:0016021	C:integral component of membrane
AGAP012361	-1.07604	4.01322	44.5248	2.5116e-11	2.23729e-10	473	475	672	278	219	174	MRG-binding protein [Source:VB CommunityAnnotation]	MRG MORF4L-binding	Other	P:GO:0006355; C:GO:0043189	P:regulation of transcription
AGAP012374	1.24211	6.59592	31.605	1.88939e-08	1.0441e-07	1832	1258	1135	3172	2686	2882	NADH dehydrogenase (ubiquinone) 1 beta subcomplex 3 [Source:VB CommunityAnnotation]	NADH dehydrogenase [ubiquinone] 1 beta subcomplex subunit 3	Other	P:GO:0022900; C:GO:0005743; C:GO:0016021; C:GO:0070469	P:electron transport chain; C:mitochondrial inner membrane; C:integral component of membrane; C:respirasome
AGAP012375	-2.22074	2.07131	52.4782	4.35044e-13	5.09695e-12	138	137	224	48	29	17	protein aurora borealis [Source:VB CommunityAnnotation]	aurora borealis	Other	P:GO:0009987	P:cellular process
AGAP012384	1.78779	1.97026	11.5863	0.000664394	0.00158403	36	56	34	258	62	84	unspecified product	AGAP007829- partial	Other	C:GO:0016021	C:integral component of membrane
AGAP012388	1.57595	3.40209	66.6996	3.16195e-16	5.70839e-15	145	126	120	327	383	304	unspecified product	AGAP012388- partial	Other	P:GO:0042967; P:GO:0045017; F:GO:0004144	P:obsolete acyl-carrier-protein biosynthetic process; P:glycerolipid biosynthetic process; F:diacylglycerol O-acyltransferase activity
AGAP012392	1.06169	7.17898	36.2751	1.71338e-09	1.14068e-08	2790	2045	2087	4291	4643	3668	unspecified product	MAPK regulated corepressor interacting 2	Other	C:GO:0005634; C:GO:0010494	C:nucleus; C:cytoplasmic stress granule
AGAP012394	1.84765	2.76004	76.7137	1.97623e-18	4.83152e-17	76	60	82	229	273	180	peptide-methionine (S)-S-oxide reductase [Source:VB CommunityAnnotation]	peptide methionine sulfoxide reductase	Other	P:GO:0006464; P:GO:0055114; F:GO:0008113	P:cellular protein modification process; P:obsolete oxidation-reduction process; F:peptide-methionine (S)-S-oxide reductase activity
AGAP012405	1.82272	2.28152	47.8315	4.64477e-12	4.6338e-11	50	68	38	180	147	159	unspecified product	amnionless	Other	P:GO:0015031; C:GO:0005886; C:GO:0016020; C:GO:0016021	P:protein transport; C:plasma membrane; C:membrane; C:integral component of membrane
AGAP012413	-1.81674	7.52308	153.078	3.68366e-35	5.93244e-33	6965	6149	8182	2275	1756	1289	cyclinA [Source:VB CommunityAnnotation]	G2 mitotic-specific cyclin-A	Other	Other	Other
AGAP012418	1.24727	9.00566	14.211	0.000163416	0.00044344	10742	6872	4637	16840	13656	15935	unspecified product	AGAP010920- partial	Other	C:GO:0016021	C:integral component of membrane
AGAP012420	-1.04407	3.617	34.7977	3.65809e-09	2.30671e-08	409	373	429	151	184	171	unspecified product	AGAP012420-PA	Other	Other	Other
AGAP012467	3.50274	0.316524	66.0631	4.3671e-16	7.69247e-15	6	8	0	52	46	45	unspecified product	multidrug resistance-associated 4-like	Other	P:GO:0055085; F:GO:0005524; F:GO:0042626; F:GO:0140359; C:GO:0016021	P:transmembrane transport; F:ATP binding; F:ATPase-coupled transmembrane transporter activity; F:ABC-type transporter activity; C:integral component of membrane
AGAP012477	-2.47275	2.51929	70.8877	3.78155e-17	7.67352e-16	192	207	306	59	32	21	gamma-butyrobetaine dioxygenase [Source:VB CommunityAnnotation]	gamma-butyrobetaine dioxygenase	Other	P:GO:0045329; P:GO:0055114; F:GO:0046872; F:GO:0051213; C:GO:0005739	P:carnitine biosynthetic process; P:obsolete oxidation-reduction process; F:metal ion binding; F:dioxygenase activity; C:mitochondrion
AGAP012478	-1.32013	0.716817	10.5049	0.00119057	0.00269191	37	51	75	30	9	18	unspecified product	Shroom isoform X1	Other	P:GO:0000902; P:GO:0007015; P:GO:0030950; P:GO:0042249; P:GO:0090251; F:GO:0051015; C:GO:0005912; C:GO:0016021; C:GO:0016324; C:GO:0030864; C:GO:0043296	P:cell morphogenesis; P:actin filament organization; P:establishment or maintenance of actin cytoskeleton polarity; P:establishment of planar polarity of embryonic epithelium; P:protein localization involved in establishment of planar polarity; F:actin filament binding; C:adherens junction; C:integral component of membrane; C:apical plasma membrane; C:cortical actin cytoskeleton; C:apical junctio…
AGAP012481	-1.12029	5.89044	90.2047	2.14751e-21	7.80953e-20	1857	2036	2103	885	818	705	histone-lysine N-methyltransferase SETD8 [Source:VB CommunityAnnotation]	histone-lysine N-methyltransferase PR-Set7 isoform X1	Other	P:GO:0006554; P:GO:0034968; F:GO:0005515; F:GO:0018024; C:GO:0005634; C:GO:0005694	P:lysine catabolic process; P:histone lysine methylation; F:protein binding; F:histone-lysine N-methyltransferase activity; C:nucleus; C:chromosome
AGAP012493	-1.10638	5.79307	80.4005	3.05714e-19	8.4059e-18	1957	1584	2071	887	762	627	unspecified product	MMS22-like	Other	P:GO:0000724; P:GO:0031297; C:GO:0042555; C:GO:0043596	P:double-strand break repair via homologous recombination; P:replication fork processing; C:MCM complex; C:nuclear replication fork
AGAP012515	1.76477	9.18897	32.3948	1.25826e-08	7.20444e-08	9397	5507	4551	20216	17479	20068	F-type H+-transportingATPase subunit f [Source:VB CommunityAnnotation]	ATP synthase subunit mitochondrial	Other	P:GO:0006754; P:GO:0006811; C:GO:0005739; C:GO:0016021; C:GO:0045263	P:ATP biosynthetic process; P:ion transport; C:mitochondrion; C:integral component of membrane; C:proton-transporting ATP synthase complex
AGAP012532	-2.28044	1.43461	43.2904	4.71886e-11	4.0403e-10	132	94	88	20	12	24	unspecified product	AGAP012532- partial	Other	Other	Other
AGAP012539	11.91	3.3436	30.7401	2.95008e-08	1.57121e-07	0	0	0	47	65	1095	unspecified product	fibrinogen C domain-containing 1-like	Other	C:GO:0005615; C:GO:0062023	C:extracellular space; C:collagen-containing extracellular matrix
AGAP012547	8.07133	2.11814	324.091	1.86094e-72	1.88811e-69	2	0	0	187	170	200	Flotillin 2	flotillin-2 isoform X1	Other	P:GO:0045661; P:GO:0072659; C:GO:0016600; C:GO:0031410	P:regulation of myoblast differentiation; P:protein localization to plasma membrane; C:flotillin complex; C:cytoplasmic vesicle
AGAP012553	-3.39992	0.176486	53.2212	2.98031e-13	3.57849e-12	31	45	61	6	2	3	unspecified product	AGAP012553-PA	Other	Other	Other
AGAP012577	-1.02978	6.95711	33.4708	7.23419e-09	4.33282e-08	3995	3518	4897	2158	1993	1185	unspecified product	digestive cysteine ase 1	Other	P:GO:0006508; F:GO:0008234	P:proteolysis; F:cysteine-type peptidase activity
AGAP012587	4.52098	2.87778	148.883	3.04114e-34	4.34584e-32	25	12	8	271	346	287	unspecified product	AGAP012587- partial	Other	C:GO:0016021	C:integral component of membrane
AGAP012597	1.06669	0.661156	11.2289	0.000805337	0.00188705	17	23	33	40	51	41	guanylate cyclase receptor-type gcy-1 [Source:VB CommunityAnnotation]	atrial natriuretic peptide receptor 1 isoform X2	Other	P:GO:0006144; P:GO:0006182; P:GO:0006468; P:GO:0007168; P:GO:0035556; P:GO:0046039; F:GO:0001653; F:GO:0004383; F:GO:0004672; F:GO:0005524; C:GO:0005886; C:GO:0016021	P:purine nucleobase metabolic process; P:cGMP biosynthetic process; P:protein phosphorylation; P:receptor guanylyl cyclase signaling pathway; P:intracellular signal transduction; P:GTP metabolic process; F:peptide receptor activity; F:guanylate cyclase activity; F:protein kinase activity; F:ATP binding; C:plasma membrane; C:integral component of membrane
AGAP012611	6.04202	0.633745	153.716	2.67119e-35	4.37128e-33	1	1	1	64	71	59	translation initiation factor eIF-2B subunit alpha [Source:VB CommunityAnnotation]	translation initiation factor eIF-2B subunit alpha	Other	P:GO:0006446; P:GO:0043087; F:GO:0003743; F:GO:0005085; F:GO:0030234; C:GO:0005840; C:GO:0005851	P:regulation of translational initiation; P:regulation of GTPase activity; F:translation initiation factor activity; F:guanyl-nucleotide exchange factor activity; F:enzyme regulator activity; C:ribosome; C:eukaryotic translation initiation factor 2B complex
AGAP012612	-1.21103	1.9336	27.7641	1.37045e-07	6.53717e-07	133	115	135	71	42	33	unspecified product	transmembrane 7 superfamily member 3-like	Other	C:GO:0016021	C:integral component of membrane
AGAP012621	1.66463	0.412612	9.45768	0.00210266	0.00450475	22	19	3	50	41	35	unspecified product	PXMP2 4 family 4-like	Other	C:GO:0005737; C:GO:0016021	C:cytoplasm; C:integral component of membrane
AGAP012622	-1.52675	2.34179	69.0968	9.37469e-17	1.78789e-15	177	156	212	69	54	42	unspecified product	PXMP2 4 family 4-like	Other	C:GO:0005737; C:GO:0016021	C:cytoplasm; C:integral component of membrane
AGAP012624	1.51046	1.73714	31.84	1.67407e-08	9.34276e-08	47	45	34	94	113	105	Annexin (Fragment) [Source:UniProtKB/TrEMBL	annexin B10-like	Other	F:GO:0005509; F:GO:0005544; C:GO:0005737	F:calcium ion binding; F:calcium-dependent phospholipid binding; C:cytoplasm
AGAP012625	6.50389	1.44283	222.94	2.06561e-50	1.16431e-47	1	2	1	112	132	102	Annexin (Fragment) [Source:UniProtKB/TrEMBL	annexin B10-like	Other	F:GO:0005509; F:GO:0005544; C:GO:0005737	F:calcium ion binding; F:calcium-dependent phospholipid binding; C:cytoplasm
AGAP012635	-3.00617	3.86578	192.491	9.09163e-44	2.56232e-41	523	709	658	78	54	73	unspecified product	AGAP012635- partial	Other	F:GO:0005515; C:GO:0016021	F:protein binding; C:integral component of membrane
AGAP012637	3.65928	1.58927	74.6341	5.66549e-18	1.3184e-16	8	12	12	193	71	101	unspecified product	spidroin-2-like	Other	Other	Other
AGAP012641	-1.97688	3.50379	32.3296	1.30119e-08	7.41262e-08	437	292	609	164	72	65	aldose reductase [Source:VB CommunityAnnotation]	1	Other	5-anhydro-D-fructose reductase	P:GO:0006000; P:GO:0006012; P:GO:0006013; P:GO:0006090; P:GO:0019852; P:GO:0046486; P:GO:0055114; F:GO:0004032; F:GO:0047834; C:GO:0005829
AGAP012647	1.11823	1.26976	11.9875	0.000535587	0.00130313	26	50	33	87	54	68	sulfotransferase [Source:VB CommunityAnnotation]	luciferin sulfotransferase-like	Other	F:GO:0008146	F:sulfotransferase activity
AGAP012648	1.31503	1.36074	28.6769	8.5516e-08	4.23035e-07	42	25	40	93	76	64	unspecified product	luciferin sulfotransferase-like	Other	F:GO:0008146	F:sulfotransferase activity
AGAP012653	-1.0731	4.3003	40.0187	2.51541e-10	1.8975e-09	606	619	744	297	216	296	unspecified product	AGAP009308- partial	Other	Other	Other
AGAP012655	-1.03546	3.18652	31.871	1.64762e-08	9.2154e-08	263	284	350	174	116	95	AAA familyATPase [Source:VB CommunityAnnotation]	ATPase family 2 homolog	Other	F:GO:0005524; F:GO:0016887; C:GO:0005737	F:ATP binding; F:ATP hydrolysis activity; C:cytoplasm
AGAP012660	-2.66589	1.75648	25.6774	4.03523e-07	1.763e-06	152	120	142	9	11	34	Transmembrane 9 superfamily member (Fragment) [Source:UniProtKB/TrEMBL	transmembrane 9 superfamily member 3	Other	P:GO:0072657; C:GO:0016021	P:protein localization to membrane; C:integral component of membrane
AGAP012662	7.32892	3.18907	399.501	7.07122e-89	1.19574e-85	3	1	4	489	434	266	omega-amidase [Source:VB CommunityAnnotation]	omega-amidase NIT2-like	Other	P:GO:0006107; P:GO:0006522; P:GO:0006528; P:GO:0006531; P:GO:0006541; F:GO:0050152	P:oxaloacetate metabolic process; P:alanine metabolic process; P:asparagine metabolic process; P:aspartate metabolic process; P:glutamine metabolic process; F:omega-amidase activity
AGAP012669	-2.69697	-0.00195711	39.5922	3.12933e-10	2.32943e-09	35	29	50	8	2	5	unspecified product	modifier of mdg4 isoform X1	Other	P:GO:0006357; F:GO:0003677; C:GO:0005634	P:regulation of transcription by RNA polymerase II; F:DNA binding; C:nucleus
AGAP012677	-1.55425	3.69794	15.129	0.000100408	0.000284056	517	515	370	240	135	63	unspecified product	death-associated inhibitor of apoptosis 1-like	Other	P:GO:0031398; P:GO:0090307; P:GO:1990001; F:GO:0043027; F:GO:0046872; F:GO:0061630; C:GO:0005634; C:GO:0005737; C:GO:0005876	P:positive regulation of protein ubiquitination; P:mitotic spindle assembly; P:inhibition of cysteine-type endopeptidase activity involved in apoptotic process; F:cysteine-type endopeptidase inhibitor activity involved in apoptotic process; F:metal ion binding; F:ubiquitin protein ligase activity; C:nucleus; C:cytoplasm; C:spindle microtubule
AGAP012693	1.84927	0.600903	28.5439	9.15995e-08	4.5115e-07	13	19	15	45	44	58	unspecified product	fasciclin-3 isoform X1	Other	P:GO:0098609; F:GO:0050839; C:GO:0005887; C:GO:0005911	P:cell-cell adhesion; F:cell adhesion molecule binding; C:integral component of plasma membrane; C:cell-cell junction
AGAP012695	4.29209	-0.54292	25.8058	3.77558e-07	1.66047e-06	4	0	0	52	13	14	RAB5-interacting protein [Source:VB CommunityAnnotation]	respirasome Complex Assembly Factor 1	Other	C:GO:0016021	C:integral component of membrane
AGAP012703	1.45163	5.09192	84.539	3.76714e-20	1.18332e-18	470	466	408	1105	1017	1078	takeout 2 [Source:VB CommunityAnnotation]	antennal carrier TOL-2	Other	C:GO:0005615	C:extracellular space
[truncated: 435 more rows]

## Sheet: BP_vs_BU
Additional file 5: Results of the differential gene expression analysis for all the comparison
[truncated: 48 more rows]

## Sheet: BP_vs_KIS
Additional file 5: Results of the differential gene expression analysis for all the comparison
[truncated: 1,685 more rows]

## Sheet: BU_vs_KIS
Additional file 5: Results of the differential gene expression analysis for all the comparison
[truncated: 1,550 more rows]

[truncated: 7 more sheets: DA_vs_DU, DA_vs_KIS, DD_vs_DU, DD_vs_KIS, DP_vs_DU, DP_vs_KIS, DU_vs_KIS]
