# Supplementary material for: Transcriptomic analysis of Anopheles gambiae from Benin reveals overexpression of salivary and cuticular proteins associated with cross-resistance to pyrethroids and organophosphates
Source: BMC Genomics. 2024 Apr 6;25:348. doi: 10.1186/s12864-024-10261-x (PMC10998338; doi:10.1186/s12864-024-10261-x)
Supplement: Supplementary file 7 — Supplementary Material 7. [file 12864_2024_10261_MOESM7_ESM.xlsx]

## Sheet: DA_KIS & DU_KIS (RS-CS)
Additional file 7: Differentially expressed between R-S and C-S comparisons
	Genes that overlap R-S and C-S							Gene presents in R-S but not in C-S
Gene	Gene Name or Symbol	Gene_v	Gene_products	Description	FC (DA_KIS)	FC (DU_KIS)	Difference between R_S and C_S	Gene Name or Symbol	Gene_v	Gene_products	Description	FC (DA_KIS)
AGAP000037		Other	Other	low-density lipo receptor-related 4 isoform X1	6.53599	4.02064	0.700979
AGAP000046		Other	Other	facilitated trehalose transporter Tret1-like	4.20346	3.4514	0.284395
AGAP000047	CPR130	CP	cuticular protein RR-2 family 130 [Source:VB Community Annotation]	histidine-rich PFHRP-II	4.87555	6.84284	-0.48903
AGAP000075		Other	Other	proton channel c-like isoform X1	3.07689	3.32525	-0.111988
AGAP000079		Other	Other	T family of potassium channels 7	2.08267	3.18459	-0.612671
AGAP000113		Other	Other	AGAP000113- partial	4.40357	3.26029	0.433671
AGAP000128		Other	Other	synaptic vesicle glyco 2C-like	2.59202	2.5116	0.0454697
AGAP000183		Other	Other	AGAP000183-PA	4.0936	2.90971	0.492495
AGAP000192	CYP4C26	CYP	cytochrome P450 [Source:VB Community Annotation]	cytochrome P450 4c3-like	0.0900643	0.137706	-0.612562
AGAP000196		Other	Other	transcription factor grauzone-like	0.392621	0.473958	-0.271623
AGAP000246		Other	Other	clusterin-associated 1	3.50788	3.09722	0.179626
AGAP000260	ATPsynepsilon	Other	Other	stunted-like isoform X1	3.64862	2.37205	0.621213
AGAP000275		Other	Other	short-chain dehydrogenase reductase family 16C member 6 isoform X2	2.1455	2.00178	0.100033
AGAP000344	CPR127	CP	cuticular protein RR-1 family 127 [Source:VB Community Annotation]	pupal cuticle 27-like	2.98928	2.66222	0.167168
AGAP000352	TWDL1	CP	cuticular protein TWDL family (TWDL1) [Source:VB Community Annotation]	glycine-rich cell wall structural	3.52071	2.63652	0.41723
AGAP000363		Other	Other	stoned-B	4.18298	2.45969	0.766054
AGAP000364		Other	Other	stoned-A	2.265	2.79691	-0.304321
AGAP000366		Other	Other	keratin-associated 5-1-like	2.32302	2.21339	0.0697447
AGAP000460		Other	Other	flocculation FLO11 isoform X1	3.43234	2.10982	0.702071
AGAP000461		Other	Other	teneurin-a isoform X1	3.42398	3.03258	0.175132
AGAP000472		Other	Other	dorsal-ventral patterning Sog	3.96208	2.01143	0.978038
AGAP000495		Other	Other	SUMO-conjugating enzyme UBC9-B	0.339496	0.487439	-0.521827
AGAP000497		Other	Other	L-type lectin-domain containing receptor kinase	0.482306	0.461576	0.0633825
AGAP000519		Other	Other	eye-specific diacylglycerol kinase	2.99495	2.15031	0.477988
AGAP000603		Other	Other	uncharacterized protein LOC120958008	0.123143	0.249658	-1.01962
AGAP000604		Other	Other	uncharacterized protein LOC120957528	0.112436	0.289488	-1.36441
AGAP000612	SG1	SGP	salivary gland protein 1 [Source:VB Community Annotation]	SG1B-like salivary	0.409693	0.416577	-0.0240408
AGAP000618		Other	Other	succinate dehydrogenase [ubiquinone] cytochrome b small mitochondrial	2.6182	2.68389	-0.0357504
AGAP000743		Other	Other	histone-lysine N-methyltransferase EHMT2-like	4.37976	2.92976	0.580067
AGAP000772		Other	Other	AGAP000772-PA	0.259623	0.279741	-0.107673
AGAP000794		Other	Other	NADH-ubiquinone oxidoreductase 49 kDa subunit-like	2.60674	2.31764	0.169589
AGAP000798		Other	Other	glutamate receptor kainate 2-like isoform X1	3.08871	3.39986	-0.138474
AGAP000805		Other	Other	BTB POZ domain-containing KCTD12	5.31953	2.39055	1.15396
AGAP000818	CYP9K1	CYP	cytochrome P450 [Source:VB Community Annotation]	probable cytochrome P450 9f2	2.34114	6.33428	-1.43597
AGAP000854		Other	Other	G- coupled receptor 161-like	3.95882	2.95313	0.422824
AGAP000875		Other	Other	mucin-19-like isoform X2	2.078	2.73596	-0.396853
AGAP000879		Other	Other	yellow	0.209852	0.29157	-0.474466
AGAP000935		Other	Other	mitochondrial-processing peptidase subunit beta	2.14236	2.28532	-0.0931903
AGAP000965		Other	Other	ELAV 2	4.02955	2.48488	0.697443
AGAP000987	CPAP3-A1b	CP	cuticular protein [Source:VB Community Annotation]	obstructor-E-like	2.65586	2.201	0.271019
AGAP001039	CYP307A1	CYP	cytochrome P450 [Source:VB Community Annotation]	cytochrome P450 307a1	0.34529	0.316429	0.125924
AGAP001124		Other	Other	mitochondrial	0.458853	0.47937	-0.0631068
AGAP001127		Other	Other	platelet glyco V-like	0.499213	0.404674	0.302898
AGAP001135		Other	Other	DNA replication licensing factor Mcm3	0.334532	0.443567	-0.407009
AGAP001153		Other	Other	polymerase delta-interacting 2	3.09443	2.86321	0.11204
AGAP001181		Other	Other	uncharacterized protein LOC120894677	2.62346	2.26557	0.211596
AGAP001182		Other	Other	AGAP001182-PA	0.369579	0.424151	-0.198694
AGAP001212	PGRPLB	Other	Other	peptidoglycan-recognition LB	0.474895	0.31783	0.579353
AGAP001219	TUB4A	Other	Other	tubulin alpha-1 chain	21.7694	17.2003	0.339866
AGAP001238		Other	Other	ras-specific guanine nucleotide-releasing factor 2-like isoform X1	3.51851	3.63828	-0.0482932
AGAP001270		Other	Other	zinc finger HIT domain-containing 2	0.269195	0.400644	-0.573665
AGAP001294		Other	Other	zinc finger 91	3.51008	4.07228	-0.21433
AGAP001356	ACE1	Other	Other	acetylcholinesterase isoform X1	5.60326	4.59616	0.285836
AGAP001376	SRPN17	Other	Other	serpin 17 inhibitory serine protease partial	2.46316	3.40948	-0.469042
AGAP001423		Other	Other	bifunctional purine biosynthesis ATIC	0.190809	0.370244	-0.956346
AGAP001425		Other	Other	sulfotransferase 1C4	0.262619	0.282987	-0.107761
AGAP001497	ACTN	Other	Other	alpha- sarcomeric isoform X1	2.0994	2.2087	-0.0732198
AGAP001508		Other	Other	glycine-rich 5-like	11.0361	22.2954	-1.01451
AGAP001511		Other	Other	type I cytoskeletal 9-like	5.30366	5.0458	0.0719062
AGAP001537		Other	Other	ATP-dependent DNA helicase DDX11	0.409504	0.37345	0.132963
AGAP001544		Other	Other	E3 ubiquitin- ligase TRIM37-like isoform X2	0.174651	0.259995	-0.574011
AGAP001556	OBP7	OBP	odorant-binding protein antennal 7 [Source:VB Community Annotation]	odorant-binding 7	2.88164	2.54196	0.180946
AGAP001594		Other	Other	N-alpha-acetyltransferase 80	5.27159	3.72999	0.499069
AGAP001611		Other	Other	diphosphomevalonate decarboxylase	0.281356	0.36086	-0.359041
AGAP001613		Other	Other	thioredoxin-related transmembrane 1-like isoform X2	0.407832	0.491569	-0.269418
AGAP001614		Other	Other	AGAP001614-PA	0.36292	0.440539	-0.279618
AGAP001616		Other	Other	agCP14332	0.311743	0.31604	-0.0197504
AGAP001622		Other	Other	myosin regulatory light chain 2	2.05787	2.38559	-0.213197
AGAP001648	CLIPB17	Other	Other	CLIPB17 partial	4.78644	6.53647	-0.449559
AGAP001653		Other	Other	NADH-ubiquinone oxidoreductase 75 kDa mitochondrial	2.05195	2.27289	-0.14753
AGAP001690		Other	Other	regulating synaptic membrane exocytosis 2 isoform X1	4.16983	2.73121	0.610448
AGAP001711		Other	Other	NADH-ubiquinone oxidoreductase subunit 8	2.14838	2.33002	-0.117097
AGAP001717		Other	Other	AGAP001717-PA	6.86704	3.68622	0.897547
AGAP001769		Other	Other	AGAP001766- partial	0.461971	0.412279	0.164181
AGAP001789		Other	Other	methionine synthase reductase-like	0.311124	0.385191	-0.308083
AGAP001864	CYP4H15	CYP	cytochrome P450 [Source:VB Community Annotation]	probable cytochrome P450 4d14	4.8431	5.38964	-0.154257
AGAP001889		Other	Other	metallothionein partial	17.8414	15.3621	0.215852
AGAP001890		Other	Other	metallothionein partial	4.90076	4.35113	0.171616
AGAP001892		Other	Other	arrestin domain-containing 3-like	0.180628	0.255288	-0.4991
AGAP001903	Mdh2	Other	Other	malate mitochondrial	2.15097	2.14401	0.0046776
AGAP001933		Other	Other	nucleosomal histone kinase 1	0.386557	0.473422	-0.292448
AGAP001936		Other	Other	1-phosphatidylinositol 4,5-bisphosphate phosphodiesterase isoform X1	3.2958	3.57673	-0.118013
AGAP001949		Other	Other	AGAP001949-PA	0.343392	0.465182	-0.437938
AGAP001956		Other	Other	NPC intracellular cholesterol transporter 2 homolog a-like	2.53246	2.24898	0.171269
AGAP001961	GPRVPR2	Other	Other	cardioacceleratory peptide receptor-like isoform X1	4.83632	3.00687	0.685649
AGAP001967		Other	Other	DNA repair complementing XP-C cells homolog	0.445859	0.466613	-0.0656383
AGAP001969		Other	Other	polyubiquitin-C isoform X2	3.93025	3.88762	0.0157361
AGAP001982		Other	Other	high affinity nuclear juvenile hormone binding	2.79515	3.19613	-0.193399
AGAP001990		Other	Other	glycine receptor subunit alpha-2-like	4.40443	5.11248	-0.215066
AGAP002038		Other	Other	leucine-rich PPR motif-containing mitochondrial	2.37511	3.81237	-0.682694
AGAP002083		Other	Other	zinc finger rotund isoform X1	2.69666	2.06279	0.386578
AGAP002128		Other	Other	BRCA1-associated -like	2.03063	2.41947	-0.252764
AGAP002145		Other	Other	inactivation-no-after-potential D isoform X1	3.40238	3.31867	0.0359383
AGAP002152	alpha6	Other	Other	neuronal acetylcholine receptor subunit alpha-7 isoform X1	3.82003	2.06503	0.887419
AGAP002192		Other	Other	isocitrate dehydrogenase [NAD] subunit mitochondrial isoform X1	2.55471	2.61273	-0.0323996
AGAP002245		Other	Other	cytochrome b-c1 complex subunit mitochondrial	2.32299	2.55301	-0.136215
AGAP002248		Other	Other	claret segregational	0.279388	0.387244	-0.470974
AGAP002270	CLIPB7	Other	Other	CLIPB7 partial	2.94831	3.58233	-0.281011
AGAP002314		Other	Other	AGAP002314-PA	0.394966	0.417418	-0.0797643
AGAP002340	eIF3a	Other	Other	eukaryotic translation initiation factor 3 subunit A	2.35638	2.3002	0.0348115
AGAP002353		Other	Other	lipase 3-like	2.55352	7.08257	-1.47179
AGAP002358		Other	Other	ADP,ATP carrier 2	6.55936	5.12041	0.357294
AGAP002387		Other	Other	prostatic acid phosphatase	0.20765	0.39229	-0.91777
AGAP002477		Other	Other	single-stranded DNA-binding mitochondrial	0.466044	0.492856	-0.0806991
AGAP002508		Other	Other	aminopeptidase N	0.4297	0.338542	0.343995
AGAP002535		Other	Other	serine threonine- phosphatase mitochondrial isoform X1	0.348747	0.439085	-0.33232
AGAP002557		Other	Other	glucose dehydrogenase [ quinone]	5.7462	13.4199	-1.2237
AGAP002588		Other	Other	classical arabinogalactan 9-like isoform X2	6.12411	6.10929	0.00349393
AGAP002592		Other	Other	apolipo D-like	5.46328	3.01794	0.856203
AGAP002593		Other	Other	partial	0.181146	0.327066	-0.852427
AGAP002602		Other	Other	#NAME?	0.457911	0.450799	0.0225829
AGAP002629		Other	Other	cell surface glyco 1-like	0.454934	0.492975	-0.115859
AGAP002643		Other	Other	uncharacterized protein LOC120896794	0.246094	0.217726	0.176695
AGAP002728		Other	Other	probable isocitrate dehydrogenase [NAD] subunit mitochondrial isoform X2	3.92774	3.17484	0.307014
AGAP002737		Other	Other	muscle M-line assembly unc-89-like isoform X1	2.71688	3.39715	-0.322374
AGAP002739		Other	Other	von Willebrand factor type EGF and pentraxin domain-containing 1 isoform X1	2.23414	3.17621	-0.507587
AGAP002796	GNBPB4	Other	Other	beta-1,3-glucan-binding -like	3.95536	4.6524	-0.234168
AGAP002852		Other	Other	NPC intracellular cholesterol transporter 2	5.08619	6.28008	-0.304198
AGAP002865	CYP6P3	CYP	cytochrome P450 [Source:VB Community Annotation]	cytochrome partial	2.0836	2.73823	-0.394168
AGAP002888	GPRNNA3	Other	Other	octopamine receptor beta-3R-like isoform X1	2.25844	2.9339	-0.377495
AGAP002974		Other	Other	acetylcholine receptor subunit alpha-like 1	2.87141	2.4174	0.248303
AGAP002990		Other	Other	AGAP002990-PA	0.478362	0.383832	0.317627
AGAP002994	CPR10	CP	cuticular protein RR-2 family 10 [Source:VB Community Annotation]	cuticle -like	2.52763	2.22456	0.184267
AGAP002999		Other	Other	SET and MYND domain-containing 4	2.24749	3.55901	-0.663162
AGAP003009		Other	Other	AGAP003009-PA	2.34777	2.05948	0.189008
AGAP003032		Other	Other	AGAP003032-PA	3.69063	2.01919	0.870093
AGAP003064		Other	Other	cysteine and histidine-rich domain-containing	0.323581	0.401079	-0.30976
AGAP003086		Other	Other	AGAP003086-PA	0.264665	0.357201	-0.432571
AGAP003087		Other	Other	transmembrane 192 isoform X1	0.356801	0.382873	-0.101747
AGAP003096		Other	Other	L-dopachrome tautomerase yellow-f-like	2.42258	2.904	-0.261499
AGAP003132		Other	Other	DALR anticodon-binding domain-containing 3	0.428048	0.47559	-0.151945
AGAP003139	SRPN9	Other	Other	serine protease inhibitor 88Ea-like	42.1215	32.3525	0.380682
AGAP003164		Other	Other	unc-13 homolog 4B isoform X1	2.10674	2.29543	-0.123753
AGAP003189		Other	Other	broad-complex core isoforms 1 2 3 4 5	2.44607	2.20424	0.150188
AGAP003246	CLIPB2	Other	Other	serine protease 14	3.11444	2.44028	0.351926
AGAP003247	CLIPB19	Other	Other	serine protease 14	6.38213	5.25183	0.281219
AGAP003248		Other	Other	serine protease 14	2.65174	3.32762	-0.327552
AGAP003249	CLIPB3	Other	Other	serine protease 14	4.02095	2.83629	0.503534
AGAP003263		Other	Other	CDC42 small effector homolog	0.454236	0.393499	0.207083
AGAP003290		Other	Other	AGAP003290- partial	0.297554	0.464017	-0.641026
AGAP003321		Other	Other	glycine dehydrogenase (decarboxylating) mitochondrial	0.224891	0.452911	-1.01
AGAP003325		Other	Other	cytochrome c oxidase subunit NDUFA4	3.80262	2.68152	0.503946
AGAP003328		Other	Other	NADH dehydrogenase [ubiquinone] 1 alpha subcomplex subunit 6	91.8828	54.7107	0.747972
AGAP003329		Other	Other	serine-rich adhesin for platelets-like	3.06433	3.81545	-0.31628
AGAP003334	CPLCX2	CP	cuticular protein unclassified [Source:VB Community Annotation]	A-kinase anchor 14	0.286262	0.253122	0.177501
AGAP003342		Other	Other	DNA repair complementing XP-C cells homolog	2.77759	2.28281	0.283022
AGAP003433		Other	Other	AGAP003433-PA	0.0575685	0.16973	-1.55989
AGAP003442		Other	Other	spore coat SP96-like	55.7071	61.5222	-0.143246
AGAP003444		Other	Other	cytoskeleton -like	0.248809	0.422178	-0.762813
AGAP003515	NIT8537	Other	Other	omega-amidase NIT2-like	0.239302	0.260336	-0.121539
AGAP003526		Other	Other	centrosomal of 152 kDa	0.349479	0.33488	0.0615619
AGAP003527		Other	Other	O-phosphoseryl-tRNA(Sec) selenium transferase	0.316893	0.473171	-0.578366
AGAP003530	OBP6	OBP	odorant-binding protein antennal 6 [Source:VB Community Annotation]	general odorant-binding 72-like	0.344961	0.289981	0.250475
AGAP003531	IR41n	Other	Other	ionotropic receptor 41f	0.255287	0.369185	-0.532226
AGAP003535		Other	Other	AGAP003535-PA	0.380487	0.438811	-0.205751
AGAP003539		Other	Other	armadillo repeat-containing 7	0.379613	0.422239	-0.153529
AGAP003541		Other	Other	elongation factor 1-alpha	5.91643	4.88899	0.275189
AGAP003550		Other	Other	titin isoform X1	0.330601	0.316596	0.062449
AGAP003554		Other	Other	RING finger 44 isoform X1	2.65648	2.8796	-0.116352
AGAP003561		Other	Other	E3 ubiquitin- ligase TTC3 isoform X1	0.470818	0.490792	-0.0599424
AGAP003568	COE22933	COE	carboxylesterase [Source:VB Community Annotation]	neuroligin- Y-linked	2.77499	2.2482	0.303713
AGAP003570		Other	Other	neuroligin- X-linked	2.36163	2.41997	-0.035207
AGAP003591		Other	Other	leucine-rich repeat 1	0.243797	0.33324	-0.45088
AGAP003594		Other	Other	transcription factor grauzone-like	0.421172	0.405918	0.0532239
AGAP003620		Other	Other	AGAP003620-PA	2.96028	2.13968	0.46834
AGAP003650		Other	Other	translation initiation factor eIF-2B subunit alpha	0.279656	0.331535	-0.245507
AGAP003667		Other	Other	SAY domain-containing 1	0.481496	0.421766	0.191083
AGAP003689	CLIPC7	Other	Other	CLIPC7 partial	4.24721	3.67255	0.209731
AGAP003698		Other	Other	zinc finger 593 homolog	0.188347	0.272217	-0.531359
AGAP003699		Other	Other	UDP-N-acetylglucosamine transferase subunit ALG13 homolog	0.293441	0.307858	-0.0691965
AGAP003701		Other	Other	zinc finger 593 homolog	1596.44	1771.01	-0.149712
AGAP003722	ANXB10C	Other	Other	annexin B10-like	0.320183	0.34267	-0.0979241
AGAP003728		Other	Other	probable 18S rRNA (guanine-N(7))-methyltransferase	0.391368	0.448488	-0.196544
AGAP003732		Other	Other	nucleolar transcription factor 1	0.439826	0.332565	0.403297
AGAP003740		Other	Other	mitosis initiation fs(1)Ya	0.30741	0.332988	-0.115307
AGAP003743		Other	Other	augmin complex subunit dgt6	0.289655	0.366182	-0.338224
AGAP003748		Other	Other	uncharacterized protein LOC120897620 isoform X1	15.006	11.5237	0.380937
AGAP003757		Other	Other	AAEL014436- partial	2.84797	2.01916	0.496175
AGAP003763		Other	Other	AGAP003763-PA	0.431383	0.464987	-0.108222
AGAP003771		Other	Other	terminal uridylyltransferase Tailor-like	0.439008	0.421408	0.0590313
AGAP003773		Other	Other	uncharacterized protein LOC120952258	4.44369	3.9618	0.165604
AGAP003775		Other	Other	uncharacterized protein LOC120894297	6.59425	4.21652	0.645157
AGAP003776		Other	Other	AGAP003776-PA	5.71525	4.76866	0.261234
AGAP003777		Other	Other	uncharacterized protein LOC120894299	5.76907	6.78063	-0.23308
AGAP003778		Other	Other	uncharacterized protein LOC120894296	6.55009	5.22327	0.32656
AGAP003832		Other	Other	probable asparagine synthetase [glutamine-hydrolyzing]	0.281165	0.295962	-0.0739945
AGAP003841	SG10	SGP	salivary gland protein 10 [Source:VB Community Annotation]	threonine serine-rich mucin	0.0704415	0.166879	-1.24431
AGAP003861		Other	Other	peptide mitochondrial-like	0.136201	0.339197	-1.31639
AGAP003937		Other	Other	membrane-associated guanylate WW and PDZ domain-containing 1-like isoform X1	2.39611	2.00005	0.260656
AGAP003938		Other	Other	MNN4-like isoform X1	3.79343	3.08822	0.296729
AGAP003939		Other	Other	proteoglycan 4 isoform X2	4.97911	4.11594	0.274664
AGAP003944		Other	Other	rho GTPase-activating 100F isoform X1	2.14836	2.49635	-0.216586
AGAP003974		Other	Other	tRNA (cytidine(32) guanosine(34)-2 -O)-methyltransferase 1	0.448615	0.499056	-0.153722
AGAP004008		Other	Other	isoform A	0.33863	0.459486	-0.440314
AGAP004017		Other	Other	leucine-rich repeat-containing 4B-like	0.395472	0.227222	0.799472
AGAP004038	HPX8	Other	Other	chorion peroxidase	0.164445	0.382741	-1.21876
AGAP004052		Other	Other	homeobox prospero isoform X1	3.00438	3.11418	-0.0517831
AGAP004055		Other	Other	dihydrolipoyllysine-residue succinyltransferase component of 2-oxoglutarate dehydrogenase mitochondrial	2.10104	2.03901	0.0432395
AGAP004057	gatA	Other	Other	glutamyl-tRNA(Gln) amidotransferase subunit mitochondrial	0.396279	0.492403	-0.313324
AGAP004094		Other	Other	sterol carrier -2	0.288629	0.444518	-0.623027
AGAP004102		Other	Other	transmembrane 183	0.293111	0.444296	-0.600077
AGAP004108		Other	Other	lachesin-like isoform X1	0.248226	0.266305	-0.101423
AGAP004109		Other	Other	xaa-pro aminopeptidase	3.2886	3.04444	0.111299
AGAP004110		Other	Other	coiled-coil domain-containing 124	128.91	75.3152	0.77535
AGAP004113	mRpL55	Other	Other	39S ribosomal mitochondrial	749.278	502.833	0.575422
AGAP004133		Other	Other	AGAP004133-PA	0.392536	0.242697	0.693666
AGAP004148	CLIPB5	Other	Other	serine protease easter	2.43619	3.35751	-0.462764
AGAP004150		Other	Other	AGAP004150-PA	0.45718	0.465551	-0.0261777
AGAP004161		Other	Other	isoform K	9.88335	6.81635	0.536001
AGAP004163	GSTD7	GST	glutathione S-transferase delta class 7 [Source:VB Community Annotation]	glutathione S-transferase D7	3.18037	3.06903	0.0514118
AGAP004239		Other	Other	serine threonine- kinase polo	0.421295	0.408179	0.0456289
AGAP004243		Other	Other	general transcriptional corepressor trfA isoform X3	0.23062	0.283108	-0.295835
AGAP004263	TO1	Other	Other	antennal carrier TOL-2	4.91367	3.20496	0.616496
AGAP004272	GPRBOS	Other	Other	bride of sevenless	0.370269	0.422638	-0.190846
AGAP004281		Other	Other	double-stranded RNA-specific editase 1-like isoform X2	0.16555	0.305914	-0.885861
AGAP004316		SGP	Other	kDa salivary	5.75495	4.92449	0.224829
AGAP004329		Other	Other	ER membrane complex subunit 6	10.5224	9.27845	0.181507
AGAP004351		Other	Other	probable ATP-dependent RNA helicase DDX43	0.492996	0.487395	0.0164852
AGAP004366		Other	Other	delta-1-pyrroline-5-carboxylate mitochondrial	2.3213	2.3379	-0.0102809
AGAP004437		Other	Other	glycerol-3-phosphate mitochondrial isoform X1	4.05344	4.10561	-0.018447
AGAP004455	GNBPB1	Other	Other	GNBP	5.59008	4.38567	0.350071
AGAP004467		Other	Other	centromere kinetochore zw10	0.491559	0.443044	0.149914
AGAP004534		Other	Other	cathepsin b	0.441784	0.409652	0.108943
AGAP004549		Other	Other	yellow-like	4.0016	2.63386	0.603401
AGAP004558		Other	Other	nucleoporin Ndc1	0.271162	0.315568	-0.218796
AGAP004566		Other	Other	trypsin-1-like	0.3185	0.234948	0.438951
AGAP004579	cdk2	Other	Other	cyclin-dependent kinase 2	0.448967	0.340816	0.397618
AGAP004581		Other	Other	heat shock 70 A1-like	16.6884	9.70325	0.782306
AGAP004582		Other	Other	heat shock 70 A1-like	12.7979	8.25417	0.632707
AGAP004583		Other	Other	heat shock 70 A1-like	11.8937	8.91915	0.415219
AGAP004587		Other	Other	uncharacterized protein LOC120894327	0.375369	0.296096	0.342244
AGAP004614		Other	Other	DNA polymerase epsilon subunit 2	0.491909	0.3504	0.48939
AGAP004615		Other	Other	DNA polymerase epsilon catalytic subunit 1	0.34435	0.428728	-0.316188
AGAP004700		Other	Other	serine protease Hayan-like isoform X1	0.308419	0.26175	0.236704
AGAP004744	skap	Other	Other	succinate-- ligase [ADP-forming] subunit mitochondrial isoform X2	3.26195	2.38179	0.453689
AGAP004806	GALE6	Other	Other	32 kDa beta-galactoside-binding lectin lec-3-like	0.195609	0.13308	0.555673
AGAP004825		Other	Other	uncharacterized protein LOC120952140	0.23059	0.302939	-0.393697
AGAP004838		Other	Other	respirasome Complex Assembly Factor 1	0.304815	0.303918	0.00425237
AGAP004851		Other	Other	isoform A	0.236195	0.292153	-0.306743
AGAP004856		Other	Other	palmitoyltransferase ZDHHC16	0.435345	0.436837	-0.00493548
AGAP004859		Other	Other	serine protease snake-like	0.375822	0.338273	0.15186
AGAP004891		Other	Other	UPF0046	0.425587	0.4605	-0.113745
AGAP004944		Other	Other	heat shock 70 kDa cognate 4-like	2.59519	2.91752	-0.168903
AGAP004957		Other	Other	origin recognition complex subunit 1	0.309569	0.341809	-0.142929
AGAP004958		Other	Other	GPI ethanolamine phosphate transferase 2	0.318143	0.364742	-0.1972
AGAP004962		Other	Other	G2 mitotic-specific cyclin-B-like	0.222667	0.240045	-0.108418
AGAP004963		Other	Other	G2 mitotic-specific cyclin-B-like	0.267515	0.191222	0.484374
AGAP004977	PPO6	Other	Other	phenoloxidase 2-like	0.270831	0.276822	-0.0315666
AGAP004978	PPO9	Other	Other	phenoloxidase 2	0.214197	0.218111	-0.0261272
AGAP005005		Other	Other	TRPL translocation defect 14 isoform X1	5.04593	2.96733	0.765953
AGAP005025		Other	Other	histone H3	0.141824	0.254059	-0.841066
AGAP005026		Other	Other	histone H4	0.440516	0.446579	-0.0197208
AGAP005052		Other	Other	deoxyribodipyrimidine photo-lyase	0.2785	0.454854	-0.707727
AGAP005065		Other	Other	ENSANGG00000019205 partial	0.0393481	0.0511274	-0.377802
AGAP005074		Other	Other	isoform A	7.72931	5.07597	0.606657
AGAP005079		Other	Other	G alpha q subunit isoform X1	2.55549	2.39565	0.093184
AGAP005109		Other	Other	MICOS complex subunit MIC13 homolog QIL1	2.72796	2.07655	0.393637
AGAP005134		Other	Other	ATP synthase subunit mitochondrial	2.09711	2.18564	-0.0596505
AGAP005208	OBP20	OBP	odorant-binding protein 20 [Source:VB Community Annotation]	general odorant-binding 72-like	3.16151	2.01877	0.647138
AGAP005246	SRPN10	Other	Other	serine protease inhibitor 42Dd-like isoform X1	0.354928	0.467886	-0.398632
AGAP005251		Other	Other	potassium voltage-gated channel subfamily H member 8 isoform X1	2.02122	2.12331	-0.0710878
AGAP005253		Other	Other	SET and MYND domain-containing 4-like	0.375026	0.477427	-0.348289
AGAP005325		Other	Other	spermine synthase isoform X2	0.480205	0.402133	0.255978
AGAP005334	CTLMA2	Other	Other	CTLMA2	3.2178	2.59735	0.309038
AGAP005345		Other	Other	probable serine threonine- kinase kinX	0.316278	0.360609	-0.189241
AGAP005396		Other	Other	general transcriptional corepressor trfA-like	2.33046	2.61973	-0.168806
AGAP005399		Other	Other	paxillin isoform X3	2.81789	4.30026	-0.609811
AGAP005456	CPR15	CP	cuticular protein RR-1 family 15 [Source:VB Community Annotation]	cuticle -like	3.61586	3.67833	-0.0247125
AGAP005457		Other	Other	apyrase-like	4.92255	13.419	-1.4468
AGAP005459	CPR16	CP	cuticular protein RR-1 family 16 [Source:VB Community Annotation]	cuticle -like	5.53316	2.67948	1.04615
AGAP005483		Other	Other	transcription factor grauzone-like	0.298182	0.334931	-0.167669
AGAP005498		Other	Other	phospholipid scramblase 2-like isoform X1	4.25637	3.61242	0.236658
AGAP005499		Other	Other	farnesol dehydrogenase-like	3.75929	3.48194	0.110569
AGAP005501		Other	Other	farnesol dehydrogenase-like	3.10042	2.56857	0.271498
AGAP005502		Other	Other	farnesol dehydrogenase-like	2.59908	2.52175	0.0435772
AGAP005512		Other	Other	elongation of very long chain fatty acids 4-like	4.42793	3.621	0.290241
AGAP005527		Other	Other	uncharacterized protein LOC120961033 isoform X1	2.2167	2.04668	0.115124
AGAP005547		Other	Other	lethal(2)essential for life-like	0.126332	0.203367	-0.686863
AGAP005548		Other	Other	lethal(2)essential for life-like	0.0892909	0.14604	-0.709776
AGAP005612		Other	Other	pupal cuticle 36-like	3.90458	3.19701	0.288446
AGAP005621		Other	Other	NADH dehydrogenase [ubiquinone] 1 alpha subcomplex subunit 5	3.1956	2.0235	0.65923
AGAP005645		Other	Other	farnesol dehydrogenase-like	3.25865	7.57299	-1.21659
AGAP005705		Other	Other	transmembrane protease serine 9-like	0.0123555	0.0209437	-0.76137
AGAP005706		Other	Other	collagenase-like	0.0124449	0.0754934	-2.6008
AGAP005733		Other	Other	ankyrin repeat and SAM domain-containing 6-like	0.315348	0.414289	-0.393691
AGAP005795		Other	Other	sodium-coupled monocarboxylate transporter 1	0.380455	0.334177	0.187111
AGAP005812		Other	Other	elongator complex 5	0.27137	0.296964	-0.130026
AGAP005813		Other	Other	iron-sulfur cluster assembly scaffold	2.59863	2.02252	0.361601
AGAP005820		Other	Other	AGAP005820-PA	0.292577	0.477226	-0.705856
AGAP005829		Other	Other	microtubule-associated RP EB family member 1 isoform X1	0.277075	0.287889	-0.0552365
AGAP005848		Other	Other	angiopoietin-related 1-like	5.07911	3.11405	0.705786
AGAP005874		Other	Other	downstream neighbor of son homolog	0.347439	0.422853	-0.283396
AGAP005889		Other	Other	cold and drought-regulated CORA-like	4.53877	4.11492	0.141438
AGAP005917		Other	Other	ATP-dependent DNA helicase Q4	0.366573	0.468366	-0.353537
AGAP005939		Other	Other	DNA repair Rev1	0.41644	0.453327	-0.122444
AGAP005942		Other	Other	saxiphilin-like isoform X1	0.381966	0.479058	-0.326754
AGAP005949		Other	Other	2-acylglycerol O-acyltransferase 2-A-like	0.288528	0.360288	-0.320439
AGAP005986		Other	Other	fatty acyl- reductase wat-like	0.353652	0.357245	-0.0145852
AGAP005987		Other	Other	anachronism isoform X1	0.345826	0.347002	-0.00489777
AGAP005992	CYP302A1	CYP	cytochrome P450 [Source:VB Community Annotation]	cytochrome P450 mitochondrial	0.269971	0.355861	-0.398506
AGAP006009	CPR30	CP	cuticular protein RR-1 family 30 [Source:VB Community Annotation]	endocuticle structural glyco ABD-5-like	4.06606	5.19177	-0.352595
AGAP006023		Other	Other	tyrosine 3-monooxygenase isoform X2	0.474724	0.459733	0.0462929
AGAP006028	Rdl	Other	Other	gamma-aminobutyric acid receptor subunit beta isoform X1	3.32199	2.09568	0.664632
AGAP006032		Other	Other	AGAP006032-PA	2.60384	2.7311	-0.0688406
AGAP006054		Other	Other	divergent kinase domain 1B	0.333919	0.477173	-0.515015
AGAP006055		Other	Other	tonsoku	0.380824	0.489155	-0.361167
AGAP006062		Other	Other	ATPase family AAA domain-containing 5	0.395494	0.438499	-0.148917
AGAP006098	NOS	Other	Other	nanos isoform X1	0.386313	0.357344	0.112457
AGAP006099		Other	Other	cytochrome b-c1 complex subunit mitochondrial	2.48837	2.79777	-0.169076
AGAP006227		Other	Other	esterase B1-like	2.60144	3.35474	-0.366891
AGAP006233		Other	Other	mitochondrial cardiolipin hydrolase	0.391654	0.460781	-0.234504
AGAP006241		Other	Other	innexin inx5	0.118435	0.21173	-0.838128
AGAP006258	PPO2	Other	Other	phenoloxidase 2-like	0.159936	0.278557	-0.800481
AGAP006272		Other	Other	zinc finger 624-like	0.473616	0.298881	0.664145
AGAP006323		Other	Other	AGAP006323-PA	0.321911	0.417814	-0.376197
AGAP006365		Other	Other	RNA-binding 8A	2.80826	2.0125	0.480685
AGAP006378		Other	Other	serine-rich adhesin for platelets isoform X1	2.20683	2.32392	-0.0745861
AGAP006393		Other	Other	tethering factor for nuclear proteasome STS1	0.36246	0.490934	-0.437709
AGAP006395		Other	Other	phospholipase membrane-associated-like	0.451475	0.245567	0.878532
AGAP006396		Other	Other	phospholipase membrane-associated	0.447848	0.428306	0.0643668
AGAP006400		Other	Other	membrane-bound alkaline phosphatase-like	0.380046	0.493293	-0.37627
AGAP006404		Other	Other	AGAP006404-PA	0.211374	0.153781	0.458917
AGAP006426		Other	Other	myrosinase 1-like	2.1103	2.06974	0.0280016
AGAP006442		SGP	Other	probable salivary secreted peptide	0.211238	0.263392	-0.31834
AGAP006495		SGP	Other	secreted salivary basic peptide	0.224386	0.268098	-0.256776
AGAP006569		Other	Other	acetyl-coenzyme A synthetase	2.53869	2.0167	0.332088
AGAP006583		Other	Other	chymotrypsin inhibitor Ani s 6-like	0.00232934	0.033987	-3.86699
AGAP006606		Other	Other	zinc finger 174-like	0.395023	0.380652	0.0534644
AGAP006609		Other	Other	organic cation transporter -like	0.236685	0.261978	-0.146479
AGAP006611		Other	Other	E3 ubiquitin- ligase TRAIP	0.444965	0.426304	0.0618072
AGAP006654		Other	Other	3 beta-hydroxysteroid dehydrogenase Delta 5--	0.0322469	0.0529028	-0.714184
AGAP006656		Other	Other	RNA-binding Musashi homolog Rbp6 isoform X1	2.88063	2.18479	0.398886
AGAP006690		Other	Other	BTB POZ domain-containing 9-like	0.290063	0.202536	0.518184
AGAP006696		Other	Other	AGAP006696-PA	0.168482	0.112559	0.581906
AGAP006707		Other	Other	chymotrypsin 1	0.0934559	0.240153	-1.3616
AGAP006785		Other	Other	BTB POZ domain-containing 9	0.290502	0.366724	-0.336147
AGAP006795	Aper1	Other	Other	peritrophin A	0.217173	0.257232	-0.244228
AGAP006796		Other	Other	peritrophin A	0.192789	0.302999	-0.652293
AGAP006818		Other	Other	ribonucleoside-diphosphate reductase subunit M2 isoform X2	0.277878	0.269442	0.0444724
AGAP006930		Other	Other	zinc finger 624-like	0.301008	0.373522	-0.31139
AGAP006989		Other	Other	kinesin subito isoform X1	0.31381	0.421657	-0.426181
AGAP007026	Ccs	Other	Other	copper chaperone for superoxide dismutase	0.489616	0.41239	0.24764
AGAP007033	APL1C	Other	Other	APL1C	4.34072	3.19912	0.440257
AGAP007035	APL1B	Other	Other	APL1B	3.56565	4.06735	-0.189925
AGAP007036	APL1A	Other	Other	partial	4.61883	3.87359	0.253856
AGAP007039	LRIM4	Other	Other	leucine-rich repeat-containing G- coupled receptor 4-like	3.38934	4.06681	-0.262893
AGAP007076		Other	Other	nose resistant to fluoxetine 6	2.24158	2.57916	-0.202388
AGAP007107		Other	Other	dnaJ homolog 1	5.07574	3.75238	0.435811
AGAP007122		Other	Other	tubulin alpha-8 chain-like	0.177592	0.284854	-0.681662
AGAP007136	GPR5HT1A	Other	Other	5-hydroxytryptamine receptor-like	2.89709	3.12239	-0.108045
AGAP007160		Other	Other	lethal(2)essential for life-like isoform X1	2.96318	2.39712	0.305844
AGAP007178		Other	Other	AGAP007178	3.35538	2.03194	0.723617
AGAP007180		Other	Other	DNA N6-methyl adenine demethylase isoform X2	2.47721	2.0593	0.266562
AGAP007217		Other	Other	pre-mRNA-processing factor 19	0.407403	0.486003	-0.254509
AGAP007280		Other	Other	serine protease nudel	0.236096	0.336891	-0.512911
AGAP007287	OBP47	OBP	odorant-binding protein 47 [Source:VB Community Annotation]	general odorant-binding 67	5.43775	6.16443	-0.180957
AGAP007291	IAP4	Other	Other	inhibitor of apoptosis 1	33.2515	30.7664	0.112067
AGAP007292	IAP3	Other	Other	inhibitor of apoptosis 1	584.694	473.255	0.305064
AGAP007293	IAP7	Other	Other	death-associated inhibitor of apoptosis 1	11279.9	8974.87	0.329796
AGAP007296	APG12	Other	Other	autophagy 12-like	0.288198	0.254013	0.182156
AGAP007300		Other	Other	membrane-bound alkaline phosphatase-like	0.259583	0.384693	-0.567512
AGAP007309		Other	Other	succinate dehydrogenase [ubiquinone] iron-sulfur mitochondrial	3.7387	3.02512	0.305543
AGAP007312		Other	Other	AGAP007312-PC	0.473656	0.457116	0.0512803
AGAP007319		Other	Other	uncharacterized protein LOC120950109	23.4674	11.8184	0.989623
AGAP007320		Other	Other	AGAP007320-PA	0.259116	0.310335	-0.260229
AGAP007326		Other	Other	U7 snRNA-associated Sm LSm11	0.355742	0.478542	-0.427813
AGAP007343	LYSC2	Other	Other	lysozyme c-1	206.168	579.496	-1.49098
AGAP007364		Other	Other	maternal exuperantia-like isoform X1	0.20465	0.330153	-0.689973
AGAP007365		Other	Other	maternal exuperantia-like isoform X1	0.219318	0.166344	0.398855
AGAP007391		Other	Other	coenzyme Q-binding mitochondrial	2.93715	2.2717	0.370649
AGAP007402		Other	Other	E3 SUMO- ligase NSE2-like	0.056565	0.105448	-0.898545
AGAP007403		Other	Other	AGAP007403-PA	0.184287	0.30055	-0.705654
AGAP007405		Other	Other	E3 SUMO- ligase NSE2-like	0.160367	0.188542	-0.23351
AGAP007407	CTLMA4	Other	Other	CTLMA3 partial	2.48196	2.1861	0.183122
AGAP007413		Other	Other	mediator of DNA damage checkpoint 1	0.335448	0.419022	-0.320936
AGAP007417		Other	Other	E3 ubiquitin- ligase SHPRH	0.401533	0.452964	-0.173875
AGAP007454	LRIM8A	Other	Other	membrane glyco LIG-1	0.254269	0.382194	-0.587948
AGAP007456	LRIM8B	Other	Other	membrane glyco LIG-1	0.185607	0.214898	-0.2114
AGAP007458		Other	Other	E3 ubiquitin- ligase complex slx8-rfp subunit slx8-like	0.4962	0.489717	0.018973
AGAP007510		Other	Other	isoform A	0.437074	0.349752	0.321543
AGAP007556		Other	Other	titin isoform X1	2.30754	2.74448	-0.250176
AGAP007572		Other	Other	retinol dehydrogenase 12-like	2.2871	2.21198	0.0481804
AGAP007598		Other	Other	dual specificity kinase zak2	0.188547	0.307171	-0.704116
AGAP007602		Other	Other	uncharacterized protein LOC121601213 isoform X1	0.237313	0.0997514	1.25038
AGAP007603		Other	Other	otefin	0.342159	0.362416	-0.0829834
AGAP007616		Other	Other	mucin-5AC-like isoform X2	0.392813	0.359256	0.12883
AGAP007622	ANCE1	Other	Other	angiotensin-converting enzyme-like	0.0994235	0.140151	-0.495326
AGAP007642	Pfk	Other	Other	ATP-dependent 6-phosphofructokinase isoform X1	2.04419	2.15508	-0.076212
AGAP007738		Other	Other	AGAP007738- partial	0.182766	0.236599	-0.372441
AGAP007760		Other	Other	uncharacterized protein LOC120906543	3.8486	3.82127	0.0102846
AGAP007767		Other	Other	AGAP007767-PA	0.343164	0.366095	-0.0933211
AGAP007775		Other	Other	ATP-dependent DNA helicase PIF1	0.215462	0.343619	-0.673376
AGAP007778		Other	Other	DNA-directed RNA mitochondrial	2.65595	2.97983	-0.166003
AGAP007786		Other	Other	isocitrate dehydrogenase [NAD] subunit mitochondrial	3.38867	2.99506	0.178133
AGAP007823		Other	Other	meiosis regulator and mRNA stability factor 1	0.23424	0.293757	-0.326633
AGAP007851		SGP	Other	kDa salivary secreted	2.28222	2.17114	0.07198
AGAP007852		Other	Other	probable aconitate mitochondrial	2.4098	2.85964	-0.246919
AGAP007857		Other	Other	restin homolog	2.6883	2.46702	0.123927
AGAP007858		Other	Other	lysine--tRNA ligase-like isoform X2	0.414855	0.260642	0.670538
AGAP007859		Other	Other	facilitated trehalose transporter Tret1-like	0.360986	0.431915	-0.258805
AGAP007906		Other	Other	serine protease inhibitor Kazal-type 1-like	0.190238	0.285631	-0.586341
AGAP007959		Other	Other	AGAP007959-PA	0.295391	0.412455	-0.481611
AGAP007964		Other	Other	tudor domain-containing 5	0.350377	0.392956	-0.16546
AGAP007975		Other	Other	dihydrolipoyllysine-residue acetyltransferase component of pyruvate dehydrogenase mitochondrial isoform X1	3.68117	2.08063	0.823141
AGAP008015		Other	Other	lamin Dm0-like	0.354624	0.341158	0.0558471
AGAP008020	CYP12F2	CYP	cytochrome P450 [Source:VB Community Annotation]	cytochrome P450 CYP12A2-like	38.073	30.9342	0.299566
AGAP008027		Other	Other	slowmo	4.2628	3.2871	0.374986
AGAP008040		Other	Other	zinc finger 236 isoform X1	0.247458	0.289618	-0.22697
AGAP008116		Other	Other	vegetative cell wall gp1-like	0.0551524	0.0657339	-0.253214
AGAP008163		Other	Other	NHP2 1 homolog	0.454373	0.457934	-0.011264
AGAP008217	CYP6Z3	CYP	cytochrome P450 [Source:VB Community Annotation]	cytochrome P450 6d3-like	23.0744	23.9902	-0.0561481
AGAP008218	CYP6Z2	CYP	cytochrome P450 [Source:VB Community Annotation]	cytochrome P450 6d3-like	3.09114	4.3476	-0.49208
AGAP008244		Other	Other	serine-rich adhesin for platelets-like isoform X2	4.11782	5.86774	-0.510926
AGAP008273		Other	Other	tensin-3 isoform X2	3.53394	3.276	0.109342
AGAP008280	D7r5	SGP	D7 short form salivary protein [Source:VB Community Annotation]	37 kDa salivary gland allergen Aed a 2-like	0.310588	0.402806	-0.375086
AGAP008295	TRYP2	Other	Other	ame: Full=Trypsin-2 ame: Full=Antryp2 Flags: Precursor	0.174915	0.26469	-0.597651
AGAP008311		Other	Other	acylphosphatase-2	4.22048	2.91371	0.53455
AGAP008331		Other	Other	GATOR complex Wdr59-like isoform X2	4.19861	3.68774	0.187174
AGAP008340		Other	Other	zinc finger 879-like isoform X3	0.481565	0.376673	0.354417
AGAP008358	CYP4H17	CYP	cytochrome P450 [Source:VB Community Annotation]	cytochrome P450 4d1-like	2.45173	3.08509	-0.331516
AGAP008359		Other	Other	sodium-coupled monocarboxylate transporter 1-like	2.85344	6.63926	-1.21832
AGAP008369		Other	Other	AGAP008369- partial	0.275847	0.32499	-0.236529
AGAP008372		Other	Other	zinc carboxypeptidase-like	0.255114	0.438429	-0.781201
AGAP008391		Other	Other	ankyrin repeat RF_0381 isoform X2	2.31666	4.50923	-0.960837
AGAP008428		Other	Other	N-alpha-acetyltransferase 40	0.222683	0.302188	-0.440451
AGAP008429		Other	Other	zinc finger 429-like	0.246058	0.407811	-0.728903
AGAP008430		Other	Other	zinc finger 14	0.398512	0.415198	-0.0591753
AGAP008435		Other	Other	transient receptor potential-gamma isoform X1	3.00339	2.0019	0.585219
AGAP008436	ABCC11	Other	Other	canalicular multispecific organic anion transporter 2-like	0.329362	0.251697	0.387986
AGAP008444	CPLCG1	CP	cuticular protein CPLCG family (CPLCG1) [Source:VB Community Annotation]	adult cuticle 1-like	0.246577	0.311702	-0.338131
AGAP008533		Other	Other	cyclin-dependent kinase 5 activator 1	2.65874	2.37794	0.161033
AGAP008537		Other	Other	homocysteine S-methyltransferase 1-like	0.378532	0.389834	-0.0424412
AGAP008539		Other	Other	mitochondrial import inner membrane translocase subunit TIM44	0.219037	0.214539	0.0299334
AGAP008638		Other	Other	histone -like	0.327529	0.319754	0.0346632
AGAP008654	TEP12	Other	Other	CD109 antigen-like	2.59821	2.36456	0.135948
AGAP008724		Other	Other	cytochrome c oxidase subunit mitochondrial	3.36582	2.49999	0.429036
AGAP008739		Other	Other	BTB POZ domain-containing 9	0.300331	0.324907	-0.113474
AGAP008740		Other	Other	AGAP008740- partial	6.70318	2.33902	1.51894
AGAP008764		Other	Other	venom dipeptidyl peptidase 4-like isoform X3	3.35934	2.26564	0.568261
AGAP008769		Other	Other	very long-chain specific acyl- mitochondrial-like isoform X1	0.268227	0.399202	-0.573664
AGAP008783		Other	Other	hepatic	0.183302	0.309239	-0.7545
AGAP008836		Other	Other	crossover junction endonuclease MUS81	0.320608	0.458602	-0.516431
AGAP008839		Other	Other	SET and MYND domain-containing 4	2.52348	4.44718	-0.817479
AGAP008859		Other	Other	pneumococcal serine-rich repeat isoform X1	2.89198	2.06948	0.482788
AGAP008879		Other	Other	AGAP008879-PA	0.315343	0.410821	-0.38159
AGAP008892		Other	Other	glycine-rich cell wall structural -like	2.25653	4.60796	-1.03002
AGAP008919		Other	Other	AGAP008919- partial	2.45735	2.03444	0.272472
AGAP008923		Other	Other	AGAP008923-PA	7.35962	5.16757	0.510146
AGAP008955		Other	Other	cytochrome b-c1 complex subunit mitochondrial isoform X1	2.3893	3.13065	-0.38987
AGAP008962		Other	Other	maltase 2-like	0.273996	0.456817	-0.737464
AGAP008968		Other	Other	leech-derived tryptase inhibitor C-like	0.0757224	0.134246	-0.826091
AGAP009010		Other	Other	zinc finger weckle-like	0.418794	0.324545	0.367821
AGAP009050		Other	Other	cyclic nucleotide-gated cation channel subunit A isoform X1	3.53393	2.15003	0.716915
AGAP009056		Other	Other	Juvenile hormone-inducible	2.69001	2.6369	0.0287684
AGAP009072		Other	Other	probable NADH dehydrogenase [ubiquinone] iron-sulfur mitochondrial	4.45418	2.64675	0.75094
AGAP009122		Other	Other	trypsin-1-like	0.00295817	0.0201912	-2.77095
AGAP009128		Other	Other	mitochondrial basic amino acids transporter	2.56553	3.36934	-0.393212
AGAP009194	GSTE2	GST	glutathione S-transferase epsilon class 2 [Source:VB Community Annotation]	glutathione S transferase class partial	2.68658	3.37634	-0.329688
AGAP009214	CLIPB11	Other	Other	serine protease grass-like	2.74415	3.02974	-0.142835
AGAP009216		Other	Other	phenoloxidase-activating factor 3-like	0.00422302	0.0196257	-2.2164
AGAP009223		Other	Other	zinc finger 573-like	3.0723	2.29144	0.423066
AGAP009241	CYP4C36	CYP	cytochrome P450 [Source:VB Community Annotation]	cytochrome P450 4C1-like	0.36559	0.397356	-0.120203
AGAP009246	CYP4C27	Other	Other	cytochrome P450 4C1-like	2.92366	2.71751	0.105487
AGAP009254		Other	Other	PRRC1-like	0.424292	0.417523	0.0232015
AGAP009273		Other	Other	serine protease 53-like	4.79185	10.6181	-1.14787
AGAP009275	Sk	Other	Other	sulfakinin prepro	0.223382	0.24297	-0.12126
AGAP009295		Other	Other	E3 ubiquitin- ligase RNF123	0.334163	0.474181	-0.504888
AGAP009315		Other	Other	adenylate cyclase type 3	3.06634	2.68536	0.191398
AGAP009338		Other	Other	cell division cycle 20 homolog	0.393421	0.497748	-0.339341
AGAP009381		Other	Other	clavesin-1-like isoform X2	0.161571	0.227655	-0.494677
AGAP009384		Other	Other	AGAP009384- partial	54.8186	36.8106	0.574541
AGAP009404		Other	Other	beta-1,4-glucuronyltransferase 1-like	0.492249	0.497327	-0.0148059
AGAP009405	CPAP3-E	CP	cuticular protein [Source:VB Community Annotation]	obstructor-E	2.37217	2.72296	-0.198969
AGAP009415		Other	Other	1-acyl-sn-glycerol-3-phosphate acyltransferase alpha-like isoform X2	2.82962	2.17832	0.377387
AGAP009434		Other	Other	probable serine hydrolase	2.01892	2.03379	-0.0105907
AGAP009442		Other	Other	cyclin-dependent kinases regulatory subunit	0.465666	0.371734	0.325024
AGAP009448		Other	Other	SET and MYND domain-containing 4-like	0.433885	0.496068	-0.193223
AGAP009450		Other	Other	AGAP009450- partial	5.93401	6.06333	-0.0311031
AGAP009459	cdk1	Other	Other	cyclin-dependent kinase 1	0.304873	0.37286	-0.290425
AGAP009478		Other	Other	AGAP009478- partial	0.419213	0.310695	0.432184
AGAP009485		Other	Other	tRNA-splicing endonuclease subunit Sen2	0.364753	0.481695	-0.401198
AGAP009489		Other	Other	cytidine deaminase-like	4.40731	2.7336	0.689096
AGAP009522		Other	Other	fibronectin type-III domain-containing 3A isoform X1	3.96762	2.18167	0.862843
AGAP009526		Other	Other	cytochrome c oxidase subunit mitochondrial	6.06752	3.70525	0.711538
AGAP009537		Other	Other	cytochrome c-2	4.07531	2.42785	0.747233
AGAP009542		Other	Other	homeotic spalt-major isoform X1	5.30513	2.69354	0.977882
AGAP009550		Other	Other	dynein heavy chain axonemal-like	0.338164	0.466244	-0.46336
AGAP009593	CP	Other	Other	zinc carboxypeptidase A 1	0.203571	0.499689	-1.2955
AGAP009598		Other	Other	voltage-dependent calcium channel subunit alpha-2 delta-4 isoform X1	3.35279	2.26891	0.563365
AGAP009603	SLC25A27	Other	Other	mitochondrial uncoupling 4 isoform X2	2.25798	2.21034	0.0307667
AGAP009609		Other	Other	homogentisate 1,2-dioxygenase	2.17373	2.0201	0.105747
AGAP009623	GAPDH	Other	Other	glyceraldehyde-3-phosphate dehydrogenase 2	3.65022	2.71921	0.424797
AGAP009635		Other	Other	glycine-rich RNA-binding -like	3.11573	2.2795	0.450854
AGAP009656		Other	Other	zinc finger 845-like	0.484029	0.415489	0.220282
AGAP009680		Other	Other	cilia- and flagella-associated 20	0.293977	0.40691	-0.469004
AGAP009682		Other	Other	uncharacterized protein LOC120958729	0.402443	0.385217	0.0631142
AGAP009684		Other	Other	proton-coupled folate transporter-like	0.0723226	0.123708	-0.774418
AGAP009730		Other	Other	neither inactivation nor afterpotential C	0.429593	0.430953	-0.00455962
AGAP009751	ANCE2	Other	Other	angiotensin-converting enzyme-like isoform X1	0.296954	0.390415	-0.39477
AGAP009771		Other	Other	transcriptional regulator of yeast form adherence 4-like isoform X1	2.58	2.17283	0.247795
AGAP009782		Other	Other	methylosome 50-like	0.255983	0.425586	-0.733404
AGAP009787		Other	Other	dnaJ homolog subfamily C member 28	3.11575	2.2073	0.4973
AGAP009790	CPAP3-B	CP	cuticular protein [Source:VB Community Annotation]	obstructor-E	2.71196	3.11216	-0.198581
AGAP009792		Other	Other	importin subunit alpha	0.251716	0.314802	-0.322647
AGAP009793		Other	Other	blast:Peroxidasin homolog	2.02948	2.10786	-0.0546718
AGAP009800		Other	Other	RIP	0.471699	0.422915	0.157497
AGAP009810		Other	Other	peptidyl-prolyl cis-trans isomerase E	0.311569	0.327996	-0.0741235
AGAP009844	CLIPB15	Other	Other	CLIPB15 partial	3.68274	3.943	-0.0985152
AGAP009859		Other	Other	uncharacterized protein LOC120960014	3.45965	2.09731	0.722088
AGAP009867		Other	Other	ATPase N2B	4.40244	3.0525	0.528311
AGAP009871	CPR75	CP	cuticular protein RR-1 family 75 [Source:VB Community Annotation]	endocuticle structural glyco ABD-4	5.47709	2.16188	1.34112
AGAP009874	CPR76	CP	cuticular protein RR-1 family 76 [Source:VB Community Annotation]	larval cuticle LCP-30	9.98547	3.88504	1.3619
AGAP009879	CPR81	CP	cuticular protein RR-1 family 81 [Source:VB Community Annotation]	cuticle -like	2.8575	2.33004	0.294397
AGAP009909		Other	Other	AGAP009909- partial	0.231425	0.271855	-0.23229
AGAP009918		Other	Other	AGAP009918- partial	0.355486	0.425307	-0.258711
AGAP009946	GSTMS3	Other	Other	microsomal glutathione S-transferase 1-like	2.53135	3.388	-0.420529
AGAP009978	DUOX	Other	Other	dual oxidase	0.353798	0.46705	-0.400648
AGAP009980		Other	Other	SWI SNF-related matrix-associated actin-dependent regulator of chromatin subfamily A containing DEAD H box 1 homolog	0.499667	0.387873	0.365381
AGAP010027		Other	Other	AGAP010027- partial	0.0386111	0.124232	-1.68595
AGAP010032		Other	Other	ciliogenesis-associated TTC17-interacting -like	3.23853	3.75618	-0.213927
AGAP010047		Other	Other	toxin 14	0.249009	0.26749	-0.10329
AGAP010056		Other	Other	beta-hexosaminidase subunit beta-like	0.343359	0.238333	0.526737
AGAP010057		Other	Other	neuronal acetylcholine receptor subunit non-alpha-3-like	4.80599	3.96861	0.2762
AGAP010066		Other	Other	mpv17	5.83052	3.76701	0.630204
AGAP010110		Other	Other	AGAP010110- partial	0.372209	0.154447	1.269
AGAP010118		Other	Other	AGAP010118- partial	0.197343	0.0828502	1.25213
AGAP010147		Other	Other	myosin heavy muscle isoform X33	2.39562	2.34904	0.0283299
AGAP010159		Other	Other	deoxyuridine 5 -triphosphate nucleotidohydrolase	0.201015	0.400474	-0.994404
AGAP010198		Other	Other	ribonucleoside-diphosphate reductase large subunit-like	0.278842	0.359613	-0.366995
AGAP010219	Mcm6	Other	Other	DNA replication licensing factor Mcm6	0.40068	0.426345	-0.0895699
AGAP010220		Other	Other	proliferating cell nuclear antigen	0.450028	0.455339	-0.0169242
AGAP010226		Other	Other	uncharacterized polypeptide	3.75532	2.45003	0.616139
AGAP010240	ESP	Other	Other	serine protease	5.54568	2.61643	1.08377
AGAP010250		Other	Other	1,5-anhydro-D-fructose reductase isoform X4	0.49125	0.348174	0.496647
AGAP010256		Other	Other	AGAP010256- partial	0.19385	0.124263	0.64154
AGAP010282		Other	Other	DNA mismatch repair spellchecker 1	0.352553	0.349303	0.0133618
AGAP010295		Other	Other	muscle calcium channel subunit alpha-1-like isoform X5	3.90023	2.80849	0.473767
AGAP010318		Other	Other	guanine nucleotide-binding subunit beta-5	0.424687	0.37976	0.161315
AGAP010327		Other	Other	serine threonine- kinase meng-po-like isoform X1	3.86335	2.48621	0.635906
AGAP010364		Other	Other	AGAP010364- partial	0.49637	0.473365	0.0684631
AGAP010377		Other	Other	SET domain-containing -8-like	4.44671	2.99529	0.570042
AGAP010381		Other	Other	SET domain-containing -8	2.8209	2.5897	0.123368
AGAP010400		Other	Other	senecionine N-oxygenase-like	2.10344	2.0212	0.0575418
AGAP010429		Other	Other	succinate dehydrogenase [ubiquinone] flavo mitochondrial	2.95333	2.34918	0.330185
AGAP010474		Other	Other	anoctamin-4 isoform X2	0.368085	0.259234	0.50578
AGAP010531		Other	Other	microfibril-associated glyco 4-like	5.16152	2.09351	1.30187
AGAP010540		Other	Other	uncharacterized protein LOC120956433	0.280513	0.316887	-0.175903
AGAP010601	ILP4	Other	Other	probable insulin-like peptide 2 isoform X1	0.401431	0.452189	-0.171771
AGAP010636		Other	Other	toll-like isoform X2	0.24974	0.242325	0.0434858
AGAP010645		Other	Other	digestive cysteine ase 1	0.346044	0.455445	-0.39632
AGAP010672		Other	Other	succinate dehydrogenase cytochrome b560 mitochondrial-like	2.55817	2.9433	-0.20232
AGAP010716		Other	Other	HIG1 domain family member mitochondrial-like	3.51413	2.27057	0.630113
AGAP010789		Other	Other	multiple epidermal growth factor-like domains 10	0.209167	0.357231	-0.772198
AGAP010812	TEP4	Other	Other	thioester-containing partial	3.30918	2.76187	0.260832
AGAP010814	TEP6	Other	Other	thioester-containing partial	3.76037	2.03975	0.882486
AGAP010815	TEP1	Other	Other	thioester-containing partial	8.70158	3.85768	1.17354
AGAP010816	TEP3	Other	Other	thioester-containing partial	5.44684	4.45213	0.290924
AGAP010818		Other	Other	thioester-containing partial	33.9543	24.0251	0.499048
AGAP010833	CLIPB14	Other	Other	partial	6.28525	8.08752	-0.363728
AGAP010835		Other	Other	DNA replication complex GINS PSF1-like	0.277314	0.313427	-0.176608
AGAP010857		Other	Other	sodium-dependent nutrient amino acid transporter 1-like isoform X1	2.20397	2.27402	-0.0451389
AGAP010860		Other	Other	sodium-dependent nutrient amino acid transporter 1-like	2.78442	2.64809	0.0724262
AGAP010879		Other	Other	phospholipase A2-like	0.324243	0.291215	0.154992
AGAP010961	CYP6AK1	CYP	cytochrome P450 [Source:VB Community Annotation]	probable cytochrome P450 6g2 isoform X1	0.281361	0.410538	-0.545093
AGAP011044		Other	Other	SERAC1 isoform X1	3.04995	2.17213	0.489677
AGAP011049		Other	Other	trichohyalin-like isoform X4	2.17404	2.02313	0.103794
AGAP011054	TPX2	Other	Other	peroxiredoxin 1	0.498259	0.461671	0.110031
AGAP011066		Other	Other	aldo-keto reductase family 1 member B1-like	7.86681	10.3415	-0.394594
AGAP011067		Other	Other	sine oculis	0.25784	0.238966	0.109667
AGAP011068		Other	Other	aldo-keto reductase family 1 member B1-like	3.18832	2.86919	0.152151
AGAP011072		Other	Other	AGAP011075- partial	0.404068	0.451157	-0.159031
AGAP011096		Other	Other	CCAAT enhancer-binding	7.14043	4.34866	0.715442
AGAP011183		Other	Other	AGAP011183- partial	3.5098	2.81755	0.316949
AGAP011193		Other	Other	histone H1-like	0.188712	0.248457	-0.396808
AGAP011212		Other	Other	AGAP011212-PA	0.360731	0.489317	-0.439844
AGAP011220		Other	Other	borealin-like isoform X1	0.349129	0.42718	-0.291083
AGAP011222		Other	Other	isoform A	2.31034	2.34145	-0.0192924
AGAP011223		Other	Other	microfibril-associated glyco 4-like	0.294712	0.140859	1.06505
AGAP011232		Other	Other	SET and MYND domain-containing 4-like	0.365276	0.439763	-0.267741
AGAP011238		Other	Other	SET and MYND domain-containing 4-like	0.316503	0.290259	0.124878
AGAP011288		Other	Other	DPH3 homolog	2.34304	2.25698	0.0539901
AGAP011379	GPRFZ1	Other	Other	frizzled	2.33655	2.39445	-0.0353143
AGAP011440		Other	Other	nucleolar 9	0.431243	0.487956	-0.178249
AGAP011503		Other	Other	partial	6.24378	5.09068	0.294562
AGAP011531		Other	Other	methanethiol oxidase	12.5232	13.6876	-0.128267
AGAP011564		Other	Other	UDP-glycosyltransferase UGT5-like	3.90677	4.94013	-0.33857
AGAP011582	APG3	Other	Other	ubiquitin-like-conjugating enzyme ATG3	2.22199	2.03035	0.130125
AGAP011599		Other	Other	AGAP011599- partial	0.381584	0.32075	0.250552
AGAP011622		Other	Other	cortex isoform X1	0.246611	0.466362	-0.919212
AGAP011623		Other	Other	structural maintenance of chromosomes 5	0.299463	0.334458	-0.159448
AGAP011652		Other	Other	spermatogenesis-associated 5 1	0.443732	0.428902	0.0490392
AGAP011674		Other	Other	zinc finger 699-like	0.456149	0.385527	0.242671
AGAP011676		Other	Other	mitochondrial uncoupling 2-like	0.329784	0.347736	-0.0764695
AGAP011680		Other	Other	facilitated trehalose transporter Tret1-2 homolog	3.1774	3.98176	-0.32556
AGAP011697		Other	Other	AGAP011697-PA	7.17197	4.94605	0.536091
AGAP011698		Other	Other	deoxyribonuclease I	18.8229	19.2027	-0.0288156
AGAP011713		Other	Other	ribonuclease P subunit p29	0.374179	0.444597	-0.248768
AGAP011739		Other	Other	uncharacterized protein LOC120904379 isoform X1	0.201436	0.261939	-0.378914
AGAP011750		Other	Other	alpha-N-acetylglucosaminidase	0.185804	0.194167	-0.0635125
AGAP011774		Other	Other	AGAP011774-PA	0.40611	0.399828	0.0224935
AGAP011775		Other	Other	PHD finger 7-like	0.218266	0.435505	-0.9966
AGAP011784		Other	Other	AGAP011784- partial	5.82499	9.54543	-0.712554
AGAP011785	CLIPE6	Other	Other	phenoloxidase-activating factor 2-like	4.98496	5.08077	-0.0274651
AGAP011845		Other	Other	Histone H2A	0.378393	0.388269	-0.0371711
AGAP011874		Other	Other	kinesin KIF12 isoform X1	3.76524	3.65269	0.0437819
AGAP011878		Other	Other	AGAP011878- partial	9.22949	4.86774	0.922998
AGAP011879		Other	Other	methyltransferase 22 isoform X1	8.38268	3.34463	1.32557
AGAP011897		Other	Other	AGAP011897- partial	0.168974	0.316397	-0.904932
AGAP011982		Other	Other	AGAP011982- partial	5.67929	3.33889	0.766342
AGAP011997		Other	Other	cytosolic Fe-S cluster assembly factor NUBP1 homolog	350.534	860.066	-1.29489
AGAP012006		Other	Other	phosphatase 1 regulatory subunit 12B-like isoform X1	2.5796	2.00432	0.364035
AGAP012007		Other	Other	zinc finger 585B-like	5.01622	4.666	0.104416
AGAP012008		Other	Other	Na(+) H(+) exchange regulatory cofactor NHE-RF1	3.06471	2.30267	0.41244
AGAP012017		Other	Other	AGAP012017-PA	0.307718	0.28014	0.135461
AGAP012032		Other	Other	basement membrane proteoglycan-like	0.38305	0.250997	0.609861
AGAP012037	CLIPB20	Other	Other	CLIP domain-containing serine protease B15-like isoform X2	9.7914	6.07225	0.689284
AGAP012040		Other	Other	AGAP012040- partial	0.352295	0.405779	-0.203912
AGAP012048		Other	Other	probable citrate synthase mitochondrial	2.63539	2.20512	0.257158
AGAP012053		Other	Other	trehalase isoform X2	67.0877	104.68	-0.641872
AGAP012069		Other	Other	calpain-2 catalytic subunit-like	2.55557	3.76192	-0.557824
AGAP012071		Other	Other	lactoylglutathione lyase	12.2315	8.23975	0.569926
AGAP012091		Other	Other	AGAP012092- partial	0.414568	0.320287	0.372242
AGAP012092		Other	Other	AGAP012092- partial	178.831	152.648	0.22839
AGAP012100	RpS26	Other	Other	40S ribosomal S26	0.329298	0.403791	-0.294215
AGAP012106		Other	Other	ATP synthase subunit mitochondrial	2.49934	2.125	0.234083
AGAP012107		Other	Other	SUMO-conjugating enzyme UBC9-B	0.241297	0.206179	0.226913
AGAP012113		Other	Other	ubiquitin carboxyl-terminal hydrolase	0.439954	0.477718	-0.118805
AGAP012114	PBD2	Other	Other	piggyBac transposable element-derived 4-like	0.402862	0.304271	0.404931
AGAP012120		Other	Other	ATM interactor	0.46457	0.405107	0.197591
AGAP012126		Other	Other	acyl- thioesterase 1	342.652	238.72	0.521423
AGAP012130	ATN	Other	Other	allatotropins-like	339.044	209.181	0.696717
AGAP012148		Other	Other	mitogen-activated kinase p38b-like isoform X1	3.01635	3.67037	-0.283123
AGAP012152		Other	Other	F-box FBD LRR-repeat At1g16940	36.037	19.2436	0.905099
AGAP012161		Other	Other	guanylate cyclase 32E isoform X1	3.01326	3.69275	-0.293372
AGAP012188		Other	Other	cytochrome b-c1 complex subunit 7	2.31842	2.60483	-0.168046
AGAP012189		Other	Other	lysophosphatidylserine lipase ABHD12 isoform X3	16.3053	15.6583	0.0584093
AGAP012190		Other	Other	AGAP012190- partial	27.7415	17.3669	0.675702
AGAP012191		Other	Other	succinate dehydrogenase assembly factor mitochondrial	19.7265	27.5858	-0.483785
AGAP012193		Other	Other	NEDD8-conjugating enzyme UBE2F	17.4777	14.8365	0.23637
AGAP012194		Other	Other	dnaJ homolog subfamily B member 6 isoform X1	4.57937	3.30218	0.471731
AGAP012202		Other	Other	histone H2B	182.857	178.223	0.037035
AGAP012261		Other	Other	UDP-glucose 4-epimerase	2.56939	2.13773	0.265348
AGAP012291	CYP9J3	Other	Other	cytochrome P450 9e2-like	0.347621	0.338611	0.0378895
AGAP012293	CYP9L3	CYP	cytochrome P450 [Source:VB Community Annotation]	probable cytochrome P450 9f2	0.374536	0.310329	0.271303
AGAP012295	CYP9L1	CYP	cytochrome P450 [Source:VB Community Annotation]	probable cytochrome P450 9f2	0.428453	0.490643	-0.195536
AGAP012296	CYP9J5	CYP	cytochrome P450 [Source:VB Community Annotation]	cytochrome P450	0.402303	0.471827	-0.229976
AGAP012329		Other	Other	AGAP012329-PA	0.321005	0.26168	0.294793
AGAP012375		Other	Other	aurora borealis	0.126161	0.148501	-0.235203
AGAP012388		Other	Other	AGAP012388- partial	8.51712	4.23396	1.00836
AGAP012394		Other	Other	peptide methionine sulfoxide reductase	15.0797	14.0929	0.0976397
AGAP012477		Other	Other	gamma-butyrobetaine dioxygenase	0.205555	0.244464	-0.250099
AGAP012532		Other	Other	AGAP012532- partial	0.202089	0.223663	-0.14633
AGAP012547		Other	Other	flotillin-2 isoform X1	744.61	429.465	0.793946
AGAP012553		Other	Other	AGAP012553-PA	0.281363	0.133416	1.0765
AGAP012586		Other	Other	histone H4	0.185323	0.355101	-0.938192
AGAP012587		Other	Other	AGAP012587- partial	20.0614	22.086	-0.138711
AGAP012622		Other	Other	PXMP2 4 family 4-like	0.446519	0.272504	0.712446
AGAP012624		Other	Other	annexin B10-like	4.28134	3.14936	0.443001
AGAP012625		Other	Other	annexin B10-like	91.2975	86.3874	0.079754
AGAP012635		Other	Other	AGAP012635- partial	0.166559	0.100515	0.728616
AGAP012637		Other	Other	spidroin-2-like	6.82242	8.08982	-0.245825
AGAP012641		Other	Other	1,5-anhydro-D-fructose reductase	0.0924496	0.371673	-2.0073
AGAP012648		Other	Other	luciferin sulfotransferase-like	2.32562	2.7551	-0.244492
AGAP012660		Other	Other	transmembrane 9 superfamily member 3	0.126814	0.148593	-0.228651
AGAP012662		Other	Other	omega-amidase NIT2-like	177.346	254.45	-0.520816
AGAP012669		Other	Other	modifier of mdg4 isoform X1	0.0195691	0.0324422	-0.729293
AGAP012674		Other	Other	AGAP009387- partial	0.336017	0.376353	-0.163553
AGAP012677		Other	Other	death-associated inhibitor of apoptosis 1-like	0.386558	0.370305	0.0619679
AGAP012703	TO2	Other	Other	antennal carrier TOL-2	3.7222	3.17221	0.230667
AGAP012718		Other	Other	proline dehydrogenase mitochondrial isoform X1	9.99662	6.63909	0.590455
AGAP012729		Other	Other	rab 6	19.4657	20.074	-0.0443954
AGAP012743		Other	Other	probable DNA replication complex GINS PSF2	0.341174	0.276933	0.300969
AGAP012744		Other	Other	LIM and senescent cell antigen-like-containing domain 1 isoform X1	0.22269	0.208647	0.0939697
AGAP012745		Other	Other	membrane alanyl aminopeptidase-like	0.1576	0.22943	-0.541782
AGAP012746		Other	Other	phytanoyl- dioxygenase domain-containing 1	36.6731	52.0563	-0.505351
AGAP012751		Other	Other	E3 ubiquitin- ligase MYLIP	38.1426	39.0822	-0.0351102
AGAP012755		Other	Other	ER lumen -retaining receptor	4.22235	4.01624	0.0721993
AGAP012766		Other	Other	charlatan isoform X1	0.488056	0.425989	0.196228
AGAP012768		Other	Other	AGAP012768- partial	0.256905	0.204285	0.330654
AGAP012772		Other	Other	zinc transporter ZIP10	5.02471	6.16119	-0.29417
AGAP012780		Other	Other	PAN2-PAN3 deadenylation complex catalytic subunit PAN2 isoform X2	3.96085	2.23521	0.825397
AGAP012784		Other	Other	annexin B10-like	12.7702	14.0511	-0.137903
AGAP012798		Other	Other	40S ribosomal S11	0.0820439	0.250936	-1.61285
AGAP012801	NIT8503	Other	Other	omega-amidase NIT2-like	79.5121	97.7597	-0.298066
AGAP012802		Other	Other	xaa-pro aminopeptidase	0.383113	0.329952	0.215511
AGAP012812		Other	Other	KRTCAP2 homolog	0.085266	0.138388	-0.698678
AGAP012813		Other	Other	spondin-1	23.5634	40.2316	-0.77178
AGAP012822		Other	Other	replication termination factor 2	0.307149	0.494831	-0.687996
AGAP012835		Other	Other	AGAP012835- partial	0.333487	0.444956	-0.41603
AGAP012845		Other	Other	methanethiol oxidase	0.229185	0.336559	-0.554347
AGAP012857		Other	Other	nudix hydrolase 8	16.295	18.3866	-0.174228
AGAP012868		Other	Other	nuclear pore complex Nup133	0.250905	0.357112	-0.509238
AGAP012873		Other	Other	cycle isoform X2	0.371403	0.324416	0.195142
AGAP012893		Other	Other	methanethiol oxidase	0.390452	0.388804	0.0061018
AGAP012895		Other	Other	histone H2A	39.2651	60.1729	-0.615866
AGAP012896		Other	Other	gamma-soluble NSF attachment	0.317243	0.37976	-0.2595
AGAP012900		Other	Other	digestive cysteine ase 1	11.1419	5.83781	0.932496
AGAP012906		Other	Other	60S ribosomal L6	29.7666	108.214	-1.86212
AGAP012913		Other	Other	kinase D-interacting substrate of 220 kDa isoform X4	0.33143	0.47055	-0.505644
AGAP012926		SGP	Other	salivary secreted peptide	21.9557	28.0641	-0.35413
AGAP012951	IR41c	Other	Other	glutamate receptor kainate 5-like	0.0702347	0.100624	-0.518725
AGAP012952		Other	Other	general transcriptional corepressor trfA isoform X3	0.264535	0.290108	-0.13313
AGAP012957	CYP4D17	CYP	cytochrome P450 [Source:VB Community Annotation]	cytochrome P450	3.75771	2.02597	0.891244
AGAP012975		Other	Other	glycine receptor subunit alpha-4-like	2.31378	2.759	-0.253894
AGAP013020		Other	Other	serine protease gd-like	0.479833	0.34105	0.492549
AGAP013038		Other	Other	terminal uridylyltransferase Tailor-like	0.27523	0.178454	0.625082
AGAP013043		Other	Other	AGAP013043-PA	5.38164	3.16463	0.766009
AGAP013046		Other	Other	homeobox prospero-like	0.428512	0.421904	0.0224191
AGAP013060		SGP	Other	salivary secreted peptide	7.6239	3.47925	1.13175
AGAP013115		Other	Other	Alstrom syndrome 1 homolog a-like	0.388022	0.488422	-0.331992
AGAP013117		Other	Other	serine protease grass-like isoform X1	5.20983	4.32779	0.267604
AGAP013120	Cht5-3	Other	Other	endochitinase-like isoform X2	2.23834	2.34352	-0.0662453
AGAP013166	Cht5-1	Other	Other	endochitinase	2.26358	2.71998	-0.264988
AGAP013183		Other	Other	pseudouridine-metabolizing bifunctional	0.23185	0.420128	-0.857637
AGAP013204		Other	Other	uncharacterized protein LOC121590341 isoform X3	2.12686	2.91756	-0.456033
AGAP013215		Other	Other	tripartite motif-containing 75	0.251509	0.313725	-0.318892
AGAP013246		Other	Other	AF4 FMR2 family member lilli isoform X1	0.338484	0.389844	-0.203807
AGAP013252		Other	Other	transmembrane protease serine 9-like	5.14754	4.26267	0.272124
AGAP013255	APN3	Other	Other	membrane alanyl aminopeptidase-like	0.290483	0.352184	-0.277877
AGAP013256		Other	Other	AGAP013256-PA	5.32646	3.48315	0.612782
AGAP013260	Cht5-4	Other	Other	endochitinase-like	2.77664	3.84739	-0.470539
AGAP013302		Other	Other	AGAP013302-PA	0.395827	0.384477	0.0419744
AGAP013307		Other	Other	PHD finger 7-like	0.180796	0.17947	0.0106221
AGAP013342		Other	Other	irregular chiasm C-roughest isoform X2	3.22008	2.63162	0.291147
AGAP013362		Other	Other	AGAP013362-PA	6.32611	4.98553	0.343573
AGAP013393	APN2	Other	Other	membrane alanyl aminopeptidase-like	0.245725	0.407894	-0.731149
AGAP013405		Other	Other	AGAP013405-PA	2.14087	4.39918	-1.03904
AGAP013408		Other	Other	phospholipase D A-like	3.98736	2.45203	0.701456
AGAP013429		Other	Other	sodium-coupled monocarboxylate transporter 1-like	0.306252	0.456701	-0.576529
AGAP013481		Other	Other	axoneme-associated mst101(2) isoform X1	3.03617	2.36381	0.361139
AGAP013509		COE	carboxylesterase clade H	carboxylesterase 5A	0.377787	0.372452	0.0205187
AGAP013536		Other	Other	zinc finger 771-like	2.73116	2.19776	0.313476
AGAP013755		Other	Other	SWI SNF chromatin-remodeling complex subunit SNF5-like	4.62803	2.78781	0.731263
AGAP013769		Other	Other	uncharacterized protein LOC120904897	0.109245	0.106459	0.0372571
AGAP027985		Other	Other	zinc finger 525-like	0.312456	0.304921	0.0352188
AGAP028005		Other	Other	lin-9 homolog	0.286824	0.31771	-0.147547
AGAP028007		Other	Other	phenoloxidase-activating factor 1-like	12.0121	8.70381	0.464765
AGAP028015		Other	Other	insulin-like growth factor-binding complex acid labile subunit	0.242161	0.31398	-0.374707
AGAP028061		Other	Other	myosin-2 heavy chain isoform X1	3.42764	2.54962	0.426938
AGAP028064	LRIM16B	Other	Other	toll-like receptor Tollo	0.320567	0.298955	0.100694
AGAP028107		Other	Other	zinc finger 525-like	3.09022	2.87768	0.102802
AGAP028153		Other	Other	Juvenile hormone-inducible	13.8529	12.2226	0.180637
AGAP028159		Other	Other	zinc finger OZF-like	0.048827	0.0452878	0.108557
AGAP028167		Other	Other	phenoloxidase-activating factor 1-like	3.98372	2.77122	0.523594
AGAP028185		Other	Other	zinc finger egl-43-like	2.1203	2.49577	-0.235217
AGAP028209		Other	Other	beta-1,4-glucuronyltransferase 1-like	0.239208	0.265435	-0.150094
AGAP028223		Other	Other	histidine-rich glyco -like	0.407368	0.20627	0.981798
AGAP028364	COX1	Other	Other	cytochrome c oxidase subunit partial	4.17814	2.16181	0.950623
AGAP028366	COX2	Other	Other	cytochrome c oxidase subunit II	5.51568	2.35683	1.22669
AGAP028411		Other	Other	IQ motif and SEC7 domain-containing 1 isoform X2	5.15585	6.12926	-0.249501
AGAP028434		Other	Other	O-acyltransferase like -like isoform X3	12.7901	7.0492	0.859499
AGAP028463		Other	Other	uncharacterized protein LOC120951258	3.52162	2.78662	0.33772
AGAP028494		Other	Other	uncharacterized protein LOC120956843	3.81452	2.4465	0.640781
AGAP028513		Other	Other	transcription factor Sox-1-like	3.94757	2.58991	0.608062
AGAP028531		Other	Other	uncharacterized protein LOC121601980	0.260539	0.321355	-0.302667
AGAP028537		Other	Other	probable peroxisomal membrane PEX13	5.47367	7.82294	-0.515202
AGAP028542		Other	Other	nucleolar pre-ribosomal-associated 1	730.944	1028.51	-0.492728
AGAP028564		Other	Other	uncharacterized protein LOC118504451	0.0918778	0.225303	-1.29408
AGAP028585		Other	Other	membrane-bound transcription factor site-1 protease	0.330422	0.369102	-0.159707
AGAP028602		Other	Other	uncharacterized protein LOC120904810	4.99637	2.10327	1.24825
AGAP028607		Other	Other	uncharacterized protein LOC120895266 isoform X2	0.409657	0.498008	-0.281753
AGAP028622		Other	Other	SET and MYND domain-containing 4-like	0.133799	0.159724	-0.255514
AGAP028636		Other	Other	serine-rich adhesin for platelets-like	5.37771	3.3725	0.673174
AGAP028641		Other	Other	uncharacterized protein LOC120958631	2.62316	2.49088	0.0746513
AGAP029040	Metazoa_SRP	Other	Other	Other	49.8272	131.192	-1.39668
AGAP029045		Other	Other	uncharacterized protein LOC120949148	0.287144	0.213618	0.426746
AGAP029047	CTL5	Other	Other	uncharacterized protein LOC120956346 isoform X5	2.50224	2.28133	0.133348
AGAP029048		Other	Other	solute carrier family 12 member 4 isoform X1	3.60007	2.35985	0.609333
AGAP029057		Other	Other	exosome complex component RRP41	0.151247	0.293022	-0.954103
AGAP029069		Other	Other	uncharacterized protein LOC120948963	0.374582	0.356018	0.0733317
AGAP029073		Other	Other	AGAP010628- partial	0.149968	0.0139109	3.43037
AGAP029114		Other	Other	AGAP012277- partial	4.09743	2.98816	0.455465
AGAP029126		Other	Other	uncharacterized protein LOC120958631	3.09339	5.45566	-0.818563
AGAP029187		Other	Other	mucin-2-like isoform X2	3.9142	2.52012	0.635226
AGAP029189		Other	Other	isoform A	2.67443	2.36349	0.17831
AGAP029239		Other	Other	titin isoform X1	2.10835	2.29441	-0.122008
AGAP029257		Other	Other	---NA---	0.294124	0.168344	0.805017
AGAP029263		Other	Other	zinc finger CCHC domain-containing 24-like isoform X2	66.8451	55.2597	0.274592
AGAP029276		Other	Other	hormone receptor 4-like	5.53307	3.09695	0.837233
AGAP029287		Other	Other	trichohyalin-like isoform X1	8.10273	4.81605	0.750556
AGAP029298		Other	Other	heat shock factor 2-binding	0.228891	0.315459	-0.462794
AGAP029317		Other	Other	exosome complex component RRP41	340.64	541.176	-0.66785
AGAP029320		Other	Other	ornithine decarboxylase-like	0.131235	0.143598	-0.129882
AGAP029321		Other	Other	double-stranded RNA-specific editase B2-like	0.427966	0.469431	-0.133416
AGAP029340		Other	Other	myb AA	8.0475	4.73012	0.766663
AGAP029362		Other	Other	uncharacterized protein LOC120961508	0.452048	0.280431	0.68883
AGAP029364		Other	Other	oxidoreductase domain	2.65617	2.21642	0.261117
AGAP029374		Other	Other	AGAP006928- partial	0.427297	0.39888	0.0992834
AGAP029394		Other	Other	RWD domain-containing 1	15.6077	16.2005	-0.0537869
AGAP029395		Other	Other	toxin 14	13.272	10.0175	0.405867
AGAP029402		Other	Other	uncharacterized protein LOC120955061	4.66089	2.78118	0.744908
AGAP029405		Other	Other	hypothetical protein ZHAS_00009994	0.0361498	0.0798437	-1.14319
AGAP029409		Other	Other	uncharacterized protein LOC120900814 isoform X1	0.30803	0.42195	-0.454001
AGAP029414		Other	Other	uncharacterized protein LOC120958667	12.7312	13.7645	-0.112585
AGAP029417		Other	Other	---NA---	5.2473	3.92418	0.419183
AGAP029419		Other	Other	mpv17	4.82991	3.02594	0.674612
AGAP029440		Other	Other	uncharacterized protein LOC120959082 isoform X1	0.451888	0.413149	0.129305
AGAP029449		Other	Other	helicase POLQ-like	0.267274	0.460933	-0.786239
AGAP029461		Other	Other	AGAP009884- partial	0.342364	0.402397	-0.233092
AGAP029463		Other	Other	luciferin sulfotransferase-like	2.49976	2.21033	0.177529
AGAP029479		Other	Other	nuclease HARBI1 isoform X1	0.111071	0.132826	-0.258054
AGAP029481		Other	Other	regulator of cytokinesis 1-like	0.17438	0.3075	-0.818349
AGAP029504		Other	Other	AGAP007185- partial	2.04757	2.44309	-0.254796
AGAP029537		Other	Other	inositol polyphosphate multikinase	0.319944	0.222081	0.526733
AGAP029547		Other	Other	receptor-type tyrosine- phosphatase-like N	3.29692	2.58569	0.350568
AGAP029566		Other	Other	AGAP009986- partial	2.56855	2.3139	0.150622
AGAP029570		Other	Other	uncharacterized protein LOC121603549 isoform X6	2.21277	2.02856	0.1254
AGAP029584		Other	Other	homeotic female sterile	0.323203	0.476637	-0.560452
AGAP029586		Other	Other	neprilysin-3	3.23806	2.95928	0.129884
AGAP029592		Other	Other	AGAP011290- partial	0.384959	0.488473	-0.343574
AGAP029597		Other	Other	F-box only 25	41.0872	26.7097	0.621321
AGAP029598		Other	Other	epsilon-trimethyllysine 2-oxoglutarate dioxygenase	0.306949	0.275461	0.156151
AGAP029626		Other	Other	receptor-type guanylate cyclase gcy-12 isoform X2	3.40397	3.15946	0.10754
AGAP029634		Other	Other	potassium voltage-gated channel Shab isoform X1	2.85577	2.06268	0.469362
AGAP029679		Other	Other	zinc finger 148-like	0.417215	0.409304	0.0276196
AGAP029694		Other	Other	DE-cadherin-like isoform X1	14.573	7.1282	1.03169
AGAP029696		Other	Other	DE-cadherin-like isoform X1	83.4431	35.9772	1.21371
AGAP029735		Other	Other	SET and MYND domain-containing 4-like	0.317767	0.314257	0.0160236
AGAP029751	AGO2	Other	Other	AGAP011537- partial	2.5955	2.74246	-0.0794564
AGAP029761		Other	Other	zinc finger 771 isoform X1	0.294174	0.2451	0.263297
AGAP029790		Other	Other	uncharacterized protein LOC120957504	0.268642	0.0967998	1.47261
AGAP029797		Other	Other	TIL domain polypeptide	0.0393307	0.114007	-1.5354
AGAP029826		Other	Other	AAEL003699- partial	5.96424	2.43185	1.29428
AGAP029827		Other	Other	AGAP009917- partial	6.92112	2.28159	1.60097
AGAP029828		Other	Other	LHFPL tetraspan subfamily member 2a	0.261674	0.391446	-0.581041
AGAP000009									Other	Other	syntaxin-binding 5 isoform X1	2.49512
AGAP000093									Other	Other	integumentary mucin -like	2.34642
AGAP000162									Other	Other	cystathionine beta-synthase	0.381911
AGAP000169									Other	Other	ATP-dependent DNA helicase MPH1	0.396359
AGAP000179									Other	Other	amidophosphoribosyltransferase-like	0.31751
AGAP000182									Other	Other	serine protease 48-like	2.21218
AGAP000188									Other	Other	uridine phosphorylase 1 isoform X2	2.05922
AGAP000210									Other	Other	pancreatic triacylglycerol lipase-like	0.392764
AGAP000211									Other	Other	pancreatic triacylglycerol lipase-like	0.280304
AGAP000232									Other	Other	uncharacterized protein LOC120960177	2.89766
AGAP000254									Other	Other	potassium voltage-gated channel Shaker isoform X6	3.58536
AGAP000274									Other	Other	lysozyme 2-like	2.24996
AGAP000295									Other	Other	CKLF-like MARVEL transmembrane domain-containing 4	2.29477
AGAP000323									Other	Other	myosin-2 isoform X1	0.476039
AGAP000325									Other	Other	lysine--tRNA ligase isoform X1	0.494871
AGAP000329								alpha3	Other	Other	acetylcholine receptor subunit alpha-like isoform X1	2.52452
AGAP000357									Other	Other	antigen 5 like allergen Cul n 1-like	0.469633
AGAP000425									Other	Other	FAM32A	2.64175
AGAP000457									Other	Other	#NAME?	2.10527
AGAP000466								ACE2	Other	Other	acetylcholinesterase	4.63944
AGAP000468									Other	Other	mucin-2-like isoform X1	2.0437
AGAP000474									Other	Other	origin recognition complex subunit 2	0.437902
AGAP000496									Other	Other	geminin isoform X2	0.450387
AGAP000512									Other	Other	scalloped isoform X2	2.23895
AGAP000523								ATPsynC	Other	Other	ATP synthase lipid-binding mitochondrial	2.69733
AGAP000548								SG1b	SGP	salivary gland protein 1-like 2 [Source:VB Community Annotation]	gSG1b salivary	0.435553
AGAP000553								white	Other	Other	white isoform X1	0.46423
AGAP000571								CLIPC5	Other	Other	serine protease persephone-like	0.308841
AGAP000575									Other	Other	chromosome-associated kinesin KIF4A	0.404214
AGAP000585									Other	Other	longitudinals lacking isoforms H M V	2.86732
AGAP000610								SG1f	SGP	salivary gland protein 1-like 6 [Source:VB Community Annotation]	SAGLIN	0.372178
AGAP000634									Other	Other	regulator of telomere elongation helicase 1 homolog	0.409271
AGAP000693								CEC1	Other	Other	CEC-A	11.238
AGAP000702									Other	Other	proton channel c	2.18418
AGAP000703									Other	Other	serine-rich adhesin for platelets isoform X3	2.26677
AGAP000728									Other	Other	tumor necrosis factor receptor superfamily member wengen	2.1789
AGAP000732									Other	Other	synaptic vesicle glyco 2B-like	0.194487
AGAP000738									Other	Other	sin3 histone deacetylase corepressor complex component SDS3	2.08869
AGAP000740									Other	Other	GDP-D-glucose phosphorylase 1	0.410341
AGAP000756									Other	Other	carboxypeptidase M-like isoform X1	0.487959
AGAP000769									Other	Other	transmembrane 41 homolog	2.31853
AGAP000779									Other	Other	zinc finger 1	2.77291
AGAP000784									Other	Other	(Lyso)-N-acylphosphatidylethanolamine lipase-like	2.47522
AGAP000785									Other	Other	synaptic vesicle glyco 2A-like isoform X3	0.395995
AGAP000812									Other	Other	Mo25	2.66811
AGAP000835									Other	Other	ovarian tumor locus-like isoform X2	0.431918
AGAP000847									Other	Other	serine-rich adhesin for platelets-like isoform X2	2.29081
AGAP000848									Other	Other	prolyl endopeptidase FAP isoform X2	2.78457
AGAP000874									Other	Other	myelin transcription factor 1-like	2.5522
AGAP000893									Other	Other	microtubule-associated futsch	2.58583
AGAP000928								Pex10	Other	Other	peroxisome biogenesis factor 10	0.449833
AGAP000955									Other	Other	corticotropin-releasing factor-binding	2.43923
AGAP000964									Other	Other	uncharacterized protein LOC121595664	3.03153
AGAP000966								beta1	Other	Other	acetylcholine receptor subunit beta-like 1	3.76807
AGAP000970									Other	Other	J domain-containing	3.52466
AGAP000974									Other	Other	disintegrin and metallo ase domain-containing unc-71 isoform X5	2.65853
AGAP000986								CPAP3-D	CP	cuticular protein [Source:VB Community Annotation]	obstructor-E	2.16842
AGAP000988								CPAP3-A1c	CP	cuticular protein [Source:VB Community Annotation]	obstructor-E-like	3.95284
AGAP000989								CPAP3-A1a	CP	cuticular protein [Source:VB Community Annotation]	obstructor-E-like	2.91699
AGAP001019									Other	Other	metal-response element-binding transcription factor 2	0.498489
AGAP001052									Other	Other	ubiquitin carboxyl-terminal hydrolase 8 isoform X1	2.01891
AGAP001076								CYP4G16	CYP	cytochrome P450 [Source:VB Community Annotation]	cytochrome P450 4g15	2.21809
AGAP001146									Other	Other	WD repeat-containing 3	0.342211
AGAP001187									Other	Other	homeobox cut isoform X1	2.39838
AGAP001190									Other	Other	chymotrypsin	2.77948
AGAP001198								_sake	Other	Other	chymotrypsin BI-like	0.342516
AGAP001199									Other	Other	chymotrypsin	0.102936
AGAP001243									Other	Other	transient receptor potential cation channel painless-like isoform X1	3.36437
AGAP001264									Other	Other	carboxypeptidase Q-like	0.406469
AGAP001312									Other	Other	succinate-- ligase [ADP GDP-forming] subunit mitochondrial	2.67622
AGAP001329								CPLCX1	CP	cuticular protein unclassified [Source:VB Community Annotation]	cuticle -like	0.287177
AGAP001333								st	Other	Other	scarlet-like isoform X2	0.263407
AGAP001335									Other	Other	dynein light chain cytoplasmic	2.48078
AGAP001336									Other	Other	metabolite transport HI_1104	0.448324
AGAP001344									Other	Other	T-box transcription factor TBX1 isoform X2	2.43995
AGAP001352									Other	Other	AGAP001352-PA	0.439041
AGAP001358									Other	Other	ataxin-2 homolog isoform X1	2.76069
AGAP001394									Other	Other	synaptosomal-associated 25 isoform X1	2.24533
AGAP001417									Other	Other	mitochondrial pyruvate carrier 1	2.57157
AGAP001419									Other	Other	heterogeneous nuclear ribonucleo R isoform X3	2.25009
AGAP001427									Other	Other	mucin-19	2.25471
AGAP001480									Other	Other	histone-lysine N- H3 lysine-79 specific isoform X1	2.02484
AGAP001522									Other	Other	pachytene checkpoint 2 homolog	0.448392
AGAP001569									Other	Other	myosin light chain alkali isoform X2	2.92907
AGAP001597									Other	Other	proteoglycan 4 isoform X3	0.4891
AGAP001608									Other	Other	trithorax group osa isoform X1	0.460659
AGAP001609									Other	Other	E3 ubiquitin- ligase MYLIP	0.391008
AGAP001615									Other	Other	AAEL003495- partial	0.448937
AGAP001655									Other	Other	uncharacterized protein C7orf26 homolog	0.494254
AGAP001684									Other	Other	alkaline phosphatase	5.8249
AGAP001696									Other	Other	tincar	2.36466
AGAP001713									Other	Other	acyl- Delta(11) desaturase-like	2.32899
AGAP001773								GPRALS2	Other	Other	allatostatin-A receptor-like	0.463632
AGAP001781									Other	Other	zinc finger 768 isoform X2	0.38412
AGAP001824									Other	Other	hemicentin-1 isoform X1	2.30764
AGAP001856								PER	Other	Other	period circadian isoform X2	0.33239
AGAP001870									Other	Other	b(0,+)-type amino acid transporter 1 isoform X1	2.23942
AGAP001901									Other	Other	DNA helicase MCM9-like	0.495512
AGAP001937								mRpL33	Other	Other	39S ribosomal mitochondrial	0.436347
AGAP001964								CLIPA26	Other	Other	phenoloxidase-activating factor 2-like isoform X2	0.438175
AGAP001965									Other	Other	sodium-coupled monocarboxylate transporter 1-like	0.372689
AGAP001966									Other	Other	sodium-coupled monocarboxylate transporter 1-like	0.410965
AGAP001989									SGP	Other	secreted salivary gland	2.9582
AGAP001997									Other	Other	interleukin enhancer-binding factor 2 homolog	0.497415
AGAP002004									Other	Other	nuclear RNA export factor 2	0.429987
AGAP002008									Other	Other	Juvenile hormone-inducible	0.362038
AGAP002023									Other	Other	isoform A	0.36444
AGAP002041									Other	Other	mucin-19 isoform X1	2.50061
AGAP002049									Other	Other	antennal carrier A5	2.35205
AGAP002069									Other	Other	all trans-polyprenyl-diphosphate synthase PDSS1-like	0.385288
AGAP002085									Other	Other	AGAP002085-PB	2.47933
AGAP002091									Other	Other	phosphoribosylformylglycinamidine synthase	0.143809
AGAP002135								dpr9	Other	Other	nuclear pore complex DDB_G0274915-like isoform X1	2.49174
AGAP002143									Other	Other	dynein regulatory complex 1 homolog	0.339167
AGAP002144									Other	Other	U4 U6 small nuclear ribonucleo Prp4	0.462392
AGAP002150									Other	Other	uncharacterized protein LOC120898761 isoform X1	2.24536
AGAP002159									Other	Other	junctophilin-1 isoform X1	2.72767
AGAP002178									Other	Other	homeobox homothorax isoform X1	2.98537
AGAP002203									Other	Other	AGAP002203-PA	3.18936
AGAP002226									Other	Other	diacylglycerol kinase eta isoform X1	2.07953
AGAP002256									Other	Other	RNA-binding 7	0.47448
AGAP002286									Other	Other	ATP synthase subunit C lysine N-methyltransferase	0.49568
AGAP002317								Alpha_amylase	Other	Other	alpha-amylase A-like	0.339804
AGAP002322									Other	Other	Na(+) H(+) exchange regulatory cofactor NHE-RF1	0.449675
AGAP002328									Other	Other	AGAP002328-PA	0.418768
AGAP002350									Other	Other	troponin skeletal muscle isoform X8	2.62342
AGAP002369									Other	Other	vesicular acetylcholine transporter	2.12224
AGAP002375									Other	Other	DNA-directed RNA polymerase I subunit RPA12	0.46286
AGAP002377									Other	Other	fatty-acid amide hydrolase 2-like	0.480499
AGAP002378									Other	Other	adenylosuccinate lyase	0.300641
AGAP002399									Other	Other	axoneme-associated mst101(2) isoform X3	2.24388
AGAP002426									Other	Other	OPI10 homolog	0.407821
AGAP002459									Other	Other	AGAP002459-PA	2.22885
AGAP002475									Other	Other	tudor domain-containing 1	0.416152
AGAP002478									Other	Other	G2 mitotic-specific cyclin-B3 isoform X1	0.415454
AGAP002505									Other	Other	voltage-dependent T-type calcium channel subunit alpha-1G isoform X5	2.02177
AGAP002529									Other	Other	1-phosphatidylinositol 4,5-bisphosphate phosphodiesterase epsilon-1-like	2.79536
AGAP002532									Other	Other	cyclin-J	0.480518
AGAP002534									Other	Other	dihydropteridine reductase	0.463102
AGAP002536									Other	Other	calmodulin	2.18149
AGAP002542								LRIM20	Other	Other	volume-regulated anion channel subunit LRRC8E-like	2.818
AGAP002572									Other	Other	GATA zinc finger domain-containing 14	0.376014
AGAP002573									Other	Other	GTPase-activating Rap Ran-GAP domain 3 isoform X3	2.02123
AGAP002577									Other	Other	voltage-dependent calcium channel type A subunit alpha-1-like isoform X7	2.39811
AGAP002609									Other	Other	FAM177A1	2.87224
AGAP002622									Other	Other	sodium-coupled monocarboxylate transporter 2-like	0.499545
AGAP002646									Other	Other	cyclin-dependent kinase 7	0.48406
AGAP002719									Other	Other	potassium voltage-gated channel eag isoform X1	2.44228
AGAP002730									Other	Other	iron-sulfur cluster assembly 1 mitochondrial	2.24149
AGAP002732									Other	Other	GRAM domain-containing 2B-like isoform X1	2.08222
AGAP002748									Other	Other	kinase C isoform X1	2.42297
AGAP002778									Other	Other	misato	0.46985
AGAP002789									Other	Other	AGAP002789-PA	3.3347
AGAP002790									Other	Other	amyloid-beta isoform X1	2.61828
AGAP002818									Other	Other	tipE	2.07055
AGAP002830									Other	Other	C-1-tetrahydrofolate cytoplasmic	0.153144
AGAP002846									Other	Other	trunk	0.458649
AGAP002872									Other	Other	lipase 3-like	0.225405
AGAP002878									Other	Other	cystatin	2.08244
AGAP002886								GPRNNA2	Other	Other	octopamine receptor beta-2R	2.40257
AGAP002896									Other	Other	RNA-binding Nova-1 isoform X1	2.05392
AGAP002899									Other	Other	transmembrane 169	0.44456
AGAP002916									Other	Other	integral membrane DGCR2 IDD-like	2.63641
AGAP002926									Other	Other	estradiol 17-beta-dehydrogenase 11-like	0.433725
AGAP002943									Other	Other	NAD-dependent deacetylase Sirt2	3.87161
AGAP002949									Other	Other	isoform A	2.38765
AGAP002989									Other	Other	GILT 1	0.328306
AGAP002996									Other	Other	ATP-dependent Clp protease ATP-binding subunit clpX- mitochondrial	2.09612
AGAP003036									Other	Other	histone deacetylase complex subunit SAP18	0.47074
AGAP003090									Other	Other	(E3-independent) E2 ubiquitin-conjugating enzyme UBE2O isoform X1	0.39962
AGAP003091									Other	Other	sterol carrier 2	0.499886
AGAP003093									Other	Other	replication factor C subunit 4	0.450066
AGAP003160									Other	Other	probable serine threonine- kinase DDB_G0280133 isoform X1	2.43002
AGAP003186									Other	Other	upstream stimulatory factor 1-like isoform X4	2.24709
AGAP003190									Other	Other	probable DNA mismatch repair Msh6	0.459242
AGAP003194								SRPN8	Other	Other	serpin 8 inhibitory serine protease partial	2.06171
AGAP003195									Other	Other	elongation of very long chain fatty acids AAEL008004-like	4.07608
AGAP003211									Other	Other	AGAP003211- partial	0.364932
AGAP003225									Other	Other	augmin complex subunit dgt2	0.378793
AGAP003227									Other	Other	nucleoside diphosphate kinase 7	0.229874
AGAP003245									Other	Other	CLIP domain-containing serine protease 14D-like isoform X1	2.14947
AGAP003251								CLIPB1	Other	Other	CLIPB1 partial	0.45286
AGAP003261									Other	Other	mucin-2 isoform X2	2.00199
AGAP003262									Other	Other	integrator complex subunit 10	0.349743
AGAP003280									Other	Other	AAEL006803- partial	0.478788
AGAP003289									Other	Other	carbonic anhydrase 7	0.478234
AGAP003352									Other	Other	band 7 AGAP004871-like isoform X3	2.68793
AGAP003363									Other	Other	O-mannosyl-transferase TMTC4	0.485466
AGAP003396									Other	Other	ENSANGG00000012594 partial	0.482047
AGAP003417									Other	Other	TBC1 domain family member 5	0.391507
AGAP003423									Other	Other	endoplasmic reticulum metallopeptidase 1-like	0.42705
AGAP003424									Other	Other	catenin alpha isoform X6	2.1918
AGAP003449									Other	Other	rootletin isoform X1	3.88718
AGAP003459									Other	Other	nuclear pore complex Nup93-1	0.495195
AGAP003509									Other	Other	complexin isoform X1	2.04506
AGAP003525									Other	Other	regulator of gene activity isoform X1	0.47516
AGAP003533									Other	Other	mitochondrial import inner membrane translocase subunit TIM14	2.48453
AGAP003545								Osk	Other	Other	maternal effect oskar	0.31255
AGAP003548									Other	Other	MMS19 nucleotide excision repair homolog	0.473516
AGAP003552									Other	Other	SET and MYND domain-containing 5	0.430966
AGAP003580									Other	Other	brother of ft and tfl1	0.433311
AGAP003581									Other	Other	sorbitol dehydrogenase	0.40721
AGAP003587									Other	Other	sodium-independent sulfate anion transporter isoform X1	0.384693
AGAP003595									Other	Other	RRP5 homolog	0.424699
AGAP003603									Other	Other	regulating synaptic membrane exocytosis 1 isoform X1	2.68149
AGAP003604									Other	Other	regulating synaptic membrane exocytosis 1 isoform X1	2.06522
AGAP003646									Other	Other	AGAP013307- partial	0.4357
AGAP003686									Other	Other	serine protease 7-like	0.417609
AGAP003688									Other	Other	probable low-specificity L-threonine aldolase 2	0.481628
AGAP003703									Other	Other	abnormal spindle	0.459851
AGAP003710									Other	Other	AGAP003710-PA	0.408804
AGAP003719									Other	Other	mitochondrial	0.40692
AGAP003731								Vps37B	Other	Other	vacuolar sorting-associated 37B	0.37639
AGAP003742									Other	Other	regulator of chromosome condensation	0.493345
AGAP003774									Other	Other	AGAP003774-PA	4.19677
AGAP003779									Other	Other	serine threonine- phosphatase 4 catalytic subunit	0.477829
AGAP003795									Other	Other	transmembrane 216	2.10021
AGAP003823									Other	Other	influenza virus NS1A-binding -like isoform X3	0.443184
AGAP003851									Other	Other	26S proteasome complex subunit SEM1	2.50834
AGAP003855									Other	Other	Juvenile hormone-inducible	0.471905
AGAP003878									Other	Other	leucine-rich repeat-containing G- coupled receptor 4-like	2.5396
AGAP003923								Carm1	Other	Other	histone-arginine methyltransferase CARMER	0.439024
AGAP003926									Other	Other	glutamyl aminopeptidase-like	0.33461
AGAP003933									Other	Other	probable serine threonine- kinase tsuA	2.3193
AGAP003945									Other	Other	polypyrimidine tract-binding 1 isoform X6	2.93951
AGAP003992									Other	Other	nucleolar 6	0.375029
AGAP004022									Other	Other	HSPB1-associated 1	0.467542
AGAP004036								HPX7	Other	Other	chorion peroxidase-like	0.254138
AGAP004061									Other	Other	uncharacterized protein LOC120898177	0.462946
AGAP004079									Other	Other	low molecular weight phosphotyrosine phosphatase 1-like	2.61631
AGAP004164								GSTD1-4	GST	glutathione S-transferase delta class 1 [Source:VB Community Annotation]	glutathione S-transferase 1 isoform X3	0.491765
AGAP004175									Other	Other	uridine 5 -monophosphate synthase	0.430143
AGAP004202									Other	Other	E3 ubiquitin- ligase TRIM37-like	2.14587
AGAP004209									Other	Other	diacylglycerol kinase theta isoform X1	2.6458
AGAP004248								GPXH3	Other	Other	glutathione peroxidase-like	0.471447
AGAP004261								CRY2	Other	Other	cryptochrome 2	0.455314
AGAP004275									Other	Other	DNA replication licensing factor Mcm2	0.378615
AGAP004324									Other	Other	L-dopachrome tautomerase yellow-f-like	0.417068
AGAP004358									Other	Other	alkyldihydroxyacetonephosphate synthase	2.79504
AGAP004399								Pgm	Other	Other	phosphoglycerate mutase 2-like isoform X1	2.10202
AGAP004402									Other	Other	vesicular glutamate transporter 3 isoform X1	2.05051
AGAP004519									Other	Other	sideroflexin-1-3	0.493453
AGAP004557									Other	Other	WD repeat-containing 36	0.402142
AGAP004563								ANCE9	Other	Other	angiotensin-converting enzyme-like	0.364416
AGAP004665								CYP306A1	CYP	cytochrome P450 [Source:VB Community Annotation]	cytochrome P450 306a1 isoform X2	2.32892
AGAP004689									Other	Other	plexin domain-containing 2-like isoform X1	2.16636
AGAP004695									Other	Other	multivesicular body subunit 12A	4.18863
AGAP004719								CLIPC9	Other	Other	serine protease persephone	4.33796
AGAP004752									Other	Other	tRNA (guanine-N(7)-)-methyltransferase	0.487787
AGAP004756									Other	Other	F-box WD repeat-containing 4	0.472378
AGAP004771									Other	Other	AGAP004771- partial	2.56294
AGAP004775									Other	Other	xaa-Pro dipeptidase	0.463489
AGAP004776									Other	Other	pre-mRNA-splicing factor Slu7	2.1122
AGAP004816									Other	Other	glycosylphosphatidylinositol anchor biosynthesis 11	7.62644
AGAP004835									Other	Other	serine-rich adhesin for platelets isoform X1	2.0317
AGAP004847								SCRB7	Other	Other	platelet glyco 4 isoform X1	2.42579
AGAP004918									Other	Other	microfibril-associated glyco 4-like	2.21402
AGAP004935									Other	Other	AGAP004935- partial	3.32213
AGAP004945									Other	Other	transmembrane 161B	0.381236
AGAP004955									Other	Other	mitochondrial assembly of ribosomal large subunit 1	2.63592
AGAP004992									Other	Other	prostaglandin E synthase 2	2.19972
AGAP005037									Other	Other	coiled-coil domain-containing AGAP005037 isoform X1	2.37308
AGAP005050									Other	Other	RNA exonuclease 4	0.478393
AGAP005055								ITP	Other	Other	ion transport peptide	2.57002
AGAP005072									Other	Other	basement membrane-specific heparan sulfate proteoglycan core -like	5.83371
AGAP005076									Other	Other	myc box-dependent-interacting 1 isoform X1	2.53448
AGAP005088									Other	Other	terminal nucleotidyltransferase 5C isoform X1	2.52145
AGAP005160									Other	Other	ras-like GTP-binding Rho1 isoform X1	2.14343
AGAP005162									Other	Other	uncharacterized protein LOC120897247 isoform X2	2.27219
AGAP005194									Other	Other	AGAP005194 partial	2.90073
AGAP005225									Other	Other	zinc finger DPF3	0.439407
AGAP005243									Other	Other	GTP-binding RAD	2.6167
AGAP005244									Other	Other	myb Q isoform X1	2.31811
AGAP005254								Drep2	Other	Other	AGAP005254- partial	3.23918
AGAP005285									Other	Other	uncharacterized protein LOC120947310 isoform X3	2.13357
AGAP005292									Other	Other	nucleolysin TIAR	4.03893
AGAP005297									Other	Other	S-phase kinase-associated 2	0.486432
AGAP005319									Other	Other	proton-coupled folate transporter-like	0.308441
AGAP005335								CTL4	Other	Other	CTL4	4.19926
AGAP005340									Other	Other	histone chaperone ASF1-like	3.32851
AGAP005372								COEBE3C	COE	carboxylesterase beta esterase [Source:VB Community Annotation]	venom carboxylesterase-6-like	2.04828
AGAP005422									Other	Other	MIP18 family galla-2	2.36127
AGAP005425									Other	Other	actin-binding LIM 1 isoform X1	2.23546
AGAP005429								Thoc6	Other	Other	THO complex subunit 6	0.496225
AGAP005440									Other	Other	probable serine threonine- kinase yakA isoform X1	2.286
AGAP005490									Other	Other	voltage-dependent calcium channel subunit alpha-2 delta-3 isoform X6	2.03344
AGAP005507								nSyb	Other	Other	vesicle-associated membrane 2 isoform X1	2.47444
AGAP005510									Other	Other	oxysterol-binding -related 9	2.26923
AGAP005536									Other	Other	camp-specific 3,5-cyclic phosphodiesterase	3.05073
AGAP005549									Other	Other	splicing factor 3B subunit 3 isoform X1	0.453231
AGAP005581									Other	Other	probable 3-hydroxyisobutyrate mitochondrial	0.294986
AGAP005595									Other	Other	encore isoform X1	2.51008
AGAP005611									Other	Other	AGAP005611-PA	2.27743
AGAP005620									Other	Other	attacin precursor	2.71203
AGAP005653									Other	Other	b(0,+)-type amino acid transporter 1-like	0.376412
AGAP005661									Other	Other	nuclear hormone receptor FTZ-F1 isoform X1	2.09782
AGAP005681									Other	Other	G- coupled receptor 52 isoform X1	2.43347
AGAP005714									Other	Other	fibrillin-2 isoform X3	0.457404
AGAP005728									Other	Other	puromycin-sensitive aminopeptidase	0.496481
AGAP005732									Other	Other	augmin complex subunit dgt5	0.2488
AGAP005734									Other	Other	ETS homologous factor	0.312453
AGAP005735									Other	Other	zinc finger CCCH domain-containing 3	2.26089
AGAP005743									Other	Other	pseudouridylate synthase 7 homolog	0.432397
AGAP005770									Other	Other	SCAI isoform X1	3.19057
AGAP005772									Other	Other	cyclin-dependent kinase 5 homolog	0.439542
AGAP005783									Other	Other	AGAP005783-PA	0.387201
AGAP005800									Other	Other	DNA replication licensing factor Mcm7	0.212991
AGAP005811									Other	Other	xylosyltransferase oxt	0.439794
AGAP005832									Other	Other	aspartyl asparaginyl beta-hydroxylase	2.14457
AGAP005834								COEJHE2E	COE	carboxylesterase [Source:VB Community Annotation]	venom carboxylesterase-6-like	0.321273
AGAP005843									Other	Other	AGAP005843-PA	0.439278
AGAP005888									Other	Other	urease accessory -like	7.19059
AGAP005890									Other	Other	bifunctional endo-1,4-beta-xylanase -like isoform X1	2.86302
AGAP005911									Other	Other	guanine nucleotide-binding subunit beta-1	2.32083
AGAP005914								SP11644	Other	Other	serine protease	0.458267
AGAP005922									Other	Other	DNA-directed RNA polymerase III subunit RPC5	0.393538
AGAP005982									Other	Other	rhythmically expressed gene 5	3.2841
AGAP005988								CNT1	Other	Other	solute carrier family 28 member 3-like isoform X1	0.312468
AGAP006030								mfrn	Other	Other	mitoferrin	2.08676
AGAP006039									Other	Other	AGAP006039-PA	0.438914
AGAP006048								CYP4J5	CYP	cytochrome P450 [Source:VB Community Annotation]	cytochrome P450 4C1-like	0.475193
AGAP006049								CYP4J10	CYP	cytochrome P450 [Source:VB Community Annotation]	probable cytochrome P450 4ac1	0.489285
AGAP006059									Other	Other	uncharacterized protein LOC120949462	2.11523
AGAP006158									Other	Other	TBC1 domain family member 31	0.311479
AGAP006177									Other	Other	uncharacterized protein LOC120897362	2.78302
AGAP006181									Other	Other	troponin isoallergen Bla g -like	7.00908
AGAP006191								Cht24	Other	Other	chitinase-3 1	2.17612
AGAP006202									Other	Other	AGAP006202-PA	0.398794
AGAP006205									Other	Other	nuclear valosin-containing -like isoform X1	0.488079
AGAP006231									Other	Other	CTD nuclear envelope phosphatase 1 homolog isoform X1	0.477436
AGAP006245									Other	Other	zinc finger matrin-type 2	2.03644
AGAP006250									Other	Other	selenocysteine-specific elongation factor	0.48571
AGAP006283								CPR70	CP	cuticular protein RR-2 family 70 [Source:VB Community Annotation]	cuticle 8	0.0983367
AGAP006327								LRIM6	Other	Other	leucine-rich repeat-containing 15-like	0.363738
AGAP006377									Other	Other	AGAP006377-PA	0.438385
AGAP006380								ABCA2	Other	Other	ATP-binding cassette sub-family A member 3-like	0.465345
AGAP006417									Other	Other	antigen 5 like allergen Cul n 1-like	29.4985
AGAP006421								A5R1	Other	Other	partial	0.119739
AGAP006433									Other	Other	probable chitinase 10	0.0819689
AGAP006434									Other	Other	chitinase partial	0.120891
AGAP006438									Other	Other	AGAP006438-PA	0.391038
AGAP006480									Other	Other	shematrin 1 isoform X2	2.49584
AGAP006501									Other	Other	probable serine threonine- kinase fhkB isoform X2	5.89682
AGAP006531									Other	Other	probable deoxyhypusine synthase	0.471498
AGAP006548									Other	Other	glycine cleavage system H mitochondrial	0.39379
AGAP006592									Other	Other	PR domain zinc finger 1 isoform X4	3.14872
AGAP006610									Other	Other	glutaminyl-peptide cyclotransferase-like	0.481739
AGAP006637									Other	Other	solute carrier organic anion transporter family member 74D-like	0.382206
AGAP006644									Other	Other	windpipe	2.01697
AGAP006659									Other	Other	terminal uridylyltransferase 4	0.456478
AGAP006702									Other	Other	Smaug	0.409929
AGAP006714									Other	Other	BTB POZ domain-containing 9	0.402336
AGAP006725								COEAE3H	COE	carboxylesterase alpha esterase [Source:VB Community Annotation]	cholinesterase 1-like	0.316666
AGAP006749									Other	Other	RING finger narya-like	0.415239
AGAP006767									Other	Other	NAD kinase mitochondrial	0.419118
AGAP006780									Other	Other	isovaleryl- mitochondrial	0.471795
AGAP006793									Other	Other	mucin-like peritrophin	0.172648
AGAP006794									Other	Other	mucin-5AC-like	2.47263
AGAP006797									Other	Other	double-strand break repair MRE11	0.468969
AGAP006803									Other	Other	kinesin KIF18A	0.346387
AGAP006827									Other	Other	integrin alpha-PS3-like isoform X1	0.382935
AGAP006880									Other	Other	Lilipod	0.417503
AGAP006889									Other	Other	probable elongator complex 2	0.487442
AGAP006902									Other	Other	probable transcription-associated 1	2.68014
AGAP006936									Other	Other	cytochrome heme mitochondrial	2.3909
AGAP006945									Other	Other	DNA repair and recombination RAD54B-like	0.37974
AGAP006947									Other	Other	transmembrane 209	0.438882
AGAP006951									Other	Other	YIPF1	0.458763
AGAP006961									Other	Other	Heat shock 83	0.449909
AGAP006969									Other	Other	solute carrier family 35 member F5	0.448005
AGAP006997								Aats-ala-m	Other	Other	alanine--tRNA mitochondrial	0.461497
AGAP007007									Other	Other	cell wall DAN4-like	2.06277
AGAP007008									Other	Other	cyclic nucleotide-gated olfactory channel isoform X1	2.44009
AGAP007086									Other	Other	sodium channel 60E isoform X1	2.37277
AGAP007111									Other	Other	uracil phosphoribosyltransferase homolog	2.1687
AGAP007127									Other	Other	regulator of G- signaling 17	3.07656
AGAP007133									Other	Other	uncharacterized protein LOC120950193 isoform X2	2.2476
AGAP007137									Other	Other	kazrin-A isoform X1	2.49277
AGAP007249								Flightin	Other	Other	flightin isoform X1	2.01392
AGAP007286								Obp48	OBP	odorant-binding protein 48 [Source:VB Community Annotation]	Odorant-binding 58c	2.44057
AGAP007347								LYSC1	Other	Other	lysozyme c-1-like	3.97261
AGAP007408								CTLMA8	Other	Other	CTLMA3 partial	4.54009
AGAP007409									Other	Other	CTLMA3 partial	7.97644
AGAP007416									Other	Other	uncharacterized protein LOC120894460 isoform X2	2.66184
AGAP007457									Other	Other	reticulon-4 receptor-like 2	0.17955
AGAP007476									Other	Other	EKC KEOPS complex subunit TP53RK	0.486791
AGAP007502									Other	Other	kinesin Klp61F	0.39469
AGAP007515									Other	Other	zinc finger 567-like	0.249547
AGAP007532									Other	Other	vinculin isoform X1	2.3852
AGAP007537									Other	Other	AGAP007537- partial	2.16486
AGAP007552									Other	Other	leucine-rich melanocyte differentiation-associated -like isoform X1	0.413568
AGAP007565									Other	Other	tumorous imaginal mitochondrial isoform X1	2.471
AGAP007568									Other	Other	condensin complex subunit 3	0.421704
AGAP007578								Vps8	Other	Other	vacuolar sorting-associated 8 homolog	0.463408
AGAP007635									Other	Other	60S ribosomal L7	0.435667
AGAP007643									Other	Other	14-3-3 zeta isoform X1	2.17576
AGAP007676									Other	Other	endoplasmic reticulum metallopeptidase 1-like	0.368488
AGAP007696									Other	Other	extra-macrochaetae	0.391333
AGAP007711									Other	Other	AGAP007711-PA	2.81798
AGAP007724									Other	Other	mucin-5AC isoform X7	2.05952
AGAP007731									Other	Other	WD repeat-containing 81	0.490047
AGAP007751									Other	Other	pinocchio isoform X2	2.94279
AGAP007755									Other	Other	facilitated trehalose transporter Tret1-like isoform X1	0.242401
AGAP007768									Other	Other	cytochrome c oxidase subunit 6C	3.04185
AGAP007808									Other	Other	Gawky isoform X2	2.92211
AGAP007809								AP7862	Other	Other	probable aminopeptidase NPEPL1	0.491035
AGAP007837									Other	Other	sodium-coupled monocarboxylate transporter 1-like	0.430291
AGAP007855									Other	Other	aurora kinase B	0.344397
AGAP007862									Other	Other	male-enhanced antigen 1	2.00454
AGAP007879									Other	Other	inactive hydroxysteroid dehydrogenase 1	0.413809
AGAP007899									Other	Other	MKRN2 opposite strand	0.359848
AGAP007914									Other	Other	transport and Golgi organization 6	0.490017
AGAP007946									Other	Other	AGAP007946- partial	2.15827
AGAP007962								por	Other	Other	#NAME?	0.455694
AGAP007974								drm	Other	Other	drumstick	2.30044
AGAP007999									Other	Other	nuclear pore complex Nup154	0.441118
AGAP008000									Other	Other	sepiapterin reductase-like	0.368959
AGAP008009									Other	Other	tyrosine- kinase Dnt-like	2.70053
AGAP008019								CYP12F3	CYP	cytochrome P450 [Source:VB Community Annotation]	cytochrome P450 CYP12A2-like	2.93192
AGAP008059								CSP1	Other	Other	ejaculatory bulb-specific 3	4.34615
AGAP008063									Other	Other	exosome complex component CSL4	0.486789
AGAP008090									Other	Other	nuclear pore complex Nup205	0.448034
AGAP008096									Other	Other	sphingomyelin phosphodiesterase-like	0.496258
AGAP008115									Other	Other	isoform A	2.17147
AGAP008141									Other	Other	argininosuccinate lyase	0.359378
AGAP008193									Other	Other	nidogen	0.304427
AGAP008201									Other	Other	potassium voltage-gated channel Shaw-like isoform X1	2.50947
AGAP008202									Other	Other	potassium voltage-gated channel Shaw-like isoform X1	2.24909
AGAP008227									Other	Other	alpha,alpha-trehalose-phosphate synthase [UDP-forming]	2.05443
AGAP008228									Other	Other	dual specificity phosphatase 3 isoform X2	2.4367
AGAP008246									Other	Other	gamma-butyrobetaine dioxygenase-like	9.61167
AGAP008252									Other	Other	spermatogenesis-associated 20 isoform X1	2.04506
AGAP008284								D7r1	SGP	D7 short form salivary protein [Source:VB Community Annotation]	37 kDa salivary gland allergen Aed a 2-like	0.447372
AGAP008291								TRYP5	Other	Other	trypsin-related protease	0.439086
AGAP008292								TRYP4	Other	Other	ame: Full=Trypsin-4 Flags: Precursor	0.21699
AGAP008294								TRYP3	Other	Other	ame: Full=Trypsin-3 Flags: Precursor	0.329913
AGAP008302									Other	Other	thyrostimulin beta-5 subunit	2.19031
AGAP008304									Other	Other	cGMP-dependent 3 ,5 -cyclic phosphodiesterase	2.16401
AGAP008325									Other	Other	rRNA-processing UTP23 homolog	0.496784
AGAP008348									Other	Other	metallo-beta-lactamase domain-containing 1	2.78489
AGAP008370									Other	Other	zinc carboxypeptidase-like	0.39762
AGAP008404									Other	Other	UDP-glycosyltransferase UGT5-like isoform X1	0.3794
AGAP008471									Other	Other	uncharacterized protein LOC120957565	2.32106
AGAP008472									Other	Other	eEF1A lysine and N-terminal methyltransferase homolog	0.477249
AGAP008483									Other	Other	zinc finger with KRAB and SCAN domains 2-like	0.242511
AGAP008484									Other	Other	tRNA-dihydrouridine(16 17) synthase [NAD(P)(+)]-like	0.335691
AGAP008495									Other	Other	bis(5 -nucleosyl)-tetraphosphatase [asymmetrical]	2.02465
AGAP008523									Other	Other	5-methylcytosine rRNA methyltransferase NSUN4	0.364508
AGAP008538									Other	Other	locomotion-related Hikaru genki-like isoform X2	2.47315
AGAP008547									Other	Other	#NAME?	0.204141
AGAP008549									Other	Other	U4 tri-snRNP-associated 1	0.38073
AGAP008551									Other	Other	mothers against dpp isoform X2	2.6709
AGAP008588								alpha5	Other	Other	neuronal acetylcholine receptor subunit alpha-7-like	3.48596
AGAP008624									Other	Other	gametocyte-specific factor 1	0.433322
AGAP008625								GPRSMO	Other	Other	smoothened	0.487623
AGAP008632									Other	Other	alpha-aminoadipic semialdehyde mitochondrial	0.471348
AGAP008636									Other	Other	pigeon isoform X1	0.433054
AGAP008694									Other	Other	augmin complex subunit dgt3	0.391324
AGAP008698									Other	Other	chromodomain-helicase-DNA-binding 1 isoform X2	2.14697
AGAP008699									Other	Other	AGAP008699-PA	2.08359
AGAP008706									Other	Other	zwilch	0.412029
AGAP008734								dpr19	Other	Other	TSC22 domain family 1	2.66748
AGAP008747									Other	Other	nuclear pore complex Nup50	0.396633
AGAP008758									Other	Other	AGAP008758- partial	2.79879
AGAP008843								AQP1	Other	Other	aquaporin AQPcic isoform X1	0.416027
AGAP008871								GPRFZ4	Other	Other	frizzled-4	2.41535
AGAP008904									Other	Other	cysteine sulfinic acid decarboxylase	2.06137
AGAP008912									Other	Other	rac GTPase-activating 1	0.303458
AGAP008946									Other	Other	probable dolichyl pyrophosphate Man9 c2 alpha-1,3-glucosyltransferase	0.491808
AGAP008950									Other	Other	nuclear envelope integral membrane 1	0.378924
AGAP008967									Other	Other	calcium calmodulin-dependent 3 ,5 -cyclic nucleotide phosphodiesterase 1-like isoform X3	2.1342
AGAP009028									Other	Other	tiptop isoform X1	2.1607
AGAP009040									Other	Other	SERF	2.59925
AGAP009047									Other	Other	replication factor C subunit 3	0.400146
AGAP009055								aga-mir-14	Other	Other	Other	0.312722
AGAP009073									Other	Other	AGAP009073- partial	2.69458
AGAP009112									Other	Other	O-mannosyl-transferase TMTC2	2.06225
AGAP009123									Other	Other	uncharacterized transporter ESBP6 isoform X1	2.13323
AGAP009159									Other	Other	4-coumarate-- ligase 1-like	0.464841
AGAP009164									Other	Other	vestigial	3.39262
AGAP009197								GSTE3	GST	glutathione S-transferase epsilon class 3 [Source:VB Community Annotation]	glutathione S-transferase 1-like	0.437493
AGAP009215								CLIPB18	Other	Other	serine protease grass-like	8.11937
AGAP009224									Other	Other	zinc-type alcohol dehydrogenase isoform X2	2.75569
AGAP009232									Other	Other	villin quail isoform X1	0.477522
AGAP009333									Other	Other	mitochondrial carrier Rim2	2.00333
AGAP009365									Other	Other	retinaldehyde-binding 1-like	0.191527
AGAP009379									Other	Other	retinaldehyde-binding 1-like	0.465624
AGAP009416									Other	Other	1-acyl-sn-glycerol-3-phosphate acyltransferase alpha-like isoform X2	3.45882
AGAP009420									Other	Other	sickie isoform X2	3.17978
AGAP009451									Other	Other	rhomboid-related 2	2.18068
AGAP009473									SGP	salivary secreted mucin 3 [Source:VB Community Annotation]	AGAP009473- partial	2.04658
AGAP009475									Other	Other	CUGBP Elav-like family member 2 isoform X1	0.448023
AGAP009500									Other	Other	nubbin-like isoform X1	2.53248
AGAP009512									Other	Other	E3 ubiquitin- ligase UBR7	0.476165
AGAP009518									Other	Other	AGAP009518	2.34102
AGAP009527									Other	Other	serine protease inhibitor Kazal-type 1-like	2.14476
AGAP009539									Other	Other	DNA-directed RNA polymerase I subunit RPA2	0.442908
AGAP009548									Other	Other	ATPase family 2 homolog	0.45212
AGAP009566									Other	Other	zinc finger 585A isoform X1	2.43532
AGAP009589									Other	Other	inositol-trisphosphate 3-kinase A isoform X1	2.37736
AGAP009591									Other	Other	cytosolic 10-formyltetrahydrofolate dehydrogenase	2.55188
AGAP009614									Other	Other	transmembrane 186-like	2.17612
AGAP009633									Other	Other	estradiol 17-beta-dehydrogenase 8	0.444606
AGAP009665									Other	Other	coiled-coil domain-containing 43	2.29156
AGAP009703									Other	Other	plasmanylethanolamine desaturase isoform X1	2.19981
AGAP009743									Other	Other	ribonuclease mitochondrial	0.392984
AGAP009779									Other	Other	AGAP009779- partial	0.457606
AGAP009784									Other	Other	ovarian-specific serine threonine- kinase Lok isoform X1	0.443986
AGAP009786									Other	Other	trifunctional purine biosynthetic adenosine-3	0.219658
AGAP009825									Other	Other	gametocyte-specific factor 1 homolog	0.476478
AGAP009828									Other	Other	chymotrypsin-2-like	2.25516
AGAP009830									Other	Other	peritrophin-1-like	0.393622
AGAP009880									Other	Other	cell division cycle 23 homolog	0.455336
AGAP009907									Other	Other	leukotriene A-4 hydrolase	0.434604
AGAP009953									Other	Other	guanine nucleotide-binding subunit gamma-e	2.00022
AGAP009973									Other	Other	ATP-dependent zinc metalloprotease YME1L isoform X1	2.23932
AGAP009982									Other	Other	cell surface glyco 1-like	2.06434
AGAP010028									Other	Other	DNA topoisomerase 3-alpha	0.499962
AGAP010055									Other	Other	disks lost	0.492504
AGAP010150									Other	Other	cytochrome b5-related	2.66211
AGAP010157								Ast2	Other	Other	allatostatin 2	2.12332
AGAP010169									Other	Other	neuronal acetylcholine receptor subunit non-alpha-3-like	380.251
AGAP010196								CTLGA1	Other	Other	uncharacterized protein LOC121596685 isoform X1	3.52212
AGAP010201									Other	Other	helix-loop-helix 11	3.4453
AGAP010245									Other	Other	roundabout homolog 2-like	2.44005
AGAP010283									Other	Other	Wnt-2	2.19095
AGAP010306									Other	Other	AGAP010306-PA	0.494198
AGAP010311									Other	Other	farnesol dehydrogenase-like	4.04476
AGAP010350									Other	Other	AGAP010350- partial	5.19003
AGAP010385									Other	Other	proline-rich receptor kinase PERK6 isoform X2	3.01734
AGAP010387									Other	Other	serine--pyruvate mitochondrial-like isoform X2	0.365159
AGAP010390								COE12O	COE	carboxylesterase [Source:VB Community Annotation]	liver carboxylesterase 4	3.02181
AGAP010398									Other	Other	senecionine N-oxygenase	6.15509
AGAP010405									Other	Other	transcription factor isoform X1	2.00902
AGAP010415									Other	Other	AGAP010662- partial	2.02136
AGAP010421									Other	Other	pyruvate dehydrogenase E1 component subunit mitochondrial	2.01695
AGAP010530								CLIPE4	Other	Other	AGAP010528- partial	2.52204
AGAP010552									Other	Other	NADH dehydrogenase [ubiquinone] 1 alpha subcomplex assembly factor 2	2.47459
AGAP010596									Other	Other	alkaline phosphatase 4-like	2.10484
AGAP010600								ILP2	Other	Other	insulin-like peptide 2 precursor	3.09245
AGAP010711									Other	Other	exportin-2	0.451828
AGAP010715									Other	Other	anillin isoform X1	0.355683
AGAP010737									Other	Other	AGAP010737- partial	0.427737
AGAP010752									Other	Other	transmembrane 60	0.34853
AGAP010765									Other	Other	Juvenile hormone-inducible	0.418372
AGAP010776									Other	Other	AGAP010776- partial	2.20508
AGAP010827								CASPS10	Other	Other	caspase-3-like isoform X1	2.77423
AGAP010841									Other	Other	MOB kinase activator-like 2 isoform X2	2.66106
AGAP010873									Other	Other	cytosolic Fe-S cluster assembly factor NUBP2 homolog	0.337646
AGAP010892									Other	Other	synaptic vesicle glyco 2B-like	0.49368
AGAP010930									Other	Other	AGAP010930- partial	2.01886
AGAP010973									Other	Other	sodium potassium calcium exchanger 3-like	0.427383
AGAP010981									Other	Other	zinc finger 91	2.32891
AGAP011030									Other	Other	microtubule-associated serine threonine- kinase 3	2.34128
AGAP011037									Other	Other	proline-rich 36-like	2.24479
AGAP011045									Other	Other	ribonuclease p mrp subunit	2.53358
AGAP011071									Other	Other	AGAP011075- partial	0.440525
AGAP011094									Other	Other	AGAP011095- partial	3.02602
AGAP011097									Other	Other	alpha-catulin isoform X1	2.88961
AGAP011113									Other	Other	potassium voltage-gated channel subfamily KQT member 4-like isoform X1	2.18678
AGAP011133									Other	Other	inosine-5 -monophosphate dehydrogenase	0.492439
AGAP011135									Other	Other	synaptosomal-associated 29	2.78447
AGAP011150									Other	Other	grpE mitochondrial	2.47068
AGAP011153									Other	Other	ecdysone-induced 74EF-like isoform X2	2.20625
AGAP011161									Other	Other	transketolase 2	0.49016
AGAP011219									Other	Other	borealin-like isoform X1	0.441023
AGAP011229									Other	Other	leucine-rich repeat neuronal 3-like	3.43057
AGAP011250									Other	Other	alanine and asparagine-rich isoform X1	2.25183
AGAP011274									Other	Other	phosphatidylinositol N-acetylglucosaminyltransferase subunit A	0.329588
AGAP011302									Other	Other	alkaline phosphatase-like	2.03602
AGAP011334									Other	Other	failed axon connections isoform X1	3.07661
AGAP011344									Other	Other	AGAP011344- partial	2.06782
AGAP011361									Other	Other	checkpoint HUS1	0.343444
AGAP011384									Other	Other	AGAP011384- partial	2.21608
AGAP011422									Other	Other	phosphatase Herzog	2.93917
AGAP011438									Other	Other	casein kinase II subunit beta isoform X1	2.48546
AGAP011442									Other	Other	retinoid-inducible serine carboxypeptidase-like	0.0480138
AGAP011447									Other	Other	DEK isoform X1	3.36198
AGAP011462									Other	Other	tetratricopeptide repeat 25 isoform X2	0.385574
AGAP011470									Other	Other	RNA polymerase II subunit A C-terminal domain phosphatase SSU72	2.29986
AGAP011505									Other	Other	AGAP011505- partial	0.462761
AGAP011507									COE	carboxylesterase [Source:VB Community Annotation]	para-nitrobenzyl esterase-like	0.447701
AGAP011509								COEunkn	COE	carboxylesterase [Source:VB Community Annotation]	para-nitrobenzyl esterase-like	2.75542
AGAP011520									Other	Other	ATP-dependent RNA helicase b	0.459725
AGAP011532									Other	Other	septin-2	3.1115
AGAP011534									Other	Other	ankyrin repeat and LEM domain-containing 2 homolog	0.489931
AGAP011563									Other	Other	yippee-like CG15309 isoform X1	2.63911
AGAP011565									Other	Other	ras-related Rab-23	2.09452
AGAP011583									Other	Other	transcription factor GAGA-like	2.80378
AGAP011590									Other	Other	trypsin beta-like	0.407319
AGAP011616									Other	Other	multiple epidermal growth factor-like domains 11	0.379369
AGAP011620									Other	Other	collagen alpha-1(I) chain-like	0.336723
AGAP011654									Other	Other	dipeptidase 1-like isoform X2	2.87895
AGAP011666									Other	Other	AGAP011666- partial	7.0092
AGAP011667									Other	Other	AGAP011666- partial	3.54458
AGAP011731									Other	Other	DNA polymerase delta catalytic subunit	0.440092
AGAP011762									Other	Other	BAG domain-containing Samui	2.40194
AGAP011765									Other	Other	spondin-1	0.342589
AGAP011795									Other	Other	AGAP011795- partial	0.395886
AGAP011806									Other	Other	ornithine decarboxylase 1-like	0.337079
AGAP011816									Other	Other	LYR motif-containing 2	2.05105
AGAP011825									Other	Other	small integral membrane 20-like	2.93558
AGAP011826									Other	Other	cytochrome c oxidase copper chaperone	2.15239
AGAP011911									Other	Other	AGAP011911- partial	2.84499
AGAP011956									Other	Other	RNA-binding 24-B-like	2.61646
AGAP011980									Other	Other	AGAP011980- partial	0.264137
AGAP012026									Other	Other	G -coupled receptor kinase 1 isoform X1	2.08711
AGAP012044									Other	Other	DNA polymerase interacting tetratricopeptide repeat- of 47 kDa	0.490169
AGAP012045									Other	Other	ATP-dependent RNA helicase dbp2-like	2.82567
AGAP012070									Other	Other	ALK tyrosine kinase receptor	2.78848
AGAP012076									Other	Other	bone morphogenetic 6	2.34548
AGAP012080									Other	Other	trafficking particle complex subunit 5	0.494611
AGAP012122									Other	Other	DNA-directed RNA polymerase III subunit RPC8	0.491544
AGAP012123									Other	Other	F-box LRR-repeat 16	2.21185
AGAP012145									Other	Other	reactive oxygen species modulator 1	2.13373
AGAP012226									Other	Other	sax-3-like	2.46857
AGAP012247									Other	Other	phosphoserine phosphatase isoform X2	3.0766
AGAP012252									Other	Other	kinase brain isozyme-like isoform X1	2.84178
AGAP012280									Other	Other	AGAP012280- partial	2.76462
AGAP012290									Other	Other	sodium chloride dependent transporter	0.403512
AGAP012294								CYP9L2	CYP	cytochrome P450 [Source:VB Community Annotation]	probable cytochrome P450 9f2	0.460675
AGAP012340									Other	Other	AGAP012340- partial	0.433093
AGAP012362									Other	Other	nuclear pore complex Nup75	0.414754
AGAP012392									Other	Other	MAPK regulated corepressor interacting 2	3.5729
AGAP012425									Other	Other	leucine-rich repeat neuronal 3	2.09188
AGAP012429								NMDAR2	Other	Other	glutamate receptor NMDA 2B-like	2.66203
AGAP012435									Other	Other	AGAP012435-PA	4.44168
AGAP012478									Other	Other	Shroom isoform X1	0.252104
AGAP012577									Other	Other	digestive cysteine ase 1	0.343162
AGAP012608									Other	Other	proteasome subunit beta type-4	0.364336
AGAP012612									Other	Other	transmembrane 7 superfamily member 3-like	0.394283
AGAP012616								PPO5	Other	Other	phenoloxidase 2-like	0.366885
AGAP012628									Other	Other	solute carrier organic anion transporter family member 4C1	0.38529
AGAP012636									Other	Other	nuclear factor related to kappa-B-binding	4.27669
AGAP012655									Other	Other	ATPase family 2 homolog	0.404682
AGAP012699									Other	Other	serine threonine- kinase prp4	2.55613
AGAP012721									Other	Other	RAB6-interacting golgin	3.27131
AGAP012761									Other	Other	synaptic vesicle glyco 2B-like	0.104321
AGAP012831									Other	Other	staphylococcal nuclease domain-containing 1	0.0675907
AGAP012847									Other	Other	autophagy 12-like	51.0108
AGAP012867									OBP	odorant-binding protein [Source:VB Community Annotation]	odorant-binding partial	26.5419
AGAP012901									Other	Other	tyrosine- phosphatase 69D	0.44068
AGAP012902									Other	Other	AGAP012902- partial	4.29533
AGAP012916									Other	Other	fibrinogen C domain-containing 1-like	4.96122
AGAP013010									Other	Other	uncharacterized protein LOC120949276 isoform X2	2.48178
AGAP013078									Other	Other	carboxypeptidase Q-like	0.393573
AGAP013088									Other	Other	AGAP013088-PA	0.297749
AGAP013092									Other	Other	cytochrome c oxidase subunit 6B1	2.75808
AGAP013126									Other	Other	frequenin-1	2.75966
AGAP013149								GPROP1	Other	Other	opsin-1-like	2.72312
AGAP013188								APN4	Other	Other	membrane alanyl aminopeptidase-like	0.387857
AGAP013190									Other	Other	inactive rhomboid 1-like	2.32321
AGAP013201									Other	Other	AAEL014436- partial	2.85626
AGAP013212									Other	Other	mitochondrial import inner membrane translocase subunit Tim16	2.34306
AGAP013230									Other	Other	probable basic-leucine zipper transcription factor Q	4.04204
AGAP013245									Other	Other	AGAP013245-PA	2.11294
AGAP013274									Other	Other	probable low-specificity L-threonine aldolase 2	44.0584
AGAP013292									Other	Other	rho GTPase-activating 11A-like isoform X2	0.481901
AGAP013324									Other	Other	tyramine receptor 2	0.438579
AGAP013329									Other	Other	AGAP013329-PA	0.358833
AGAP013395									Other	Other	AGAP013395-PA	0.349061
AGAP013419									Other	Other	THEM6-like	0.416311
AGAP013443									Other	Other	carboxypeptidase Q-like	0.287288
AGAP013488									Other	Other	trafficking particle complex subunit 2 isoform X3	0.472624
AGAP013493									Other	Other	AGAP013493-PA	5.23861
AGAP013500									Other	Other	Spindly	0.437769
AGAP013507									Other	Other	AGAP013507-PA	3.24783
AGAP013555								U3	Other	Other	Other	0.240134
AGAP013557								U6	Other	Other	Other	2.58033
AGAP013659								aga-mir-1174	Other	Other	Other	0.31551
AGAP013743									Other	Other	GPI-anchored pfl2 isoform X1	2.72278
AGAP013751									Other	Other	GPI-anchored pfl2 isoform X1	2.48276
AGAP013772									Other	Other	mucin-5AC isoform X1	3.82011
AGAP027984									Other	Other	uncharacterized protein LOC120904796	2.36747
AGAP027999								AQP8	Other	Other	aquaporin -like	2.18254
AGAP028004									Other	Other	uncharacterized protein LOC120958919 isoform X1	0.432181
AGAP028023									Other	Other	C10	0.410395
AGAP028026									Other	Other	active regulator of SIRT1-like	2.15065
AGAP028032									Other	Other	neuronal acetylcholine receptor subunit non-alpha-3-like	11.6582
AGAP028182									Other	Other	uncharacterized protein LOC121599642	2.07412
AGAP028190									Other	Other	quiver isoform X1	2.30821
AGAP028358								tRNA-Gln	Other	Other	Other	34.4544
AGAP028360								ND2	Other	Other	NADH dehydrogenase subunit 2	4.66805
AGAP028370								ATP6	Other	Other	ATP synthase F0 subunit 6	2.99779
AGAP028371								COX3	Other	Other	cytochrome c oxidase subunit III	4.43526
AGAP028373								ND3	Other	Other	NADH dehydrogenase subunit 3	2.84555
AGAP028375								tRNA-Ala	Other	Other	Other	3.58721
AGAP028383								ND4L	Other	Other	NADH dehydrogenase subunit 4L	5.68275
AGAP028386								ND6	Other	Other	NADH dehydrogenase subunit 6	22.4487
AGAP028387								CYTB	Other	Other	cytochrome b	5.78154
AGAP028389								ND1	Other	Other	NADH dehydrogenase subunit 1	6.21715
AGAP028391								lsu rRNA	Other	Other	Other	0.482816
AGAP028417									Other	Other	ankyrin repeat and ELMO domain-containing D isoform X2	2.40262
AGAP028418									Other	Other	ankyrin repeat and ELMO domain-containing D isoform X2	2.27526
AGAP028422									Other	Other	exocyst complex component 5-like	4.24002
AGAP028436									Other	Other	nuclear pore complex DDB_G0274915-like	0.113278
AGAP028464									Other	Other	oxidoreductase-like domain-containing 1	2.98257
AGAP028470									Other	Other	uncharacterized protein LOC120952662	3.05652
AGAP028522									Other	Other	charlatan isoform X1	0.493575
AGAP028555									Other	Other	ABC transporter	0.345686
AGAP028590									Other	Other	uncharacterized protein LOC120961539	2.00956
AGAP028605									Other	Other	zinc finger CCCH domain-containing 18	2.48237
AGAP028633									Other	Other	uncharacterized protein LOC120958495 isoform X1	2.2358
AGAP028644									Other	Other	neural-cadherin-like isoform X1	2.58678
AGAP028646								ANCE3	Other	Other	angiotensin-converting enzyme-like isoform X2	2.47487
AGAP028649									Other	Other	dual oxidase maturation factor 1	0.397997
AGAP028659									Other	Other	chymotrypsin-elastase inhibitor ixodidin-like	0.275924
AGAP028717									Other	Other	Other	2.83946
AGAP028790								LSU_rRNA_eukarya	Other	Other	Other	0.232018
AGAP028800								LSU_rRNA_eukarya	Other	Other	Other	0.0386034
AGAP028888								LSU_rRNA_eukarya	Other	Other	Other	0.00468464
AGAP028901								SSU_rRNA_eukarya	Other	Other	Other	0.0268971
AGAP028955								LSU_rRNA_eukarya	Other	Other	Other	0.00328041
AGAP028966								SSU_rRNA_eukarya	Other	Other	Other	0.0329345
AGAP029007								LSU_rRNA_eukarya	Other	Other	Other	0.186853
AGAP029066									Other	Other	---NA---	0.496358
AGAP029074									Other	Other	AGAP012020- partial	5.40481
AGAP029105									Other	Other	AGAP000937- partial	2.55711
AGAP029109									Other	Other	AT-rich interactive domain-containing 1B-like isoform X1	2.04683
AGAP029185									Other	Other	glycogen-binding subunit 76A isoform X2	2.55281
AGAP029191								dpr12	Other	Other	zwei Ig domain zig-8 isoform X1	2.30896
AGAP029205									Other	Other	ATP synthase subunit mitochondrial	3.726
AGAP029231									Other	Other	SCY1 2	2.05844
AGAP029240									Other	Other	potassium voltage-gated channel Shaw isoform X1	2.03641
AGAP029241									Other	Other	sodium potassium calcium exchanger Nckx30C isoform X1	3.87144
AGAP029253									Other	Other	uncharacterized protein LOC121599023	0.244528
AGAP029272									Other	Other	lon protease mitochondrial isoform X1	8.4713
AGAP029285									Other	Other	uncharacterized protein LOC120957783	2.943
AGAP029323									Other	Other	enhancer of yellow 2 transcription factor-like	0.494583
AGAP029349									Other	Other	uncharacterized protein LOC121594462	3.52446
AGAP029378									Other	Other	---NA---	2.59083
AGAP029403									Other	Other	rolling stone-like	2.30368
AGAP029411									Other	Other	uncharacterized protein LOC120902212	0.32215
AGAP029425									Other	Other	Transposable element P partial	2.86208
AGAP029451								ABCG3	Other	Other	ATP-binding cassette sub-family G member 1-like isoform X1	2.01088
AGAP029464									Other	Other	solute carrier family 26 member 10-like	0.347102
AGAP029470									Other	Other	bicaudal C	0.446356
AGAP029482									Other	Other	O-mannosyl-transferase TMTC1-like	2.91656
AGAP029494									Other	Other	zwei Ig domain zig-8-like	2.89808
AGAP029496									Other	Other	AGAP009492- partial	2.20242
AGAP029509									Other	Other	uncharacterized protein LOC120957042 isoform X4	2.11318
AGAP029511									Other	Other	mitogen-activated kinase 1	2.26835
AGAP029514									Other	Other	serine threonine- kinase WNK1 isoform X1	2.30631
AGAP029527									Other	Other	apoptosis-resistant E3 ubiquitin ligase 1 isoform X3	2.18156
AGAP029528									Other	Other	dendritic arbor reduction 1-like	2.22754
AGAP029530									Other	Other	LOW QUALITY PROTEIN: uncharacterized protein LOC120961063	2.30409
AGAP029534									Other	Other	zinc finger 189-like isoform X1	2.25026
AGAP029545									Other	Other	titin isoform X2	3.13174
AGAP029559								CTLMA6	Other	Other	collectin-10 isoform X1	2.50647
AGAP029560									Other	Other	ecdysone-induced isoforms C D isoform X1	3.04612
AGAP029572									Other	Other	AP-1 complex subunit gamma-1 isoform X1	2.36108
AGAP029578									Other	Other	WD repeat-containing DDB_G0292056 isoform X2	2.27608
AGAP029581									Other	Other	broad-complex core isoforms 1 2 3 4 5-like	2.5828
AGAP029589									Other	Other	neural-cadherin isoform X1	2.50178
AGAP029595									Other	Other	voltage-gated potassium channel subunit beta-2 isoform X1	2.14609
AGAP029610									Other	Other	CREB-regulated transcription coactivator 1-like isoform X3	2.14643
AGAP029627									Other	Other	MOXD1 homolog 1	0.404786
AGAP029628									Other	Other	death-associated kinase related isoform X1	2.00321
AGAP029633								Hex-A	Other	Other	hexokinase type 2 isoform X3	2.16922
AGAP029643									Other	Other	ankyrin repeat and BTB POZ domain-containing 2 isoform X2	0.433148
AGAP029659									Other	Other	dentin sialophospho -like	2.40739
AGAP029664									Other	Other	Down syndrome cell adhesion molecule Dscam2 isoform X1	2.36615
AGAP029671									Other	Other	formin 7	2.98108
AGAP029693									Other	Other	DE-cadherin-like isoform X1	22.2926
AGAP029695									Other	Other	DE-cadherin-like isoform X1	9.34341
AGAP029698									Other	Other	DE-cadherin-like isoform X1	35.892
AGAP029704									Other	Other	uncharacterized protein LOC120960196 isoform X1	2.25126
AGAP029717									Other	Other	uncharacterized protein LOC120956446	4.86674
AGAP029720									Other	Other	proton-coupled amino acid transporter pathetic	0.341132
AGAP029739									Other	Other	zinc finger 121-like	0.4965
AGAP029750									Other	Other	serine protease easter-like	3.75017
AGAP029771									Other	Other	rab3 GTPase-activating catalytic subunit	0.441499
AGAP029785								St4	Other	Other	luciferin sulfotransferase-like	2.54751
AGAP029802									Other	Other	adhesion G- coupled receptor G2	0.37709
AGAP029811									Other	Other	autotransporter adhesin -like	0.484764
AGAP029820									Other	Other	arginine kinase isoform X1	2.14681

## Sheet: BD_KIS & BU_KIS (RS-CS)
Additional file : Differentially expressed between R-S and C-S comparisons
	Genes that overlap R-S and C-S							Gene presents in R-S but not in C-S
Gene	Gene Name or Symbol	Gene_v	Gene_products	Description	FC (BD_KIS)	FC (BU_KIS)	Difference between R_S and C_S	Gene Name or Symbol	Gene_v	Gene_products	Description	FC (BD_KIS)
AGAP000037		Other	Other	low-density lipo receptor-related 4 isoform X1	4.08183	2.35287	0.794795
AGAP000039		Other	Other	gamma-aminobutyric acid receptor subunit alpha-6	2.21725	2.06259	0.104316
AGAP000047	CPR130	CP	cuticular protein RR-2 family 130 [Source:VB Community Annotation]	histidine-rich PFHRP-II	19.5131	15.3589	0.345371
AGAP000075		Other	Other	proton channel c-like isoform X1	2.89241	2.23354	0.372935
AGAP000079		Other	Other	T family of potassium channels 7	3.17703	3.01209	0.0769155
AGAP000113		Other	Other	AGAP000113- partial	3.03187	2.62914	0.205616
AGAP000128		Other	Other	synaptic vesicle glyco 2C-like	2.32134	2.45231	-0.079182
AGAP000170		Other	Other	NADH-quinone oxidoreductase subunit B 2-like	2.78767	2.84195	-0.0278227
AGAP000184		Other	Other	NADP-dependent malic enzyme isoform X2	0.419394	0.453075	-0.111442
AGAP000188		Other	Other	uridine phosphorylase 1 isoform X2	3.75052	3.95244	-0.0756529
AGAP000192	CYP4C26	CYP	cytochrome P450 [Source:VB Community Annotation]	cytochrome P450 4c3-like	0.257311	0.303709	-0.239172
AGAP000198	Cht5-5	Other	Other	AGAP000198- partial	2.31905	2.03237	0.190368
AGAP000204		Other	Other	AGAP000204-PA	2.1716	2.3841	-0.134684
AGAP000246		Other	Other	clusterin-associated 1	2.79859	2.20629	0.343082
AGAP000253		Other	Other	solute carrier family 25 member 35-like	3.00135	2.69279	0.15651
AGAP000260	ATPsynepsilon	Other	Other	stunted-like isoform X1	2.64522	2.45138	0.109793
AGAP000268		Other	Other	uncharacterized protein LOC120957915	3.49075	3.04345	0.197827
AGAP000344	CPR127	CP	cuticular protein RR-1 family 127 [Source:VB Community Annotation]	pupal cuticle 27-like	4.68048	4.20646	0.154049
AGAP000356		Other	Other	antigen 5 like allergen Cul n 1-like	4.02493	4.79245	-0.251798
AGAP000461		Other	Other	teneurin-a isoform X1	2.92754	2.14764	0.446935
AGAP000476		Other	Other	xaa-Pro aminopeptidase -like	4.74003	3.3684	0.492831
AGAP000495		Other	Other	SUMO-conjugating enzyme UBC9-B	0.377909	0.311598	0.278352
AGAP000497		Other	Other	L-type lectin-domain containing receptor kinase	0.451544	0.43979	0.0380538
AGAP000521		Other	Other	nose resistant to fluoxetine 6-like	2.45777	2.382	0.0451753
AGAP000523	ATPsynC	Other	Other	ATP synthase lipid-binding mitochondrial	2.20481	2.16297	0.0276357
AGAP000571	CLIPC5	Other	Other	serine protease persephone-like	0.454517	0.352878	0.365164
AGAP000595		Other	Other	lysophosphatidylcholine acyltransferase isoform X1	2.1899	2.55228	-0.220919
AGAP000603		Other	Other	uncharacterized protein LOC120958008	0.390971	0.439897	-0.170104
AGAP000604		Other	Other	uncharacterized protein LOC120957528	0.264268	0.394028	-0.576298
AGAP000607	SG1c	SGP	salivary gland protein 1-like 3 [Source:VB Community Annotation]	SG1B partial	2.77505	2.07689	0.41809
AGAP000618		Other	Other	succinate dehydrogenase [ubiquinone] cytochrome b small mitochondrial	3.12794	3.14044	-0.00575256
AGAP000629		Other	Other	nose resistant to fluoxetine 6	2.82015	3.22577	-0.193874
AGAP000669		Other	Other	uncharacterized protein LOC120905909	3.11363	3.24595	-0.0600397
AGAP000685		Other	Other	von Willebrand factor type EGF and pentraxin domain-containing 1-like	2.38024	2.58264	-0.117738
AGAP000695		Other	Other	isoform A	0.418001	0.420991	-0.0102819
AGAP000696		Other	Other	spore wall 1 isoform X2	3.44812	2.86534	0.267103
AGAP000718		Other	Other	monocarboxylate transporter	2.42928	2.73422	-0.1706
AGAP000743		Other	Other	histone-lysine N-methyltransferase EHMT2-like	4.42649	2.36527	0.904158
AGAP000772		Other	Other	AGAP000772-PA	0.193091	0.17851	0.113278
AGAP000794		Other	Other	NADH-ubiquinone oxidoreductase 49 kDa subunit-like	2.79632	2.77439	0.0113594
AGAP000798		Other	Other	glutamate receptor kainate 2-like isoform X1	4.08172	4.04787	0.0120137
AGAP000807		Other	Other	helix-loop-helix transcription factor	2.61357	2.15944	0.275365
AGAP000818	CYP9K1	CYP	cytochrome P450 [Source:VB Community Annotation]	probable cytochrome P450 9f2	3.85211	7.2232	-0.906989
AGAP000820	CPR125	CP	cuticular protein RR-2 family 125 [Source:VB Community Annotation]	larval cuticle 1	3.83302	2.4429	0.649885
AGAP000835		Other	Other	ovarian tumor locus-like isoform X2	0.265142	0.347756	-0.391313
AGAP000849		Other	Other	NADH dehydrogenase [ubiquinone] 1 beta subcomplex subunit 1	2.48384	2.50491	-0.0121832
AGAP000851		Other	Other	cytochrome c oxidase subunit mitochondrial	2.79698	2.87642	-0.0404068
AGAP000852		Other	Other	small ubiquitin-related modifier 3	0.431355	0.479495	-0.15264
AGAP000879		Other	Other	yellow	0.219504	0.20161	0.122684
AGAP000935		Other	Other	mitochondrial-processing peptidase subunit beta	2.81367	2.72315	0.0471769
AGAP001030	Syx4	Other	Other	syntaxin-4 isoform X2	2.06286	2.11554	-0.0363824
AGAP001039	CYP307A1	CYP	cytochrome P450 [Source:VB Community Annotation]	cytochrome P450 307a1	0.151964	0.165083	-0.119459
AGAP001052		Other	Other	ubiquitin carboxyl-terminal hydrolase 8 isoform X1	2.08195	2.11784	-0.0246586
AGAP001097		Other	Other	elongation of very long chain fatty acids AAEL008004-like	0.419904	0.336926	0.317628
AGAP001098		Other	Other	D-aspartate oxidase-like	0.453078	0.423095	0.0987779
AGAP001104		Other	Other	chromatin assembly factor 1 subunit A-A-like	0.296194	0.284151	0.0598872
AGAP001117	Gr37	Other	Other	gustatory receptor 2a isoform X6	3.51282	3.7247	-0.0844952
AGAP001138	ATPsynB	Other	Other	ATP synthase subunit mitochondrial	2.87823	2.98763	-0.0538168
AGAP001153		Other	Other	polymerase delta-interacting 2	2.78648	3.41299	-0.292594
AGAP001158		Other	Other	DNA-dependent metalloprotease dvc-1-like	0.345716	0.414728	-0.262578
AGAP001166		Other	Other	DNA replication complex GINS SLD5	0.305064	0.404183	-0.405895
AGAP001181		Other	Other	uncharacterized protein LOC120894677	3.00349	3.55596	-0.243599
AGAP001196		Other	Other	G kinase-anchoring 1-like	0.442395	0.493814	-0.158633
AGAP001218		Other	Other	tubulin alpha-1 chain	0.366246	0.43459	-0.24684
AGAP001219	TUB4A	Other	Other	tubulin alpha-1 chain	13.3833	11.5609	0.211183
AGAP001223		Other	Other	probable ATP-dependent RNA helicase DDX55 homolog	0.442241	0.478338	-0.1132
AGAP001238		Other	Other	ras-specific guanine nucleotide-releasing factor 2-like isoform X1	3.6347	3.0166	0.26891
AGAP001257		Other	Other	UTP--glucose-1-phosphate uridylyltransferase isoform X2	2.23054	2.58522	-0.212892
AGAP001258		Other	Other	gastrula zinc finger -like	0.335471	0.375819	-0.16385
AGAP001261		Other	Other	probable RNA-binding CG14230	0.342949	0.422316	-0.300329
AGAP001294		Other	Other	zinc finger 91	3.8908	4.26987	-0.134127
AGAP001312		Other	Other	succinate-- ligase [ADP GDP-forming] subunit mitochondrial	2.53816	2.54648	-0.00471806
AGAP001333	st	Other	Other	scarlet-like isoform X2	0.350681	0.333336	0.0731807
AGAP001336		Other	Other	metabolite transport HI_1104	0.469448	0.349107	0.427298
AGAP001344		Other	Other	T-box transcription factor TBX1 isoform X2	2.87974	2.32387	0.309405
AGAP001346		Other	Other	isoform A	2.66598	3.33517	-0.323096
AGAP001356	ACE1	Other	Other	acetylcholinesterase isoform X1	2.41209	2.55855	-0.0850395
AGAP001376	SRPN17	Other	Other	serpin 17 inhibitory serine protease partial	2.5714	5.46537	-1.08777
AGAP001420		Other	Other	phosphoglycerate mutase 2	2.10423	2.38477	-0.180558
AGAP001423		Other	Other	bifunctional purine biosynthesis ATIC	0.292125	0.243746	0.261212
AGAP001425		Other	Other	sulfotransferase 1C4	0.290886	0.340775	-0.228363
AGAP001434		Other	Other	glutamate-gated chloride channel isoform X1	2.30856	2.03767	0.180071
AGAP001458		Other	Other	NAD-dependent deacetylase Sirt6	0.451524	0.497251	-0.139171
AGAP001508		Other	Other	glycine-rich 5-like	25.7806	38.281	-0.570343
AGAP001511		Other	Other	type I cytoskeletal 9-like	4.93598	6.18777	-0.326085
AGAP001522		Other	Other	pachytene checkpoint 2 homolog	0.435839	0.442146	-0.0207294
AGAP001544		Other	Other	E3 ubiquitin- ligase TRIM37-like isoform X2	0.164999	0.180163	-0.126841
AGAP001551		Other	Other	G-patch domain and KOW motifs-containing	0.45035	0.48488	-0.106581
AGAP001556	OBP7	OBP	odorant-binding protein antennal 7 [Source:VB Community Annotation]	odorant-binding 7	2.7364	2.33702	0.227611
AGAP001558	GPRGNR2	Other	Other	gonadotropin-releasing hormone receptor isoform X2	0.441691	0.382463	0.207718
AGAP001594		Other	Other	N-alpha-acetyltransferase 80	4.92099	5.31817	-0.111982
AGAP001611		Other	Other	diphosphomevalonate decarboxylase	0.382867	0.450542	-0.234819
AGAP001614		Other	Other	AGAP001614-PA	0.445427	0.498509	-0.162432
AGAP001616		Other	Other	agCP14332	0.497209	0.458468	0.117032
AGAP001626		Other	Other	B-cell linker	0.413361	0.488454	-0.240818
AGAP001630	Tpi	Other	Other	triosephosphate isomerase	2.20295	2.26814	-0.0420678
AGAP001648	CLIPB17	Other	Other	CLIPB17 partial	2.47034	4.59065	-0.893989
AGAP001653		Other	Other	NADH-ubiquinone oxidoreductase 75 kDa mitochondrial	2.79274	2.90744	-0.0580713
AGAP001687		Other	Other	rho gtpase activating	2.04962	2.1146	-0.0450283
AGAP001690		Other	Other	regulating synaptic membrane exocytosis 2 isoform X1	2.53244	2.36053	0.101421
AGAP001711		Other	Other	NADH-ubiquinone oxidoreductase subunit 8	2.54741	2.66041	-0.0626213
AGAP001717		Other	Other	AGAP001717-PA	4.6982	4.72555	-0.0083734
AGAP001732		Other	Other	adipocyte plasma membrane-associated -like	3.3461	2.54026	0.397506
AGAP001748		CP	chitin synthase [Source:VB Community Annotation]	chitin synthase chs-2 isoform X1	3.61658	3.56533	0.0205899
AGAP001756		Other	Other	choline transporter 1	4.93345	5.26659	-0.0942727
AGAP001769		Other	Other	AGAP001766- partial	0.366551	0.391374	-0.0945324
AGAP001777	ABCC1	Other	Other	multidrug resistance-associated 4-like	4.22372	3.83184	0.140478
AGAP001781		Other	Other	zinc finger 768 isoform X2	0.282381	0.265961	0.0864263
AGAP001788		Other	Other	coiled-coil domain-containing 137	0.401165	0.464817	-0.212467
AGAP001789		Other	Other	methionine synthase reductase-like	0.255159	0.353713	-0.471187
AGAP001799		Other	Other	tropomyosin-2 isoform X2	2.18065	2.01276	0.115582
AGAP001821		Other	Other	arrestin domain-containing 17-like	2.00152	2.22217	-0.150875
AGAP001856	PER	Other	Other	period circadian isoform X2	0.326503	0.414114	-0.342933
AGAP001864	CYP4H15	CYP	cytochrome P450 [Source:VB Community Annotation]	probable cytochrome P450 4d14	5.54252	5.34672	0.0518874
AGAP001884		Other	Other	fumarate mitochondrial-like isoform X1	2.83606	2.7651	0.0365558
AGAP001889		Other	Other	metallothionein partial	6.3533	9.85108	-0.632775
AGAP001890		Other	Other	metallothionein partial	5.36413	6.42816	-0.261063
AGAP001892		Other	Other	arrestin domain-containing 3-like	0.379084	0.492761	-0.378372
AGAP001903	Mdh2	Other	Other	malate mitochondrial	2.29638	2.51149	-0.129184
AGAP001933		Other	Other	nucleosomal histone kinase 1	0.398169	0.470128	-0.239672
AGAP001936		Other	Other	1-phosphatidylinositol 4,5-bisphosphate phosphodiesterase isoform X1	3.39253	2.64559	0.35877
AGAP001949		Other	Other	AGAP001949-PA	0.355265	0.41653	-0.229526
AGAP001956		Other	Other	NPC intracellular cholesterol transporter 2 homolog a-like	3.54725	2.15093	0.721741
AGAP001961	GPRVPR2	Other	Other	cardioacceleratory peptide receptor-like isoform X1	2.48056	2.66375	-0.102796
AGAP001969		Other	Other	polyubiquitin-C isoform X2	10.7211	8.5585	0.325019
AGAP001982		Other	Other	high affinity nuclear juvenile hormone binding	3.68803	3.01902	0.288774
AGAP001989		SGP	Other	secreted salivary gland	3.79031	2.82124	0.425987
AGAP001990		Other	Other	glycine receptor subunit alpha-2-like	4.81443	3.29405	0.547503
AGAP002020		Other	Other	NADH dehydrogenase [ubiquinone] 1 beta subcomplex subunit mitochondrial	2.26004	2.36202	-0.0636777
AGAP002038		Other	Other	leucine-rich PPR motif-containing mitochondrial	3.32736	3.83975	-0.206634
AGAP002056		Other	Other	beta-galactosidase-like isoform X2	3.81985	3.83904	-0.00722968
AGAP002074		Other	Other	AGAP002074-PA	0.449643	0.459829	-0.0323166
AGAP002102		Other	Other	probable maltase	3.3702	2.84796	0.24291
AGAP002128		Other	Other	BRCA1-associated -like	2.08049	2.84939	-0.453728
AGAP002137		Other	Other	Juvenile hormone-inducible	2.35806	2.65607	-0.171693
AGAP002145		Other	Other	inactivation-no-after-potential D isoform X1	3.27617	4.05051	-0.306094
AGAP002170		Other	Other	NADH dehydrogenase [ubiquinone] flavo mitochondrial	2.50141	2.54957	-0.0275102
AGAP002192		Other	Other	isocitrate dehydrogenase [NAD] subunit mitochondrial isoform X1	3.02969	3.36738	-0.152457
AGAP002203		Other	Other	AGAP002203-PA	2.55562	4.13592	-0.694532
AGAP002241		Other	Other	zinc finger OZF-like	0.441725	0.455909	-0.0455995
AGAP002245		Other	Other	cytochrome b-c1 complex subunit mitochondrial	2.38438	2.97776	-0.320616
AGAP002248		Other	Other	claret segregational	0.455594	0.494884	-0.119342
AGAP002256		Other	Other	RNA-binding 7	0.396458	0.467061	-0.236442
AGAP002270	CLIPB7	Other	Other	CLIPB7 partial	6.90372	8.39221	-0.281676
AGAP002296		Other	Other	cytoplasmic polyadenylation element-binding 3 isoform X1	2.55435	2.29418	0.154981
AGAP002314		Other	Other	AGAP002314-PA	0.406891	0.403034	0.0137406
AGAP002323		Other	Other	E3 ubiquitin- ligase SIAH1A	3.59457	3.13345	0.198067
AGAP002350		Other	Other	troponin skeletal muscle isoform X8	2.18131	2.09902	0.0554746
AGAP002353		Other	Other	lipase 3-like	5.08994	4.5762	0.153498
AGAP002358		Other	Other	ADP,ATP carrier 2	6.0629	5.21821	0.216454
AGAP002364		Other	Other	MICOS complex subunit Mic60 isoform X2	2.44636	2.57682	-0.0749587
AGAP002387		Other	Other	prostatic acid phosphatase	0.258844	0.258564	0.0015599
AGAP002419	CYP4D22	CYP	cytochrome P450 [Source:VB Community Annotation]	cytochrome P450 4d2-like isoform X1	2.14437	2.00128	0.099626
AGAP002477		Other	Other	single-stranded DNA-binding mitochondrial	0.426141	0.413819	0.0423308
AGAP002478		Other	Other	G2 mitotic-specific cyclin-B3 isoform X1	0.388537	0.385315	0.0120172
AGAP002508		Other	Other	aminopeptidase N	0.326596	0.478174	-0.550029
AGAP002533		Other	Other	polycomb group RING finger 3	0.493575	0.496016	-0.00711985
AGAP002535		Other	Other	serine threonine- phosphatase mitochondrial isoform X1	0.453711	0.44941	0.0137407
AGAP002541		Other	Other	FAM172 family homolog CG10038 isoform X1	2.328	2.39313	-0.0398091
AGAP002546		Other	Other	coiled-coil domain-containing 134-like	0.447885	0.42505	0.0754947
AGAP002557		Other	Other	glucose dehydrogenase [ quinone]	8.55025	23.3041	-1.44655
AGAP002586		Other	Other	glycogen [starch] synthase	2.32173	2.84191	-0.291664
AGAP002588		Other	Other	classical arabinogalactan 9-like isoform X2	2.8345	6.45056	-1.18633
AGAP002592		Other	Other	apolipo D-like	2.6366	2.85964	-0.117157
AGAP002593		Other	Other	partial	0.363007	0.35303	0.040207
AGAP002599		Other	Other	polyubiquitin-C isoform X2	2.03258	2.01892	0.00973271
AGAP002629		Other	Other	cell surface glyco 1-like	0.389642	0.445624	-0.193677
AGAP002630		Other	Other	NADH dehydrogenase [ubiquinone] 1 beta subcomplex subunit mitochondrial-like	2.87941	2.82842	0.0257783
AGAP002658		Other	Other	small nuclear ribonucleo F	0.490742	0.493101	-0.00691933
AGAP002706		Other	Other	probable small nuclear ribonucleo G	0.389145	0.447936	-0.202983
AGAP002726	CPR9	CP	cuticular protein RR-1 family 9 [Source:VB Community Annotation]	larval cuticle A2B-like isoform X2	2.8225	2.33225	0.275251
AGAP002728		Other	Other	probable isocitrate dehydrogenase [NAD] subunit mitochondrial isoform X2	3.59435	3.61265	-0.00733002
AGAP002737		Other	Other	muscle M-line assembly unc-89-like isoform X1	3.88603	3.50029	0.150821
AGAP002739		Other	Other	von Willebrand factor type EGF and pentraxin domain-containing 1 isoform X1	4.81358	3.87396	0.313301
AGAP002796	GNBPB4	Other	Other	beta-1,3-glucan-binding -like	6.41439	3.46456	0.888641
AGAP002830		Other	Other	C-1-tetrahydrofolate cytoplasmic	0.433272	0.293114	0.563813
AGAP002831		Other	Other	probable methyltransferase 15 homolog	2.17323	2.09947	0.0498156
AGAP002842		Other	Other	serine protease snake-like	8.7187	8.2143	0.085975
AGAP002846		Other	Other	trunk	0.351811	0.358759	-0.0282153
AGAP002852		Other	Other	NPC intracellular cholesterol transporter 2	4.54151	3.49492	0.37791
AGAP002853		Other	Other	chemosensory A 87a	0.417538	0.471163	-0.17432
AGAP002865	CYP6P3	CYP	cytochrome P450 [Source:VB Community Annotation]	cytochrome partial	2.65522	3.10401	-0.2253
AGAP002867	CYP6P4	CYP	cytochrome P450 [Source:VB Community Annotation]	probable cytochrome P450 6a14	6.77332	6.0717	0.157764
AGAP002869	CYP6P2	CYP	cytochrome P450 [Source:VB Community Annotation]	cytochrome P450	2.64062	2.06996	0.351274
AGAP002878		Other	Other	cystatin	2.11439	2.45583	-0.215968
AGAP002888	GPRNNA3	Other	Other	octopamine receptor beta-3R-like isoform X1	2.59635	2.30166	0.173808
AGAP002889		Other	Other	NADH dehydrogenase [ubiquinone] 1 subunit C2	2.05222	2.05407	-0.00129437
AGAP002899		Other	Other	transmembrane 169	0.382304	0.431704	-0.175321
AGAP002948		Other	Other	eukaryotic translation initiation factor 4E type 2	0.483328	0.48888	-0.0164763
AGAP002974		Other	Other	acetylcholine receptor subunit alpha-like 1	2.86071	2.22298	0.363875
AGAP002994	CPR10	CP	cuticular protein RR-2 family 10 [Source:VB Community Annotation]	cuticle -like	2.44308	2.45322	-0.00597041
AGAP002996		Other	Other	ATP-dependent Clp protease ATP-binding subunit clpX- mitochondrial	2.19369	2.02358	0.116446
AGAP002999		Other	Other	SET and MYND domain-containing 4	3.35364	3.75171	-0.16182
AGAP003006		Other	Other	surfeit locus 6 homolog	0.302792	0.429404	-0.504009
AGAP003007		Other	Other	surfeit locus 6 homolog	0.325565	0.380676	-0.225618
AGAP003030		Other	Other	pyruvate dehydrogenase E1 component subunit mitochondrial-like	3.83674	3.66754	0.0650656
AGAP003034		Other	Other	isoform A	0.414244	0.463227	-0.161237
AGAP003036		Other	Other	histone deacetylase complex subunit SAP18	0.457073	0.469644	-0.0391421
AGAP003064		Other	Other	cysteine and histidine-rich domain-containing	0.293477	0.286695	0.0337294
AGAP003080		Other	Other	translational regulator orb2-like isoform X1	0.272893	0.314353	-0.204046
AGAP003086		Other	Other	AGAP003086-PA	0.202849	0.220789	-0.122265
AGAP003087		Other	Other	transmembrane 192 isoform X1	0.229009	0.264764	-0.209305
AGAP003090		Other	Other	(E3-independent) E2 ubiquitin-conjugating enzyme UBE2O isoform X1	0.384481	0.349452	0.137818
AGAP003093		Other	Other	replication factor C subunit 4	0.364687	0.370711	-0.0236368
AGAP003095		Other	Other	dopachrome conversion enzyme	2.07931	3.63794	-0.807014
AGAP003132		Other	Other	DALR anticodon-binding domain-containing 3	0.374964	0.422824	-0.173305
AGAP003139	SRPN9	Other	Other	serine protease inhibitor 88Ea-like	94.2671	57.72	0.707683
AGAP003164		Other	Other	unc-13 homolog 4B isoform X1	2.45146	2.72687	-0.153605
AGAP003171		Other	Other	nucleolar 12-like	0.343653	0.409489	-0.25287
AGAP003196		Other	Other	elongation of very long chain fatty acids AAEL008004-like	3.18907	3.10102	0.0403921
AGAP003211		Other	Other	AGAP003211- partial	0.466849	0.439146	0.0882556
AGAP003221	ABCC3	Other	Other	multidrug resistance-associated 4	2.42197	2.14339	0.176285
AGAP003225		Other	Other	augmin complex subunit dgt2	0.390816	0.479559	-0.295217
AGAP003227		Other	Other	nucleoside diphosphate kinase 7	0.254751	0.210799	0.273222
AGAP003247	CLIPB19	Other	Other	serine protease 14	2.97185	7.74928	-1.3827
AGAP003248		Other	Other	serine protease 14	2.63645	4.4297	-0.74861
AGAP003261		Other	Other	mucin-2 isoform X2	3.19565	3.22284	-0.0122192
AGAP003263		Other	Other	CDC42 small effector homolog	0.359324	0.442582	-0.300659
AGAP003286		Other	Other	abrupt-like isoform X3	0.282157	0.281489	0.00341871
AGAP003290		Other	Other	AGAP003290- partial	0.268603	0.279549	-0.0576235
AGAP003303		Other	Other	organic cation transporter	2.12985	2.03262	0.0674077
AGAP003308	CPAP3-C	CP	cuticular protein [Source:VB Community Annotation]	obstructor-E isoform X2	3.95022	3.59968	0.134067
AGAP003321		Other	Other	glycine dehydrogenase (decarboxylating) mitochondrial	0.298487	0.261648	0.19004
AGAP003325		Other	Other	cytochrome c oxidase subunit NDUFA4	2.42935	2.58171	-0.0877611
AGAP003328		Other	Other	NADH dehydrogenase [ubiquinone] 1 alpha subcomplex subunit 6	42.7978	56.0921	-0.390263
AGAP003329		Other	Other	serine-rich adhesin for platelets-like	2.88354	3.17058	-0.13691
AGAP003345		Other	Other	DNA repair complementing XP-C cells homolog	0.426868	0.441204	-0.0476585
AGAP003350		Other	Other	phosphoenolpyruvate carboxykinase [GTP]	0.499264	0.317789	0.651734
AGAP003354	A5R3	Other	Other	antigen 5 like allergen Cul n 1-like	2.21822	2.8592	-0.366206
AGAP003367		Other	Other	NADH dehydrogenase [ubiquinone] 1 alpha subcomplex subunit 2	4.90084	4.04577	0.276614
AGAP003433		Other	Other	AGAP003433-PA	0.348575	0.382875	-0.135405
AGAP003442		Other	Other	spore coat SP96-like	78.7981	99.5835	-0.337747
AGAP003447		Other	Other	ADP-ribosylation factor 6-interacting 4	0.35783	0.362676	-0.0194039
AGAP003515	NIT8537	Other	Other	omega-amidase NIT2-like	0.172899	0.15354	0.171313
AGAP003525		Other	Other	regulator of gene activity isoform X1	0.48227	0.442362	0.124611
AGAP003527		Other	Other	O-phosphoseryl-tRNA(Sec) selenium transferase	0.481812	0.299386	0.686464
AGAP003531	IR41n	Other	Other	ionotropic receptor 41f	0.475087	0.491368	-0.0486117
AGAP003533		Other	Other	mitochondrial import inner membrane translocase subunit TIM14	2.38752	2.37617	0.00687516
AGAP003541		Other	Other	elongation factor 1-alpha	4.0957	4.54606	-0.150505
AGAP003545	Osk	Other	Other	maternal effect oskar	0.264359	0.327983	-0.311123
AGAP003550		Other	Other	titin isoform X1	0.293002	0.323699	-0.143746
AGAP003554		Other	Other	RING finger 44 isoform X1	3.08967	3.15089	-0.0283087
AGAP003570		Other	Other	neuroligin- X-linked	3.27205	2.74049	0.255761
AGAP003586		Other	Other	phosphate carrier mitochondrial-like	4.18862	4.13154	0.0197962
AGAP003591		Other	Other	leucine-rich repeat 1	0.335257	0.29108	0.203854
AGAP003594		Other	Other	transcription factor grauzone-like	0.361609	0.399669	-0.144375
AGAP003599	ATPsynO	Other	Other	ATP synthase subunit mitochondrial	3.06608	2.97405	0.0439676
AGAP003606		Other	Other	fatty acyl- reductase CG8306	2.49367	2.17789	0.19534
AGAP003610		Other	Other	muscle M-line assembly unc-89	2.54537	2.37439	0.10032
AGAP003620		Other	Other	AGAP003620-PA	2.18911	2.80724	-0.358804
AGAP003626		Other	Other	serine protease snake-like	7.46443	11.7698	-0.656981
AGAP003627		Other	Other	serine protease snake-like	4.65105	7.40309	-0.670569
AGAP003646		Other	Other	AGAP013307- partial	0.261679	0.432858	-0.726097
AGAP003650		Other	Other	translation initiation factor eIF-2B subunit alpha	0.367122	0.425573	-0.21315
AGAP003661		Other	Other	F-box LRR-repeat 7 isoform X2	2.20904	2.22641	-0.0113001
AGAP003667		Other	Other	SAY domain-containing 1	0.244454	0.310429	-0.344702
AGAP003689	CLIPC7	Other	Other	CLIPC7 partial	2.58244	3.25814	-0.335312
AGAP003698		Other	Other	zinc finger 593 homolog	0.183806	0.145915	0.333053
AGAP003699		Other	Other	UDP-N-acetylglucosamine transferase subunit ALG13 homolog	0.278654	0.257339	0.114801
AGAP003701		Other	Other	zinc finger 593 homolog	1644.03	1579.79	0.0575028
AGAP003707		Other	Other	transcription elongation factor 1 homolog	0.40832	0.399499	0.031508
AGAP003732		Other	Other	nucleolar transcription factor 1	0.214995	0.283116	-0.397094
AGAP003737		Other	Other	pre-rRNA-processing esf-2-like	0.418697	0.389033	0.106015
AGAP003740		Other	Other	mitosis initiation fs(1)Ya	0.280055	0.266654	0.0707428
AGAP003742		Other	Other	regulator of chromosome condensation	0.446846	0.49908	-0.159495
AGAP003743		Other	Other	augmin complex subunit dgt6	0.377442	0.428156	-0.181881
AGAP003771		Other	Other	terminal uridylyltransferase Tailor-like	0.264884	0.336252	-0.344179
AGAP003773		Other	Other	uncharacterized protein LOC120952258	7.09938	6.79049	0.064177
AGAP003774		Other	Other	AGAP003774-PA	2.99754	3.60032	-0.264348
AGAP003775		Other	Other	uncharacterized protein LOC120894297	4.92938	5.10658	-0.0509515
AGAP003776		Other	Other	AGAP003776-PA	4.19263	5.58242	-0.413036
AGAP003777		Other	Other	uncharacterized protein LOC120894299	9.45868	9.70196	-0.0366379
AGAP003778		Other	Other	uncharacterized protein LOC120894296	5.6822	6.15104	-0.114382
AGAP003779		Other	Other	serine threonine- phosphatase 4 catalytic subunit	0.494141	0.4922	0.00567669
AGAP003782		Other	Other	glucose dehydrogenase [ quinone]	3.3339	3.99124	-0.259628
AGAP003802		Other	Other	SH3 domain-containing -like	0.391823	0.415196	-0.0835894
AGAP003842		Other	Other	proline- glutamic acid- and leucine-rich 1-like	0.340487	0.425612	-0.321937
AGAP003861		Other	Other	peptide mitochondrial-like	0.173953	0.265046	-0.607546
AGAP003923	Carm1	Other	Other	histone-arginine methyltransferase CARMER	0.477448	0.466667	0.032951
AGAP003930		Other	Other	AGAP003930-PA	2.71151	2.47785	0.130008
AGAP003938		Other	Other	MNN4-like isoform X1	3.80109	3.35376	0.180637
AGAP003939		Other	Other	proteoglycan 4 isoform X2	4.74139	4.22002	0.168061
AGAP003942		Other	Other	zinc finger 771-like	0.479747	0.414653	0.210369
AGAP003974		Other	Other	tRNA (cytidine(32) guanosine(34)-2 -O)-methyltransferase 1	0.427638	0.421015	0.0225179
AGAP003991		Other	Other	zinc finger 771-like	0.291949	0.357514	-0.292284
AGAP003992		Other	Other	nucleolar 6	0.46544	0.470562	-0.0157883
AGAP003995		Other	Other	myogenesis-regulating glycosidase-like	2.1928	2.30522	-0.0721253
AGAP004008		Other	Other	isoform A	0.258828	0.269827	-0.0600426
AGAP004017		Other	Other	leucine-rich repeat-containing 4B-like	0.490008	0.38194	0.359462
AGAP004036	HPX7	Other	Other	chorion peroxidase-like	0.304705	0.354973	-0.220295
AGAP004038	HPX8	Other	Other	chorion peroxidase	0.223032	0.244687	-0.133685
AGAP004046		Other	Other	mpv17	2.386	2.42073	-0.0208475
AGAP004055		Other	Other	dihydrolipoyllysine-residue succinyltransferase component of 2-oxoglutarate dehydrogenase mitochondrial	2.58405	2.61813	-0.0189011
AGAP004060		Other	Other	zinc finger and SCAN domain-containing 31-like	0.390069	0.425965	-0.127003
AGAP004094		Other	Other	sterol carrier -2	0.410381	0.478366	-0.221149
AGAP004095		Other	Other	solute carrier family 25 member 45	2.01355	3.02014	-0.584874
AGAP004108		Other	Other	lachesin-like isoform X1	0.195554	0.192164	0.0252316
AGAP004109		Other	Other	xaa-pro aminopeptidase	4.04497	3.41075	0.246039
AGAP004110		Other	Other	coiled-coil domain-containing 124	55.8776	57.6886	-0.0460173
AGAP004113	mRpL55	Other	Other	39S ribosomal mitochondrial	510.312	580.666	-0.18633
AGAP004133		Other	Other	AGAP004133-PA	0.256983	0.218758	0.232339
AGAP004135		Other	Other	major royal jelly 1-like	8.00631	5.68656	0.493582
AGAP004148	CLIPB5	Other	Other	serine protease easter	3.64964	4.65217	-0.35015
AGAP004159		Other	Other	NADP-dependent malic enzyme	2.66944	2.52455	0.0805113
AGAP004161		Other	Other	isoform K	8.13863	8.14148	-0.000505272
AGAP004163	GSTD7	GST	glutathione S-transferase delta class 7 [Source:VB Community Annotation]	glutathione S-transferase D7	3.55604	4.54161	-0.352931
AGAP004164	GSTD1-4	GST	glutathione S-transferase delta class 1 [Source:VB Community Annotation]	glutathione S-transferase 1 isoform X3	0.450593	0.497911	-0.144061
AGAP004167		Other	Other	AGAP004167-PA	4.10495	4.52096	-0.139265
AGAP004202		Other	Other	E3 ubiquitin- ligase TRIM37-like	2.51479	2.05841	0.288908
AGAP004208		Other	Other	meiosis-specific nuclear structural 1-like	0.326602	0.29092	0.166915
AGAP004214		Other	Other	HMG-Y-related A	0.368448	0.42973	-0.22197
AGAP004220		Other	Other	AGAP004220-PA	0.247243	0.32376	-0.388996
AGAP004239		Other	Other	serine threonine- kinase polo	0.264837	0.308492	-0.220129
AGAP004241		Other	Other	GPALPP motifs-containing 1	0.499564	0.485801	0.0403041
AGAP004243		Other	Other	general transcriptional corepressor trfA isoform X3	0.273065	0.295791	-0.115332
AGAP004263	TO1	Other	Other	antennal carrier TOL-2	3.27092	4.71298	-0.526942
AGAP004267		Other	Other	O-glucosyltransferase rumi homolog	0.431578	0.451479	-0.0650375
AGAP004281		Other	Other	double-stranded RNA-specific editase 1-like isoform X2	0.180474	0.263227	-0.544517
AGAP004285		Other	Other	zinc finger 624-like	0.463983	0.462127	0.00578264
AGAP004316		SGP	Other	kDa salivary	10.0966	11.858	-0.231991
AGAP004329		Other	Other	ER membrane complex subunit 6	6.48965	11.3675	-0.8087
AGAP004351		Other	Other	probable ATP-dependent RNA helicase DDX43	0.461868	0.467186	-0.0165156
AGAP004358		Other	Other	alkyldihydroxyacetonephosphate synthase	3.34878	2.10053	0.672884
AGAP004366		Other	Other	delta-1-pyrroline-5-carboxylate mitochondrial	3.51922	3.18546	0.143756
AGAP004376		Other	Other	galactose mutarotase	2.52631	2.04615	0.30412
AGAP004400		Other	Other	Cytochrome oxidase c subunit VIII-containing	2.80628	2.56984	0.126982
AGAP004437		Other	Other	glycerol-3-phosphate mitochondrial isoform X1	5.48258	6.30343	-0.201281
AGAP004455	GNBPB1	Other	Other	GNBP	2.47186	2.33873	0.0798743
AGAP004459		Other	Other	SUMO-activating enzyme subunit 1	0.404107	0.429533	-0.0880326
AGAP004463		Other	Other	nucleolar 12	0.45023	0.498512	-0.146966
AGAP004491		Other	Other	exonuclease 1	0.450942	0.445068	0.0189161
AGAP004492		Other	Other	upstream activation factor subunit spp27	0.36212	0.435081	-0.264819
AGAP004503		Other	Other	TATA box-binding -associated factor RNA polymerase I subunit B	0.47617	0.499097	-0.0678438
AGAP004516		Other	Other	aprataxin and PNK-like factor isoform X2	0.454069	0.48247	-0.0875282
AGAP004543		Other	Other	C3orf33 homolog	2.42577	2.61298	-0.107251
AGAP004549		Other	Other	yellow-like	2.63067	3.03026	-0.204008
AGAP004556		Other	Other	Peter pan	0.425442	0.419745	0.0194495
AGAP004558		Other	Other	nucleoporin Ndc1	0.396854	0.439822	-0.14831
AGAP004563	ANCE9	Other	Other	angiotensin-converting enzyme-like	0.338437	0.301952	0.164568
AGAP004566		Other	Other	trypsin-1-like	0.251689	0.418917	-0.735024
AGAP004579	cdk2	Other	Other	cyclin-dependent kinase 2	0.204012	0.243919	-0.257749
AGAP004587		Other	Other	uncharacterized protein LOC120894327	0.344411	0.299763	0.200312
AGAP004614		Other	Other	DNA polymerase epsilon subunit 2	0.393789	0.425711	-0.11245
AGAP004615		Other	Other	DNA polymerase epsilon catalytic subunit 1	0.41745	0.46107	-0.143383
AGAP004616	ATPsynCF6	Other	Other	ATP synthase-coupling factor mitochondrial	2.21949	2.43416	-0.133194
AGAP004624		Other	Other	lin-9 homolog	0.453548	0.479462	-0.0801605
AGAP004651		Other	Other	zinc finger 271-like	0.467036	0.492348	-0.0761433
AGAP004656		Other	Other	probable histone-lysine N-methyltransferase Mes-4	0.363571	0.424549	-0.223695
AGAP004695		Other	Other	multivesicular body subunit 12A	2.90494	3.67064	-0.337525
AGAP004710		Other	Other	cytochrome b-c1 complex subunit 9	2.72405	2.80518	-0.0423415
AGAP004723		Other	Other	chromobox homolog 1-like	0.321615	0.346571	-0.107814
AGAP004724		Other	Other	intraflagellar transport 74 homolog	0.269118	0.380601	-0.500039
AGAP004744	skap	Other	Other	succinate-- ligase [ADP-forming] subunit mitochondrial isoform X2	3.07596	3.34679	-0.121739
AGAP004788		Other	Other	ATP synthase membrane subunit mitochondrial-like	6.19694	9.53119	-0.621101
AGAP004790		Other	Other	ATP synthase membrane subunit mitochondrial-like	2.94878	2.74406	0.103807
AGAP004804		Other	Other	splicing arginine serine-rich 15	0.457375	0.495013	-0.114088
AGAP004806	GALE6	Other	Other	32 kDa beta-galactoside-binding lectin lec-3-like	0.138724	0.201165	-0.536165
AGAP004816		Other	Other	glycosylphosphatidylinositol anchor biosynthesis 11	6.95246	9.66883	-0.475816
AGAP004825		Other	Other	uncharacterized protein LOC120952140	0.211085	0.208952	0.014656
AGAP004844		Other	Other	cytokine-inducible SH2-containing	0.380247	0.445451	-0.228331
AGAP004847	SCRB7	Other	Other	platelet glyco 4 isoform X1	2.01998	2.81421	-0.478388
AGAP004849		Other	Other	J domain-containing CG6693	0.395107	0.498048	-0.334042
AGAP004856		Other	Other	palmitoyltransferase ZDHHC16	0.375853	0.443208	-0.237814
AGAP004859		Other	Other	serine protease snake-like	0.250402	0.410425	-0.712876
AGAP004880		Other	Other	L-lactate dehydrogenase	0.237058	0.132714	0.836924
AGAP004891		Other	Other	UPF0046	0.291738	0.342344	-0.230772
AGAP004906		Other	Other	mitochondrial pyruvate carrier 2-like	2.80138	3.01871	-0.107796
AGAP004911		Other	Other	isoform A	0.357104	0.499205	-0.483287
AGAP004931		Other	Other	RAB6-interacting golgin	0.218181	0.251383	-0.204365
AGAP004944		Other	Other	heat shock 70 kDa cognate 4-like	2.80009	2.50265	0.162015
AGAP004955		Other	Other	mitochondrial assembly of ribosomal large subunit 1	2.40357	2.38415	0.0117037
AGAP004957		Other	Other	origin recognition complex subunit 1	0.282013	0.257715	0.129988
AGAP004958		Other	Other	GPI ethanolamine phosphate transferase 2	0.39476	0.381958	0.0475608
AGAP004962		Other	Other	G2 mitotic-specific cyclin-B-like	0.214146	0.224355	-0.0671905
AGAP004963		Other	Other	G2 mitotic-specific cyclin-B-like	0.116791	0.153581	-0.395072
AGAP004978	PPO9	Other	Other	phenoloxidase 2	0.365908	0.269815	0.439514
AGAP005005		Other	Other	TRPL translocation defect 14 isoform X1	2.55098	2.95993	-0.214513
AGAP005014		Other	Other	RNA polymerase II-associated 3 isoform X1	0.370668	0.418234	-0.174185
AGAP005025		Other	Other	histone H3	0.341426	0.32658	0.0641356
AGAP005026		Other	Other	histone H4	0.392019	0.49212	-0.328088
AGAP005038		Other	Other	AGAP005038-PA	3.80536	2.34856	0.696256
AGAP005058		Other	Other	rhomboid isoform X1	0.431934	0.460082	-0.0910772
AGAP005064		Other	Other	hybrid signal transduction histidine kinase B-like isoform X2	0.418874	0.433429	-0.049278
AGAP005065		Other	Other	ENSANGG00000019205 partial	0.137096	0.0693248	0.98374
AGAP005072		Other	Other	basement membrane-specific heparan sulfate proteoglycan core -like	4.88853	12.984	-1.40926
AGAP005074		Other	Other	isoform A	5.3594	3.70156	0.533935
AGAP005079		Other	Other	G alpha q subunit isoform X1	2.57887	2.41055	0.0973718
AGAP005101		Other	Other	centrosomal cep290	3.76968	3.84907	-0.0300704
AGAP005106		Other	Other	E3 SUMO- ligase ZBED1-like isoform X1	0.399466	0.455964	-0.190847
AGAP005109		Other	Other	MICOS complex subunit MIC13 homolog QIL1	2.06781	2.18906	-0.0822133
AGAP005125		Other	Other	wech	0.345999	0.381497	-0.140903
AGAP005134		Other	Other	ATP synthase subunit mitochondrial	2.94968	3.09797	-0.0707644
AGAP005147		Other	Other	activating transcription factor 7-interacting 1	0.431008	0.463879	-0.106034
AGAP005152		Other	Other	craniofacial development 1	0.460349	0.412069	0.159842
AGAP005208	OBP20	OBP	odorant-binding protein 20 [Source:VB Community Annotation]	general odorant-binding 72-like	2.09739	2.2422	-0.0963213
AGAP005223		Other	Other	apolipo D	0.393003	0.475119	-0.27375
AGAP005225		Other	Other	zinc finger DPF3	0.475021	0.482011	-0.0210745
AGAP005253		Other	Other	SET and MYND domain-containing 4-like	0.372137	0.432964	-0.218415
AGAP005272		Other	Other	uncharacterized protein LOC120949298	0.473731	0.396026	0.258475
AGAP005289		Other	Other	growth differentiation factor 8-like	0.491917	0.472695	0.0575061
AGAP005308		Other	Other	transcription factor Adf-1-like	0.436121	0.453004	-0.0547975
AGAP005325		Other	Other	spermine synthase isoform X2	0.425118	0.428049	-0.00991277
AGAP005334	CTLMA2	Other	Other	CTLMA2	2.19007	3.79556	-0.793339
AGAP005345		Other	Other	probable serine threonine- kinase kinX	0.48398	0.325853	0.570728
AGAP005372	COEBE3C	COE	carboxylesterase beta esterase [Source:VB Community Annotation]	venom carboxylesterase-6-like	2.08655	2.34063	-0.16578
AGAP005396		Other	Other	general transcriptional corepressor trfA-like	2.2179	2.14523	0.0480617
AGAP005399		Other	Other	paxillin isoform X3	4.01785	3.03947	0.402607
AGAP005407		Other	Other	AGAP005407-PA	0.264038	0.367158	-0.475654
AGAP005456	CPR15	CP	cuticular protein RR-1 family 15 [Source:VB Community Annotation]	cuticle -like	3.66996	4.59648	-0.324768
AGAP005457		Other	Other	apyrase-like	35.2463	11.4696	1.61966
AGAP005459	CPR16	CP	cuticular protein RR-1 family 16 [Source:VB Community Annotation]	cuticle -like	3.03732	3.55759	-0.2281
AGAP005460		Other	Other	bifunctional coenzyme A synthase	2.065	2.16409	-0.067617
AGAP005483		Other	Other	transcription factor grauzone-like	0.277885	0.276959	0.00481516
AGAP005498		Other	Other	phospholipid scramblase 2-like isoform X1	6.85943	3.91366	0.80957
AGAP005499		Other	Other	farnesol dehydrogenase-like	4.82274	5.07041	-0.0722481
AGAP005501		Other	Other	farnesol dehydrogenase-like	3.90314	3.51547	0.150917
AGAP005502		Other	Other	farnesol dehydrogenase-like	2.76362	2.59802	0.0891437
AGAP005512		Other	Other	elongation of very long chain fatty acids 4-like	3.46621	2.70046	0.360158
AGAP005525		Other	Other	Histone deacetylase	0.491314	0.49704	-0.0167166
AGAP005526		Other	Other	cubilin homolog	3.55043	2.96361	0.260637
AGAP005547		Other	Other	lethal(2)essential for life-like	0.127654	0.132296	-0.0515354
AGAP005548		Other	Other	lethal(2)essential for life-like	0.0746435	0.133907	-0.843142
AGAP005558		Other	Other	mitochondrial-processing peptidase subunit beta-like	2.84216	2.80704	0.0179384
AGAP005568		Other	Other	zinc finger 2-like	0.318431	0.380683	-0.257607
AGAP005600		Other	Other	facilitated trehalose transporter Tret1-2 homolog	4.41813	4.0356	0.130653
AGAP005603		Other	Other	zinc finger 706-like	0.37992	0.459242	-0.273562
AGAP005612		Other	Other	pupal cuticle 36-like	3.19033	4.52866	-0.505377
AGAP005621		Other	Other	NADH dehydrogenase [ubiquinone] 1 alpha subcomplex subunit 5	2.47419	2.41544	0.0346667
AGAP005634	Cht2	Other	Other	probable chitinase 2	2.65572	2.21005	0.265025
AGAP005645		Other	Other	farnesol dehydrogenase-like	2.9578	8.86783	-1.58406
AGAP005693	LRIM17	Other	Other	partial	3.05936	3.74245	-0.290754
AGAP005714		Other	Other	fibrillin-2 isoform X3	0.313847	0.208605	0.589284
AGAP005717	LYSC6	Other	Other	lysozyme c-6	2.04287	2.55373	-0.322008
AGAP005733		Other	Other	ankyrin repeat and SAM domain-containing 6-like	0.230239	0.261721	-0.184894
AGAP005783		Other	Other	AGAP005783-PA	0.474196	0.432611	0.132414
AGAP005800		Other	Other	DNA replication licensing factor Mcm7	0.325321	0.304498	0.0954346
AGAP005812		Other	Other	elongator complex 5	0.263865	0.281327	-0.0924448
AGAP005813		Other	Other	iron-sulfur cluster assembly scaffold	2.0645	2.05088	0.00955109
AGAP005822		SGP	Other	kDa salivary	2.82298	2.28899	0.30251
AGAP005829		Other	Other	microtubule-associated RP EB family member 1 isoform X1	0.123286	0.181866	-0.560866
AGAP005837	COEJHE5E	COE	carboxylesterase [Source:VB Community Annotation]	juvenile hormone esterase-like	2.27207	2.83758	-0.320651
AGAP005848		Other	Other	angiopoietin-related 1-like	2.77396	2.95044	-0.0889853
AGAP005874		Other	Other	downstream neighbor of son homolog	0.376355	0.360316	0.0628313
AGAP005889		Other	Other	cold and drought-regulated CORA-like	5.28776	6.86167	-0.375904
AGAP005890		Other	Other	bifunctional endo-1,4-beta-xylanase -like isoform X1	2.9062	3.72009	-0.3562
AGAP005912		Other	Other	guanine nucleotide-binding subunit beta-1	4.24707	3.18173	0.416653
AGAP005917		Other	Other	ATP-dependent DNA helicase Q4	0.489679	0.428642	0.192063
AGAP005939		Other	Other	DNA repair Rev1	0.483802	0.439805	0.137551
AGAP005944		Other	Other	AGAP005945-RA	4.09924	3.1499	0.380051
AGAP005949		Other	Other	2-acylglycerol O-acyltransferase 2-A-like	0.291133	0.309938	-0.0903018
AGAP005952		Other	Other	basic proline-rich -like	2.61066	2.15002	0.28006
AGAP005986		Other	Other	fatty acyl- reductase wat-like	0.39939	0.43239	-0.114536
AGAP005987		Other	Other	anachronism isoform X1	0.181757	0.196409	-0.111845
AGAP006009	CPR30	CP	cuticular protein RR-1 family 30 [Source:VB Community Annotation]	endocuticle structural glyco ABD-5-like	5.72181	9.03608	-0.659226
AGAP006023		Other	Other	tyrosine 3-monooxygenase isoform X2	0.313482	0.321188	-0.0350372
AGAP006055		Other	Other	tonsoku	0.484159	0.44493	0.121902
AGAP006090		Other	Other	MKI67 FHA domain-interacting nucleolar phospho	0.424087	0.356709	0.249615
AGAP006098	NOS	Other	Other	nanos isoform X1	0.175545	0.246988	-0.492602
AGAP006099		Other	Other	cytochrome b-c1 complex subunit mitochondrial	3.30157	3.10475	0.0886748
AGAP006105		Other	Other	MIS12 homolog	0.265558	0.290279	-0.128416
AGAP006181		Other	Other	troponin isoallergen Bla g -like	4.26574	4.43955	-0.0576163
AGAP006196		Other	Other	AGAP006196-PA	74.7969	52.7614	0.503497
AGAP006199		Other	Other	AGAP006199-PA	0.210024	0.356506	-0.763373
AGAP006205		Other	Other	nuclear valosin-containing -like isoform X1	0.474232	0.410742	0.207358
AGAP006225		Other	Other	xanthine dehydrogenase oxidase-like isoform X2	2.10039	2.19657	-0.0645925
AGAP006227		Other	Other	esterase B1-like	2.29089	3.7948	-0.728114
AGAP006233		Other	Other	mitochondrial cardiolipin hydrolase	0.365322	0.402331	-0.139215
AGAP006241		Other	Other	innexin inx5	0.167639	0.186843	-0.156469
AGAP006272		Other	Other	zinc finger 624-like	0.271617	0.256951	0.0800767
AGAP006323		Other	Other	AGAP006323-PA	0.360984	0.299576	0.269012
AGAP006343	PGRPS2	Other	Other	peptidoglycan recognition 2 short class	7.82024	7.16236	0.126778
AGAP006366		Other	Other	2-oxoglutarate mitochondrial-like isoform X1	2.89868	2.78741	0.0564677
AGAP006367		Other	Other	E3 ubiquitin- ligase TRAIP-like	0.440328	0.384902	0.194087
AGAP006371		Other	Other	alpha-amylase I	5.52674	5.47422	0.0137738
AGAP006372		Other	Other	U3 small nucleolar ribonucleo IMP3	0.474373	0.480687	-0.0190732
AGAP006378		Other	Other	serine-rich adhesin for platelets isoform X1	2.58858	2.2828	0.181361
AGAP006392		Other	Other	HMG box-containing 4	0.452765	0.486159	-0.102667
AGAP006393		Other	Other	tethering factor for nuclear proteasome STS1	0.488589	0.434742	0.168463
AGAP006395		Other	Other	phospholipase membrane-associated-like	0.31754	0.281433	0.174148
AGAP006404		Other	Other	AGAP006404-PA	0.133461	0.126497	0.0773191
AGAP006433		Other	Other	probable chitinase 10	0.220454	0.304468	-0.465813
AGAP006434		Other	Other	chitinase partial	0.25323	0.474358	-0.905527
AGAP006438		Other	Other	AGAP006438-PA	0.414064	0.407225	0.0240275
AGAP006444		Other	Other	uncharacterized protein LOC121592999 isoform X1	2.99997	2.23799	0.422743
AGAP006456		Other	Other	NADH dehydrogenase [ubiquinone] iron-sulfur mitochondrial	2.30268	2.34102	-0.0238249
AGAP006469		Other	Other	cell growth-regulating nucleolar	0.393091	0.314433	0.322109
AGAP006501		Other	Other	probable serine threonine- kinase fhkB isoform X2	5.49505	5.91955	-0.107357
AGAP006506	SG2	SGP	salivary gland protein 2 [Source:VB Community Annotation]	gSG2 partial	4.2909	3.68743	0.218666
AGAP006507	SG3	SGP	salivary gland protein 3 [Source:VB Community Annotation]	kDa salivary SG3	4.59383	3.25304	0.49791
AGAP006531		Other	Other	probable deoxyhypusine synthase	0.476798	0.481381	-0.0138002
AGAP006606		Other	Other	zinc finger 174-like	0.396411	0.378565	0.0664584
AGAP006609		Other	Other	organic cation transporter -like	0.164397	0.1974	-0.263936
AGAP006611		Other	Other	E3 ubiquitin- ligase TRAIP	0.33124	0.361655	-0.126739
AGAP006618		Other	Other	AGAP006618-PA	0.411362	0.456876	-0.151396
AGAP006619		Other	Other	FAM207A	0.360528	0.484611	-0.426717
AGAP006654		Other	Other	3 beta-hydroxysteroid dehydrogenase Delta 5--	0.0842566	0.0681627	0.305806
AGAP006696		Other	Other	AGAP006696-PA	0.119118	0.105186	0.179446
AGAP006710	CHYM2	Other	Other	ame: Full=Chymotrypsin-2 ame: Full= hym2 Flags: Precursor	0.336364	0.378412	-0.169933
AGAP006763		Other	Other	ARL14 effector	0.395197	0.423573	-0.100039
AGAP006775		Other	Other	UDP-glucosyltransferase 2-like	2.8706	2.43514	0.23735
AGAP006779		Other	Other	ribosome quality control complex subunit 2-like	0.47042	0.452927	0.054671
AGAP006785		Other	Other	BTB POZ domain-containing 9	0.252662	0.3233	-0.355665
AGAP006791		Other	Other	chorion transcription factor Cf2	3.49999	2.11475	0.726862
AGAP006796		Other	Other	peritrophin A	0.441277	0.47966	-0.120328
AGAP006818		Other	Other	ribonucleoside-diphosphate reductase subunit M2 isoform X2	0.306669	0.287672	0.0922562
AGAP006829	CPR59	CP	cuticular protein RR-1 family 59 [Source:VB Community Annotation]	pupal cuticle	6.39565	5.63936	0.181558
AGAP006868	CPR140	CP	cuticular protein RR-1 family 140 [Source:VB Community Annotation]	paternally-expressed gene 3	7.06009	4.54876	0.634211
AGAP006879	ATPsynE	Other	Other	ATP synthase subunit mitochondrial	2.7687	2.87782	-0.0557676
AGAP006899		SGP	basic tail-containing salivary secreted peptide [Source:VB Community Annotation]	salivary secreted peptide	2.02045	2.07603	-0.0391523
AGAP006910	SRPN3	Other	Other	serpin 3 inhibitory serine protease partial	2.06858	2.25396	-0.123822
AGAP006928		Other	Other	AGAP006928- partial	0.465732	0.44665	0.0603562
AGAP006929		Other	Other	AGAP006928- partial	0.444362	0.421231	0.0771208
AGAP006930		Other	Other	zinc finger 624-like	0.293214	0.358089	-0.288368
AGAP006958	Hsp83	Other	Other	heat shock 83	0.423042	0.472349	-0.159054
AGAP006961		Other	Other	Heat shock 83	0.388876	0.443514	-0.189668
AGAP006989		Other	Other	kinesin subito isoform X1	0.395341	0.425455	-0.105909
AGAP007003		Other	Other	AGAP007003-PA	0.427238	0.412059	0.0521872
AGAP007026	Ccs	Other	Other	copper chaperone for superoxide dismutase	0.396412	0.386273	0.0373775
AGAP007033	APL1C	Other	Other	APL1C	3.04172	4.56533	-0.585831
AGAP007035	APL1B	Other	Other	APL1B	5.78115	6.8817	-0.251409
AGAP007036	APL1A	Other	Other	partial	2.83246	5.88134	-1.05409
AGAP007039	LRIM4	Other	Other	leucine-rich repeat-containing G- coupled receptor 4-like	3.51215	4.00485	-0.189397
AGAP007053		Other	Other	isoform A	2.3965	2.21579	0.113106
AGAP007058		Other	Other	homeotic distal-less isoform X1	0.418699	0.416612	0.00721035
AGAP007076		Other	Other	nose resistant to fluoxetine 6	2.643	2.73621	-0.0500028
AGAP007082		Other	Other	NADH dehydrogenase [ubiquinone] iron-sulfur mitochondrial	2.74328	2.66743	0.040455
AGAP007088		Other	Other	peptidyl-prolyl cis-trans isomerase 5	0.494081	0.406783	0.280487
AGAP007116		Other	Other	microtubule-associated Jupiter	0.436446	0.364339	0.26052
AGAP007122		Other	Other	tubulin alpha-8 chain-like	0.166957	0.154127	0.115355
AGAP007135		Other	Other	RING finger nhl-1 isoform X1	2.59948	2.01843	0.364985
AGAP007136	GPR5HT1A	Other	Other	5-hydroxytryptamine receptor-like	3.45982	2.68549	0.365511
AGAP007160		Other	Other	lethal(2)essential for life-like isoform X1	4.35623	4.58872	-0.0750108
AGAP007202		Other	Other	AGAP007202-PA	0.382408	0.350889	0.124097
AGAP007242		Other	Other	cleavage and polyadenylation specificity factor subunit 5 isoform X1	0.391998	0.411348	-0.0695141
AGAP007280		Other	Other	serine protease nudel	0.383409	0.356416	0.105321
AGAP007287	OBP47	OBP	odorant-binding protein 47 [Source:VB Community Annotation]	general odorant-binding 67	5.63501	5.89648	-0.0654359
AGAP007291	IAP4	Other	Other	inhibitor of apoptosis 1	16.7481	25.1372	-0.585829
AGAP007292	IAP3	Other	Other	inhibitor of apoptosis 1	366.865	394.885	-0.106185
AGAP007293	IAP7	Other	Other	death-associated inhibitor of apoptosis 1	9778.46	11101.3	-0.183047
AGAP007295		Other	Other	KRI1 homolog	0.364794	0.302539	0.269958
AGAP007296	APG12	Other	Other	autophagy 12-like	0.245263	0.29704	-0.276325
AGAP007297		Other	Other	NADH dehydrogenase [ubiquinone] 1 beta subcomplex subunit mitochondrial	3.5832	3.53015	0.0215192
AGAP007300		Other	Other	membrane-bound alkaline phosphatase-like	0.206821	0.246893	-0.255505
AGAP007309		Other	Other	succinate dehydrogenase [ubiquinone] iron-sulfur mitochondrial	2.96932	3.26208	-0.135656
AGAP007319		Other	Other	uncharacterized protein LOC120950109	10.9583	12.9561	-0.241604
AGAP007320		Other	Other	AGAP007320-PA	0.242353	0.296976	-0.293236
AGAP007326		Other	Other	U7 snRNA-associated Sm LSm11	0.475078	0.37974	0.323152
AGAP007327		Other	Other	ecdysone-induced 74EF isoform X1	2.16033	2.36183	-0.128652
AGAP007343	LYSC2	Other	Other	lysozyme c-1	3965.38	5000.73	-0.33468
AGAP007347	LYSC1	Other	Other	lysozyme c-1-like	3.75854	3.86353	-0.0397469
AGAP007357		Other	Other	clavesin-1-like	2.88145	2.85859	0.0114898
AGAP007364		Other	Other	maternal exuperantia-like isoform X1	0.145875	0.171884	-0.236699
AGAP007365		Other	Other	maternal exuperantia-like isoform X1	0.0974873	0.117049	-0.263826
AGAP007382		Other	Other	fem-1 homolog B	2.45568	2.29804	0.0957165
AGAP007402		Other	Other	E3 SUMO- ligase NSE2-like	0.0923884	0.0759093	0.283435
AGAP007403		Other	Other	AGAP007403-PA	0.197965	0.299204	-0.595889
AGAP007405		Other	Other	E3 SUMO- ligase NSE2-like	0.254699	0.201737	0.336317
AGAP007407	CTLMA4	Other	Other	CTLMA3 partial	2.15632	2.85379	-0.404308
AGAP007413		Other	Other	mediator of DNA damage checkpoint 1	0.317694	0.345555	-0.121276
AGAP007416		Other	Other	uncharacterized protein LOC120894460 isoform X2	2.8975	2.62733	0.141211
AGAP007417		Other	Other	E3 ubiquitin- ligase SHPRH	0.41838	0.353378	0.243601
AGAP007455	LRIM10	Other	Other	leucine-rich repeat-containing 9-like	0.415982	0.49749	-0.258146
AGAP007456	LRIM8B	Other	Other	membrane glyco LIG-1	0.223026	0.250565	-0.167977
AGAP007458		Other	Other	E3 ubiquitin- ligase complex slx8-rfp subunit slx8-like	0.328295	0.316081	0.0546998
AGAP007473		Other	Other	46 kDa FK506-binding nuclear	0.459687	0.449742	0.0315545
AGAP007481		Other	Other	chromatin accessibility complex 1	0.399358	0.322938	0.306429
AGAP007492		Other	Other	signal recognition particle 9 kDa	0.430187	0.490296	-0.18869
AGAP007502		Other	Other	kinesin Klp61F	0.371774	0.378774	-0.0269125
AGAP007508		Other	Other	histone H3-like centromeric A	0.268863	0.360715	-0.423991
AGAP007510		Other	Other	isoform A	0.334361	0.297783	0.167144
AGAP007549		Other	Other	yellow-like	0.313746	0.335143	-0.0951791
AGAP007552		Other	Other	leucine-rich melanocyte differentiation-associated -like isoform X1	0.331601	0.378106	-0.189342
AGAP007556		Other	Other	titin isoform X1	2.50315	2.60616	-0.0581819
AGAP007572		Other	Other	retinol dehydrogenase 12-like	3.1139	3.00496	0.0513761
AGAP007582		Other	Other	structure-specific endonuclease subunit SLX4	0.428484	0.406695	0.0752926
AGAP007591		Other	Other	tRNA-splicing endonuclease subunit Sen15	0.337809	0.424343	-0.329022
AGAP007593		Other	Other	glycerol-3-phosphate dehydrogenase [NAD(+)] cytoplasmic isoform X1	2.54577	2.50718	0.0220376
AGAP007598		Other	Other	dual specificity kinase zak2	0.213157	0.273105	-0.35754
AGAP007602		Other	Other	uncharacterized protein LOC121601213 isoform X1	0.206194	0.195371	0.077787
AGAP007603		Other	Other	otefin	0.372394	0.302933	0.297832
AGAP007612		Other	Other	major surface trophozoite antigen 11-like isoform X2	2.04724	2.98401	-0.543569
AGAP007621		Other	Other	cytochrome c oxidase subunit mitochondrial-like	2.25517	2.17853	0.0498852
AGAP007622	ANCE1	Other	Other	angiotensin-converting enzyme-like	0.161669	0.141704	0.190166
AGAP007635		Other	Other	60S ribosomal L7	0.442179	0.485074	-0.133574
AGAP007641		Other	Other	isoform A	0.374224	0.494537	-0.402176
AGAP007642	Pfk	Other	Other	ATP-dependent 6-phosphofructokinase isoform X1	2.31955	2.57629	-0.15145
AGAP007738		Other	Other	AGAP007738- partial	0.229262	0.327452	-0.514287
AGAP007760		Other	Other	uncharacterized protein LOC120906543	3.54362	4.28827	-0.275169
AGAP007767		Other	Other	AGAP007767-PA	0.171833	0.213808	-0.315316
AGAP007768		Other	Other	cytochrome c oxidase subunit 6C	2.19784	2.08526	0.0758582
AGAP007775		Other	Other	ATP-dependent DNA helicase PIF1	0.300393	0.308074	-0.0364227
AGAP007778		Other	Other	DNA-directed RNA mitochondrial	2.52266	2.84806	-0.175034
AGAP007779		Other	Other	SET domain-containing -8	2.85099	2.65991	0.100084
AGAP007780		Other	Other	NADH dehydrogenase [ubiquinone] 1 beta subcomplex subunit 10	3.08769	3.02996	0.0272309
AGAP007786		Other	Other	isocitrate dehydrogenase [NAD] subunit mitochondrial	3.52973	3.73512	-0.081595
AGAP007787		Other	Other	AGAP007787- partial	0.352763	0.428575	-0.280849
AGAP007809	AP7862	Other	Other	probable aminopeptidase NPEPL1	0.415429	0.445675	-0.101389
AGAP007823		Other	Other	meiosis regulator and mRNA stability factor 1	0.135137	0.162605	-0.266956
AGAP007827	Eno	Other	Other	enolase isoform X1	2.06276	2.24384	-0.121391
AGAP007837		Other	Other	sodium-coupled monocarboxylate transporter 1-like	0.349984	0.433902	-0.310081
AGAP007841		Other	Other	ATP synthase subunit mitochondrial	2.68122	2.6566	0.0133072
AGAP007846		Other	Other	leucine-rich repeat and fibronectin type-III domain-containing 3 isoform X1	2.37373	2.14575	0.145674
AGAP007848		Other	Other	AGAP007848-PA	2.21141	3.51117	-0.666982
AGAP007852		Other	Other	probable aconitate mitochondrial	2.81508	2.74778	0.0349083
AGAP007858		Other	Other	lysine--tRNA ligase-like isoform X2	0.390902	0.225824	0.791609
AGAP007906		Other	Other	serine protease inhibitor Kazal-type 1-like	0.266201	0.273647	-0.0398001
AGAP007936		Other	Other	AGAP007936- partial	0.346878	0.386103	-0.154559
AGAP007959		Other	Other	AGAP007959-PA	0.167446	0.219232	-0.388766
AGAP007964		Other	Other	tudor domain-containing 5	0.216444	0.254619	-0.234347
AGAP007966		Other	Other	ATP synthase subunit mitochondrial	3.38674	3.48133	-0.0397406
AGAP007967		Other	Other	inactive water dikinase	0.493887	0.449533	0.135754
AGAP007971		Other	Other	zinc finger 585B-like isoform X1	0.437928	0.456151	-0.0588194
AGAP007975		Other	Other	dihydrolipoyllysine-residue acetyltransferase component of pyruvate dehydrogenase mitochondrial isoform X1	2.15491	2.24198	-0.0571508
AGAP007980	CPCFC1	CP	cuticular protein CPCFC family (CPCFC1) [Source:VB Community Annotation]	cuticle 1	20.1555	10.7826	0.902475
AGAP008015		Other	Other	lamin Dm0-like	0.208446	0.211027	-0.017755
AGAP008020	CYP12F2	CYP	cytochrome P450 [Source:VB Community Annotation]	cytochrome P450 CYP12A2-like	15.1108	27.4605	-0.861775
AGAP008027		Other	Other	slowmo	2.52445	2.94154	-0.220602
AGAP008040		Other	Other	zinc finger 236 isoform X1	0.145459	0.180972	-0.315155
AGAP008095		Other	Other	cilia- and flagella-associated 57	0.414264	0.300102	0.465095
AGAP008161		Other	Other	ribonuclease H2 subunit B	0.395162	0.464156	-0.232164
AGAP008163		Other	Other	NHP2 1 homolog	0.362021	0.447203	-0.304859
AGAP008164		Other	Other	la-related 7	0.462797	0.426821	0.116748
AGAP008216	SG7	SGP	salivary gland protein 7 [Source:VB Community Annotation]	gSG7 salivary	4.4795	2.39974	0.900461
AGAP008217	CYP6Z3	CYP	cytochrome P450 [Source:VB Community Annotation]	cytochrome P450 6d3-like	6.72409	26.1279	-1.95818
AGAP008244		Other	Other	serine-rich adhesin for platelets-like isoform X2	7.4127	7.9983	-0.109694
AGAP008245		Other	Other	Shroom isoform X1	2.71103	2.50059	0.116574
AGAP008273		Other	Other	tensin-3 isoform X2	3.97883	2.99301	0.410749
AGAP008278	D7L1	SGP	D7 long form salivary protein [Source:VB Community Annotation]	37 kDa salivary gland allergen Aed a 2-like	4.41539	3.3497	0.398507
AGAP008279	D7L2	SGP	D7 long form salivary protein [Source:VB Community Annotation]	37 kDa salivary gland allergen Aed a 2-like	2.94244	2.24959	0.387356
AGAP008282	D7r2	SGP	D7 short form salivary protein [Source:VB Community Annotation]	37 kDa salivary gland allergen Aed a 2-like	4.78021	2.42975	0.976265
AGAP008285		Other	Other	beta-1,4-galactosyltransferase 2-like	0.48223	0.438287	0.137846
AGAP008293	TRYP7	Other	Other	ame: Full=Trypsin-7 Flags: Precursor	2.41271	9.23101	-1.93584
AGAP008311		Other	Other	acylphosphatase-2	4.15867	4.35656	-0.0670693
AGAP008313		Other	Other	beclin-1 B	0.375151	0.431302	-0.201225
AGAP008331		Other	Other	GATOR complex Wdr59-like isoform X2	3.07728	3.71989	-0.273601
AGAP008340		Other	Other	zinc finger 879-like isoform X3	0.331751	0.333754	-0.00868668
AGAP008343		Other	Other	AGAP008343- partial	0.381945	0.323144	0.241188
AGAP008359		Other	Other	sodium-coupled monocarboxylate transporter 1-like	3.55199	5.55608	-0.645438
AGAP008391		Other	Other	ankyrin repeat RF_0381 isoform X2	2.9716	3.03644	-0.0311374
AGAP008420	IAP5	Other	Other	baculoviral IAP repeat-containing 5	0.323912	0.3832	-0.242498
AGAP008428		Other	Other	N-alpha-acetyltransferase 40	0.28109	0.285261	-0.0212505
AGAP008429		Other	Other	zinc finger 429-like	0.351308	0.39396	-0.165313
AGAP008431		Other	Other	RNA polymerase II subunit B1 CTD phosphatase RPAP2 homolog	0.437123	0.475754	-0.122176
AGAP008436	ABCC11	Other	Other	canalicular multispecific organic anion transporter 2-like	0.39159	0.441448	-0.172899
AGAP008444	CPLCG1	CP	cuticular protein CPLCG family (CPLCG1) [Source:VB Community Annotation]	adult cuticle 1-like	2.06075	2.07887	-0.0126247
AGAP008447	CPLCG4	CP	cuticular protein CPLCG family (CPLCG4) [Source:VB Community Annotation]	adult cuticle 1-like	32.1087	31.8826	0.0101945
AGAP008449	CPLCG5	CP	cuticular protein CPLCG family (CPLCG5) [Source:VB Community Annotation]	adult cuticle 1-like	41.8127	30.0612	0.476037
AGAP008450		Other	Other	shematrin 1	5.06212	5.45723	-0.108426
AGAP008483		Other	Other	zinc finger with KRAB and SCAN domains 2-like	0.473063	0.480756	-0.0232712
AGAP008496	Med30	Other	Other	mediator of RNA polymerase II transcription subunit 30	0.486937	0.48441	0.00750613
AGAP008512		Other	Other	chitin deacetylase-like isoform H	2.23841	2.03629	0.136533
AGAP008539		Other	Other	mitochondrial import inner membrane translocase subunit TIM44	0.14701	0.343803	-1.22567
AGAP008550		Other	Other	polycomb EED	0.44441	0.348786	0.349552
AGAP008557		Other	Other	medium-chain acyl- ligase mitochondrial	2.37175	2.20428	0.105644
AGAP008624		Other	Other	gametocyte-specific factor 1	0.343915	0.36417	-0.0825622
AGAP008638		Other	Other	histone -like	0.185587	0.177287	0.0660071
AGAP008653		Other	Other	probable NADH dehydrogenase [ubiquinone] 1 alpha subcomplex subunit 12	2.76165	2.80318	-0.0215324
AGAP008654	TEP12	Other	Other	CD109 antigen-like	2.57974	3.39546	-0.396382
AGAP008706		Other	Other	zwilch	0.37852	0.400673	-0.0820543
AGAP008724		Other	Other	cytochrome c oxidase subunit mitochondrial	3.19486	3.25282	-0.0259387
AGAP008725		Other	Other	intraflagellar transport 52 homolog	0.301933	0.441401	-0.547861
AGAP008727		Other	Other	cytochrome c oxidase subunit 4 isoform mitochondrial-like	2.719	2.72416	-0.00273426
AGAP008738		Other	Other	cup-like isoform X2	0.359754	0.347585	0.0496422
AGAP008739		Other	Other	BTB POZ domain-containing 9	0.21947	0.212717	0.0450882
AGAP008740		Other	Other	AGAP008740- partial	2.93615	2.89383	0.0209471
AGAP008764		Other	Other	venom dipeptidyl peptidase 4-like isoform X3	2.35762	2.37058	-0.00790889
AGAP008802	Pgk	Other	Other	phosphoglycerate kinase	2.33179	2.5029	-0.102161
AGAP008826		Other	Other	AGAP008826- partial	0.415549	0.422133	-0.0226791
AGAP008829		Other	Other	AGAP008829-PA	0.40105	0.460836	-0.200473
AGAP008835	CLIPC1	Other	Other	venom protease-like	3.74856	5.15658	-0.460078
AGAP008839		Other	Other	SET and MYND domain-containing 4	4.11851	4.80443	-0.222244
AGAP008855		Other	Other	zinc finger 260-like	0.367708	0.423101	-0.20244
AGAP008879		Other	Other	AGAP008879-PA	0.253172	0.292399	-0.207819
AGAP008884		Other	Other	protoheme IX mitochondrial	2.8122	2.69385	0.062032
AGAP008892		Other	Other	glycine-rich cell wall structural -like	2.39986	4.71113	-0.973121
AGAP008923		Other	Other	AGAP008923-PA	4.79537	4.55698	0.0735651
AGAP008937		Other	Other	AGAP008937-PA	0.234936	0.427017	-0.862026
AGAP008951		Other	Other	PIN2 TERF1-interacting telomerase inhibitor 1 isoform X1	0.463091	0.468189	-0.0157975
AGAP008953		Other	Other	TIPIN homolog	0.456057	0.496552	-0.122731
AGAP008955		Other	Other	cytochrome b-c1 complex subunit mitochondrial isoform X1	3.37809	3.16642	0.093354
AGAP008968		Other	Other	leech-derived tryptase inhibitor C-like	0.207943	0.22445	-0.110208
AGAP009010		Other	Other	zinc finger weckle-like	0.322897	0.347604	-0.106372
AGAP009050		Other	Other	cyclic nucleotide-gated cation channel subunit A isoform X1	2.1577	2.16774	-0.00669527
AGAP009056		Other	Other	Juvenile hormone-inducible	4.32631	3.49759	0.306777
AGAP009072		Other	Other	probable NADH dehydrogenase [ubiquinone] iron-sulfur mitochondrial	2.83079	2.91704	-0.0432988
AGAP009091		Other	Other	aromatic-L-amino-acid decarboxylase-like isoform X1	0.3998	0.421884	-0.0775672
AGAP009107		Other	Other	AGAP009107-PA	2.47087	2.97727	-0.268968
AGAP009122		Other	Other	trypsin-1-like	0.0178071	0.0123025	0.533501
AGAP009151		Other	Other	AGAP009151- partial	0.300432	0.265255	0.179662
AGAP009163		Other	Other	proteasome assembly chaperone 4-like	0.484972	0.456871	0.086115
AGAP009164		Other	Other	vestigial	2.07487	2.02431	0.0355906
AGAP009176		Other	Other	fatty acid synthase	0.380651	0.39849	-0.0660769
AGAP009193	GSTE4	GST	glutathione S-transferase epsilon class 4 [Source:VB Community Annotation]	glutathione-S-transferase E4	3.28702	2.80787	0.227304
AGAP009194	GSTE2	GST	glutathione S-transferase epsilon class 2 [Source:VB Community Annotation]	glutathione S transferase class partial	6.196	4.8991	0.33882
AGAP009214	CLIPB11	Other	Other	serine protease grass-like	2.48346	3.30952	-0.414272
AGAP009215	CLIPB18	Other	Other	serine protease grass-like	9.15022	12.7258	-0.475881
AGAP009216		Other	Other	phenoloxidase-activating factor 3-like	0.0141587	0.0310686	-1.13377
AGAP009217	CLIPB12	Other	Other	phenoloxidase-activating factor 3-like	0.134878	0.146811	-0.122302
AGAP009218		Other	Other	phenoloxidase-activating factor 3-like	0.407294	0.108484	1.90859
AGAP009225		Other	Other	trans-1,2-dihydrobenzene-1,2-diol dehydrogenase-like	2.29694	2.33934	-0.0263852
AGAP009240	CYP4C35	CYP	cytochrome P450 [Source:VB Community Annotation]	cytochrome P450 4C1-like	3.08687	2.57562	0.261222
AGAP009246	CYP4C27	Other	Other	cytochrome P450 4C1-like	3.51666	3.73011	-0.0850123
AGAP009251		Other	Other	AGAP009252- partial	2.06689	2.19565	-0.0871893
AGAP009266		Other	Other	low molecular weight phosphotyrosine phosphatase 1	4.64134	3.8231	0.279797
AGAP009275	Sk	Other	Other	sulfakinin prepro	0.41844	0.371513	0.171609
AGAP009295		Other	Other	E3 ubiquitin- ligase RNF123	0.457656	0.442938	0.0471582
AGAP009315		Other	Other	adenylate cyclase type 3	3.2479	2.55324	0.347176
AGAP009365		Other	Other	retinaldehyde-binding 1-like	0.436987	0.33071	0.402027
AGAP009374	CYP9M1	CYP	cytochrome P450 [Source:VB Community Annotation]	probable cytochrome P450 9f2	3.14232	2.45768	0.354535
AGAP009381		Other	Other	clavesin-1-like isoform X2	0.21751	0.132105	0.719396
AGAP009384		Other	Other	AGAP009384- partial	34.8227	47.3663	-0.443834
AGAP009399		Other	Other	nuclear hormone receptor FTZ-F1 beta isoform X1	0.394556	0.453762	-0.201705
AGAP009404		Other	Other	beta-1,4-glucuronyltransferase 1-like	0.426069	0.390653	0.125202
AGAP009405	CPAP3-E	CP	cuticular protein [Source:VB Community Annotation]	obstructor-E	2.54014	3.51491	-0.468584
AGAP009415		Other	Other	1-acyl-sn-glycerol-3-phosphate acyltransferase alpha-like isoform X2	2.25596	2.33843	-0.0517946
AGAP009442		Other	Other	cyclin-dependent kinases regulatory subunit	0.282497	0.271409	0.0577706
AGAP009448		Other	Other	SET and MYND domain-containing 4-like	0.409669	0.418671	-0.0313583
AGAP009450		Other	Other	AGAP009450- partial	6.22321	4.33172	0.522721
AGAP009451		Other	Other	rhomboid-related 2	3.59106	3.36281	0.0947434
AGAP009458		Other	Other	methyltransferase N6AMT1	0.398447	0.441955	-0.149511
AGAP009459	cdk1	Other	Other	cyclin-dependent kinase 1	0.33657	0.29167	0.206571
AGAP009478		Other	Other	AGAP009478- partial	0.244786	0.22239	0.138432
AGAP009489		Other	Other	cytidine deaminase-like	7.71922	6.54666	0.237697
AGAP009526		Other	Other	cytochrome c oxidase subunit mitochondrial	5.5818	3.80542	0.552676
AGAP009537		Other	Other	cytochrome c-2	3.13371	3.09904	0.0160495
AGAP009542		Other	Other	homeotic spalt-major isoform X1	3.01727	2.68444	0.168623
AGAP009548		Other	Other	ATPase family 2 homolog	0.492767	0.47281	0.0596433
AGAP009551		Other	Other	luciferin sulfotransferase-like	0.19836	0.291238	-0.554077
AGAP009561		Other	Other	AGAP009561- partial	2.19629	2.05286	0.0974303
AGAP009564		Other	Other	stunted-like isoform X1	2.13873	2.23156	-0.0612936
AGAP009602		Other	Other	AGAP009602- partial	2.28212	2.20379	0.0503911
AGAP009603	SLC25A27	Other	Other	mitochondrial uncoupling 4 isoform X2	2.40912	2.71457	-0.172214
AGAP009614		Other	Other	transmembrane 186-like	2.03461	2.0922	-0.0402691
AGAP009620		Other	Other	AGAP009620-PA	0.487319	0.45941	0.0850841
AGAP009623	GAPDH	Other	Other	glyceraldehyde-3-phosphate dehydrogenase 2	3.33398	3.54092	-0.0868785
AGAP009652		Other	Other	NADH dehydrogenase [ubiquinone] 1 alpha subcomplex subunit 13	2.34533	2.28411	0.0381615
AGAP009656		Other	Other	zinc finger 845-like	0.176592	0.192384	-0.123563
AGAP009680		Other	Other	cilia- and flagella-associated 20	0.370062	0.436852	-0.239377
AGAP009682		Other	Other	uncharacterized protein LOC120958729	0.156478	0.183706	-0.231434
AGAP009684		Other	Other	proton-coupled folate transporter-like	0.111418	0.132442	-0.249376
AGAP009743		Other	Other	ribonuclease mitochondrial	0.440784	0.445328	-0.0147946
AGAP009751	ANCE2	Other	Other	angiotensin-converting enzyme-like isoform X1	0.281658	0.31492	-0.161042
AGAP009758	CPLCP11	CP	cuticular protein CPLCP11 [Source:VB Community Annotation]	skin secretory xP2-like	3.91404	3.66413	0.0951892
AGAP009759	CPLCP12	CP	cuticular protein CPLCP12 [Source:VB Community Annotation]	MAGE 2	9.50783	8.66149	0.134502
AGAP009782		Other	Other	methylosome 50-like	0.404539	0.370037	0.12861
AGAP009784		Other	Other	ovarian-specific serine threonine- kinase Lok isoform X1	0.325528	0.335422	-0.0431976
AGAP009787		Other	Other	dnaJ homolog subfamily C member 28	2.4109	2.47159	-0.0358681
AGAP009790	CPAP3-B	CP	cuticular protein [Source:VB Community Annotation]	obstructor-E	5.91966	4.73946	0.320794
AGAP009792		Other	Other	importin subunit alpha	0.214563	0.226233	-0.0764109
AGAP009800		Other	Other	RIP	0.40729	0.471645	-0.211645
AGAP009810		Other	Other	peptidyl-prolyl cis-trans isomerase E	0.326278	0.340966	-0.0635282
AGAP009825		Other	Other	gametocyte-specific factor 1 homolog	0.45615	0.448554	0.0242261
AGAP009844	CLIPB15	Other	Other	CLIPB15 partial	2.34187	3.97845	-0.764546
AGAP009859		Other	Other	uncharacterized protein LOC120960014	3.1535	5.13138	-0.702394
AGAP009865		Other	Other	NADH dehydrogenase [ubiquinone] 1 beta subcomplex subunit 9	2.09197	2.15653	-0.0438495
AGAP009867		Other	Other	ATPase N2B	2.74886	3.04752	-0.148802
AGAP009871	CPR75	CP	cuticular protein RR-1 family 75 [Source:VB Community Annotation]	endocuticle structural glyco ABD-4	2.78645	4.6319	-0.733177
AGAP009874	CPR76	CP	cuticular protein RR-1 family 76 [Source:VB Community Annotation]	larval cuticle LCP-30	5.24001	8.70966	-0.733048
AGAP009879	CPR81	CP	cuticular protein RR-1 family 81 [Source:VB Community Annotation]	cuticle -like	3.34958	3.50561	-0.0656857
AGAP009880		Other	Other	cell division cycle 23 homolog	0.426689	0.431356	-0.0156912
AGAP009899		Other	Other	zinc finger 263-like isoform X2	2.49134	2.56582	-0.0425019
AGAP009909		Other	Other	AGAP009909- partial	0.242651	0.209055	0.215003
AGAP009940		Other	Other	stress response NST1 isoform X1	0.372007	0.335351	0.149656
AGAP009946	GSTMS3	Other	Other	microsomal glutathione S-transferase 1-like	2.93835	3.37426	-0.199568
AGAP009957		Other	Other	transcription factor SOX-3-like	0.450861	0.476745	-0.0805367
AGAP009968		Other	Other	probable ribosome production factor 1	0.391326	0.462801	-0.24202
AGAP009978	DUOX	Other	Other	dual oxidase	0.403427	0.399926	0.0125768
AGAP009980		Other	Other	SWI SNF-related matrix-associated actin-dependent regulator of chromatin subfamily A containing DEAD H box 1 homolog	0.358145	0.340695	0.0720597
AGAP010018		Other	Other	probable DNA replication complex GINS PSF2	0.308473	0.36628	-0.247801
AGAP010027		Other	Other	AGAP010027- partial	0.0908284	0.0682798	0.411684
AGAP010028		Other	Other	DNA topoisomerase 3-alpha	0.466009	0.466436	-0.0013223
AGAP010032		Other	Other	ciliogenesis-associated TTC17-interacting -like	3.20787	4.4051	-0.457559
AGAP010039	NADH_dehyd	Other	Other	NADH dehydrogenase [ubiquinone] flavo mitochondrial	2.59756	2.77429	-0.0949618
AGAP010057		Other	Other	neuronal acetylcholine receptor subunit non-alpha-3-like	4.25758	5.78094	-0.44127
AGAP010066		Other	Other	mpv17	4.78997	5.7192	-0.255798
AGAP010072		Other	Other	iron-sulfur cluster assembly 2 mitochondrial	2.78506	2.79619	-0.00575153
AGAP010110		Other	Other	AGAP010110- partial	0.372329	0.308941	0.269244
AGAP010118		Other	Other	AGAP010118- partial	0.21037	0.123129	0.772757
AGAP010140		Other	Other	5 -deoxynucleotidase HDDC2	2.77533	2.16537	0.358045
AGAP010147		Other	Other	myosin heavy muscle isoform X33	2.45304	2.31252	0.0851054
AGAP010152		Other	Other	rigor mortis	0.432121	0.451715	-0.0639785
AGAP010159		Other	Other	deoxyuridine 5 -triphosphate nucleotidohydrolase	0.339714	0.314564	0.110967
AGAP010180		Other	Other	AGAP010180- partial	0.390276	0.431464	-0.144747
AGAP010196	CTLGA1	Other	Other	uncharacterized protein LOC121596685 isoform X1	2.29065	3.1588	-0.463619
AGAP010198		Other	Other	ribonucleoside-diphosphate reductase large subunit-like	0.399548	0.361224	0.145473
AGAP010217		Other	Other	disulfide-isomerase A5	0.425237	0.469947	-0.144233
AGAP010219	Mcm6	Other	Other	DNA replication licensing factor Mcm6	0.42616	0.476644	-0.161517
AGAP010220		Other	Other	proliferating cell nuclear antigen	0.45123	0.464506	-0.0418348
AGAP010226		Other	Other	uncharacterized polypeptide	2.02518	2.32639	-0.200048
AGAP010244		Other	Other	uncharacterized protein LOC120957241 isoform X1	0.362592	0.474924	-0.38935
AGAP010248		Other	Other	zinc finger matrin-type 5	0.382435	0.453857	-0.247023
AGAP010250		Other	Other	1,5-anhydro-D-fructose reductase isoform X4	0.323434	0.483755	-0.580803
AGAP010256		Other	Other	AGAP010256- partial	0.239213	0.349734	-0.547964
AGAP010282		Other	Other	DNA mismatch repair spellchecker 1	0.273129	0.303099	-0.150208
AGAP010295		Other	Other	muscle calcium channel subunit alpha-1-like isoform X5	2.96528	3.47997	-0.230906
AGAP010308		Other	Other	nucleolar complex 3 homolog	0.313713	0.456462	-0.541049
AGAP010311		Other	Other	farnesol dehydrogenase-like	2.19548	2.86049	-0.381729
AGAP010313		Other	Other	serine threonine- kinase ATR-like	0.464222	0.462296	0.00599638
AGAP010326	AQP3	Other	Other	aquaporin -like isoform X2	2.29064	2.14392	0.0955002
AGAP010327		Other	Other	serine threonine- kinase meng-po-like isoform X1	2.81561	2.63033	0.0982019
AGAP010332		Other	Other	AGAP010332- partial	0.379223	0.464428	-0.292406
AGAP010337		Other	Other	cytochrome b-c1 complex subunit 8	3.14777	2.81871	0.159292
AGAP010353		Other	Other	DNA cross-link repair 1A	0.351586	0.385435	-0.132609
AGAP010377		Other	Other	SET domain-containing -8-like	2.89737	3.38955	-0.22635
AGAP010381		Other	Other	SET domain-containing -8	2.60221	3.18988	-0.293763
AGAP010390	COE12O	COE	carboxylesterase [Source:VB Community Annotation]	liver carboxylesterase 4	4.37025	4.20932	0.0541298
AGAP010398		Other	Other	senecionine N-oxygenase	2.12693	6.80191	-1.67717
AGAP010400		Other	Other	senecionine N-oxygenase-like	2.22928	3.06319	-0.45846
AGAP010404	GSTS1	GST	glutathione S-transferase sigma class 1 [Source:VB Community Annotation]	glutathione S-transferase	2.84534	2.56174	0.15148
AGAP010421		Other	Other	pyruvate dehydrogenase E1 component subunit mitochondrial	2.67567	2.84222	-0.087113
AGAP010429		Other	Other	succinate dehydrogenase [ubiquinone] flavo mitochondrial	2.75223	3.07752	-0.161166
AGAP010440		Other	Other	probable small nuclear ribonucleo E	0.376309	0.474787	-0.335361
AGAP010457		Other	Other	thymidylate synthase	0.329132	0.45581	-0.469767
AGAP010464		Other	Other	acyl carrier mitochondrial isoform X1	2.16251	2.26494	-0.0667634
AGAP010504	Or43	OR	odorant receptor 43 [Source:VB Community Annotation]	odorant receptor 67d-like	2.06882	2.00381	0.0460656
AGAP010534		Other	Other	AGAP010534- partial	2.44264	2.873	-0.234113
AGAP010540		Other	Other	uncharacterized protein LOC120956433	0.194787	0.22428	-0.203401
AGAP010562		Other	Other	cationic amino acid transporter 2-like	3.87804	3.45051	0.168517
AGAP010636		Other	Other	toll-like isoform X2	0.482174	0.430651	0.163035
AGAP010645		Other	Other	digestive cysteine ase 1	0.31278	0.308547	0.0196578
AGAP010669	TOLL5B	Other	Other	toll-like isoform X2	2.47787	3.5899	-0.534845
AGAP010672		Other	Other	succinate dehydrogenase cytochrome b560 mitochondrial-like	3.36482	3.2245	0.0614555
AGAP010690		Other	Other	NF-kappa-B-repressing factor-like	0.431421	0.47199	-0.129658
AGAP010716		Other	Other	HIG1 domain family member mitochondrial-like	2.47585	2.56542	-0.0512737
AGAP010771		Other	Other	AGAP010771- partial	371.359	117.867	1.65566
AGAP010772		Other	Other	fibrinogen A	659.154	512.102	0.364183
AGAP010789		Other	Other	multiple epidermal growth factor-like domains 10	0.254804	0.265447	-0.0590338
AGAP010792		Other	Other	NADH dehydrogenase [ubiquinone] 1 alpha subcomplex subunit mitochondrial	2.60516	2.43245	0.0989659
AGAP010803		Other	Other	uncharacterized protein LOC120959516	0.490755	0.404471	0.278965
AGAP010812	TEP4	Other	Other	thioester-containing partial	2.75283	3.23326	-0.232078
AGAP010815	TEP1	Other	Other	thioester-containing partial	4.17688	4.83419	-0.210848
AGAP010816	TEP3	Other	Other	thioester-containing partial	5.9527	7.35633	-0.305442
AGAP010818		Other	Other	thioester-containing partial	18.5841	54.2646	-1.54595
AGAP010819	TEP10	Other	Other	thioester-containing partial	5.06182	5.57037	-0.138118
AGAP010830	TEP9	Other	Other	thioester-containing partial	50.6625	14.1896	1.83609
AGAP010833	CLIPB14	Other	Other	partial	12.4204	10.1406	0.292569
AGAP010835		Other	Other	DNA replication complex GINS PSF1-like	0.190245	0.190047	0.00150819
AGAP010860		Other	Other	sodium-dependent nutrient amino acid transporter 1-like	2.68402	3.11446	-0.214582
AGAP010878	AQP7	Other	Other	aquaporin-11	2.26822	2.30699	-0.0244507
AGAP010879		Other	Other	phospholipase A2-like	0.172168	0.387719	-1.1712
AGAP010918		Other	Other	cleavage stimulation factor subunit 2 tau variant	0.483306	0.454564	0.0884553
AGAP010961	CYP6AK1	CYP	cytochrome P450 [Source:VB Community Annotation]	probable cytochrome P450 6g2 isoform X1	0.376017	0.454847	-0.274583
AGAP011026		SGP	Other	salivary apyrase	2.76242	2.36702	0.222863
AGAP011033	Cht8	Other	Other	probable chitinase 10	0.187946	0.163981	0.196784
AGAP011044		Other	Other	SERAC1 isoform X1	4.08478	3.78739	0.109057
AGAP011049		Other	Other	trichohyalin-like isoform X4	2.37565	2.16792	0.132006
AGAP011053		Other	Other	1,5-anhydro-D-fructose reductase-like	2.14389	2.70677	-0.336345
AGAP011054	TPX2	Other	Other	peroxiredoxin 1	0.336209	0.321181	0.0659735
AGAP011065		Other	Other	sine oculis	0.477256	0.459553	0.0545335
AGAP011066		Other	Other	aldo-keto reductase family 1 member B1-like	11.4278	14.7061	-0.363871
AGAP011067		Other	Other	sine oculis	0.370423	0.343961	0.106927
AGAP011068		Other	Other	aldo-keto reductase family 1 member B1-like	3.86084	3.85838	0.000919548
AGAP011096		Other	Other	CCAAT enhancer-binding	5.72017	4.22204	0.438119
AGAP011101		Other	Other	bromodomain-containing 4B	4.2607	4.21777	0.0146111
AGAP011117	LRIM19	Other	Other	septation initiation network scaffold cdc11-like	3.32211	3.69755	-0.15447
AGAP011130		Other	Other	NADH dehydrogenase [ubiquinone] 1 alpha subcomplex subunit mitochondrial	2.78601	2.6976	0.0465235
AGAP011131	ATPsynD	Other	Other	ATP synthase subunit mitochondrial	2.35907	2.49174	-0.0789337
AGAP011159	CoVa	Other	Other	cytochrome c oxidase subunit mitochondrial	2.77976	2.73436	0.023756
AGAP011169		Other	Other	transferrin	2.0144	2.15888	-0.0999331
AGAP011183		Other	Other	AGAP011183- partial	5.08705	5.42533	-0.0928807
AGAP011196		Other	Other	proton-coupled amino acid transporter CG1139	2.55821	2.12177	0.269861
AGAP011212		Other	Other	AGAP011212-PA	0.397717	0.342482	0.215715
AGAP011220		Other	Other	borealin-like isoform X1	0.238384	0.297296	-0.318609
AGAP011223		Other	Other	microfibril-associated glyco 4-like	0.222051	0.186172	0.254254
AGAP011232		Other	Other	SET and MYND domain-containing 4-like	0.474908	0.414135	0.197549
AGAP011238		Other	Other	SET and MYND domain-containing 4-like	0.177021	0.211748	-0.25843
AGAP011249		Other	Other	BUD13 homolog	0.423993	0.412461	0.0397819
AGAP011296		Other	Other	oligodendrocyte-myelin glyco	0.33104	0.374753	-0.178934
AGAP011327		Other	Other	ribosomal RNA-processing 8	0.38437	0.498927	-0.376333
AGAP011356		Other	Other	amyloid -binding 2-like	2.49945	2.53081	-0.0179901
AGAP011361		Other	Other	checkpoint HUS1	0.378293	0.386145	-0.0296385
AGAP011379	GPRFZ1	Other	Other	frizzled	2.5375	2.47442	0.0363177
AGAP011405		Other	Other	zinc finger 62-like	0.43024	0.405579	0.0851603
AGAP011440		Other	Other	nucleolar 9	0.448255	0.488184	-0.123106
AGAP011452	GPRGRP1	Other	Other	neuropeptide CCHamide-1 receptor-like	2.00163	2.69591	-0.4296
AGAP011462		Other	Other	tetratricopeptide repeat 25 isoform X2	0.484518	0.472731	0.0355299
AGAP011484		Other	Other	AGAP011484-PA	2.52309	2.46722	0.0323046
AGAP011503		Other	Other	partial	3.04035	4.03225	-0.407351
AGAP011514		Other	Other	indirect flight muscle	16.6329	6.65943	1.32057
AGAP011515		Other	Other	indirect flight muscle	6.06326	6.26898	-0.0481374
AGAP011522		Other	Other	UPF0488 CG14286	0.445668	0.490056	-0.136979
AGAP011531		Other	Other	methanethiol oxidase	17.0481	17.1228	-0.00630693
AGAP011532		Other	Other	septin-2	2.12115	2.35466	-0.150675
AGAP011564		Other	Other	UDP-glycosyltransferase UGT5-like	3.69063	4.97041	-0.429497
AGAP011599		Other	Other	AGAP011599- partial	0.250926	0.347879	-0.471326
AGAP011622		Other	Other	cortex isoform X1	0.330717	0.298461	0.148054
AGAP011656		Other	Other	probable E3 ubiquitin- ligase makorin-2	0.369261	0.383414	-0.0542632
AGAP011657		Other	Other	probable E3 ubiquitin- ligase makorin-2	0.158693	0.136043	0.222184
AGAP011660		Other	Other	uncharacterized protein LOC121600195	0.282057	0.228313	0.304974
AGAP011666		Other	Other	AGAP011666- partial	3.49084	2.43108	0.521976
AGAP011674		Other	Other	zinc finger 699-like	0.475868	0.410866	0.211892
AGAP011676		Other	Other	mitochondrial uncoupling 2-like	0.183319	0.222985	-0.28259
AGAP011680		Other	Other	facilitated trehalose transporter Tret1-2 homolog	4.03865	4.59611	-0.186541
AGAP011696		Other	Other	deoxyribonuclease I	2.72812	4.13057	-0.598432
AGAP011697		Other	Other	AGAP011697-PA	3.65097	4.75558	-0.381342
AGAP011698		Other	Other	deoxyribonuclease I	10.896	25.6896	-1.23738
AGAP011713		Other	Other	ribonuclease P subunit p29	0.366098	0.363464	0.0104208
AGAP011739		Other	Other	uncharacterized protein LOC120904379 isoform X1	0.377668	0.458007	-0.278251
AGAP011743		Other	Other	dynein regulatory complex 11	0.189977	0.306911	-0.692001
AGAP011744		Other	Other	tryptophan--tRNA mitochondrial	2.37933	2.13649	0.155311
AGAP011749		Other	Other	AGAP011749-PA	2.61598	2.55305	0.0351244
AGAP011750		Other	Other	alpha-N-acetylglucosaminidase	0.268632	0.279907	-0.0593135
AGAP011760		Other	Other	AGAP011760- partial	0.40765	0.372883	0.128607
AGAP011774		Other	Other	AGAP011774-PA	0.356692	0.4038	-0.17896
AGAP011780	CLIPA4	Other	Other	phenoloxidase-activating factor 2-like	2.03256	3.15409	-0.633924
AGAP011784		Other	Other	AGAP011784- partial	5.23654	7.83756	-0.581791
AGAP011785	CLIPE6	Other	Other	phenoloxidase-activating factor 2-like	4.27568	5.53064	-0.371294
AGAP011795		Other	Other	AGAP011795- partial	0.414056	0.412942	0.00388695
AGAP011829		Other	Other	NADH dehydrogenase [ubiquinone] 1 beta subcomplex subunit 4	2.05756	2.08555	-0.0194969
AGAP011845		Other	Other	Histone H2A	0.25599	0.285899	-0.15942
AGAP011850		Other	Other	PRKR-interacting 1 homolog	0.483166	0.426602	0.179626
AGAP011858		Other	Other	zinc finger HIT domain-containing 3	0.381151	0.467278	-0.29392
AGAP011874		Other	Other	kinesin KIF12 isoform X1	3.71428	3.28742	0.176129
AGAP011878		Other	Other	AGAP011878- partial	9.96904	7.82447	0.349462
AGAP011879		Other	Other	methyltransferase 22 isoform X1	6.46073	4.97322	0.377518
AGAP011897		Other	Other	AGAP011897- partial	0.215924	0.215371	0.00369625
AGAP011929		Other	Other	f-box lrr	4.62312	4.13811	0.159894
AGAP011930		Other	Other	dynein regulatory complex subunit 6-like isoform X1	8.30982	8.29377	0.00278942
AGAP011936		Other	Other	chitin deacetylase 1	2.3231	2.23936	0.0529675
AGAP011937		Other	Other	chitin deacetylase 1 isoform X2	5.15189	4.39853	0.228081
AGAP011945		Other	Other	ATPase inhibitor mitochondrial	2.61427	2.64397	-0.0162995
AGAP011971		Other	Other	apyrase	5.75004	3.94024	0.545288
AGAP011982		Other	Other	AGAP011982- partial	5.0172	3.01487	0.734786
AGAP012017		Other	Other	AGAP012017-PA	0.267831	0.369344	-0.463643
AGAP012027		Other	Other	zinc finger 525-like	0.410871	0.372954	0.139688
AGAP012037	CLIPB20	Other	Other	CLIP domain-containing serine protease B15-like isoform X2	3.66049	6.4529	-0.81791
AGAP012040		Other	Other	AGAP012040- partial	0.316807	0.309312	0.0345415
AGAP012044		Other	Other	DNA polymerase interacting tetratricopeptide repeat- of 47 kDa	0.326109	0.347946	-0.0935088
AGAP012048		Other	Other	probable citrate synthase mitochondrial	2.33646	2.45145	-0.0693063
AGAP012053		Other	Other	trehalase isoform X2	61.3444	91.8172	-0.581833
AGAP012056		Other	Other	cofilin actin-depolymerizing factor homolog	0.31144	0.297629	0.0654357
AGAP012071		Other	Other	lactoylglutathione lyase	8.22568	7.06508	0.219428
AGAP012072		Other	Other	lactoylglutathione lyase	0.335858	0.359881	-0.0996677
AGAP012079		Other	Other	AGAP012079- partial	0.419581	0.465919	-0.15113
AGAP012080		Other	Other	trafficking particle complex subunit 5	0.499954	0.468773	0.0929062
AGAP012081		Other	Other	ATP synthase subunit mitochondrial	2.33689	2.28376	0.0331826
AGAP012091		Other	Other	AGAP012092- partial	0.245437	0.288772	-0.234578
AGAP012092		Other	Other	AGAP012092- partial	129.617	137.155	-0.0815489
AGAP012100	RpS26	Other	Other	40S ribosomal S26	0.391918	0.399676	-0.0282817
AGAP012106		Other	Other	ATP synthase subunit mitochondrial	2.84023	2.7306	0.0567905
AGAP012107		Other	Other	SUMO-conjugating enzyme UBC9-B	0.143838	0.137729	0.0626186
AGAP012114	PBD2	Other	Other	piggyBac transposable element-derived 4-like	0.289664	0.312538	-0.109652
AGAP012119		Other	Other	ubiquitin carboxyl-terminal hydrolase nonstop	0.410046	0.36922	0.151302
AGAP012126		Other	Other	acyl- thioesterase 1	225.223	247.332	-0.135094
AGAP012130	ATN	Other	Other	allatotropins-like	216.401	242.315	-0.163177
AGAP012148		Other	Other	mitogen-activated kinase p38b-like isoform X1	3.67919	3.52023	0.0637201
AGAP012152		Other	Other	F-box FBD LRR-repeat At1g16940	17.0669	17.0062	0.0051374
AGAP012156	ABCA5	Other	Other	ATP-binding cassette sub-family A member 3-like	0.332147	0.298496	0.154109
AGAP012161		Other	Other	guanylate cyclase 32E isoform X1	3.46687	3.76421	-0.118715
AGAP012166		Other	Other	alpha-tocopherol transfer -like	2.78139	2.76897	0.00645634
AGAP012188		Other	Other	cytochrome b-c1 complex subunit 7	3.52648	3.49622	0.0124334
AGAP012189		Other	Other	lysophosphatidylserine lipase ABHD12 isoform X3	20.8067	21.6599	-0.0579764
AGAP012190		Other	Other	AGAP012190- partial	22.0192	21.6994	0.0211076
AGAP012191		Other	Other	succinate dehydrogenase assembly factor mitochondrial	26.4739	27.8944	-0.0754048
AGAP012193		Other	Other	NEDD8-conjugating enzyme UBE2F	10.3099	11.9828	-0.216934
AGAP012194		Other	Other	dnaJ homolog subfamily B member 6 isoform X1	2.84459	2.76217	0.0424144
AGAP012202		Other	Other	histone H2B	328.894	330.699	-0.00789901
AGAP012235		Other	Other	probable prefoldin subunit 6	2.21386	2.37305	-0.100178
AGAP012261		Other	Other	UDP-glucose 4-epimerase	2.12218	2.37243	-0.160816
AGAP012291	CYP9J3	Other	Other	cytochrome P450 9e2-like	0.409706	0.393312	0.0589147
AGAP012293	CYP9L3	CYP	cytochrome P450 [Source:VB Community Annotation]	probable cytochrome P450 9f2	0.431877	0.448351	-0.0540088
AGAP012316		Other	Other	uncharacterized protein LOC120959272	2.81621	2.57788	0.127572
AGAP012317		Other	Other	leucine-rich repeat neuronal 2	0.275615	0.251136	0.134184
AGAP012334		Other	Other	High mobility group D	0.428793	0.43745	-0.0288358
AGAP012344		Other	Other	UNC93	3.39547	3.64463	-0.102164
AGAP012361		Other	Other	MRG MORF4L-binding	0.47433	0.477622	-0.00997965
AGAP012374		Other	Other	NADH dehydrogenase [ubiquinone] 1 beta subcomplex subunit 3	2.36543	2.34714	0.0112029
AGAP012375		Other	Other	aurora borealis	0.214532	0.187516	0.19418
AGAP012388		Other	Other	AGAP012388- partial	2.98133	3.75353	-0.332295
AGAP012392		Other	Other	MAPK regulated corepressor interacting 2	2.08737	2.00486	0.0581908
AGAP012394		Other	Other	peptide methionine sulfoxide reductase	3.59913	7.87985	-1.13052
AGAP012405		Other	Other	amnionless	3.53748	3.39983	0.0572606
AGAP012413	CycA	Other	Other	G2 mitotic-specific cyclin-A	0.283862	0.326606	-0.20236
AGAP012418		Other	Other	AGAP010920- partial	2.37392	2.29098	0.0513054
AGAP012477		Other	Other	gamma-butyrobetaine dioxygenase	0.180147	0.109643	0.716367
AGAP012478		Other	Other	Shroom isoform X1	0.4005	0.277421	0.529727
AGAP012515	ATPsynF	Other	Other	ATP synthase subunit mitochondrial	3.39819	3.13797	0.114935
AGAP012532		Other	Other	AGAP012532- partial	0.205835	0.254682	-0.307209
AGAP012539		Other	Other	fibrinogen C domain-containing 1-like	3848.25	2738.61	0.490758
AGAP012547		Other	Other	flotillin-2 isoform X1	268.975	339.534	-0.336085
AGAP012553		Other	Other	AGAP012553-PA	0.0947373	0.166937	-0.817296
AGAP012577		Other	Other	digestive cysteine ase 1	0.489785	0.458588	0.0949483
AGAP012587		Other	Other	AGAP012587- partial	22.9589	27.2901	-0.249323
AGAP012622		Other	Other	PXMP2 4 family 4-like	0.347059	0.495015	-0.51229
AGAP012624		Other	Other	annexin B10-like	2.84902	3.46759	-0.283469
AGAP012625		Other	Other	annexin B10-like	90.7538	93.6189	-0.0448416
AGAP012635		Other	Other	AGAP012635- partial	0.124467	0.196437	-0.658305
AGAP012637		Other	Other	spidroin-2-like	12.6343	12.4918	0.0163707
AGAP012641		Other	Other	1,5-anhydro-D-fructose reductase	0.254038	0.302917	-0.253876
AGAP012647		Other	Other	luciferin sulfotransferase-like	2.1708	2.42261	-0.158335
AGAP012648		Other	Other	luciferin sulfotransferase-like	2.48808	2.12704	0.226186
AGAP012660		Other	Other	transmembrane 9 superfamily member 3	0.157575	0.172807	-0.133126
AGAP012662		Other	Other	omega-amidase NIT2-like	160.777	211.664	-0.396711
AGAP012669		Other	Other	modifier of mdg4 isoform X1	0.154217	0.140989	0.129374
AGAP012677		Other	Other	death-associated inhibitor of apoptosis 1-like	0.340505	0.331011	0.0407965
AGAP012703	TO2	Other	Other	antennal carrier TOL-2	2.73517	3.02932	-0.147364
AGAP012708		Other	Other	40S ribosomal S9	4.56149	4.88736	-0.0995516
AGAP012718		Other	Other	proline dehydrogenase mitochondrial isoform X1	8.06523	7.44781	0.114899
AGAP012743		Other	Other	probable DNA replication complex GINS PSF2	0.244816	0.266162	-0.120608
AGAP012745		Other	Other	membrane alanyl aminopeptidase-like	0.333077	0.409156	-0.296796
AGAP012746		Other	Other	phytanoyl- dioxygenase domain-containing 1	61.0285	65.3299	-0.0982599
AGAP012751		Other	Other	E3 ubiquitin- ligase MYLIP	23.2977	20.9048	0.156351
AGAP012755		Other	Other	ER lumen -retaining receptor	2.64181	3.19282	-0.273303
AGAP012768		Other	Other	AGAP012768- partial	0.106731	0.227547	-1.09218
AGAP012772		Other	Other	zinc transporter ZIP10	6.02915	5.60105	0.106256
AGAP012784		Other	Other	annexin B10-like	13.1452	14.8521	-0.176127
AGAP012801	NIT8503	Other	Other	omega-amidase NIT2-like	147.622	179.092	-0.278797
AGAP012811		Other	Other	cGMP-specific 3 ,5 -cyclic phosphodiesterase	2.31955	2.88905	-0.316755
AGAP012812		Other	Other	KRTCAP2 homolog	0.428271	0.263963	0.69819
AGAP012813		Other	Other	spondin-1	46.6433	45.6898	0.0297961
AGAP012831		Other	Other	staphylococcal nuclease domain-containing 1	0.251999	0.146407	0.783429
AGAP012835		Other	Other	AGAP012835- partial	0.298591	0.360369	-0.271305
AGAP012845		Other	Other	methanethiol oxidase	0.403137	0.384115	0.0697345
AGAP012857		Other	Other	nudix hydrolase 8	14.8146	11.5748	0.356035
AGAP012895		Other	Other	histone H2A	70.6424	66.6625	0.0836597
AGAP012896		Other	Other	gamma-soluble NSF attachment	0.342641	0.388996	-0.18306
AGAP012906		Other	Other	60S ribosomal L6	16.8757	25.2651	-0.582204
AGAP012913		Other	Other	kinase D-interacting substrate of 220 kDa isoform X4	0.308169	0.325026	-0.076832
AGAP012926		SGP	Other	salivary secreted peptide	21.9757	30.3582	-0.46618
AGAP012946		Other	Other	serine protease snake-like	2.28157	2.80822	-0.299631
AGAP012951	IR41c	Other	Other	glutamate receptor kainate 5-like	0.222228	0.210804	0.0761359
AGAP012952		Other	Other	general transcriptional corepressor trfA isoform X3	0.261105	0.31749	-0.282082
AGAP013038		Other	Other	terminal uridylyltransferase Tailor-like	0.225899	0.25625	-0.181873
AGAP013043		Other	Other	AGAP013043-PA	3.94106	2.48819	0.663489
AGAP013046		Other	Other	homeobox prospero-like	0.334031	0.2291	0.544003
AGAP013060		SGP	Other	salivary secreted peptide	3.91783	4.7192	-0.26849
AGAP013074		Other	Other	AGAP013074-PA	0.4542	0.455807	-0.00509421
AGAP013095		Other	Other	zinc finger 395	2.17252	2.01798	0.106453
AGAP013097		Other	Other	flocculation FLO11-like	2.09819	2.12252	-0.0166329
AGAP013117		Other	Other	serine protease grass-like isoform X1	3.01241	5.59808	-0.894014
AGAP013171		Other	Other	cytoplasmic polyadenylation element-binding 3 isoform X1	3.04394	2.52421	0.270107
AGAP013204		Other	Other	uncharacterized protein LOC121590341 isoform X3	3.58747	2.93853	0.287871
AGAP013210		Other	Other	contactin-1a-like isoform X2	4.02962	2.9148	0.467247
AGAP013215		Other	Other	tripartite motif-containing 75	0.23138	0.291723	-0.334338
AGAP013221		Other	Other	serine protease snake-like	2.80884	3.85654	-0.457335
AGAP013231		Other	Other	omega-amidase NIT2-like	0.329889	0.367202	-0.154594
AGAP013245		Other	Other	AGAP013245-PA	0.388603	0.446079	-0.199003
AGAP013246		Other	Other	AF4 FMR2 family member lilli isoform X1	0.203796	0.200011	0.0270495
AGAP013252		Other	Other	transmembrane protease serine 9-like	4.56275	3.0055	0.6023
AGAP013256		Other	Other	AGAP013256-PA	3.77314	3.63417	0.0541399
AGAP013260	Cht5-4	Other	Other	endochitinase-like	3.52326	4.63182	-0.39467
AGAP013292		Other	Other	rho GTPase-activating 11A-like isoform X2	0.446839	0.437751	0.0296457
AGAP013302		Other	Other	AGAP013302-PA	0.274806	0.318654	-0.213581
AGAP013307		Other	Other	PHD finger 7-like	0.117367	0.156781	-0.417727
AGAP013336		Other	Other	NADH dehydrogenase [ubiquinone] flavo mitochondrial	3.25697	3.11345	0.0650176
AGAP013342		Other	Other	irregular chiasm C-roughest isoform X2	2.73073	2.1607	0.337792
AGAP013359		Other	Other	AGAP013359-PA	2.3962	2.84069	-0.245493
AGAP013362		Other	Other	AGAP013362-PA	3.95011	4.31315	-0.12685
AGAP013393	APN2	Other	Other	membrane alanyl aminopeptidase-like	0.352869	0.470848	-0.416127
AGAP013405		Other	Other	AGAP013405-PA	3.36345	4.69911	-0.482446
AGAP013476		Other	Other	location of vulva defective 1-like	2.34366	2.05307	0.190981
AGAP013481		Other	Other	axoneme-associated mst101(2) isoform X1	2.84491	2.74029	0.0540517
AGAP013487		Other	Other	serine protease 14	5.04011	8.29889	-0.719462
AGAP013496	Cht5-3	Other	Other	endochitinase-like	2.1802	5.31772	-1.28635
AGAP013536		Other	Other	zinc finger 771-like	2.21192	2.6215	-0.24509
AGAP013555	U3	Other	Other	Other	2.46395	2.6357	-0.0972141
AGAP013587	U1	Other	Other	Other	0.317061	0.398539	-0.329962
AGAP013641	U2	Other	Other	Other	5.16637	3.71971	0.473962
AGAP013720		Other	Other	zinc finger BED domain-containing 1-like	0.463705	0.485884	-0.0674056
AGAP013745		Other	Other	mediator of RNA polymerase II transcription subunit 26	0.348586	0.417893	-0.261622
AGAP013769		Other	Other	uncharacterized protein LOC120904897	0.334367	0.212696	0.652638
AGAP027983		Other	Other	cyclic nucleotide-gated cation channel subunit A isoform X1	2.16147	2.04926	0.0769047
AGAP027985		Other	Other	zinc finger 525-like	0.274455	0.288489	-0.0719492
AGAP028004		Other	Other	uncharacterized protein LOC120958919 isoform X1	0.466471	0.486932	-0.0619348
AGAP028005		Other	Other	lin-9 homolog	0.268111	0.230006	0.221159
AGAP028015		Other	Other	insulin-like growth factor-binding complex acid labile subunit	0.438179	0.407521	0.104647
AGAP028032		Other	Other	neuronal acetylcholine receptor subunit non-alpha-3-like	6.49068	6.86329	-0.0805306
AGAP028053		Other	Other	uncharacterized protein LOC118510303	0.403125	0.448992	-0.155462
AGAP028061		Other	Other	myosin-2 heavy chain isoform X1	2.41378	2.31565	0.05988
AGAP028064	LRIM16B	Other	Other	toll-like receptor Tollo	0.374253	0.388909	-0.0554184
AGAP028107		Other	Other	zinc finger 525-like	3.03484	3.14118	-0.0496832
AGAP028108		Other	Other	NPC intracellular cholesterol transporter 2 homolog a	9.33928	8.5439	0.128416
AGAP028153		Other	Other	Juvenile hormone-inducible	15.264	14.8072	0.0438343
AGAP028159		Other	Other	zinc finger OZF-like	0.0547806	0.048462	0.176811
AGAP028167		Other	Other	phenoloxidase-activating factor 1-like	2.42679	3.83877	-0.661593
AGAP028209		Other	Other	beta-1,4-glucuronyltransferase 1-like	0.216655	0.226944	-0.0669336
AGAP028223		Other	Other	histidine-rich glyco -like	0.0853234	0.0983164	-0.204491
AGAP028364	COX1	Other	Other	cytochrome c oxidase subunit partial	3.43095	4.26306	-0.31328
AGAP028366	COX2	Other	Other	cytochrome c oxidase subunit II	3.84737	4.66754	-0.278791
AGAP028369	ATP8	Other	Other	ATP synthase F0 subunit 8	12.7512	22.1368	-0.79581
AGAP028370	ATP6	Other	Other	ATP synthase F0 subunit 6	2.10565	3.0311	-0.525577
AGAP028371	COX3	Other	Other	cytochrome c oxidase subunit III	3.25717	4.36575	-0.422609
AGAP028374	tRNA-Arg	Other	Other	Other	5.16223	7.60407	-0.558778
AGAP028383	ND4L	Other	Other	NADH dehydrogenase subunit 4L	3.63622	5.80591	-0.675081
AGAP028386	ND6	Other	Other	NADH dehydrogenase subunit 6	2.61922	3.31444	-0.339629
AGAP028387	CYTB	Other	Other	cytochrome b	2.76406	3.42748	-0.310363
AGAP028411		Other	Other	IQ motif and SEC7 domain-containing 1 isoform X2	6.8808	6.17311	0.156579
AGAP028417		Other	Other	ankyrin repeat and ELMO domain-containing D isoform X2	2.88928	2.69016	0.10302
AGAP028434		Other	Other	O-acyltransferase like -like isoform X3	8.39396	9.66685	-0.203693
AGAP028436		Other	Other	nuclear pore complex DDB_G0274915-like	0.174343	0.0768307	1.18218
AGAP028463		Other	Other	uncharacterized protein LOC120951258	2.11095	3.62826	-0.781387
AGAP028490		Other	Other	spindle assembly abnormal 6 homolog	0.394541	0.462162	-0.228224
AGAP028494		Other	Other	uncharacterized protein LOC120956843	2.89328	5.35193	-0.887356
AGAP028508		Other	Other	uncharacterized protein LOC120957338	0.360568	0.386627	-0.10067
AGAP028513		Other	Other	transcription factor Sox-1-like	2.36119	2.35256	0.00528349
AGAP028522		Other	Other	charlatan isoform X1	0.357279	0.349242	0.0328221
AGAP028531		Other	Other	uncharacterized protein LOC121601980	0.179803	0.244165	-0.441439
AGAP028542		Other	Other	nucleolar pre-ribosomal-associated 1	487.193	639.868	-0.393281
AGAP028554		Other	Other	hypothetical protein ZHAS_00006397	0.192273	0.394501	-1.03687
AGAP028570		Other	Other	uncharacterized protein LOC121596558	0.286987	0.335453	-0.225124
AGAP028574		Other	Other	Voltage-dependent calcium channel type D subunit alpha-1	2.42329	2.59713	-0.0999524
AGAP028585		Other	Other	membrane-bound transcription factor site-1 protease	0.476584	0.484711	-0.024395
AGAP028602		Other	Other	uncharacterized protein LOC120904810	2.52414	3.02854	-0.262832
AGAP028605		Other	Other	zinc finger CCCH domain-containing 18	2.00907	2.01835	-0.00664424
AGAP028622		Other	Other	SET and MYND domain-containing 4-like	0.0975344	0.122602	-0.329998
AGAP028636		Other	Other	serine-rich adhesin for platelets-like	4.04369	2.90895	0.475173
AGAP028644		Other	Other	neural-cadherin-like isoform X1	2.94699	2.67683	0.138714
AGAP028648		Other	Other	proton-coupled amino acid transporter CG1139	3.22469	3.10939	0.0525282
AGAP028652		Other	Other	AGAP000135- partial	0.245906	0.310196	-0.335073
AGAP028674		Other	Other	zinc finger 37 homolog	0.391428	0.368982	0.0851941
AGAP028675		Other	Other	zinc finger 37 homolog	0.48681	0.483529	0.00975479
AGAP028679		Other	Other	f-box lrr	5.95355	5.41579	0.136578
AGAP028680		Other	Other	F-box LRR-repeat fbxl-1-like	10.7374	9.44184	0.185506
AGAP028683		Other	Other	serendipity locus beta-like	0.345304	0.374969	-0.118908
AGAP028684		Other	Other	zinc finger 57-like	0.408916	0.36927	0.147129
AGAP028685		Other	Other	AGAP011075- partial	0.43717	0.479987	-0.134801
AGAP028687		Other	Other	AGAP011075- partial	0.417264	0.461602	-0.14569
AGAP028688		Other	Other	uncharacterized protein LOC120904447	0.397354	0.437099	-0.137533
AGAP028689		Other	Other	uncharacterized protein LOC120956249	0.430865	0.490397	-0.186714
AGAP028690		Other	Other	AGAP011075- partial	0.431857	0.47674	-0.14265
AGAP028766	aga-mir-317	Other	Other	Other	2.60995	3.33305	-0.352819
AGAP028787	LSU_rRNA_eukarya	Other	Other	Other	4.83701	3.33089	0.53821
AGAP028789	LSU_rRNA_eukarya	Other	Other	Other	3.4398	2.54947	0.432126
AGAP028811	5_8S_rRNA	Other	Other	Other	5.2166	3.63964	0.519314
AGAP028819	5_8S_rRNA	Other	Other	Other	10.0157	5.58586	0.842411
AGAP028820	5_8S_rRNA	Other	Other	Other	11.7448	14.28	-0.28197
AGAP028825	LSU_rRNA_eukarya	Other	Other	Other	2.32504	2.24865	0.0481996
AGAP028831	LSU_rRNA_eukarya	Other	Other	Other	3.14784	2.74372	0.198226
AGAP028832	LSU_rRNA_eukarya	Other	Other	Other	2.44268	2.7127	-0.151269
AGAP028835	LSU_rRNA_eukarya	Other	Other	Other	3.36985	2.23807	0.590427
AGAP028851	LSU_rRNA_eukarya	Other	Other	Other	12.6806	7.96367	0.671115
AGAP028855	LSU_rRNA_eukarya	Other	Other	Other	2.71803	3.1119	-0.195236
AGAP028857	LSU_rRNA_eukarya	Other	Other	Other	5.85191	4.57991	0.35359
AGAP028859	LSU_rRNA_eukarya	Other	Other	Other	3.93473	3.16283	0.315047
AGAP028870	LSU_rRNA_eukarya	Other	Other	Other	2.46484	2.13266	0.208839
AGAP028871	SSU_rRNA_eukarya	Other	Other	Other	11.2493	4.5028	1.32094
AGAP028872	SSU_rRNA_eukarya	Other	Other	Other	4.24636	2.06343	1.04118
AGAP028898	SSU_rRNA_eukarya	Other	Other	Other	11.2393	4.54024	1.30771
AGAP028909	LSU_rRNA_eukarya	Other	Other	Other	2.50889	2.32795	0.107987
AGAP028916	LSU_rRNA_eukarya	Other	Other	Other	5.31291	4.00347	0.408251
AGAP028919	LSU_rRNA_eukarya	Other	Other	Other	2.99941	2.17555	0.463296
AGAP028931	LSU_rRNA_eukarya	Other	Other	Other	2.37324	2.37899	-0.00349348
AGAP028932	LSU_rRNA_eukarya	Other	Other	Other	3.34969	2.34373	0.515224
AGAP028946	LSU_rRNA_eukarya	Other	Other	Other	4.56912	3.68863	0.308831
AGAP028949	SSU_rRNA_eukarya	Other	Other	Other	5.48172	3.86543	0.504001
AGAP028966	SSU_rRNA_eukarya	Other	Other	Other	0.0548126	0.0143578	1.93267
AGAP028970	LSU_rRNA_eukarya	Other	Other	Other	3.34697	2.5419	0.396949
AGAP028972	LSU_rRNA_eukarya	Other	Other	Other	2.72585	2.14673	0.344566
AGAP028974	LSU_rRNA_eukarya	Other	Other	Other	3.72015	2.47079	0.590392
AGAP028994	LSU_rRNA_eukarya	Other	Other	Other	4.35211	2.38354	0.868611
AGAP029040	Metazoa_SRP	Other	Other	Other	99.527	79.7855	0.318961
AGAP029048		Other	Other	solute carrier family 12 member 4 isoform X1	2.76864	2.21134	0.324258
AGAP029057		Other	Other	exosome complex component RRP41	0.168836	0.228425	-0.436095
AGAP029069		Other	Other	uncharacterized protein LOC120948963	0.363489	0.360851	0.010511
AGAP029073		Other	Other	AGAP010628- partial	0.0705611	0.0981664	-0.476356
AGAP029114		Other	Other	AGAP012277- partial	2.28328	3.31217	-0.53667
AGAP029119		Other	Other	AGAP011669- partial	238.65	172.241	0.470463
AGAP029124		Other	Other	AGAP010628- partial	6.75261	22.8982	-1.76172
AGAP029126		Other	Other	uncharacterized protein LOC120958631	7.41035	5.14675	0.525882
AGAP029132		Other	Other	transmembrane protease serine 9-like	2.78457	3.00532	-0.110068
AGAP029187		Other	Other	mucin-2-like isoform X2	2.95148	2.61992	0.171913
AGAP029189		Other	Other	isoform A	2.50789	2.08012	0.269804
AGAP029194		Other	Other	oxidase peroxidase	2.5698	2.22374	0.208665
AGAP029205		Other	Other	ATP synthase subunit mitochondrial	2.14005	2.3767	-0.151315
AGAP029257		Other	Other	---NA---	0.347921	0.170571	1.02839
AGAP029263		Other	Other	zinc finger CCHC domain-containing 24-like isoform X2	27.2127	43.3378	-0.671348
AGAP029276		Other	Other	hormone receptor 4-like	3.12271	2.10609	0.568234
AGAP029277		Other	Other	lipase member H-like	2.07063	6.04288	-1.54517
AGAP029279		Other	Other	transient receptor potential cation channel painless-like	20.4446	24.6571	-0.270286
AGAP029285		Other	Other	uncharacterized protein LOC120957783	6.85038	3.73526	0.874977
AGAP029287		Other	Other	trichohyalin-like isoform X1	4.90546	4.72151	0.055141
AGAP029298		Other	Other	heat shock factor 2-binding	0.479859	0.463595	0.0497449
AGAP029299		Other	Other	serine threonine- phosphatase 2A regulatory subunit B subunit gamma-like	0.453426	0.360453	0.331056
AGAP029317		Other	Other	exosome complex component RRP41	579.781	513.732	0.174491
AGAP029320		Other	Other	ornithine decarboxylase-like	0.343087	0.231497	0.567578
AGAP029321		Other	Other	double-stranded RNA-specific editase B2-like	0.361406	0.401812	-0.1529
AGAP029338		Other	Other	trihelix transcription factor GT-3b	0.326822	0.31357	0.0597161
AGAP029349		Other	Other	uncharacterized protein LOC121594462	3.14135	3.31207	-0.0763453
AGAP029353		Other	Other	ALP1-like	0.411137	0.482754	-0.231668
AGAP029359		Other	Other	AGAP006928- partial	0.343438	0.370379	-0.108953
AGAP029362		Other	Other	uncharacterized protein LOC120961508	0.344458	0.305309	0.174058
AGAP029364		Other	Other	oxidoreductase domain	2.15384	2.4112	-0.162842
AGAP029374		Other	Other	AGAP006928- partial	0.387247	0.401067	-0.0505923
AGAP029383		Other	Other	pyruvate kinase-like isoform X1	0.392034	0.482008	-0.298077
AGAP029392		Other	Other	neurogenic locus notch homolog 1 isoform X2	2.28804	3.21784	-0.491979
AGAP029395		Other	Other	toxin 14	10.5957	17.0973	-0.690296
AGAP029397		Other	Other	uncharacterized protein LOC120958092	0.341206	0.456655	-0.42046
AGAP029402		Other	Other	uncharacterized protein LOC120955061	2.17116	2.30528	-0.0864782
AGAP029404		Other	Other	transcription factor grauzone-like	0.14797	0.155827	-0.0746377
AGAP029405		Other	Other	hypothetical protein ZHAS_00009994	0.317832	0.324848	-0.0315008
AGAP029408		Other	Other	ribonuclease P subunit p30	0.303899	0.36952	-0.28206
AGAP029409		Other	Other	uncharacterized protein LOC120900814 isoform X1	0.304809	0.336624	-0.143231
AGAP029411		Other	Other	uncharacterized protein LOC120902212	0.201257	0.239084	-0.248477
AGAP029417		Other	Other	---NA---	3.31593	3.85991	-0.219157
AGAP029419		Other	Other	mpv17	5.04763	5.91049	-0.227672
AGAP029424		Other	Other	uncharacterized protein LOC120959775	2.12522	2.36485	-0.154137
AGAP029426		Other	Other	uncharacterized protein LOC120957383	0.283039	0.446823	-0.658702
AGAP029440		Other	Other	uncharacterized protein LOC120959082 isoform X1	0.29456	0.362866	-0.300873
AGAP029449		Other	Other	helicase POLQ-like	0.464467	0.405925	0.194363
AGAP029461		Other	Other	AGAP009884- partial	0.350667	0.389722	-0.152343
AGAP029463		Other	Other	luciferin sulfotransferase-like	2.21791	2.59861	-0.228542
AGAP029470		Other	Other	bicaudal C	0.321242	0.333233	-0.0528722
AGAP029479		Other	Other	nuclease HARBI1 isoform X1	0.137699	0.0946187	0.541316
AGAP029481		Other	Other	regulator of cytokinesis 1-like	0.390065	0.357098	0.127394
AGAP029537		Other	Other	inositol polyphosphate multikinase	0.150721	0.145016	0.0556735
AGAP029547		Other	Other	receptor-type tyrosine- phosphatase-like N	2.42683	2.02393	0.261913
AGAP029553		Other	Other	GON-4 isoform X1	0.469846	0.496914	-0.0808082
AGAP029559	CTLMA6	Other	Other	collectin-10 isoform X1	2.57973	2.26911	0.185096
AGAP029566		Other	Other	AGAP009986- partial	2.57961	2.78571	-0.110893
AGAP029567		Other	Other	low-density lipo receptor-related 12-like	3.26061	2.53518	0.363052
AGAP029584		Other	Other	homeotic female sterile	0.271823	0.223208	0.284279
AGAP029586		Other	Other	neprilysin-3	3.57124	3.04919	0.228
AGAP029592		Other	Other	AGAP011290- partial	0.432351	0.390918	0.145336
AGAP029597		Other	Other	F-box only 25	25.776	26.6129	-0.0460981
AGAP029598		Other	Other	epsilon-trimethyllysine 2-oxoglutarate dioxygenase	0.321288	0.276265	0.217813
AGAP029608		Other	Other	AGAP012360- partial	0.416244	0.420282	-0.0139276
AGAP029626		Other	Other	receptor-type guanylate cyclase gcy-12 isoform X2	3.39003	2.81897	0.266127
AGAP029627		Other	Other	MOXD1 homolog 1	0.454325	0.347274	0.387653
AGAP029641		Other	Other	nephrin-like	2.21189	2.01205	0.136612
AGAP029679		Other	Other	zinc finger 148-like	0.386977	0.451909	-0.223787
AGAP029696		Other	Other	DE-cadherin-like isoform X1	13.6482	19.2158	-0.493579
AGAP029699		Other	Other	zinc finger 271-like	0.41831	0.399715	0.0656024
AGAP029701		Other	Other	Golgi-associated plant pathogenesis-related 1-like	0.472642	0.427664	0.14427
AGAP029721		Other	Other	fibrinogen C domain-containing 1-like	7.06521	4.51591	0.645714
AGAP029723		Other	Other	AGAP010781- partial	2.40186	2.02639	0.245241
AGAP029735		Other	Other	SET and MYND domain-containing 4-like	0.22622	0.284335	-0.329868
AGAP029741		Other	Other	zinc finger 62 homolog	0.416635	0.369186	0.174435
AGAP029751	AGO2	Other	Other	AGAP011537- partial	2.4068	2.49122	-0.0497361
AGAP029761		Other	Other	zinc finger 771 isoform X1	0.248114	0.250917	-0.0162048
AGAP029770		Other	Other	serine protease	2.72645	3.15016	-0.208402
AGAP029785	St4	Other	Other	luciferin sulfotransferase-like	2.66774	2.08555	0.355191
AGAP029790		Other	Other	uncharacterized protein LOC120957504	0.226346	0.197359	0.197707
AGAP029805		Other	Other	proteoglycan 4-like	0.422526	0.429356	-0.0231336
AGAP029811		Other	Other	autotransporter adhesin -like	0.441131	0.39531	0.15822
AGAP029826		Other	Other	AAEL003699- partial	2.7039	2.7934	-0.0469786
AGAP029827		Other	Other	AGAP009917- partial	2.29323	2.60159	-0.182016
AGAP029828		Other	Other	LHFPL tetraspan subfamily member 2a	0.433512	0.497653	-0.199067
AGAP029831		Other	Other	microfibril-associated glyco 4-like	0.224184	0.364852	-0.702624
AGAP000016								SCRB10	Other	Other	SCRB10 partial	2.25638
AGAP000019									Other	Other	chaoptin	2.11595
AGAP000051									Other	Other	peroxidase	2.07238
AGAP000121									Other	Other	patj homolog	2.41192
AGAP000138								alpha4	Other	Other	acetylcholine receptor subunit alpha-like isoform X1	2.07308
AGAP000147									Other	Other	lymphokine-activated killer T-cell-originated kinase	0.498237
AGAP000162									Other	Other	cystathionine beta-synthase	0.493718
AGAP000181									Other	Other	solute carrier family riboflavin member 3-A	0.454409
AGAP000345								CPR126	CP	cuticular protein RR-2 family 126 [Source:VB Community Annotation]	pollen-specific leucine-rich repeat extensin 1	6.39584
AGAP000348									Other	Other	transient receptor potential	2.92175
AGAP000352								TWDL1	CP	cuticular protein TWDL family (TWDL1) [Source:VB Community Annotation]	glycine-rich cell wall structural	2.26765
AGAP000360									Other	Other	chaoptin	2.17075
AGAP000363									Other	Other	stoned-B	2.69936
AGAP000364									Other	Other	stoned-A	3.21315
AGAP000383									Other	Other	serine arginine repetitive matrix 2 isoform X1	3.70121
AGAP000449									Other	Other	serine-rich adhesin for platelets	2.01889
AGAP000460									Other	Other	flocculation FLO11 isoform X1	2.30047
AGAP000506								ABCG2	Other	Other	scarlet	2.00293
AGAP000519									Other	Other	eye-specific diacylglycerol kinase	2.11033
AGAP000520									Other	Other	AAEL004824- partial	2.1735
AGAP000546									Other	Other	acyl- -binding	0.494663
AGAP000569									Other	Other	forkhead box P1-B isoform X1	2.50208
AGAP000587									Other	Other	serine-rich adhesin for platelets isoform X1	3.05932
AGAP000611								SG1d	SGP	salivary gland protein 1-like 4 [Source:VB Community Annotation]	partial	2.23895
AGAP000650								_sake	Other	Other	ribonuclease P subunit p40-like	0.495791
AGAP000676									Other	Other	AGAP000676- partial	2.16481
AGAP000732									Other	Other	synaptic vesicle glyco 2B-like	0.185092
AGAP000760									Other	Other	alpha-ketoglutarate-dependent dioxygenase alkB homolog mitochondrial	2.00344
AGAP000793									Other	Other	AAEL011377- partial	5.24228
AGAP000805									Other	Other	BTB POZ domain-containing KCTD12	2.65945
AGAP000854									Other	Other	G- coupled receptor 161-like	2.12757
AGAP000893									Other	Other	microtubule-associated futsch	2.05674
AGAP000954									Other	Other	phosphoribosyl pyrophosphate synthase-associated 2 isoform X2	0.480988
AGAP000955									Other	Other	corticotropin-releasing factor-binding	2.01493
AGAP000962								alpha7	Other	Other	neuronal acetylcholine receptor subunit alpha-7-like	2.19479
AGAP000965									Other	Other	ELAV 2	2.33574
AGAP000974									Other	Other	disintegrin and metallo ase domain-containing unc-71 isoform X5	2.24959
AGAP000988								CPAP3-A1c	CP	cuticular protein [Source:VB Community Annotation]	obstructor-E-like	3.16996
AGAP001057									Other	Other	probable ATP-dependent RNA helicase DDX10	0.410885
AGAP001099									Other	Other	polybromo-1 isoform X1	0.493229
AGAP001127									Other	Other	platelet glyco V-like	0.495034
AGAP001146									Other	Other	WD repeat-containing 3	0.499347
AGAP001156									Other	Other	myb L	0.493812
AGAP001161								GPROP6	Other	Other	opsin-1-like	2.13398
AGAP001175								GPRCAL2	Other	Other	calcitonin gene-related peptide type 1 receptor	2.33396
AGAP001182									Other	Other	AGAP001182-PA	0.487809
AGAP001205									CP	chitin synthase [Source:VB Community Annotation]	chitin synthase chs-2-like	2.27795
AGAP001206									Other	Other	AGAP001206-PA	2.06014
AGAP001259									Other	Other	AGAP008273- partial	0.476605
AGAP001268									Other	Other	possible transcription factor	0.444769
AGAP001410									Other	Other	hemicentin-1	2.05935
AGAP001415									Other	Other	cubilin isoform X1	2.44434
AGAP001486									Other	Other	AGAP001486-PA	2.02551
AGAP001497								ACTN	Other	Other	alpha- sarcomeric isoform X1	2.55551
AGAP001531									Other	Other	sodium-independent sulfate anion transporter-like	2.48616
AGAP001555									Other	Other	zinc finger 90	0.472249
AGAP001563									Other	Other	glycerol kinase-like	2.00385
AGAP001566									Other	Other	unc-80 homolog isoform X2	2.15165
AGAP001582									Other	Other	transient receptor potential cation channel painless-like isoform X1	0.486942
AGAP001622									Other	Other	myosin regulatory light chain 2	2.40693
AGAP001633									Other	Other	twitchin isoform X1	2.12801
AGAP001656									Other	Other	ribosomal RNA-processing 7 homolog A	0.398195
AGAP001664								CPR1	CP	cuticular protein RR-2 family 1 [Source:VB Community Annotation]	cuticle -like	10.6978
AGAP001668								CPR5	CP	cuticular protein RR-2 family 5 [Source:VB Community Annotation]	cuticle -like	6.18119
AGAP001669								CPR6	CP	cuticular protein RR-2 family 6 [Source:VB Community Annotation]	cuticle -like	9.00569
AGAP001870									Other	Other	b(0,+)-type amino acid transporter 1 isoform X1	2.16628
AGAP002012									Other	Other	lateral signaling target 2 homolog	2.00285
AGAP002017									Other	Other	beta-1,3-galactosyltransferase 5	0.462777
AGAP002055									Other	Other	beta-galactosidase-like isoform X1	2.40226
AGAP002083									Other	Other	zinc finger rotund isoform X1	2.10372
AGAP002150									Other	Other	uncharacterized protein LOC120898761 isoform X1	2.09192
AGAP002188								OBP12	OBP	odorant-binding protein 12 [Source:VB Community Annotation]	general odorant-binding 99a-like	2.36654
AGAP002195								CYP325F2	CYP	cytochrome P450 [Source:VB Community Annotation]	cytochrome P450 4C1-like	0.375121
AGAP002217									Other	Other	pyruvate dehydrogenase phosphatase regulatory mitochondrial-like isoform X1	2.12022
AGAP002251									Other	Other	ubiquitin-conjugating enzyme E2 G1	0.447877
AGAP002297									Other	Other	bric-a-brac 2-like isoform X1	2.30555
AGAP002305									Other	Other	pre-mRNA-splicing factor SPF27	0.478021
AGAP002325									Other	Other	neural cell adhesion molecule 1 isoform X1	2.2387
AGAP002330									Other	Other	60S ribosome subunit biogenesis NIP7 homolog	0.406189
AGAP002399									Other	Other	axoneme-associated mst101(2) isoform X3	2.38749
AGAP002403									Other	Other	8-oxo-dGDP phosphatase NUDT18	2.11586
AGAP002433									Other	Other	zinc finger 260-like	0.445309
AGAP002475									Other	Other	tudor domain-containing 1	0.458402
AGAP002505									Other	Other	voltage-dependent T-type calcium channel subunit alpha-1G isoform X5	2.05344
AGAP002532									Other	Other	cyclin-J	0.41469
AGAP002542								LRIM20	Other	Other	volume-regulated anion channel subunit LRRC8E-like	2.55805
AGAP002550									Other	Other	TPRXL isoform X2	0.342664
AGAP002560								Orco	OR	odorant receptor obligate co-receptor (Orco	odorant receptor coreceptor	2.05875
AGAP002573									Other	Other	GTPase-activating Rap Ran-GAP domain 3 isoform X3	2.11152
AGAP002577									Other	Other	voltage-dependent calcium channel type A subunit alpha-1-like isoform X7	2.04378
AGAP002582									Other	Other	AGAP002582-PA	0.497145
AGAP002664								Med27	Other	Other	mediator of RNA polymerase II transcription subunit 27	0.497764
AGAP002666									Other	Other	dolichyldiphosphatase 1-like	0.449529
AGAP002677									Other	Other	coiled-coil domain-containing lobo	34.8895
AGAP002689									Other	Other	AGAP002689-PA	2.13862
AGAP002755									Other	Other	AGAP002755-PA	2.81082
AGAP002778									Other	Other	misato	0.481884
AGAP002799								GNBPB3	Other	Other	3-glucan binding	3.97502
AGAP002837									Other	Other	cyclin-dependent kinase 2-associated 1-like	0.488673
AGAP002916									Other	Other	integral membrane DGCR2 IDD-like	2.10205
AGAP002936									Other	Other	keratin-associated 19-2-like	2.06588
AGAP002989									Other	Other	GILT 1	0.467091
AGAP002990									Other	Other	AGAP002990-PA	0.333537
AGAP003009									Other	Other	AGAP003009-PA	2.25563
AGAP003027									Other	Other	neurogenic locus notch homolog 3-like isoform X1	2.23099
AGAP003037									Other	Other	probable serine threonine- kinase samkC	9.70791
AGAP003048									Other	Other	ribosome production factor 2 homolog	0.495478
AGAP003070									Other	Other	isoform A	2.01091
AGAP003096									Other	Other	L-dopachrome tautomerase yellow-f-like	3.1575
AGAP003124									Other	Other	dihydropyrimidinase isoform X4	2.0323
AGAP003138									Other	Other	dipeptidyl peptidase 9	2.11527
AGAP003166									Other	Other	cilia- and flagella-associated 43	9.10507
AGAP003172									Other	Other	polyadenylate-binding 7-like	0.434722
AGAP003175									Other	Other	mucin-12 isoform X1	2.10327
AGAP003235									Other	Other	lachesin	2.01544
AGAP003278									Other	Other	probable RNA methyltransferase CG1239	0.395115
AGAP003305									Other	Other	uncharacterized protein LOC120948094	2.49239
AGAP003320									Other	Other	AGAP003320-PA	2.47849
AGAP003351									Other	Other	AGAP003351-PA	2.73842
AGAP003449									Other	Other	rootletin isoform X1	0.328119
AGAP003499									Other	Other	nose resistant to fluoxetine 6-like	2.42814
AGAP003535									Other	Other	AGAP003535-PA	0.381417
AGAP003549									Other	Other	solute carrier family 35 member F6	0.45036
AGAP003568								COE22933	COE	carboxylesterase [Source:VB Community Annotation]	neuroligin- Y-linked	2.3342
AGAP003572									Other	Other	eva-1-like isoform X1	2.00273
AGAP003632									Other	Other	U3 small nucleolar RNA-associated 14 homolog A	0.479404
AGAP003656									Other	Other	basement membrane-specific heparan sulfate proteoglycan core isoform X16	2.13657
AGAP003710									Other	Other	AGAP003710-PA	0.484488
AGAP003713									SGP	Other	probable salivary secreted peptide	0.317036
AGAP003716								twf	Other	Other	twinfilin	0.438965
AGAP003728									Other	Other	probable 18S rRNA (guanine-N(7))-methyltransferase	0.491592
AGAP003744									Other	Other	E3 ubiquitin- ligase RNF220-like	0.49489
AGAP003791									Other	Other	DNA repair RAD51 homolog 3-like	0.443946
AGAP003795									Other	Other	transmembrane 216	2.14896
AGAP003796									Other	Other	cyclin-dependent kinases regulatory subunit	0.450979
AGAP003801									Other	Other	MRN complex-interacting	0.443208
AGAP003847									Other	Other	RNA exonuclease 1 homolog	0.465827
AGAP003849									Other	Other	B-cell receptor CD22 isoform X1	2.13648
AGAP003868									Other	Other	centriolar coiled-coil of 110 kDa-like	0.391711
AGAP003883									Other	Other	probable peptidyl-tRNA hydrolase 2	0.4475
AGAP003907									Other	Other	SREK1IP1	0.396699
AGAP003922									Other	Other	zinc finger and SCAN domain-containing 12-like	0.455286
AGAP003937									Other	Other	membrane-associated guanylate WW and PDZ domain-containing 1-like isoform X1	2.25874
AGAP003944									Other	Other	rho GTPase-activating 100F isoform X1	3.1236
AGAP004052									Other	Other	homeobox prospero isoform X1	2.71413
AGAP004063								Med4	Other	Other	mediator of RNA polymerase II transcription subunit 4	0.49113
AGAP004077									Other	Other	coiled-coil domain-containing 96	3.66327
AGAP004150									Other	Other	AGAP004150-PA	0.496555
AGAP004175									Other	Other	uridine 5 -monophosphate synthase	0.449769
AGAP004248								GPXH3	Other	Other	glutathione peroxidase-like	0.420268
AGAP004259									Other	Other	zinc finger 239-like	0.409667
AGAP004274									Other	Other	zinc finger CCHC domain-containing 10	0.489367
AGAP004275									Other	Other	DNA replication licensing factor Mcm2	0.441276
AGAP004350									Other	Other	synaptic vesicle glyco 2B-like	0.123649
AGAP004359									Other	Other	integrator complex subunit 12-like	0.423345
AGAP004395									Other	Other	nucleoplasmin isoform X2	0.480172
AGAP004412									Other	Other	diphthine methyl ester synthase	0.381438
AGAP004444									Other	Other	AGAP004444- partial	11.4506
AGAP004453								GPRDOP3	Other	Other	dopamine D2-like receptor isoform X1	2.35816
AGAP004532									Other	Other	very-long-chain 3-oxoacyl- reductase	0.423666
AGAP004620									Other	Other	zinc metallo ase nas-4 isoform X1	0.374795
AGAP004628									Other	Other	scaffold salvador	0.458212
AGAP004634									Other	Other	zinc finger 570-like	0.469054
AGAP004643								SCRB6	Other	Other	scavenger receptor class B member 1 isoform X1	0.369088
AGAP004671									Other	Other	nuclear pore complex Nup160 homolog	0.49443
AGAP004678									Other	Other	box C D snoRNA 1	0.377163
AGAP004686									Other	Other	WW domain-containing adapter with coiled-coil homolog isoform X1	0.484102
AGAP004703									Other	Other	DNA-directed RNA polymerase III subunit RPC1	0.479152
AGAP004708									Other	Other	probable arginine--tRNA cytoplasmic	0.472738
AGAP004729									Other	Other	zinc finger 774	0.489141
AGAP004731									Other	Other	phospholipase A2 hemilipin-like isoform X1	0.497039
AGAP004756									Other	Other	F-box WD repeat-containing 4	0.451737
AGAP004773									Other	Other	pyruvate dehydrogenase E1 component subunit alpha type mitochondrial-like isoform X1	0.442496
AGAP004782									Other	Other	tubulin-specific chaperone D	0.471361
AGAP004851									Other	Other	isoform A	0.457749
AGAP004916									Other	Other	microfibril-associated glyco 4-like	0.487018
AGAP004923									Other	Other	ionotropic receptor 75a	3.03199
AGAP004965									Other	Other	DNA polymerase epsilon subunit 4	0.429757
AGAP005031								PIAS	Other	Other	E3 SUMO- ligase PIAS2 isoform X1	0.493437
AGAP005044									Other	Other	endoplasmic reticulum-Golgi intermediate compartment 2	0.488921
AGAP005073									Other	Other	uncharacterized protein LOC120901010	2.10088
AGAP005095									Other	Other	muscle	2.11361
AGAP005136									Other	Other	U6 snRNA-associated Sm LSm2	0.472069
AGAP005149									Other	Other	H ACA ribonucleo complex subunit 3	0.45758
AGAP005251									Other	Other	potassium voltage-gated channel subfamily H member 8 isoform X1	2.21663
AGAP005265									Other	Other	histone H1-like	5.03367
AGAP005271									Other	Other	E3 ubiquitin- ligase FANCL	0.384772
AGAP005273									Other	Other	artichoke	2.354
AGAP005296									Other	Other	RNA-binding region-containing 3	0.479272
AGAP005313									Other	Other	simila to CG34115	2.21524
AGAP005326									Other	Other	AGAP004935- partial	0.471669
AGAP005348									Other	Other	transcription factor grauzone	0.451894
AGAP005356									Other	Other	melatonin receptor type 1B-A	2.08675
AGAP005365									Other	Other	ribosome biogenesis BRX1 homolog	0.470064
AGAP005383									Other	Other	retinaldehyde-binding 1-like	0.399689
AGAP005388									Other	Other	retinaldehyde-binding 1-like	0.404955
AGAP005458									Other	Other	apyrase-like	13.6488
AGAP005472									Other	Other	KIAA0100 isoform X2	2.21884
AGAP005477									Other	Other	AGAP005477-PA	0.484531
AGAP005478									Other	Other	AGAP005478-PA	0.415289
AGAP005527									Other	Other	uncharacterized protein LOC120961033 isoform X1	2.01575
AGAP005570									Other	Other	zinc finger 575-like	0.498606
AGAP005623									Other	Other	tax1-binding 3 homolog	0.43643
AGAP005655								CYC	Other	Other	cycle isoform X2	2.33665
AGAP005809									Other	Other	phosphatase inhibitor 2 isoform X1	0.493866
AGAP005817								Cdk4	Other	Other	cyclin-dependent kinase 4	0.463924
AGAP005834								COEJHE2E	COE	carboxylesterase [Source:VB Community Annotation]	venom carboxylesterase-6-like	0.447222
AGAP005948								kh	Other	Other	kynurenine 3-monooxygenase	0.321726
AGAP006028								Rdl	Other	Other	gamma-aminobutyric acid receptor subunit beta isoform X1	2.30348
AGAP006031									Other	Other	probable nucleoporin Nup54	2.18638
AGAP006039									Other	Other	AGAP006039-PA	0.469007
AGAP006136									Other	Other	monocyte to macrophage differentiation factor	0.358338
AGAP006145								CPLCA1	CP	cuticular protein 1 in CPLCA family [Source:VB Community Annotation]	cuticle -like	15.3461
AGAP006147									Other	Other	flocculation FLO11-like	94.9904
AGAP006176									Other	Other	laccase-4 isoform X2	2.5455
AGAP006202									Other	Other	AGAP006202-PA	0.351811
AGAP006234									Other	Other	SHQ1 homolog	0.381352
AGAP006275									Other	Other	27 kDa glyco -like	0.490442
AGAP006345									Other	Other	spinster isoform X1	0.314834
AGAP006347									Other	Other	potassium voltage-gated channel subfamily KQT member 1 isoform X3	2.20568
AGAP006380								ABCA2	Other	Other	ATP-binding cassette sub-family A member 3-like	0.449727
AGAP006410									Other	Other	one cut domain family member 3 isoform X1	2.0381
AGAP006425									Other	Other	myrosinase 1-like	2.99337
AGAP006442									SGP	Other	probable salivary secreted peptide	0.476769
AGAP006480									Other	Other	shematrin 1 isoform X2	2.15875
AGAP006505									SGP	Other	sg2a salivary	439.92
AGAP006590									Other	Other	still isoform SIF type 1 isoform X1	2.41279
AGAP006620									Other	Other	telomere length and silencing 1 homolog	0.452886
AGAP006712									Other	Other	BTB POZ domain-containing 9-like	0.426274
AGAP006723								COEAE2G	COE	carboxylesterase [Source:VB Community Annotation]	esterase B1-like	2.02551
AGAP006749									Other	Other	RING finger narya-like	0.430198
AGAP006792									Other	Other	KNR4 SMI1 homolog	5.64123
AGAP006795								Aper1	Other	Other	peritrophin A	0.489692
AGAP006918									Other	Other	NADH dehydrogenase [ubiquinone] 1 alpha subcomplex subunit 8	2.04405
AGAP006954								CLIPA10	Other	Other	uncharacterized protein LOC120950465 isoform X2	5.68914
AGAP007046									Other	Other	potassium voltage-gated channel Shal isoform X1	2.57348
AGAP007147									Other	Other	nuclear nucleic acid-binding C1D	0.451007
AGAP007180									Other	Other	DNA N6-methyl adenine demethylase isoform X2	2.13453
AGAP007208									Other	Other	NADH dehydrogenase [ubiquinone] 1 alpha subcomplex subunit 11	2.0808
AGAP007217									Other	Other	pre-mRNA-processing factor 19	0.484583
AGAP007250									Other	Other	AGAP007250-PA	2.10716
AGAP007254									Other	Other	ribosomal L1 domain-containing CG13096-like	0.451238
AGAP007299									Other	Other	importin-7	0.494143
AGAP007304									Other	Other	uncharacterized protein LOC121591463	2.68618
AGAP007318									Other	Other	AGAP007318-PA	2.28755
AGAP007324									Other	Other	anaphase-promoting complex subunit 15	0.466716
AGAP007355									Other	Other	retinaldehyde-binding 1-like	2.08643
AGAP007394									Other	Other	Aatf	0.449283
AGAP007409									Other	Other	CTLMA3 partial	7.84446
AGAP007412								CTLMA3	Other	Other	CTLMA3 partial	0.424264
AGAP007457									Other	Other	reticulon-4 receptor-like 2	0.423919
AGAP007464									Other	Other	leucine-rich repeat and death domain-containing 1-like	0.403699
AGAP007482									Other	Other	RINT1	0.483904
AGAP007562									Other	Other	titin isoform X1	2.0331
AGAP007574									Other	Other	NADH dehydrogenase [ubiquinone] 1 beta subcomplex subunit 7	2.047
AGAP007607									Other	Other	RRNAD1 isoform X1	0.467662
AGAP007609									Other	Other	vegetative cell wall gp1	0.445952
AGAP007610									Other	Other	splicing factor 3A subunit 2	0.493898
AGAP007693								SRPN7	Other	Other	serpin 7 inhibitory serine protease partial	3.6385
AGAP007752									Other	Other	facilitated trehalose transporter Tret1	0.498671
AGAP007783									Other	Other	transcription factor glial cells missing-like	25.1365
AGAP007854									Other	Other	GPI-anchored pfl2 isoform X1	2.06813
AGAP007857									Other	Other	restin homolog	2.08748
AGAP007881									Other	Other	inactive hydroxysteroid dehydrogenase 1	0.477709
AGAP007948									Other	Other	WD repeat-containing 75	0.409925
AGAP007953									Other	Other	probable ATP-dependent RNA helicase YTHDC2	0.456846
AGAP007965									Other	Other	tudor domain-containing 5	0.485724
AGAP008009									Other	Other	tyrosine- kinase Dnt-like	2.12557
AGAP008183								CLIPD2	Other	Other	transmembrane protease serine 9-like	4.34034
AGAP008202									Other	Other	potassium voltage-gated channel Shaw-like isoform X1	2.56109
AGAP008209								CYP6M1	CYP	cytochrome P450 [Source:VB Community Annotation]	probable cytochrome P450 6a14	0.44563
AGAP008213								CYP6M3	CYP	cytochrome P450 [Source:VB Community Annotation]	cytochrome P450 partial	0.45318
AGAP008214								CYP6M4	CYP	cytochrome P450 [Source:VB Community Annotation]	cytochrome P450 partial	0.470412
AGAP008246									Other	Other	gamma-butyrobetaine dioxygenase-like	8.63812
AGAP008281								D7r4	SGP	D7 short form salivary protein [Source:VB Community Annotation]	37 kDa salivary gland allergen Aed a 2-like	2.84715
AGAP008295								TRYP2	Other	Other	ame: Full=Trypsin-2 ame: Full=Antryp2 Flags: Precursor	0.484767
AGAP008307									SGP	Other	salivary hyp10	2.1769
AGAP008355									Other	Other	AGAP012553-PA	2.40064
AGAP008357									Other	Other	kinesin CG14535	2.1714
AGAP008371									Other	Other	zinc carboxypeptidase-like	0.38086
AGAP008435									Other	Other	transient receptor potential-gamma isoform X1	2.09431
AGAP008471									Other	Other	uncharacterized protein LOC120957565	2.15417
AGAP008548									Other	Other	#NAME?	3.08765
AGAP008578									Other	Other	ATP-dependent RNA helicase vasa	0.491049
AGAP008596									Other	Other	very long-chain-fatty-acid-- ligase bubblegum	0.462908
AGAP008623									Other	Other	AGAP008623- partial	2.33978
AGAP008690									Other	Other	fukutin-related	2.23092
AGAP008720									Other	Other	facilitated trehalose transporter Tret1-like isoform X2	2.0027
AGAP008752									Other	Other	zonadhesin-like	2.2858
AGAP008769									Other	Other	very long-chain specific acyl- mitochondrial-like isoform X1	0.487225
AGAP008771									Other	Other	DNA-directed RNA polymerases I and III subunit RPAC1	0.473407
AGAP008783									Other	Other	hepatic	0.451779
AGAP008817								CPLCP3	CP	cuticular protein (putative) CPLCP3 [Source:VB Community Annotation]	skin secretory xP2	33.306
AGAP008823									Other	Other	filaggrin isoform X18	4.24426
AGAP008848									Other	Other	guanylate cyclase 32E isoform X2	2.85192
AGAP008908									Other	Other	actin-related 2 3 complex subunit 1A-B	2.39715
AGAP008919									Other	Other	AGAP008919- partial	2.04859
AGAP008938									Other	Other	neuropilin and tolloid 2	2.07815
AGAP009007								GPRNNB1	Other	Other	chaoptin	2.19714
AGAP009025									Other	Other	zinc finger ZFAT	2.03611
AGAP009046									Other	Other	U3 small nucleolar RNA-associated 18 homolog	0.449181
AGAP009075									Other	Other	ATP-dependent RNA helicase WM6	0.480381
AGAP009089									Other	Other	AGAP009089- partial	5.68911
AGAP009123									Other	Other	uncharacterized transporter ESBP6 isoform X1	2.07225
AGAP009130									Other	Other	zinc finger 235	0.441736
AGAP009195								GSTE1	GST	glutathione S-transferase epsilon class 1 [Source:VB Community Annotation]	glutathione S-transferase epsilon 2	2.42335
AGAP009200									Other	Other	collagen alpha-1(IV) chain	2.01784
AGAP009201									Other	Other	collagen alpha-1(IV) chain	2.56091
AGAP009253									Other	Other	zwei Ig domain zig-8-like	3.23456
AGAP009317									Other	Other	adenylate kinase isoenzyme 1 isoform X1	2.16715
AGAP009363								CYP9M1	CYP	cytochrome P450 [Source:VB Community Annotation]	probable cytochrome P450 9f2	2.50709
AGAP009400									Other	Other	nuclear hormone receptor FTZ-F1 beta isoform X1	2.13561
AGAP009403									Other	Other	beta-1,4-glucuronyltransferase 1	0.479738
AGAP009420									Other	Other	sickie isoform X2	3.89226
AGAP009479									Other	Other	uncharacterized protein LOC120954784	2.838
AGAP009500									Other	Other	nubbin-like isoform X1	2.19901
AGAP009504									Other	Other	rRNA-processing FCF1 homolog	0.411336
AGAP009512									Other	Other	E3 ubiquitin- ligase UBR7	0.47628
AGAP009514								GPRGBB3	Other	Other	gamma-aminobutyric acid type B receptor subunit 2	2.00981
AGAP009585									Other	Other	AGAP009585-PA	0.308248
AGAP009598									Other	Other	voltage-dependent calcium channel subunit alpha-2 delta-4 isoform X1	2.10752
AGAP009747									Other	Other	GILT 1	0.477965
AGAP009793									Other	Other	blast:Peroxidasin homolog	2.52987
AGAP009822									Other	Other	DNA-binding RFXANK	0.487045
AGAP009960									Other	Other	tubulin glycylase 3A	0.460059
AGAP009984									Other	Other	cell cycle control 50A	0.479689
AGAP010008									Other	Other	PI-PLC X domain-containing 3	0.494706
AGAP010047									Other	Other	toxin 14	0.3957
AGAP010051									Other	Other	HEAT repeat-containing 3	0.445079
AGAP010060									Other	Other	EP300-interacting inhibitor of differentiation 3	0.448258
AGAP010076									Other	Other	homer homolog 2	0.430795
AGAP010132								SCRBQ1	Other	Other	croquemort-like	3.10119
AGAP010135									Other	Other	cytoplasmic NCK1	0.494343
AGAP010236									Other	Other	PITH domain-containing GA19395	0.37917
AGAP010240								ESP	Other	Other	serine protease	3.09141
AGAP010305									Other	Other	DDB1- and CUL4-associated factor 13	0.39852
AGAP010318									Other	Other	guanine nucleotide-binding subunit beta-5	0.446778
AGAP010331									Other	Other	heat shock 70 kDa 4 isoform X2	0.498487
AGAP010364									Other	Other	AGAP010364- partial	0.446213
AGAP010387									Other	Other	serine--pyruvate mitochondrial-like isoform X2	0.295732
AGAP010406									Other	Other	origin recognition complex subunit 3	0.469594
AGAP010453									Other	Other	WD repeat-containing 74	0.430231
AGAP010474									Other	Other	anoctamin-4 isoform X2	0.368497
AGAP010483									Other	Other	exosome complex component RRP42	0.461771
AGAP010500									Other	Other	zinc finger 28-like	0.458757
AGAP010513								GPRMAC1	Other	Other	muscarinic acetylcholine receptor DM1 isoform X1	2.0712
AGAP010536									Other	Other	nucleolar complex 2 homolog	0.481481
AGAP010538									Other	Other	M-phase phospho 6	0.438382
AGAP010597									Other	Other	proteoglycan 4 isoform X1	2.40763
AGAP010602								ILP3	Other	Other	insulin-like peptide 3 precursor	4.12018
AGAP010658									Other	Other	hexamerin- -like	0.297761
AGAP010670									Other	Other	probable ATP-dependent RNA helicase CG8611	0.493339
AGAP010721									Other	Other	cysteine-rich PDZ-binding	0.426937
AGAP010722									Other	Other	AGAP010722- partial	0.485545
AGAP010807									Other	Other	tRNA pseudouridine(38 39) synthase	0.47227
AGAP010831								TEP8	Other	Other	thioester-containing partial	43.6086
AGAP010832								TEP19	Other	Other	CD109 antigen-like	60.9265
AGAP010892									Other	Other	synaptic vesicle glyco 2B-like	0.467335
AGAP010971									Other	Other	tubulin alpha-1 chain	2.22557
AGAP011094									Other	Other	AGAP011095- partial	2.26835
AGAP011229									Other	Other	leucine-rich repeat neuronal 3-like	2.05281
AGAP011305									Other	Other	alkaline phosphatase	0.112179
AGAP011355									Other	Other	Ig-like and fibronectin type-III domain-containing 1	2.42086
AGAP011383									Other	Other	probable rRNA-processing EBP2 homolog	2.0293
AGAP011384									Other	Other	AGAP011384- partial	2.02373
AGAP011432									Other	Other	serine protease easter-like	2.80795
AGAP011442									Other	Other	retinoid-inducible serine carboxypeptidase-like	0.240674
AGAP011475									Other	Other	zinc metallo ase nas-14-like	6.14516
AGAP011555									Other	Other	serine-rich adhesin for platelets	2.027
AGAP011667									Other	Other	AGAP011666- partial	2.01003
AGAP011684									Other	Other	AH receptor-interacting	2.23178
AGAP011740									Other	Other	BLOC-1-related complex subunit 7	0.484708
AGAP011806									Other	Other	ornithine decarboxylase 1-like	0.139168
AGAP011981									Other	Other	AGAP011981- partial	0.404477
AGAP011997									Other	Other	cytosolic Fe-S cluster assembly factor NUBP1 homolog	462.69
AGAP012029									Other	Other	POC1 centriolar homolog	0.450433
AGAP012041									Other	Other	RNA polymerase II transcriptional coactivator	0.458443
AGAP012070									Other	Other	ALK tyrosine kinase receptor	2.26639
AGAP012076									Other	Other	bone morphogenetic 6	2.15549
AGAP012120									Other	Other	ATM interactor	0.438252
AGAP012216									Other	Other	sterol O-acyltransferase 1-like	0.47077
AGAP012221									Other	Other	ecdysone-induced isoforms C D isoform X1	2.34435
AGAP012230									Other	Other	alpha-amylase A-like	3.22168
AGAP012275									Other	Other	AGAP012275- partial	2.83848
AGAP012295								CYP9L1	CYP	cytochrome P450 [Source:VB Community Annotation]	probable cytochrome P450 9f2	0.498077
AGAP012308									Other	Other	ornithine decarboxylase-like	2.31529
AGAP012384									Other	Other	AGAP007829- partial	3.45286
AGAP012420									Other	Other	AGAP012420-PA	0.484956
AGAP012467									Other	Other	multidrug resistance-associated 4-like	11.3352
AGAP012481									Other	Other	histone-lysine N-methyltransferase PR-Set7 isoform X1	0.460002
AGAP012493									Other	Other	MMS22-like	0.464457
AGAP012597									Other	Other	atrial natriuretic peptide receptor 1 isoform X2	2.09462
AGAP012611									Other	Other	translation initiation factor eIF-2B subunit alpha	65.8914
AGAP012612									Other	Other	transmembrane 7 superfamily member 3-like	0.43196
AGAP012621									Other	Other	PXMP2 4 family 4-like	3.17033
AGAP012653									Other	Other	AGAP009308- partial	0.475296
AGAP012655									Other	Other	ATPase family 2 homolog	0.487862
AGAP012693									Other	Other	fasciclin-3 isoform X1	3.60318
AGAP012695									Other	Other	respirasome Complex Assembly Factor 1	19.5906
AGAP012761									Other	Other	synaptic vesicle glyco 2B-like	0.371058
AGAP012780									Other	Other	PAN2-PAN3 deadenylation complex catalytic subunit PAN2 isoform X2	2.28616
AGAP012787									Other	Other	glycerol kinase	16.2084
AGAP012802									Other	Other	xaa-pro aminopeptidase	0.370096
AGAP012847									Other	Other	autophagy 12-like	27.5692
AGAP012850									Other	Other	probable cytochrome P450 9f2	17.7415
AGAP012880									Other	Other	general transcription factor IIH subunit 4	0.473791
AGAP012975									Other	Other	glycine receptor subunit alpha-4-like	3.14865
AGAP012987									Other	Other	zinc finger 395	2.0577
AGAP013009									Other	Other	splicing arginine serine-rich 19-like	2.04434
AGAP013027									Other	Other	toll-like isoform X2	2.05675
AGAP013085								IR75g	Other	Other	ionotropic receptor 75a-like	6.29229
AGAP013106									Other	Other	NPC intracellular cholesterol transporter 2 homolog a-like	2.03121
AGAP013179									Other	Other	basement membrane-specific heparan sulfate proteoglycan core isoform X1	2.44803
AGAP013183									Other	Other	pseudouridine-metabolizing bifunctional	0.356203
AGAP013255								APN3	Other	Other	membrane alanyl aminopeptidase-like	0.413682
AGAP013265									Other	Other	rho guanine nucleotide exchange factor 10 isoform X1	2.38359
AGAP013275									Other	Other	AGAP013275-PA	2.10287
AGAP013318									Other	Other	apolipo D-like	105.447
AGAP013340									Other	Other	AAEL012626- partial	2.69514
AGAP013344									Other	Other	AGAP013344- partial	2.28827
AGAP013429									Other	Other	sodium-coupled monocarboxylate transporter 1-like	0.474458
AGAP013674								U2	Other	Other	Other	0.466021
AGAP013772									Other	Other	mucin-5AC isoform X1	5.20555
AGAP028023									Other	Other	C10	0.434681
AGAP028055									Other	Other	UDP-glucosyltransferase 2-like	2.75211
AGAP028169									Other	Other	zinc finger 585B-like isoform X1	0.436279
AGAP028214									Other	Other	---NA---	2.25556
AGAP028397									Other	Other	uncharacterized protein LOC120961016	5.03726
AGAP028400									Other	Other	probable serine threonine- kinase kinX	2.14062
AGAP028416									Other	Other	hormone receptor 4-like	2.98403
AGAP028430									Other	Other	2-(3-amino-3-carboxypropyl)histidine synthase subunit 1	2.05606
AGAP028444									Other	Other	uncharacterized protein LOC120961506	0.345841
AGAP028470									Other	Other	uncharacterized protein LOC120952662	4.09533
AGAP028479									Other	Other	uncharacterized protein LOC120952570	2.20505
AGAP028499									Other	Other	short transmembrane mitochondrial 1	2.02998
AGAP028537									Other	Other	probable peroxisomal membrane PEX13	4.14187
AGAP028541									Other	Other	AGAP011981- partial	0.464335
AGAP028595									Other	Other	uncharacterized protein LOC120954715	2.02547
AGAP028597									Other	Other	Usher syndrome type-1G homolog	2.41231
AGAP028619									Other	Other	esterase E4-like	32.1152
AGAP028641									Other	Other	uncharacterized protein LOC120958631	2.37464
AGAP028649									Other	Other	dual oxidase maturation factor 1	0.361008
AGAP028673									Other	Other	zinc finger 615-like	0.45116
AGAP028676									Other	Other	zinc finger 37 homolog	0.463733
AGAP028682									Other	Other	zinc finger 121-like	0.432877
AGAP028816								5_8S_rRNA	Other	Other	Other	194.157
AGAP028822								5_8S_rRNA	Other	Other	Other	21.8471
AGAP028830								LSU_rRNA_eukarya	Other	Other	Other	2.17916
AGAP028839								LSU_rRNA_eukarya	Other	Other	Other	2.26888
AGAP028852								LSU_rRNA_eukarya	Other	Other	Other	4.76343
AGAP028877								SSU_rRNA_eukarya	Other	Other	Other	6.25838
AGAP028892								LSU_rRNA_eukarya	Other	Other	Other	2.41286
AGAP028894								SSU_rRNA_eukarya	Other	Other	Other	5.98264
AGAP028895								SSU_rRNA_eukarya	Other	Other	Other	5.30182
AGAP028900								LSU_rRNA_eukarya	Other	Other	Other	3.10287
AGAP028913								LSU_rRNA_eukarya	Other	Other	Other	5.8364
AGAP028925								LSU_rRNA_eukarya	Other	Other	Other	2.41994
AGAP028926								SSU_rRNA_eukarya	Other	Other	Other	7.65158
AGAP028928								5_8S_rRNA	Other	Other	Other	4.49686
AGAP028941								LSU_rRNA_eukarya	Other	Other	Other	9.56065
AGAP028945								LSU_rRNA_eukarya	Other	Other	Other	2.68621
AGAP028950								SSU_rRNA_eukarya	Other	Other	Other	5.49003
AGAP028962								SSU_rRNA_eukarya	Other	Other	Other	9.44111
AGAP028963								LSU_rRNA_eukarya	Other	Other	Other	2.56096
AGAP028969								5_8S_rRNA	Other	Other	Other	2.87852
AGAP028979								SSU_rRNA_eukarya	Other	Other	Other	4.73663
AGAP029032								5_8S_rRNA	Other	Other	Other	13.4879
AGAP029037								SSU_rRNA_eukarya	Other	Other	Other	6.19346
AGAP029045									Other	Other	uncharacterized protein LOC120949148	0.282291
AGAP029047								CTL5	Other	Other	uncharacterized protein LOC120956346 isoform X5	2.7228
AGAP029067									Other	Other	serine protease 53-like isoform X6	2.08771
AGAP029097									Other	Other	uncharacterized protein LOC120897963 isoform X1	0.490716
AGAP029106									Other	Other	transmembrane protease serine 9-like	0.498079
AGAP029131									Other	Other	Y+L amino acid transporter 2	0.472571
AGAP029166									Other	Other	toll-like isoform X2	2.19393
AGAP029244									Other	Other	kinase C delta type homolog isoform X4	2.11249
AGAP029253									Other	Other	uncharacterized protein LOC121599023	0.362178
AGAP029292									Other	Other	serine protease 53-like	2.43654
AGAP029323									Other	Other	enhancer of yellow 2 transcription factor-like	0.471211
AGAP029324									Other	Other	serine protease easter-like	3.51686
AGAP029352									Other	Other	uncharacterized protein LOC120952730	0.495644
AGAP029368									Other	Other	serine threonine- kinase prpf4B-like isoform X2	0.468578
AGAP029414									Other	Other	uncharacterized protein LOC120958667	3.67823
AGAP029467									Other	Other	numb isoform X1	0.473162
AGAP029484									Other	Other	uncharacterized protein LOC120951038 isoform X1	0.416866
AGAP029497									Other	Other	papilin-like isoform X1	0.432837
AGAP029504									Other	Other	AGAP007185- partial	2.0938
AGAP029509									Other	Other	uncharacterized protein LOC120957042 isoform X4	2.05789
AGAP029552								SPZ2	Other	Other	neurotrophin 1	0.477387
AGAP029570									Other	Other	uncharacterized protein LOC121603549 isoform X6	2.18956
AGAP029582									Other	Other	uncharacterized protein LOC120950526 isoform X1	2.17555
AGAP029583									Other	Other	uncharacterized protein LOC120951836 isoform X2	2.16557
AGAP029615									Other	Other	uncharacterized protein LOC120961359	2.01352
AGAP029634									Other	Other	potassium voltage-gated channel Shab isoform X1	2.23111
AGAP029659									Other	Other	dentin sialophospho -like	2.01753
AGAP029672									Other	Other	tweety isoform X2	2.26186
AGAP029689									Other	Other	tRNA (guanine(37)-N1)-methyltransferase	0.474507
AGAP029702									Other	Other	Golgi-associated plant pathogenesis-related 1-like	3.93325
AGAP029724									Other	Other	AGAP010781- partial	2.22029
AGAP029739									Other	Other	zinc finger 121-like	0.473803
AGAP029762									Other	Other	zinc finger 771 isoform X1	0.384962
AGAP029780									Other	Other	polypeptide N-acetylgalactosaminyltransferase 9	2.22021
AGAP029789									Other	Other	AGAP011075- partial	0.439003
AGAP029796									Other	Other	heterogeneous nuclear ribonucleo s A2 B1-like isoform X2	2.18324

## Sheet: DD_KIS & DU_KIS (RS-CS)
Additional file 7: Differentially expressed between R-S and C-S comparisons
	Genes that overlap R-S and C-S							Gene presents in R-S but not in C-S
Gene	Gene Name or Symbol	Gene_v	Gene_products	Description	FC (DD_KIS)	FC (DU_KIS)	Difference between R_S and C_S	Gene Name or Symbol	Gene_v	Gene_products	Description	FC (DD_KIS)
AGAP000037		Other	Other	low-density lipo receptor-related 4 isoform X1	3.30736	4.02064	-0.281746
AGAP000046		Other	Other	facilitated trehalose transporter Tret1-like	3.80104	3.4514	0.13921
AGAP000047	CPR130	CP	cuticular protein RR-2 family 130 [Source:VB Community Annotation]	histidine-rich PFHRP-II	3.98467	6.84284	-0.780137
AGAP000075		Other	Other	proton channel c-like isoform X1	3.18247	3.32525	-0.0633155
AGAP000076		Other	Other	sterol regulatory element-binding 1	2.04836	2.16338	-0.0788159
AGAP000079		Other	Other	T family of potassium channels 7	2.72833	3.18459	-0.223091
AGAP000113		Other	Other	AGAP000113- partial	2.17478	3.26029	-0.584132
AGAP000128		Other	Other	synaptic vesicle glyco 2C-like	2.77938	2.5116	0.146155
AGAP000152		Other	Other	salivary 15	0.273267	0.205088	0.414068
AGAP000170		Other	Other	NADH-quinone oxidoreductase subunit B 2-like	2.89	2.30545	0.326021
AGAP000183		Other	Other	AGAP000183-PA	2.53808	2.90971	-0.197136
AGAP000192	CYP4C26	CYP	cytochrome P450 [Source:VB Community Annotation]	cytochrome P450 4c3-like	0.178539	0.137706	0.374651
AGAP000198	Cht5-5	Other	Other	AGAP000198- partial	2.06361	2.19478	-0.0889099
AGAP000238		Other	Other	histidine-rich glyco	2.02825	2.14438	-0.0803249
AGAP000246		Other	Other	clusterin-associated 1	3.32937	3.09722	0.104275
AGAP000253		Other	Other	solute carrier family 25 member 35-like	2.80327	2.39121	0.229368
AGAP000260	ATPsynepsilon	Other	Other	stunted-like isoform X1	2.0892	2.37205	-0.183185
AGAP000290	CLIPA27	Other	Other	phenoloxidase-activating factor 2-like	2.86562	2.10185	0.447187
AGAP000352	TWDL1	CP	cuticular protein TWDL family (TWDL1) [Source:VB Community Annotation]	glycine-rich cell wall structural	3.42875	2.63652	0.379049
AGAP000364		Other	Other	stoned-A	2.38733	2.79691	-0.228438
AGAP000461		Other	Other	teneurin-a isoform X1	2.2975	3.03258	-0.400477
AGAP000472		Other	Other	dorsal-ventral patterning Sog	2.18366	2.01143	0.11853
AGAP000476		Other	Other	xaa-Pro aminopeptidase -like	3.73955	2.89721	0.368201
AGAP000495		Other	Other	SUMO-conjugating enzyme UBC9-B	0.419529	0.487439	-0.216452
AGAP000595		Other	Other	lysophosphatidylcholine acyltransferase isoform X1	2.93005	2.65028	0.144778
AGAP000612	SG1	SGP	salivary gland protein 1 [Source:VB Community Annotation]	SG1B-like salivary	0.387129	0.416577	-0.105768
AGAP000618		Other	Other	succinate dehydrogenase [ubiquinone] cytochrome b small mitochondrial	3.05299	2.68389	0.185898
AGAP000669		Other	Other	uncharacterized protein LOC120905909	2.85166	2.45785	0.214408
AGAP000743		Other	Other	histone-lysine N-methyltransferase EHMT2-like	4.48588	2.92976	0.614607
AGAP000772		Other	Other	AGAP000772-PA	0.328102	0.279741	0.230051
AGAP000794		Other	Other	NADH-ubiquinone oxidoreductase 49 kDa subunit-like	2.29823	2.31764	-0.0121336
AGAP000798		Other	Other	glutamate receptor kainate 2-like isoform X1	2.85588	3.39986	-0.251544
AGAP000818	CYP9K1	CYP	cytochrome P450 [Source:VB Community Annotation]	probable cytochrome P450 9f2	6.26497	6.33428	-0.0158736
AGAP000849		Other	Other	NADH dehydrogenase [ubiquinone] 1 beta subcomplex subunit 1	2.25053	2.16514	0.0557999
AGAP000879		Other	Other	yellow	0.286626	0.29157	-0.0246687
AGAP000935		Other	Other	mitochondrial-processing peptidase subunit beta	2.24089	2.28532	-0.0283236
AGAP000987	CPAP3-A1b	CP	cuticular protein [Source:VB Community Annotation]	obstructor-E-like	3.46664	2.201	0.655379
AGAP001030	Syx4	Other	Other	syntaxin-4 isoform X2	2.24002	2.24149	-0.000944042
AGAP001039	CYP307A1	CYP	cytochrome P450 [Source:VB Community Annotation]	cytochrome P450 307a1	0.454825	0.316429	0.523428
AGAP001127		Other	Other	platelet glyco V-like	0.413121	0.404674	0.0298057
AGAP001138	ATPsynB	Other	Other	ATP synthase subunit mitochondrial	2.38393	2.00047	0.252999
AGAP001153		Other	Other	polymerase delta-interacting 2	3.0013	2.86321	0.0679539
AGAP001181		Other	Other	uncharacterized protein LOC120894677	3.60747	2.26557	0.671116
AGAP001182		Other	Other	AGAP001182-PA	0.420341	0.424151	-0.0130189
AGAP001219	TUB4A	Other	Other	tubulin alpha-1 chain	14.0159	17.2003	-0.295371
AGAP001238		Other	Other	ras-specific guanine nucleotide-releasing factor 2-like isoform X1	2.33915	3.63828	-0.637272
AGAP001258		Other	Other	gastrula zinc finger -like	0.445799	0.381827	0.223473
AGAP001294		Other	Other	zinc finger 91	3.72088	4.07228	-0.130192
AGAP001356	ACE1	Other	Other	acetylcholinesterase isoform X1	3.79211	4.59616	-0.277429
AGAP001376	SRPN17	Other	Other	serpin 17 inhibitory serine protease partial	5.30011	3.40948	0.636469
AGAP001422		Other	Other	leucine-rich melanocyte differentiation-associated -like	2.94474	2.07642	0.504039
AGAP001508		Other	Other	glycine-rich 5-like	106.746	22.2954	2.25936
AGAP001511		Other	Other	type I cytoskeletal 9-like	7.29798	5.0458	0.532415
AGAP001537		Other	Other	ATP-dependent DNA helicase DDX11	0.425244	0.37345	0.187375
AGAP001544		Other	Other	E3 ubiquitin- ligase TRIM37-like isoform X2	0.301586	0.259995	0.214084
AGAP001594		Other	Other	N-alpha-acetyltransferase 80	3.46918	3.72999	-0.104576
AGAP001611		Other	Other	diphosphomevalonate decarboxylase	0.461321	0.36086	0.354331
AGAP001614		Other	Other	AGAP001614-PA	0.430725	0.440539	-0.0325014
AGAP001616		Other	Other	agCP14332	0.265872	0.31604	-0.249375
AGAP001622		Other	Other	myosin regulatory light chain 2	2.57477	2.38559	0.1101
AGAP001648	CLIPB17	Other	Other	CLIPB17 partial	12.4664	6.53647	0.931463
AGAP001653		Other	Other	NADH-ubiquinone oxidoreductase 75 kDa mitochondrial	2.49486	2.27289	0.134435
AGAP001690		Other	Other	regulating synaptic membrane exocytosis 2 isoform X1	2.15737	2.73121	-0.340266
AGAP001707		Other	Other	serine protease gd-like	3.69685	2.81842	0.391409
AGAP001711		Other	Other	NADH-ubiquinone oxidoreductase subunit 8	2.407	2.33002	0.0468902
AGAP001717		Other	Other	AGAP001717-PA	4.30716	3.68622	0.224596
AGAP001756		Other	Other	choline transporter 1	5.39944	4.54572	0.248299
AGAP001767		Other	Other	mitochondrial-processing peptidase subunit beta	0.344516	0.280246	0.297876
AGAP001777	ABCC1	Other	Other	multidrug resistance-associated 4-like	2.8604	3.57062	-0.319955
AGAP001789		Other	Other	methionine synthase reductase-like	0.447403	0.385191	0.216001
AGAP001864	CYP4H15	CYP	cytochrome P450 [Source:VB Community Annotation]	probable cytochrome P450 4d14	4.78812	5.38964	-0.17073
AGAP001884		Other	Other	fumarate mitochondrial-like isoform X1	2.6635	2.40743	0.145828
AGAP001889		Other	Other	metallothionein partial	8.93133	15.3621	-0.782427
AGAP001890		Other	Other	metallothionein partial	4.5143	4.35113	0.0531126
AGAP001892		Other	Other	arrestin domain-containing 3-like	0.210587	0.255288	-0.277706
AGAP001933		Other	Other	nucleosomal histone kinase 1	0.49785	0.473422	0.0725834
AGAP001936		Other	Other	1-phosphatidylinositol 4,5-bisphosphate phosphodiesterase isoform X1	2.85614	3.57673	-0.324575
AGAP001949		Other	Other	AGAP001949-PA	0.376721	0.465182	-0.304297
AGAP001961	GPRVPR2	Other	Other	cardioacceleratory peptide receptor-like isoform X1	3.24161	3.00687	0.108448
AGAP001969		Other	Other	polyubiquitin-C isoform X2	2.8425	3.88762	-0.451728
AGAP001982		Other	Other	high affinity nuclear juvenile hormone binding	2.83549	3.19613	-0.172729
AGAP001990		Other	Other	glycine receptor subunit alpha-2-like	4.21531	5.11248	-0.278385
AGAP002038		Other	Other	leucine-rich PPR motif-containing mitochondrial	3.26508	3.81237	-0.22357
AGAP002056		Other	Other	beta-galactosidase-like isoform X2	2.35604	2.27622	0.0497215
AGAP002102		Other	Other	probable maltase	2.45495	2.31678	0.0835691
AGAP002128		Other	Other	BRCA1-associated -like	2.24788	2.41947	-0.106128
AGAP002145		Other	Other	inactivation-no-after-potential D isoform X1	2.58656	3.31867	-0.359571
AGAP002192		Other	Other	isocitrate dehydrogenase [NAD] subunit mitochondrial isoform X1	2.83183	2.61273	0.11618
AGAP002245		Other	Other	cytochrome b-c1 complex subunit mitochondrial	2.64579	2.55301	0.0514986
AGAP002248		Other	Other	claret segregational	0.343751	0.387244	-0.171878
AGAP002270	CLIPB7	Other	Other	CLIPB7 partial	4.65004	3.58233	0.376344
AGAP002314		Other	Other	AGAP002314-PA	0.412823	0.417418	-0.0159717
AGAP002340	eIF3a	Other	Other	eukaryotic translation initiation factor 3 subunit A	2.24529	2.3002	-0.0348561
AGAP002353		Other	Other	lipase 3-like	3.13402	7.08257	-1.17626
AGAP002358		Other	Other	ADP,ATP carrier 2	5.70743	5.12041	0.156582
AGAP002364		Other	Other	MICOS complex subunit Mic60 isoform X2	2.09159	2.28697	-0.128838
AGAP002387		Other	Other	prostatic acid phosphatase	0.421683	0.39229	0.104238
AGAP002477		Other	Other	single-stranded DNA-binding mitochondrial	0.436149	0.492856	-0.176345
AGAP002508		Other	Other	aminopeptidase N	0.377675	0.338542	0.157811
AGAP002541		Other	Other	FAM172 family homolog CG10038 isoform X1	2.05146	2.17573	-0.0848483
AGAP002557		Other	Other	glucose dehydrogenase [ quinone]	11.5276	13.4199	-0.219281
AGAP002592		Other	Other	apolipo D-like	4.94169	3.01794	0.71144
AGAP002593		Other	Other	partial	0.349927	0.327066	0.0974726
AGAP002629		Other	Other	cell surface glyco 1-like	0.41974	0.492975	-0.23202
AGAP002630		Other	Other	NADH dehydrogenase [ubiquinone] 1 beta subcomplex subunit mitochondrial-like	2.60834	2.11795	0.300464
AGAP002642		Other	Other	mutS homolog 5-like	6.52527	6.57002	-0.00985959
AGAP002643		Other	Other	uncharacterized protein LOC120896794	0.374856	0.217726	0.783821
AGAP002728		Other	Other	probable isocitrate dehydrogenase [NAD] subunit mitochondrial isoform X2	2.91752	3.17484	-0.121942
AGAP002737		Other	Other	muscle M-line assembly unc-89-like isoform X1	2.63265	3.39715	-0.36781
AGAP002739		Other	Other	von Willebrand factor type EGF and pentraxin domain-containing 1 isoform X1	3.33685	3.17621	0.0711796
AGAP002796	GNBPB4	Other	Other	beta-1,3-glucan-binding -like	6.92711	4.6524	0.574279
AGAP002852		Other	Other	NPC intracellular cholesterol transporter 2	6.47807	6.28008	0.0447802
AGAP002990		Other	Other	AGAP002990-PA	0.342898	0.383832	-0.162696
AGAP002994	CPR10	CP	cuticular protein RR-2 family 10 [Source:VB Community Annotation]	cuticle -like	2.03069	2.22456	-0.131549
AGAP002999		Other	Other	SET and MYND domain-containing 4	3.09927	3.55901	-0.199548
AGAP003030		Other	Other	pyruvate dehydrogenase E1 component subunit mitochondrial-like	2.48718	2.26745	0.133441
AGAP003064		Other	Other	cysteine and histidine-rich domain-containing	0.410443	0.401079	0.0332956
AGAP003086		Other	Other	AGAP003086-PA	0.393546	0.357201	0.139797
AGAP003087		Other	Other	transmembrane 192 isoform X1	0.374858	0.382873	-0.0305235
AGAP003095		Other	Other	dopachrome conversion enzyme	2.94552	2.50473	0.233865
AGAP003096		Other	Other	L-dopachrome tautomerase yellow-f-like	2.95019	2.904	0.0227688
AGAP003139	SRPN9	Other	Other	serine protease inhibitor 88Ea-like	68.3527	32.3525	1.07912
AGAP003164		Other	Other	unc-13 homolog 4B isoform X1	3.5845	2.29543	0.643008
AGAP003166		Other	Other	cilia- and flagella-associated 43	11.5912	9.32869	0.313278
AGAP003189		Other	Other	broad-complex core isoforms 1 2 3 4 5	2.505	2.20424	0.184531
AGAP003221	ABCC3	Other	Other	multidrug resistance-associated 4	2.22847	2.08639	0.0950434
AGAP003246	CLIPB2	Other	Other	serine protease 14	3.15892	2.44028	0.372384
AGAP003247	CLIPB19	Other	Other	serine protease 14	9.53523	5.25183	0.860448
AGAP003248		Other	Other	serine protease 14	4.49803	3.32762	0.434803
AGAP003249	CLIPB3	Other	Other	serine protease 14	3.59152	2.83629	0.340591
AGAP003250	CLIPB4	Other	Other	serine protease 14	2.28146	2.01557	0.178769
AGAP003252	CLIPB6	Other	Other	CLIPB6 partial	3.07902	2.59007	0.24948
AGAP003263		Other	Other	CDC42 small effector homolog	0.401327	0.393499	0.02842
AGAP003284		Other	Other	atrial natriuretic peptide receptor 3	2.32156	2.62852	-0.179159
AGAP003290		Other	Other	AGAP003290- partial	0.436363	0.464017	-0.0886508
AGAP003297		Other	Other	AGAP003297-PA	2.01423	2.11571	-0.0709144
AGAP003305		Other	Other	uncharacterized protein LOC120948094	2.04215	2.10717	-0.0452147
AGAP003325		Other	Other	cytochrome c oxidase subunit NDUFA4	2.76174	2.68152	0.0425275
AGAP003328		Other	Other	NADH dehydrogenase [ubiquinone] 1 alpha subcomplex subunit 6	72.0329	54.7107	0.396833
AGAP003329		Other	Other	serine-rich adhesin for platelets-like	4.9902	3.81545	0.387247
AGAP003334	CPLCX2	CP	cuticular protein unclassified [Source:VB Community Annotation]	A-kinase anchor 14	0.189861	0.253122	-0.414893
AGAP003367		Other	Other	NADH dehydrogenase [ubiquinone] 1 alpha subcomplex subunit 2	2.29945	2.4078	-0.0664291
AGAP003371		Other	Other	ABHD18	3.44556	2.07107	0.734367
AGAP003421		Other	Other	glutamyl aminopeptidase isoform X2	0.487358	0.455057	0.0989355
AGAP003433		Other	Other	AGAP003433-PA	0.0694172	0.16973	-1.28988
AGAP003442		Other	Other	spore coat SP96-like	112.019	61.5222	0.864559
AGAP003515	NIT8537	Other	Other	omega-amidase NIT2-like	0.346795	0.260336	0.41371
AGAP003526		Other	Other	centrosomal of 152 kDa	0.329011	0.33488	-0.0255065
AGAP003527		Other	Other	O-phosphoseryl-tRNA(Sec) selenium transferase	0.492779	0.473171	0.0585789
AGAP003530	OBP6	OBP	odorant-binding protein antennal 6 [Source:VB Community Annotation]	general odorant-binding 72-like	0.237685	0.289981	-0.286907
AGAP003531	IR41n	Other	Other	ionotropic receptor 41f	0.488604	0.369185	0.404322
AGAP003535		Other	Other	AGAP003535-PA	0.360462	0.438811	-0.283754
AGAP003539		Other	Other	armadillo repeat-containing 7	0.433907	0.422239	0.0393266
AGAP003541		Other	Other	elongation factor 1-alpha	4.79301	4.88899	-0.0286045
AGAP003550		Other	Other	titin isoform X1	0.280183	0.316596	-0.176277
AGAP003554		Other	Other	RING finger 44 isoform X1	2.60427	2.8796	-0.144992
AGAP003570		Other	Other	neuroligin- X-linked	2.71832	2.41997	0.167728
AGAP003586		Other	Other	phosphate carrier mitochondrial-like	2.67991	2.90946	-0.118565
AGAP003591		Other	Other	leucine-rich repeat 1	0.425314	0.33324	0.351967
AGAP003594		Other	Other	transcription factor grauzone-like	0.412315	0.405918	0.022559
AGAP003599	ATPsynO	Other	Other	ATP synthase subunit mitochondrial	2.24946	2.12983	0.0788398
AGAP003620		Other	Other	AGAP003620-PA	2.49022	2.13968	0.218879
AGAP003627		Other	Other	serine protease snake-like	4.45417	2.36683	0.9122
AGAP003650		Other	Other	translation initiation factor eIF-2B subunit alpha	0.382309	0.331535	0.205577
AGAP003667		Other	Other	SAY domain-containing 1	0.41827	0.421766	-0.0120075
AGAP003689	CLIPC7	Other	Other	CLIPC7 partial	7.5781	3.67255	1.04505
AGAP003698		Other	Other	zinc finger 593 homolog	0.313353	0.272217	0.203034
AGAP003699		Other	Other	UDP-N-acetylglucosamine transferase subunit ALG13 homolog	0.422636	0.307858	0.457149
AGAP003701		Other	Other	zinc finger 593 homolog	1651.68	1771.01	-0.100639
AGAP003722	ANXB10C	Other	Other	annexin B10-like	0.434988	0.34267	0.344155
AGAP003732		Other	Other	nucleolar transcription factor 1	0.255346	0.332565	-0.381182
AGAP003740		Other	Other	mitosis initiation fs(1)Ya	0.319825	0.332988	-0.0581885
AGAP003743		Other	Other	augmin complex subunit dgt6	0.364668	0.366182	-0.00597947
AGAP003748		Other	Other	uncharacterized protein LOC120897620 isoform X1	14.3315	11.5237	0.314586
AGAP003757		Other	Other	AAEL014436- partial	2.88221	2.01916	0.513422
AGAP003763		Other	Other	AGAP003763-PA	0.46839	0.464987	0.0105204
AGAP003771		Other	Other	terminal uridylyltransferase Tailor-like	0.42412	0.421408	0.00925487
AGAP003773		Other	Other	uncharacterized protein LOC120952258	5.52911	3.9618	0.480893
AGAP003775		Other	Other	uncharacterized protein LOC120894297	3.87741	4.21652	-0.120958
AGAP003776		Other	Other	AGAP003776-PA	5.96991	4.76866	0.324127
AGAP003777		Other	Other	uncharacterized protein LOC120894299	8.48193	6.78063	0.322973
AGAP003778		Other	Other	uncharacterized protein LOC120894296	6.67652	5.22327	0.354142
AGAP003802		Other	Other	SH3 domain-containing -like	0.474495	0.473973	0.00158858
AGAP003832		Other	Other	probable asparagine synthetase [glutamine-hydrolyzing]	0.21982	0.295962	-0.429092
AGAP003842		Other	Other	proline- glutamic acid- and leucine-rich 1-like	0.458208	0.491853	-0.102223
AGAP003861		Other	Other	peptide mitochondrial-like	0.185427	0.339197	-0.871272
AGAP003907		Other	Other	SREK1IP1	0.486756	0.494949	-0.0240804
AGAP003937		Other	Other	membrane-associated guanylate WW and PDZ domain-containing 1-like isoform X1	2.18114	2.00005	0.125046
AGAP003938		Other	Other	MNN4-like isoform X1	2.94636	3.08822	-0.0678415
AGAP003939		Other	Other	proteoglycan 4 isoform X2	3.57794	4.11594	-0.202095
AGAP003974		Other	Other	tRNA (cytidine(32) guanosine(34)-2 -O)-methyltransferase 1	0.478029	0.499056	-0.0621031
AGAP003991		Other	Other	zinc finger 771-like	0.347297	0.377585	-0.12063
AGAP004008		Other	Other	isoform A	0.38305	0.459486	-0.26249
AGAP004038	HPX8	Other	Other	chorion peroxidase	0.423602	0.382741	0.146341
AGAP004055		Other	Other	dihydrolipoyllysine-residue succinyltransferase component of 2-oxoglutarate dehydrogenase mitochondrial	2.16957	2.03901	0.0895434
AGAP004060		Other	Other	zinc finger and SCAN domain-containing 31-like	0.430423	0.406193	0.0835903
AGAP004102		Other	Other	transmembrane 183	0.490196	0.444296	0.141836
AGAP004108		Other	Other	lachesin-like isoform X1	0.337098	0.266305	0.34009
AGAP004109		Other	Other	xaa-pro aminopeptidase	3.7582	3.04444	0.303865
AGAP004110		Other	Other	coiled-coil domain-containing 124	73.0482	75.3152	-0.0440922
AGAP004113	mRpL55	Other	Other	39S ribosomal mitochondrial	660.952	502.833	0.394467
AGAP004148	CLIPB5	Other	Other	serine protease easter	8.31485	3.35751	1.3083
AGAP004159		Other	Other	NADP-dependent malic enzyme	2.14988	2.2066	-0.0375687
AGAP004161		Other	Other	isoform K	6.35692	6.81635	-0.100672
AGAP004163	GSTD7	GST	glutathione S-transferase delta class 7 [Source:VB Community Annotation]	glutathione S-transferase D7	2.8021	3.06903	-0.131277
AGAP004167		Other	Other	AGAP004167-PA	3.06447	2.89193	0.0836033
AGAP004208		Other	Other	meiosis-specific nuclear structural 1-like	0.342321	0.377039	-0.139366
AGAP004220		Other	Other	AGAP004220-PA	0.376372	0.314964	0.256972
AGAP004239		Other	Other	serine threonine- kinase polo	0.472139	0.408179	0.21001
AGAP004243		Other	Other	general transcriptional corepressor trfA isoform X3	0.338839	0.283108	0.259246
AGAP004263	TO1	Other	Other	antennal carrier TOL-2	4.61599	3.20496	0.526335
AGAP004281		Other	Other	double-stranded RNA-specific editase 1-like isoform X2	0.221925	0.305914	-0.463052
AGAP004285		Other	Other	zinc finger 624-like	0.472268	0.493731	-0.0641193
AGAP004316		Other	Other	kDa salivary	9.75463	4.92449	0.986114
AGAP004329		Other	Other	ER membrane complex subunit 6	11.5538	9.27845	0.316416
AGAP004366		Other	Other	delta-1-pyrroline-5-carboxylate mitochondrial	2.65382	2.3379	0.182856
AGAP004437		Other	Other	glycerol-3-phosphate mitochondrial isoform X1	4.7118	4.10561	0.198682
AGAP004455	GNBPB1	Other	Other	GNBP	4.48765	4.38567	0.0331623
AGAP004492		Other	Other	upstream activation factor subunit spp27	0.406525	0.414118	-0.0266992
AGAP004549		Other	Other	yellow-like	4.16751	2.63386	0.66201
AGAP004558		Other	Other	nucleoporin Ndc1	0.404425	0.315568	0.357922
AGAP004566		Other	Other	trypsin-1-like	0.251701	0.234948	0.0993692
AGAP004567		Other	Other	transmembrane protease serine 9-like	0.319671	0.265747	0.266532
AGAP004579	cdk2	Other	Other	cyclin-dependent kinase 2	0.404958	0.340816	0.248781
AGAP004581		Other	Other	heat shock 70 A1-like	17.7134	9.70325	0.8683
AGAP004582		Other	Other	heat shock 70 A1-like	13.2772	8.25417	0.685756
AGAP004583		Other	Other	heat shock 70 A1-like	18.4479	8.91915	1.04848
AGAP004587		Other	Other	uncharacterized protein LOC120894327	0.315182	0.296096	0.0901173
AGAP004614		Other	Other	DNA polymerase epsilon subunit 2	0.472198	0.3504	0.430389
AGAP004615		Other	Other	DNA polymerase epsilon catalytic subunit 1	0.430653	0.428728	0.00646261
AGAP004643	SCRB6	Other	Other	scavenger receptor class B member 1 isoform X1	0.303836	0.419807	-0.466432
AGAP004656		Other	Other	probable histone-lysine N-methyltransferase Mes-4	0.487366	0.427969	0.187498
AGAP004700		Other	Other	serine protease Hayan-like isoform X1	0.342517	0.26175	0.387985
AGAP004714		Other	Other	zinc finger 160-like isoform X3	0.391203	0.37353	0.0666947
AGAP004723		Other	Other	chromobox homolog 1-like	0.409717	0.373542	0.13336
AGAP004724		Other	Other	intraflagellar transport 74 homolog	0.370357	0.383405	-0.0499521
AGAP004744	skap	Other	Other	succinate-- ligase [ADP-forming] subunit mitochondrial isoform X2	2.8457	2.38179	0.256738
AGAP004773		Other	Other	pyruvate dehydrogenase E1 component subunit alpha type mitochondrial-like isoform X1	0.372109	0.440579	-0.243674
AGAP004788		Other	Other	ATP synthase membrane subunit mitochondrial-like	3.73029	4.66647	-0.323043
AGAP004806	GALE6	Other	Other	32 kDa beta-galactoside-binding lectin lec-3-like	0.0864814	0.13308	-0.621835
AGAP004807	GALE7	Other	Other	galectin-7-like	0.471211	0.395709	0.251934
AGAP004811	CTL1	Other	Other	alpha-N-acetylgalactosamine-specific lectin	4.51967	4.55243	-0.0104181
AGAP004825		Other	Other	uncharacterized protein LOC120952140	0.28573	0.302939	-0.0843732
AGAP004838		Other	Other	respirasome Complex Assembly Factor 1	0.395569	0.303918	0.380248
AGAP004851		Other	Other	isoform A	0.434967	0.292153	0.574182
AGAP004891		Other	Other	UPF0046	0.403237	0.4605	-0.19157
AGAP004906		Other	Other	mitochondrial pyruvate carrier 2-like	2.918	2.13659	0.449667
AGAP004916		Other	Other	microfibril-associated glyco 4-like	0.388126	0.464798	-0.26008
AGAP004931		Other	Other	RAB6-interacting golgin	0.317069	0.276946	0.195196
AGAP004957		Other	Other	origin recognition complex subunit 1	0.357822	0.341809	0.0660499
AGAP004958		Other	Other	GPI ethanolamine phosphate transferase 2	0.36569	0.364742	0.00374398
AGAP004962		Other	Other	G2 mitotic-specific cyclin-B-like	0.373982	0.240045	0.639662
AGAP004963		Other	Other	G2 mitotic-specific cyclin-B-like	0.237627	0.191222	0.313454
AGAP005005		Other	Other	TRPL translocation defect 14 isoform X1	3.4412	2.96733	0.213746
AGAP005025		Other	Other	histone H3	0.388954	0.254059	0.614437
AGAP005052		Other	Other	deoxyribodipyrimidine photo-lyase	0.483772	0.454854	0.0889228
AGAP005065		Other	Other	ENSANGG00000019205 partial	0.0901707	0.0511274	0.81856
AGAP005074		Other	Other	isoform A	3.79194	5.07597	-0.420747
AGAP005134		Other	Other	ATP synthase subunit mitochondrial	2.37557	2.18564	0.120219
AGAP005273		Other	Other	artichoke	2.288	2.4842	-0.118699
AGAP005308		Other	Other	transcription factor Adf-1-like	0.385508	0.429809	-0.156933
AGAP005325		Other	Other	spermine synthase isoform X2	0.461561	0.402133	0.198849
AGAP005334	CTLMA2	Other	Other	CTLMA2	3.43514	2.59735	0.403332
AGAP005383		Other	Other	retinaldehyde-binding 1-like	0.485974	0.44205	0.136668
AGAP005396		Other	Other	general transcriptional corepressor trfA-like	2.47932	2.61973	-0.0794751
AGAP005399		Other	Other	paxillin isoform X3	3.42276	4.30026	-0.329263
AGAP005407		Other	Other	AGAP005407-PA	0.472636	0.448875	0.0744149
AGAP005456	CPR15	CP	cuticular protein RR-1 family 15 [Source:VB Community Annotation]	cuticle -like	2.96593	3.67833	-0.310565
AGAP005459	CPR16	CP	cuticular protein RR-1 family 16 [Source:VB Community Annotation]	cuticle -like	2.56741	2.67948	-0.0616428
AGAP005483		Other	Other	transcription factor grauzone-like	0.333756	0.334931	-0.00506843
AGAP005498		Other	Other	phospholipid scramblase 2-like isoform X1	3.0036	3.61242	-0.266274
AGAP005499		Other	Other	farnesol dehydrogenase-like	3.68205	3.48194	0.0806173
AGAP005502		Other	Other	farnesol dehydrogenase-like	2.44375	2.52175	-0.0453265
AGAP005503		Other	Other	farnesol dehydrogenase-like	19.0959	25.6317	-0.424662
AGAP005512		Other	Other	elongation of very long chain fatty acids 4-like	3.27091	3.621	-0.1467
AGAP005526		Other	Other	cubilin homolog	3.48259	3.1736	0.134044
AGAP005558		Other	Other	mitochondrial-processing peptidase subunit beta-like	2.68078	2.37718	0.173402
AGAP005612		Other	Other	pupal cuticle 36-like	4.49928	3.19701	0.492974
AGAP005645		Other	Other	farnesol dehydrogenase-like	2.90225	7.57299	-1.38369
AGAP005646		Other	Other	small RNA 2 -O-methyltransferase-like	2.16174	2.07443	0.0594758
AGAP005705		Other	Other	transmembrane protease serine 9-like	0.0361736	0.0209437	0.788419
AGAP005706		Other	Other	collagenase-like	0.0889434	0.0754934	0.236538
AGAP005733		Other	Other	ankyrin repeat and SAM domain-containing 6-like	0.494467	0.414289	0.255238
AGAP005809		Other	Other	phosphatase inhibitor 2 isoform X1	0.415588	0.496651	-0.257077
AGAP005812		Other	Other	elongator complex 5	0.242699	0.296964	-0.291122
AGAP005813		Other	Other	iron-sulfur cluster assembly scaffold	2.43445	2.02252	0.267441
AGAP005817	Cdk4	Other	Other	cyclin-dependent kinase 4	0.493761	0.451527	0.129
AGAP005829		Other	Other	microtubule-associated RP EB family member 1 isoform X1	0.304067	0.287889	0.0788768
AGAP005837	COEJHE5E	COE	carboxylesterase [Source:VB Community Annotation]	juvenile hormone esterase-like	2.47085	2.06945	0.255761
AGAP005848		Other	Other	angiopoietin-related 1-like	5.58665	3.11405	0.843192
AGAP005874		Other	Other	downstream neighbor of son homolog	0.343649	0.422853	-0.29922
AGAP005889		Other	Other	cold and drought-regulated CORA-like	8.00067	4.11492	0.959258
AGAP005912		Other	Other	guanine nucleotide-binding subunit beta-1	3.28801	3.55082	-0.110937
AGAP005917		Other	Other	ATP-dependent DNA helicase Q4	0.426039	0.468366	-0.136651
AGAP005938		Other	Other	transcription factor grauzone-like	0.40838	0.409149	-0.00271561
AGAP005939		Other	Other	DNA repair Rev1	0.472859	0.453327	0.0608564
AGAP005942		Other	Other	saxiphilin-like isoform X1	0.469464	0.479058	-0.0291855
AGAP005949		Other	Other	2-acylglycerol O-acyltransferase 2-A-like	0.482698	0.360288	0.421969
AGAP005986		Other	Other	fatty acyl- reductase wat-like	0.486235	0.357245	0.444739
AGAP005987		Other	Other	anachronism isoform X1	0.311628	0.347002	-0.155121
AGAP005992	CYP302A1	CYP	cytochrome P450 [Source:VB Community Annotation]	cytochrome P450 mitochondrial	0.245423	0.355861	-0.536042
AGAP006009	CPR30	CP	cuticular protein RR-1 family 30 [Source:VB Community Annotation]	endocuticle structural glyco ABD-5-like	4.12878	5.19177	-0.330511
AGAP006023		Other	Other	tyrosine 3-monooxygenase isoform X2	0.440239	0.459733	-0.06251
AGAP006031		Other	Other	probable nucleoporin Nup54	2.12876	2.31598	-0.121609
AGAP006032		Other	Other	AGAP006032-PA	2.71766	2.7311	-0.00711604
AGAP006055		Other	Other	tonsoku	0.463223	0.489155	-0.0785846
AGAP006062		Other	Other	ATPase family AAA domain-containing 5	0.402332	0.438499	-0.124186
AGAP006090		Other	Other	MKI67 FHA domain-interacting nucleolar phospho	0.376558	0.474231	-0.332715
AGAP006098	NOS	Other	Other	nanos isoform X1	0.326734	0.357344	-0.1292
AGAP006099		Other	Other	cytochrome b-c1 complex subunit mitochondrial	2.97694	2.79777	0.0895498
AGAP006105		Other	Other	MIS12 homolog	0.339317	0.310582	0.127661
AGAP006199		Other	Other	AGAP006199-PA	0.203568	0.138333	0.557366
AGAP006225		Other	Other	xanthine dehydrogenase oxidase-like isoform X2	2.0423	2.14542	-0.0710636
AGAP006227		Other	Other	esterase B1-like	3.76274	3.35474	0.165586
AGAP006233		Other	Other	mitochondrial cardiolipin hydrolase	0.477257	0.460781	0.050685
AGAP006241		Other	Other	innexin inx5	0.25465	0.21173	0.266294
AGAP006272		Other	Other	zinc finger 624-like	0.273026	0.298881	-0.130532
AGAP006323		Other	Other	AGAP006323-PA	0.397292	0.417814	-0.0726579
AGAP006366		Other	Other	2-oxoglutarate mitochondrial-like isoform X1	2.6558	2.53408	0.0676825
AGAP006367		Other	Other	E3 ubiquitin- ligase TRAIP-like	0.351139	0.0922013	1.92918
AGAP006371		Other	Other	alpha-amylase I	7.80073	4.78845	0.704048
AGAP006392		Other	Other	HMG box-containing 4	0.495184	0.497051	-0.00542925
AGAP006393		Other	Other	tethering factor for nuclear proteasome STS1	0.461115	0.490934	-0.0904045
AGAP006395		Other	Other	phospholipase membrane-associated-like	0.326565	0.245567	0.411255
AGAP006400		Other	Other	membrane-bound alkaline phosphatase-like	0.338871	0.493293	-0.54171
AGAP006404		Other	Other	AGAP006404-PA	0.19247	0.153781	0.323754
AGAP006426		Other	Other	myrosinase 1-like	5.91281	2.06974	1.5144
AGAP006442		Other	Other	probable salivary secreted peptide	0.457438	0.263392	0.796365
AGAP006444		Other	Other	uncharacterized protein LOC121592999 isoform X1	2.0656	2.41191	-0.223617
AGAP006495		Other	Other	secreted salivary basic peptide	0.22278	0.268098	-0.267141
AGAP006506	SG2	SGP	salivary gland protein 2 [Source:VB Community Annotation]	gSG2 partial	3.59104	3.55855	0.013113
AGAP006583		Other	Other	chymotrypsin inhibitor Ani s 6-like	0.00200545	0.033987	-4.08298
AGAP006606		Other	Other	zinc finger 174-like	0.381742	0.380652	0.00412618
AGAP006609		Other	Other	organic cation transporter -like	0.305624	0.261978	0.222313
AGAP006611		Other	Other	E3 ubiquitin- ligase TRAIP	0.341001	0.426304	-0.322109
AGAP006654		Other	Other	3 beta-hydroxysteroid dehydrogenase Delta 5--	0.0981445	0.0529028	0.891564
AGAP006690		Other	Other	BTB POZ domain-containing 9-like	0.386017	0.202536	0.930482
AGAP006696		Other	Other	AGAP006696-PA	0.121358	0.112559	0.108587
AGAP006747	REL2	Other	Other	partial	3.08149	2.50224	0.300409
AGAP006779		Other	Other	ribosome quality control complex subunit 2-like	0.433609	0.42905	0.0152519
AGAP006785		Other	Other	BTB POZ domain-containing 9	0.388589	0.366724	0.0835516
AGAP006791		Other	Other	chorion transcription factor Cf2	2.17466	2.84734	-0.388826
AGAP006795	Aper1	Other	Other	peritrophin A	0.306098	0.257232	0.250922
AGAP006796		Other	Other	peritrophin A	0.310722	0.302999	0.0363079
AGAP006818		Other	Other	ribonucleoside-diphosphate reductase subunit M2 isoform X2	0.289923	0.269442	0.105695
AGAP006879	ATPsynE	Other	Other	ATP synthase subunit mitochondrial	2.90405	2.40155	0.274101
AGAP006906		Other	Other	adenosine deaminase 2-like	2.52709	2.41421	0.0659247
AGAP006928		Other	Other	AGAP006928- partial	0.481024	0.380623	0.337746
AGAP006929		Other	Other	AGAP006928- partial	0.448503	0.44094	0.0245344
AGAP006930		Other	Other	zinc finger 624-like	0.371774	0.373522	-0.00676783
AGAP006989		Other	Other	kinesin subito isoform X1	0.30613	0.421657	-0.461929
AGAP007033	APL1C	Other	Other	APL1C	3.4231	3.19912	0.0976263
AGAP007035	APL1B	Other	Other	APL1B	6.5446	4.06735	0.686215
AGAP007036	APL1A	Other	Other	partial	4.4469	3.87359	0.19913
AGAP007039	LRIM4	Other	Other	leucine-rich repeat-containing G- coupled receptor 4-like	3.03028	4.06681	-0.424447
AGAP007050		Other	Other	nucleolar GTP-binding 1	2.50764	2.76967	-0.143381
AGAP007058		Other	Other	homeotic distal-less isoform X1	0.457639	0.494932	-0.11302
AGAP007076		Other	Other	nose resistant to fluoxetine 6	2.62176	2.57916	0.0236338
AGAP007082		Other	Other	NADH dehydrogenase [ubiquinone] iron-sulfur mitochondrial	2.41444	2.06653	0.224478
AGAP007107		Other	Other	dnaJ homolog 1	3.87897	3.75238	0.0478677
AGAP007122		Other	Other	tubulin alpha-8 chain-like	0.34034	0.284854	0.256753
AGAP007135		Other	Other	RING finger nhl-1 isoform X1	2.56862	2.14645	0.259042
AGAP007136	GPR5HT1A	Other	Other	5-hydroxytryptamine receptor-like	2.34782	3.12239	-0.411331
AGAP007140		Other	Other	apyrase-like	2.13341	2.34353	-0.135524
AGAP007160		Other	Other	lethal(2)essential for life-like isoform X1	2.55177	2.39712	0.0901964
AGAP007280		Other	Other	serine protease nudel	0.252261	0.336891	-0.417366
AGAP007287	OBP47	OBP	odorant-binding protein 47 [Source:VB Community Annotation]	general odorant-binding 67	4.26458	6.16443	-0.531562
AGAP007291	IAP4	Other	Other	inhibitor of apoptosis 1	21.2546	30.7664	-0.53358
AGAP007292	IAP3	Other	Other	inhibitor of apoptosis 1	378.315	473.255	-0.323029
AGAP007293	IAP7	Other	Other	death-associated inhibitor of apoptosis 1	11574	8974.87	0.366922
AGAP007295		Other	Other	KRI1 homolog	0.453886	0.451714	0.00691913
AGAP007296	APG12	Other	Other	autophagy 12-like	0.271903	0.254013	0.0981908
AGAP007297		Other	Other	NADH dehydrogenase [ubiquinone] 1 beta subcomplex subunit mitochondrial	2.91455	3.00221	-0.0427486
AGAP007300		Other	Other	membrane-bound alkaline phosphatase-like	0.401408	0.384693	0.0613622
AGAP007309		Other	Other	succinate dehydrogenase [ubiquinone] iron-sulfur mitochondrial	3.24369	3.02512	0.100643
AGAP007319		Other	Other	uncharacterized protein LOC120950109	11.0937	11.8184	-0.0912933
AGAP007320		Other	Other	AGAP007320-PA	0.404064	0.310335	0.380758
AGAP007326		Other	Other	U7 snRNA-associated Sm LSm11	0.46982	0.478542	-0.0265358
AGAP007343	LYSC2	Other	Other	lysozyme c-1	313.139	579.496	-0.887998
AGAP007364		Other	Other	maternal exuperantia-like isoform X1	0.413286	0.330153	0.324006
AGAP007365		Other	Other	maternal exuperantia-like isoform X1	0.192766	0.166344	0.212675
AGAP007382		Other	Other	fem-1 homolog B	2.28965	2.56907	-0.166119
AGAP007391		Other	Other	coenzyme Q-binding mitochondrial	2.22097	2.2717	-0.0325788
AGAP007402		Other	Other	E3 SUMO- ligase NSE2-like	0.126073	0.105448	0.257728
AGAP007405		Other	Other	E3 SUMO- ligase NSE2-like	0.388737	0.188542	1.04391
AGAP007413		Other	Other	mediator of DNA damage checkpoint 1	0.370515	0.419022	-0.177495
AGAP007439		Other	Other	uncharacterized protein LOC120951297	0.430157	0.484225	-0.170812
AGAP007454	LRIM8A	Other	Other	membrane glyco LIG-1	0.382586	0.382194	0.0014787
AGAP007455	LRIM10	Other	Other	leucine-rich repeat-containing 9-like	0.455335	0.373833	0.284534
AGAP007456	LRIM8B	Other	Other	membrane glyco LIG-1	0.227268	0.214898	0.0807415
AGAP007458		Other	Other	E3 ubiquitin- ligase complex slx8-rfp subunit slx8-like	0.38244	0.489717	-0.356714
AGAP007481		Other	Other	chromatin accessibility complex 1	0.466532	0.453703	0.0402294
AGAP007510		Other	Other	isoform A	0.387462	0.349752	0.147721
AGAP007556		Other	Other	titin isoform X1	2.25163	2.74448	-0.285559
AGAP007572		Other	Other	retinol dehydrogenase 12-like	2.06161	2.21198	-0.101564
AGAP007598		Other	Other	dual specificity kinase zak2	0.314002	0.307171	0.0317321
AGAP007602		Other	Other	uncharacterized protein LOC121601213 isoform X1	0.19791	0.0997514	0.988438
AGAP007603		Other	Other	otefin	0.445528	0.362416	0.297869
AGAP007616		Other	Other	mucin-5AC-like isoform X2	0.340008	0.359256	-0.0794437
AGAP007622	ANCE1	Other	Other	angiotensin-converting enzyme-like	0.127291	0.140151	-0.138856
AGAP007738		Other	Other	AGAP007738- partial	0.231179	0.236599	-0.0334316
AGAP007745		Other	Other	AGAP007745- partial	0.331378	0.461209	-0.47694
AGAP007747		Other	Other	AGAP007747-PA	0.316974	0.429793	-0.439277
AGAP007760		Other	Other	uncharacterized protein LOC120906543	3.03651	3.82127	-0.331636
AGAP007767		Other	Other	AGAP007767-PA	0.339669	0.366095	-0.108087
AGAP007775		Other	Other	ATP-dependent DNA helicase PIF1	0.389248	0.343619	0.17988
AGAP007778		Other	Other	DNA-directed RNA mitochondrial	2.96416	2.97983	-0.00760614
AGAP007779		Other	Other	SET domain-containing -8	4.23861	2.43133	0.801845
AGAP007786		Other	Other	isocitrate dehydrogenase [NAD] subunit mitochondrial	3.3503	2.99506	0.161701
AGAP007823		Other	Other	meiosis regulator and mRNA stability factor 1	0.320156	0.293757	0.124153
AGAP007841		Other	Other	ATP synthase subunit mitochondrial	2.24579	2.06567	0.120609
AGAP007851		Other	Other	kDa salivary secreted	2.31525	2.17114	0.0927116
AGAP007852		Other	Other	probable aconitate mitochondrial	3.01948	2.85964	0.0784684
AGAP007857		Other	Other	restin homolog	2.27024	2.46702	-0.119924
AGAP007858		Other	Other	lysine--tRNA ligase-like isoform X2	0.266108	0.260642	0.0299423
AGAP007903		Other	Other	excitatory amino acid transporter	2.28922	2.11049	0.117279
AGAP007906		Other	Other	serine protease inhibitor Kazal-type 1-like	0.200237	0.285631	-0.512439
AGAP007920		Other	Other	UDP-glycosyltransferase UGT5-like	2.14274	2.06156	0.0557228
AGAP007959		Other	Other	AGAP007959-PA	0.461077	0.412455	0.160771
AGAP007964		Other	Other	tudor domain-containing 5	0.329843	0.392956	-0.252589
AGAP007966		Other	Other	ATP synthase subunit mitochondrial	3.16139	2.43344	0.377564
AGAP008015		Other	Other	lamin Dm0-like	0.297821	0.341158	-0.195995
AGAP008020	CYP12F2	CYP	cytochrome P450 [Source:VB Community Annotation]	cytochrome P450 CYP12A2-like	33.6398	30.9342	0.120969
AGAP008027		Other	Other	slowmo	2.89817	3.2871	-0.181673
AGAP008040		Other	Other	zinc finger 236 isoform X1	0.313737	0.289618	0.115403
AGAP008095		Other	Other	cilia- and flagella-associated 57	0.456607	0.491989	-0.107676
AGAP008116		Other	Other	vegetative cell wall gp1-like	0.219032	0.0657339	1.73643
AGAP008163		Other	Other	NHP2 1 homolog	0.39829	0.457934	-0.20132
AGAP008217	CYP6Z3	CYP	cytochrome P450 [Source:VB Community Annotation]	cytochrome P450 6d3-like	24.2604	23.9902	0.0161615
AGAP008218	CYP6Z2	CYP	cytochrome P450 [Source:VB Community Annotation]	cytochrome P450 6d3-like	2.89513	4.3476	-0.586587
AGAP008244		Other	Other	serine-rich adhesin for platelets-like isoform X2	5.01823	5.86774	-0.225627
AGAP008245		Other	Other	Shroom isoform X1	2.37166	2.57052	-0.116168
AGAP008273		Other	Other	tensin-3 isoform X2	2.42397	3.276	-0.434562
AGAP008293	TRYP7	Other	Other	ame: Full=Trypsin-7 Flags: Precursor	6.57208	11.7178	-0.834283
AGAP008311		Other	Other	acylphosphatase-2	2.70478	2.91371	-0.107345
AGAP008313		Other	Other	beclin-1 B	0.460121	0.45906	0.00332963
AGAP008331		Other	Other	GATOR complex Wdr59-like isoform X2	3.56686	3.68774	-0.048081
AGAP008340		Other	Other	zinc finger 879-like isoform X3	0.372588	0.376673	-0.0157312
AGAP008343		Other	Other	AGAP008343- partial	0.34084	0.364221	-0.0957176
AGAP008359		Other	Other	sodium-coupled monocarboxylate transporter 1-like	2.2057	6.63926	-1.58979
AGAP008369		Other	Other	AGAP008369- partial	0.271668	0.32499	-0.258555
AGAP008372		Other	Other	zinc carboxypeptidase-like	0.325362	0.438429	-0.430301
AGAP008391		Other	Other	ankyrin repeat RF_0381 isoform X2	5.54067	4.50923	0.297179
AGAP008428		Other	Other	N-alpha-acetyltransferase 40	0.350708	0.302188	0.214827
AGAP008429		Other	Other	zinc finger 429-like	0.383035	0.407811	-0.0904229
AGAP008430		Other	Other	zinc finger 14	0.469539	0.415198	0.177446
AGAP008436	ABCC11	Other	Other	canalicular multispecific organic anion transporter 2-like	0.394285	0.251697	0.64755
AGAP008537		Other	Other	homocysteine S-methyltransferase 1-like	0.448014	0.389834	0.200686
AGAP008539		Other	Other	mitochondrial import inner membrane translocase subunit TIM44	0.130283	0.214539	-0.71959
AGAP008548		Other	Other	#NAME?	2.69731	2.31834	0.218426
AGAP008638		Other	Other	histone -like	0.192347	0.319754	-0.733251
AGAP008648		Other	Other	uncharacterized protein LOC120959304	0.244123	0.21319	0.195463
AGAP008653		Other	Other	probable NADH dehydrogenase [ubiquinone] 1 alpha subcomplex subunit 12	2.29356	2.09987	0.127288
AGAP008654	TEP12	Other	Other	CD109 antigen-like	3.02241	2.36456	0.35413
AGAP008724		Other	Other	cytochrome c oxidase subunit mitochondrial	2.98257	2.49999	0.254633
AGAP008727		Other	Other	cytochrome c oxidase subunit 4 isoform mitochondrial-like	2.29832	2.05975	0.158114
AGAP008739		Other	Other	BTB POZ domain-containing 9	0.323754	0.324907	-0.00512758
AGAP008740		Other	Other	AGAP008740- partial	2.28107	2.33902	-0.0361893
AGAP008783		Other	Other	hepatic	0.302295	0.309239	-0.0327653
AGAP008839		Other	Other	SET and MYND domain-containing 4	4.63097	4.44718	0.0584223
AGAP008879		Other	Other	AGAP008879-PA	0.387946	0.410821	-0.0826531
AGAP008884		Other	Other	protoheme IX mitochondrial	2.81078	2.71272	0.0512317
AGAP008892		Other	Other	glycine-rich cell wall structural -like	2.60851	4.60796	-0.820903
AGAP008923		Other	Other	AGAP008923-PA	4.51894	5.16757	-0.193502
AGAP008937		Other	Other	AGAP008937-PA	0.312691	0.278596	0.166565
AGAP008955		Other	Other	cytochrome b-c1 complex subunit mitochondrial isoform X1	3.37592	3.13065	0.108821
AGAP008962		Other	Other	maltase 2-like	0.266179	0.456817	-0.779222
AGAP008968		Other	Other	leech-derived tryptase inhibitor C-like	0.206167	0.134246	0.618934
AGAP009010		Other	Other	zinc finger weckle-like	0.345462	0.324545	0.090105
AGAP009056		Other	Other	Juvenile hormone-inducible	2.18789	2.6369	-0.269302
AGAP009072		Other	Other	probable NADH dehydrogenase [ubiquinone] iron-sulfur mitochondrial	2.57027	2.64675	-0.0423015
AGAP009122		Other	Other	trypsin-1-like	0.00718846	0.0201912	-1.48997
AGAP009128		Other	Other	mitochondrial basic amino acids transporter	3.08221	3.36934	-0.128501
AGAP009163		Other	Other	proteasome assembly chaperone 4-like	0.497941	0.466885	0.0929072
AGAP009194	GSTE2	GST	glutathione S-transferase epsilon class 2 [Source:VB Community Annotation]	glutathione S transferase class partial	3.23702	3.37634	-0.060797
AGAP009214	CLIPB11	Other	Other	serine protease grass-like	4.80044	3.02974	0.663973
AGAP009216		Other	Other	phenoloxidase-activating factor 3-like	0.0288935	0.0196257	0.557998
AGAP009223		Other	Other	zinc finger 573-like	3.98151	2.29144	0.797062
AGAP009225		Other	Other	trans-1,2-dihydrobenzene-1,2-diol dehydrogenase-like	2.51962	2.14592	0.231609
AGAP009246	CYP4C27	Other	Other	cytochrome P450 4C1-like	2.38627	2.71751	-0.187528
AGAP009254		Other	Other	PRRC1-like	0.421811	0.417523	0.0147404
AGAP009266		Other	Other	low molecular weight phosphotyrosine phosphatase 1	5.21275	3.52191	0.565686
AGAP009273		Other	Other	serine protease 53-like	22.7503	10.6181	1.09936
AGAP009275	Sk	Other	Other	sulfakinin prepro	0.316598	0.24297	0.381874
AGAP009295		Other	Other	E3 ubiquitin- ligase RNF123	0.427389	0.474181	-0.149889
AGAP009315		Other	Other	adenylate cyclase type 3	2.67183	2.68536	-0.0072891
AGAP009338		Other	Other	cell division cycle 20 homolog	0.379726	0.497748	-0.390456
AGAP009384		Other	Other	AGAP009384- partial	34.0089	36.8106	-0.114209
AGAP009405	CPAP3-E	CP	cuticular protein [Source:VB Community Annotation]	obstructor-E	3.03098	2.72296	0.154607
AGAP009415		Other	Other	1-acyl-sn-glycerol-3-phosphate acyltransferase alpha-like isoform X2	2.21415	2.17832	0.0235367
AGAP009442		Other	Other	cyclin-dependent kinases regulatory subunit	0.390423	0.371734	0.0707665
AGAP009449		Other	Other	SET and MYND domain-containing 4-like	3.15501	2.71457	0.216919
AGAP009450		Other	Other	AGAP009450- partial	5.63348	6.06333	-0.106084
AGAP009459	cdk1	Other	Other	cyclin-dependent kinase 1	0.367885	0.37286	-0.01938
AGAP009478		Other	Other	AGAP009478- partial	0.288394	0.310695	-0.107459
AGAP009485		Other	Other	tRNA-splicing endonuclease subunit Sen2	0.481064	0.481695	-0.00188937
AGAP009489		Other	Other	cytidine deaminase-like	2.46596	2.7336	-0.14865
AGAP009522		Other	Other	fibronectin type-III domain-containing 3A isoform X1	2.29305	2.18167	0.0718344
AGAP009526		Other	Other	cytochrome c oxidase subunit mitochondrial	3.99846	3.70525	0.109874
AGAP009537		Other	Other	cytochrome c-2	2.46277	2.42785	0.0206053
AGAP009542		Other	Other	homeotic spalt-major isoform X1	2.78487	2.69354	0.0481035
AGAP009550		Other	Other	dynein heavy chain axonemal-like	0.475374	0.466244	0.0279799
AGAP009551		Other	Other	luciferin sulfotransferase-like	0.307258	0.297214	0.0479499
AGAP009603	SLC25A27	Other	Other	mitochondrial uncoupling 4 isoform X2	2.49375	2.21034	0.174051
AGAP009609		Other	Other	homogentisate 1,2-dioxygenase	3.52786	2.0201	0.804365
AGAP009623	GAPDH	Other	Other	glyceraldehyde-3-phosphate dehydrogenase 2	2.44389	2.71921	-0.154011
AGAP009656		Other	Other	zinc finger 845-like	0.473258	0.415489	0.187818
AGAP009680		Other	Other	cilia- and flagella-associated 20	0.464719	0.40691	0.19165
AGAP009682		Other	Other	uncharacterized protein LOC120958729	0.341134	0.385217	-0.17533
AGAP009684		Other	Other	proton-coupled folate transporter-like	0.0640445	0.123708	-0.949789
AGAP009751	ANCE2	Other	Other	angiotensin-converting enzyme-like isoform X1	0.381322	0.390415	-0.0339961
AGAP009771		Other	Other	transcriptional regulator of yeast form adherence 4-like isoform X1	2.20846	2.17283	0.0234632
AGAP009782		Other	Other	methylosome 50-like	0.471477	0.425586	0.147735
AGAP009787		Other	Other	dnaJ homolog subfamily C member 28	2.29529	2.2073	0.0563917
AGAP009790	CPAP3-B	CP	cuticular protein [Source:VB Community Annotation]	obstructor-E	3.5703	3.11216	0.198131
AGAP009792		Other	Other	importin subunit alpha	0.33045	0.314802	0.0699855
AGAP009810		Other	Other	peptidyl-prolyl cis-trans isomerase E	0.285302	0.327996	-0.201187
AGAP009844	CLIPB15	Other	Other	CLIPB15 partial	6.01632	3.943	0.609587
AGAP009859		Other	Other	uncharacterized protein LOC120960014	3.73104	2.09731	0.83104
AGAP009867		Other	Other	ATPase N2B	3.61447	3.0525	0.24379
AGAP009871	CPR75	CP	cuticular protein RR-1 family 75 [Source:VB Community Annotation]	endocuticle structural glyco ABD-4	2.45224	2.16188	0.181813
AGAP009874	CPR76	CP	cuticular protein RR-1 family 76 [Source:VB Community Annotation]	larval cuticle LCP-30	5.26956	3.88504	0.439753
AGAP009879	CPR81	CP	cuticular protein RR-1 family 81 [Source:VB Community Annotation]	cuticle -like	2.65948	2.33004	0.190786
AGAP009909		Other	Other	AGAP009909- partial	0.38556	0.271855	0.50412
AGAP009918		Other	Other	AGAP009918- partial	0.347588	0.425307	-0.291128
AGAP009946	GSTMS3	Other	Other	microsomal glutathione S-transferase 1-like	3.27169	3.388	-0.0503984
AGAP009980		Other	Other	SWI SNF-related matrix-associated actin-dependent regulator of chromatin subfamily A containing DEAD H box 1 homolog	0.467244	0.387873	0.268591
AGAP010027		Other	Other	AGAP010027- partial	0.071317	0.124232	-0.800713
AGAP010032		Other	Other	ciliogenesis-associated TTC17-interacting -like	3.28863	3.75618	-0.19178
AGAP010039	NADH_dehyd	Other	Other	NADH dehydrogenase [ubiquinone] flavo mitochondrial	2.48632	2.11344	0.234423
AGAP010057		Other	Other	neuronal acetylcholine receptor subunit non-alpha-3-like	5.52149	3.96861	0.476424
AGAP010066		Other	Other	mpv17	3.8633	3.76701	0.0364134
AGAP010072		Other	Other	iron-sulfur cluster assembly 2 mitochondrial	2.76227	2.93506	-0.0875348
AGAP010118		Other	Other	AGAP010118- partial	0.299797	0.0828502	1.85541
AGAP010159		Other	Other	deoxyuridine 5 -triphosphate nucleotidohydrolase	0.418783	0.400474	0.0644918
AGAP010198		Other	Other	ribonucleoside-diphosphate reductase large subunit-like	0.394691	0.359613	0.134279
AGAP010226		Other	Other	uncharacterized polypeptide	2.20826	2.45003	-0.149888
AGAP010236		Other	Other	PITH domain-containing GA19395	0.276793	0.316927	-0.195344
AGAP010240	ESP	Other	Other	serine protease	5.63991	2.61643	1.10807
AGAP010256		Other	Other	AGAP010256- partial	0.135213	0.124263	0.12184
AGAP010282		Other	Other	DNA mismatch repair spellchecker 1	0.409186	0.349303	0.228277
AGAP010295		Other	Other	muscle calcium channel subunit alpha-1-like isoform X5	3.05067	2.80849	0.119332
AGAP010305		Other	Other	DDB1- and CUL4-associated factor 13	0.470005	0.433005	0.118293
AGAP010318		Other	Other	guanine nucleotide-binding subunit beta-5	0.304923	0.37976	-0.316642
AGAP010327		Other	Other	serine threonine- kinase meng-po-like isoform X1	2.50906	2.48621	0.0132002
AGAP010377		Other	Other	SET domain-containing -8-like	2.89043	2.99529	-0.051413
AGAP010381		Other	Other	SET domain-containing -8	2.81944	2.5897	0.122619
AGAP010400		Other	Other	senecionine N-oxygenase-like	3.39954	2.0212	0.750129
AGAP010429		Other	Other	succinate dehydrogenase [ubiquinone] flavo mitochondrial	2.51865	2.34918	0.10049
AGAP010440		Other	Other	probable small nuclear ribonucleo E	0.46324	0.433325	0.0963095
AGAP010457		Other	Other	thymidylate synthase	0.406475	0.374021	0.120048
AGAP010474		Other	Other	anoctamin-4 isoform X2	0.346947	0.259234	0.42046
AGAP010483		Other	Other	exosome complex component RRP42	0.367993	0.438223	-0.251988
AGAP010531		Other	Other	microfibril-associated glyco 4-like	2.86578	2.09351	0.453003
AGAP010540		Other	Other	uncharacterized protein LOC120956433	0.280663	0.316887	-0.175131
AGAP010562		Other	Other	cationic amino acid transporter 2-like	2.64098	2.09329	0.335306
AGAP010636		Other	Other	toll-like isoform X2	0.306422	0.242325	0.338581
AGAP010672		Other	Other	succinate dehydrogenase cytochrome b560 mitochondrial-like	3.45661	2.9433	0.231926
AGAP010716		Other	Other	HIG1 domain family member mitochondrial-like	2.72892	2.27057	0.265273
AGAP010771		Other	Other	AGAP010771- partial	75.3324	35.69	1.07775
AGAP010789		Other	Other	multiple epidermal growth factor-like domains 10	0.329722	0.357231	-0.115604
AGAP010792		Other	Other	NADH dehydrogenase [ubiquinone] 1 alpha subcomplex subunit mitochondrial	2.08576	2.12957	-0.0299929
AGAP010812	TEP4	Other	Other	thioester-containing partial	6.00814	2.76187	1.12128
AGAP010814	TEP6	Other	Other	thioester-containing partial	2.05734	2.03975	0.0123868
AGAP010815	TEP1	Other	Other	thioester-containing partial	5.84207	3.85768	0.598744
AGAP010816	TEP3	Other	Other	thioester-containing partial	7.77156	4.45213	0.80371
AGAP010818		Other	Other	thioester-containing partial	19.5422	24.0251	-0.297955
AGAP010833	CLIPB14	Other	Other	partial	9.258	8.08752	0.195004
AGAP010835		Other	Other	DNA replication complex GINS PSF1-like	0.268867	0.313427	-0.221238
AGAP010857		Other	Other	sodium-dependent nutrient amino acid transporter 1-like isoform X1	4.07334	2.27402	0.840968
AGAP010860		Other	Other	sodium-dependent nutrient amino acid transporter 1-like	2.69432	2.64809	0.0249729
AGAP010879		Other	Other	phospholipase A2-like	0.268625	0.291215	-0.11649
AGAP010961	CYP6AK1	CYP	cytochrome P450 [Source:VB Community Annotation]	probable cytochrome P450 6g2 isoform X1	0.290372	0.410538	-0.499612
AGAP010971		Other	Other	tubulin alpha-1 chain	2.06713	2.03578	0.0220485
AGAP011033	Cht8	Other	Other	probable chitinase 10	0.192207	0.092112	1.0612
AGAP011044		Other	Other	SERAC1 isoform X1	8.77182	2.17213	2.01377
AGAP011049		Other	Other	trichohyalin-like isoform X4	2.61596	2.02313	0.370754
AGAP011066		Other	Other	aldo-keto reductase family 1 member B1-like	10.1715	10.3415	-0.0239063
AGAP011067		Other	Other	sine oculis	0.447553	0.238966	0.905252
AGAP011068		Other	Other	aldo-keto reductase family 1 member B1-like	3.61428	2.86919	0.333063
AGAP011096		Other	Other	CCAAT enhancer-binding	3.76429	4.34866	-0.20819
AGAP011130		Other	Other	NADH dehydrogenase [ubiquinone] 1 alpha subcomplex subunit mitochondrial	2.40927	2.22211	0.116668
AGAP011159	CoVa	Other	Other	cytochrome c oxidase subunit mitochondrial	2.5049	2.16178	0.212536
AGAP011169		Other	Other	transferrin	3.96932	2.88502	0.460313
AGAP011172		Other	Other	cystathionine gamma-lyase	2.39025	2.26539	0.0773966
AGAP011183		Other	Other	AGAP011183- partial	3.77894	2.81755	0.423542
AGAP011212		Other	Other	AGAP011212-PA	0.420493	0.489317	-0.218688
AGAP011220		Other	Other	borealin-like isoform X1	0.350777	0.42718	-0.284291
AGAP011222		Other	Other	isoform A	2.53994	2.34145	0.117394
AGAP011232		Other	Other	SET and MYND domain-containing 4-like	0.407637	0.439763	-0.10944
AGAP011238		Other	Other	SET and MYND domain-containing 4-like	0.308072	0.290259	0.0859291
AGAP011345		Other	Other	growth arrest and DNA damage-inducible s-interacting 1	2.08757	2.13511	-0.0324838
AGAP011379	GPRFZ1	Other	Other	frizzled	2.33165	2.39445	-0.0383475
AGAP011383		Other	Other	probable rRNA-processing EBP2 homolog	2.18383	2.30854	-0.0801163
AGAP011440		Other	Other	nucleolar 9	0.416305	0.487956	-0.229109
AGAP011477		Other	Other	AGAP011477- partial	2.17952	2.12206	0.0385442
AGAP011503		Other	Other	partial	4.13418	5.09068	-0.300258
AGAP011515		Other	Other	indirect flight muscle	3.5891	3.86751	-0.107785
AGAP011531		Other	Other	methanethiol oxidase	21.5307	13.6876	0.653524
AGAP011564		Other	Other	UDP-glycosyltransferase UGT5-like	4.29081	4.94013	-0.203298
AGAP011599		Other	Other	AGAP011599- partial	0.282165	0.32075	-0.184913
AGAP011622		Other	Other	cortex isoform X1	0.453594	0.466362	-0.0400489
AGAP011623		Other	Other	structural maintenance of chromosomes 5	0.37236	0.334458	0.154872
AGAP011657		Other	Other	probable E3 ubiquitin- ligase makorin-2	0.185465	0.138993	0.416133
AGAP011674		Other	Other	zinc finger 699-like	0.494339	0.385527	0.358668
AGAP011696		Other	Other	deoxyribonuclease I	3.24238	2.97416	0.124571
AGAP011697		Other	Other	AGAP011697-PA	7.70793	4.94605	0.640066
AGAP011698		Other	Other	deoxyribonuclease I	36.0254	19.2027	0.907705
AGAP011713		Other	Other	ribonuclease P subunit p29	0.426432	0.444597	-0.0601815
AGAP011739		Other	Other	uncharacterized protein LOC120904379 isoform X1	0.282916	0.261939	0.111141
AGAP011740		Other	Other	BLOC-1-related complex subunit 7	0.453098	0.409799	0.144906
AGAP011750		Other	Other	alpha-N-acetylglucosaminidase	0.293836	0.194167	0.597715
AGAP011774		Other	Other	AGAP011774-PA	0.439102	0.399828	0.135179
AGAP011780	CLIPA4	Other	Other	phenoloxidase-activating factor 2-like	3.65785	2.51654	0.539554
AGAP011784		Other	Other	AGAP011784- partial	6.0194	9.54543	-0.665191
AGAP011785	CLIPE6	Other	Other	phenoloxidase-activating factor 2-like	6.64915	5.08077	0.388123
AGAP011845		Other	Other	Histone H2A	0.458204	0.388269	0.238933
AGAP011874		Other	Other	kinesin KIF12 isoform X1	6.99604	3.65269	0.937577
AGAP011878		Other	Other	AGAP011878- partial	6.17773	4.86774	0.343825
AGAP011879		Other	Other	methyltransferase 22 isoform X1	4.02432	3.34463	0.266899
AGAP011897		Other	Other	AGAP011897- partial	0.301068	0.316397	-0.0716468
AGAP011945		Other	Other	ATPase inhibitor mitochondrial	2.06085	2.43953	-0.243363
AGAP011968	IR76b	Other	Other	glutamate receptor delta-1	0.441573	0.397333	0.152305
AGAP011982		Other	Other	AGAP011982- partial	4.46622	3.33889	0.419687
AGAP011997		Other	Other	cytosolic Fe-S cluster assembly factor NUBP1 homolog	795.004	860.066	-0.113484
AGAP012005	ABCF3	Other	Other	ATP-binding cassette sub-family F member 3	3.98864	4.10987	-0.0431955
AGAP012007		Other	Other	zinc finger 585B-like	5.93364	4.666	0.346731
AGAP012017		Other	Other	AGAP012017-PA	0.442238	0.28014	0.658678
AGAP012032		Other	Other	basement membrane proteoglycan-like	0.446123	0.250997	0.829769
AGAP012037	CLIPB20	Other	Other	CLIP domain-containing serine protease B15-like isoform X2	8.01935	6.07225	0.401254
AGAP012040		Other	Other	AGAP012040- partial	0.375102	0.405779	-0.113413
AGAP012053		Other	Other	trehalase isoform X2	116.3	104.68	0.151864
AGAP012056		Other	Other	cofilin actin-depolymerizing factor homolog	0.362345	0.302716	0.259399
AGAP012069		Other	Other	calpain-2 catalytic subunit-like	7.12346	3.76192	0.921109
AGAP012071		Other	Other	lactoylglutathione lyase	5.37616	8.23975	-0.616025
AGAP012072		Other	Other	lactoylglutathione lyase	0.33048	0.229161	0.5282
AGAP012091		Other	Other	AGAP012092- partial	0.274029	0.320287	-0.225038
AGAP012092		Other	Other	AGAP012092- partial	137.871	152.648	-0.146891
AGAP012100	RpS26	Other	Other	40S ribosomal S26	0.229431	0.403791	-0.815547
AGAP012106		Other	Other	ATP synthase subunit mitochondrial	2.17	2.125	0.0302298
AGAP012107		Other	Other	SUMO-conjugating enzyme UBC9-B	0.196766	0.206179	-0.0674137
AGAP012114	PBD2	Other	Other	piggyBac transposable element-derived 4-like	0.326933	0.304271	0.10364
AGAP012120		Other	Other	ATM interactor	0.402858	0.405107	-0.00803171
AGAP012126		Other	Other	acyl- thioesterase 1	196.12	238.72	-0.283584
AGAP012130	ATN	Other	Other	allatotropins-like	189.323	209.181	-0.143906
AGAP012143		Other	Other	transcription termination factor mitochondrial	2.22852	2.49917	-0.165364
AGAP012148		Other	Other	mitogen-activated kinase p38b-like isoform X1	4.26493	3.67037	0.216596
AGAP012152		Other	Other	F-box FBD LRR-repeat At1g16940	24.3153	19.2436	0.337487
AGAP012161		Other	Other	guanylate cyclase 32E isoform X1	4.1905	3.69275	0.182426
AGAP012166		Other	Other	alpha-tocopherol transfer -like	3.84174	2.86232	0.424576
AGAP012188		Other	Other	cytochrome b-c1 complex subunit 7	2.84321	2.60483	0.126332
AGAP012189		Other	Other	lysophosphatidylserine lipase ABHD12 isoform X3	17.8289	15.6583	0.187291
AGAP012190		Other	Other	AGAP012190- partial	22.8943	17.3669	0.398644
AGAP012191		Other	Other	succinate dehydrogenase assembly factor mitochondrial	29.9931	27.5858	0.120708
AGAP012193		Other	Other	NEDD8-conjugating enzyme UBE2F	13.857	14.8365	-0.0985326
AGAP012194		Other	Other	dnaJ homolog subfamily B member 6 isoform X1	4.1634	3.30218	0.334343
AGAP012202		Other	Other	histone H2B	139.005	178.223	-0.358543
AGAP012291	CYP9J3	Other	Other	cytochrome P450 9e2-like	0.466743	0.338611	0.463
AGAP012293	CYP9L3	CYP	cytochrome P450 [Source:VB Community Annotation]	probable cytochrome P450 9f2	0.21065	0.310329	-0.558952
AGAP012317		Other	Other	leucine-rich repeat neuronal 2	0.43657	0.342837	0.34869
AGAP012329		Other	Other	AGAP012329-PA	0.467865	0.26168	0.838289
AGAP012334		Other	Other	High mobility group D	0.488163	0.490923	-0.00813443
AGAP012375		Other	Other	aurora borealis	0.197669	0.148501	0.412617
AGAP012388		Other	Other	AGAP012388- partial	4.66794	4.23396	0.140776
AGAP012394		Other	Other	peptide methionine sulfoxide reductase	6.72036	14.0929	-1.06836
AGAP012405		Other	Other	amnionless	4.07878	3.13972	0.3775
AGAP012413	CycA	Other	Other	G2 mitotic-specific cyclin-A	0.446262	0.392769	0.184208
AGAP012477		Other	Other	gamma-butyrobetaine dioxygenase	0.259869	0.244464	0.0881625
AGAP012532		Other	Other	AGAP012532- partial	0.230052	0.223663	0.0406352
AGAP012547		Other	Other	flotillin-2 isoform X1	539.68	429.465	0.329565
AGAP012553		Other	Other	AGAP012553-PA	0.194632	0.133416	0.544811
AGAP012561		Other	Other	chorion peroxidase	0.433351	0.271935	0.672273
AGAP012587		Other	Other	AGAP012587- partial	23.2214	22.086	0.0723202
AGAP012622		Other	Other	PXMP2 4 family 4-like	0.440799	0.272504	0.693846
AGAP012624		Other	Other	annexin B10-like	3.32682	3.14936	0.0790827
AGAP012625		Other	Other	annexin B10-like	157.278	86.3874	0.864424
AGAP012635		Other	Other	AGAP012635- partial	0.103202	0.100515	0.0380577
AGAP012637		Other	Other	spidroin-2-like	15.0522	8.08982	0.895793
AGAP012641		Other	Other	1,5-anhydro-D-fructose reductase	0.211477	0.371673	-0.813532
AGAP012648		Other	Other	luciferin sulfotransferase-like	3.82941	2.7551	0.475015
AGAP012660		Other	Other	transmembrane 9 superfamily member 3	0.105186	0.148593	-0.498419
AGAP012662		Other	Other	omega-amidase NIT2-like	264.456	254.45	0.0556497
AGAP012669		Other	Other	modifier of mdg4 isoform X1	0.138955	0.0324422	2.09867
AGAP012677		Other	Other	death-associated inhibitor of apoptosis 1-like	0.324613	0.370305	-0.189993
AGAP012703	TO2	Other	Other	antennal carrier TOL-2	3.10402	3.17221	-0.0313506
AGAP012708		Other	Other	40S ribosomal S9	3.75877	2.80277	0.423407
AGAP012718		Other	Other	proline dehydrogenase mitochondrial isoform X1	8.3095	6.63909	0.323777
AGAP012729		Other	Other	rab 6	18.7926	20.074	-0.0951598
AGAP012743		Other	Other	probable DNA replication complex GINS PSF2	0.372639	0.276933	0.428242
AGAP012744		Other	Other	LIM and senescent cell antigen-like-containing domain 1 isoform X1	0.310629	0.208647	0.574125
AGAP012745		Other	Other	membrane alanyl aminopeptidase-like	0.324459	0.22943	0.499982
AGAP012746		Other	Other	phytanoyl- dioxygenase domain-containing 1	49.0897	52.0563	-0.0846525
AGAP012751		Other	Other	E3 ubiquitin- ligase MYLIP	57.7421	39.0822	0.563111
AGAP012755		Other	Other	ER lumen -retaining receptor	5.72379	4.01624	0.511126
AGAP012768		Other	Other	AGAP012768- partial	0.18817	0.204285	-0.118546
AGAP012772		Other	Other	zinc transporter ZIP10	6.21825	6.16119	0.0132989
AGAP012780		Other	Other	PAN2-PAN3 deadenylation complex catalytic subunit PAN2 isoform X2	2.7039	2.23521	0.274628
AGAP012784		Other	Other	annexin B10-like	13.4571	14.0511	-0.0623207
AGAP012798		Other	Other	40S ribosomal S11	0.0674318	0.250936	-1.89582
AGAP012801	NIT8503	Other	Other	omega-amidase NIT2-like	91.2282	97.7597	-0.0997597
AGAP012802		Other	Other	xaa-pro aminopeptidase	0.391575	0.329952	0.24703
AGAP012812		Other	Other	KRTCAP2 homolog	0.36861	0.138388	1.41337
AGAP012813		Other	Other	spondin-1	31.3513	40.2316	-0.359804
AGAP012835		Other	Other	AGAP012835- partial	0.346037	0.444956	-0.362735
AGAP012845		Other	Other	methanethiol oxidase	0.410432	0.336559	0.28628
AGAP012857		Other	Other	nudix hydrolase 8	16.6719	18.3866	-0.141241
AGAP012868		Other	Other	nuclear pore complex Nup133	0.429352	0.357112	0.265783
AGAP012895		Other	Other	histone H2A	64.1621	60.1729	0.0926078
AGAP012896		Other	Other	gamma-soluble NSF attachment	0.314763	0.37976	-0.270822
AGAP012900		Other	Other	digestive cysteine ase 1	4.03896	5.83781	-0.531441
AGAP012906		Other	Other	60S ribosomal L6	53.6624	108.214	-1.0119
AGAP012913		Other	Other	kinase D-interacting substrate of 220 kDa isoform X4	0.280525	0.47055	-0.746219
AGAP012926		Other	Other	salivary secreted peptide	34.612	28.0641	0.302546
AGAP012951	IR41c	Other	Other	glutamate receptor kainate 5-like	0.142279	0.100624	0.499741
AGAP012952		Other	Other	general transcriptional corepressor trfA isoform X3	0.308993	0.290108	0.0909839
AGAP012975		Other	Other	glycine receptor subunit alpha-4-like	2.96846	2.759	0.105568
AGAP013005		Other	Other	glycine-rich cell wall structural -like	4.07635	2.29794	0.826939
AGAP013020		Other	Other	serine protease gd-like	0.419797	0.34105	0.299708
AGAP013038		Other	Other	terminal uridylyltransferase Tailor-like	0.226289	0.178454	0.342612
AGAP013043		Other	Other	AGAP013043-PA	4.07287	3.16463	0.364009
AGAP013046		Other	Other	homeobox prospero-like	0.273125	0.421904	-0.627353
AGAP013060		Other	Other	salivary secreted peptide	4.30879	3.47925	0.308507
AGAP013115		Other	Other	Alstrom syndrome 1 homolog a-like	0.351759	0.488422	-0.473543
AGAP013117		Other	Other	serine protease grass-like isoform X1	5.05517	4.32779	0.224127
AGAP013120	Cht5-3	Other	Other	endochitinase-like isoform X2	3.13557	2.34352	0.420053
AGAP013128	CYP6AA2	CYP	cytochrome P450 [Source:VB Community Annotation]	cytochrome P450	2.37253	2.13853	0.149808
AGAP013166	Cht5-1	Other	Other	endochitinase	3.14836	2.71998	0.211004
AGAP013204		Other	Other	uncharacterized protein LOC121590341 isoform X3	2.42618	2.91756	-0.266072
AGAP013215		Other	Other	tripartite motif-containing 75	0.411989	0.313725	0.393107
AGAP013246		Other	Other	AF4 FMR2 family member lilli isoform X1	0.408207	0.389844	0.0664044
AGAP013252		Other	Other	transmembrane protease serine 9-like	9.66514	4.26267	1.18103
AGAP013255	APN3	Other	Other	membrane alanyl aminopeptidase-like	0.432607	0.352184	0.296728
AGAP013256		Other	Other	AGAP013256-PA	3.34306	3.48315	-0.0592263
AGAP013260	Cht5-4	Other	Other	endochitinase-like	5.70697	3.84739	0.568843
AGAP013302		Other	Other	AGAP013302-PA	0.327573	0.384477	-0.231079
AGAP013307		Other	Other	PHD finger 7-like	0.267876	0.17947	0.57782
AGAP013352		Other	Other	mediator of RNA polymerase II transcription subunit 12	0.400266	0.494776	-0.305814
AGAP013359		Other	Other	AGAP013359-PA	3.01261	2.53981	0.246296
AGAP013362		Other	Other	AGAP013362-PA	4.84015	4.98553	-0.0426947
AGAP013393	APN2	Other	Other	membrane alanyl aminopeptidase-like	0.311342	0.407894	-0.389696
AGAP013402		Other	Other	carbonic anhydrase 2	2.20448	2.20648	-0.00130453
AGAP013429		Other	Other	sodium-coupled monocarboxylate transporter 1-like	0.373842	0.456701	-0.288821
AGAP013481		Other	Other	axoneme-associated mst101(2) isoform X1	2.78929	2.36381	0.238783
AGAP013487		Other	Other	serine protease 14	7.38128	3.70273	0.995281
AGAP013536		Other	Other	zinc finger 771-like	2.25983	2.19776	0.0401777
AGAP013607	U4	Other	Other	Other	2.36049	3.05989	-0.374396
AGAP013641	U2	Other	Other	Other	8.07307	5.97252	0.434777
AGAP013755		Other	Other	SWI SNF chromatin-remodeling complex subunit SNF5-like	2.54241	2.78781	-0.132936
AGAP013769		Other	Other	uncharacterized protein LOC120904897	0.292656	0.106459	1.4589
AGAP027985		Other	Other	zinc finger 525-like	0.317657	0.304921	0.0590358
AGAP028005		Other	Other	lin-9 homolog	0.297576	0.31771	-0.0944546
AGAP028007		Other	Other	phenoloxidase-activating factor 1-like	11.8986	8.70381	0.451068
AGAP028015		Other	Other	insulin-like growth factor-binding complex acid labile subunit	0.331478	0.31398	0.0782373
AGAP028061		Other	Other	myosin-2 heavy chain isoform X1	2.6198	2.54962	0.0391799
AGAP028064	LRIM16B	Other	Other	toll-like receptor Tollo	0.335026	0.298955	0.164341
AGAP028107		Other	Other	zinc finger 525-like	2.91001	2.87768	0.0161163
AGAP028153		Other	Other	Juvenile hormone-inducible	11.1254	12.2226	-0.1357
AGAP028159		Other	Other	zinc finger OZF-like	0.127251	0.0452878	1.49048
AGAP028167		Other	Other	phenoloxidase-activating factor 1-like	3.21104	2.77122	0.212518
AGAP028185		Other	Other	zinc finger egl-43-like	2.48371	2.49577	-0.0069878
AGAP028209		Other	Other	beta-1,4-glucuronyltransferase 1-like	0.314475	0.265435	0.244587
AGAP028223		Other	Other	histidine-rich glyco -like	0.187439	0.20627	-0.138116
AGAP028364	COX1	Other	Other	cytochrome c oxidase subunit partial	2.56258	2.16181	0.245359
AGAP028366	COX2	Other	Other	cytochrome c oxidase subunit II	2.68785	2.35683	0.189608
AGAP028396		Other	Other	probable serine threonine- kinase DDB_G0278665	0.459757	0.361427	0.347168
AGAP028411		Other	Other	IQ motif and SEC7 domain-containing 1 isoform X2	6.19029	6.12926	0.0142954
AGAP028416		Other	Other	hormone receptor 4-like	2.00693	2.11377	-0.0748261
AGAP028434		Other	Other	O-acyltransferase like -like isoform X3	7.70982	7.0492	0.129237
AGAP028444		Other	Other	uncharacterized protein LOC120961506	0.428531	0.483562	-0.174303
AGAP028463		Other	Other	uncharacterized protein LOC120951258	3.45385	2.78662	0.309688
AGAP028494		Other	Other	uncharacterized protein LOC120956843	3.88572	2.4465	0.667462
AGAP028508		Other	Other	uncharacterized protein LOC120957338	0.359128	0.42355	-0.238034
AGAP028531		Other	Other	uncharacterized protein LOC121601980	0.269073	0.321355	-0.256168
AGAP028537		Other	Other	probable peroxisomal membrane PEX13	9.3104	7.82294	0.251131
AGAP028542		Other	Other	nucleolar pre-ribosomal-associated 1	789.846	1028.51	-0.380918
AGAP028560		Other	Other	endochitinase A	2.62277	2.19205	0.258807
AGAP028564		Other	Other	uncharacterized protein LOC118504451	0.204116	0.225303	-0.142476
AGAP028570		Other	Other	uncharacterized protein LOC121596558	0.414715	0.457389	-0.141301
AGAP028585		Other	Other	membrane-bound transcription factor site-1 protease	0.485789	0.369102	0.396311
AGAP028602		Other	Other	uncharacterized protein LOC120904810	3.08546	2.10327	0.552856
AGAP028622		Other	Other	SET and MYND domain-containing 4-like	0.181527	0.159724	0.184608
AGAP028636		Other	Other	serine-rich adhesin for platelets-like	4.09676	3.3725	0.280664
AGAP028641		Other	Other	uncharacterized protein LOC120958631	2.30528	2.49088	-0.111713
AGAP028690		Other	Other	AGAP011075- partial	0.477268	0.46249	0.0453792
AGAP028711		Other	Other	transmembrane protease serine 9-like	0.434382	0.495892	-0.19106
AGAP028787	LSU_rRNA_eukarya	Other	Other	Other	4.29228	5.62667	-0.390538
AGAP028789	LSU_rRNA_eukarya	Other	Other	Other	2.36844	3.22022	-0.443221
AGAP028819	5_8S_rRNA	Other	Other	Other	5.30819	64.4905	-3.60279
AGAP028820	5_8S_rRNA	Other	Other	Other	15.2784	107.071	-2.80899
AGAP028825	LSU_rRNA_eukarya	Other	Other	Other	2.33079	2.83034	-0.280161
AGAP028827	LSU_rRNA_eukarya	Other	Other	Other	2.37046	4.19747	-0.824353
AGAP028831	LSU_rRNA_eukarya	Other	Other	Other	2.18054	3.12917	-0.521092
AGAP028832	LSU_rRNA_eukarya	Other	Other	Other	2.2415	3.08357	-0.460136
AGAP028839	LSU_rRNA_eukarya	Other	Other	Other	2.02252	2.65649	-0.393364
AGAP028841	LSU_rRNA_eukarya	Other	Other	Other	5.22485	5.74273	-0.136345
AGAP028851	LSU_rRNA_eukarya	Other	Other	Other	15.2768	34.4634	-1.17372
AGAP028852	LSU_rRNA_eukarya	Other	Other	Other	5.84382	10.7044	-0.87322
AGAP028855	LSU_rRNA_eukarya	Other	Other	Other	2.74146	2.83298	-0.0473764
AGAP028857	LSU_rRNA_eukarya	Other	Other	Other	9.17915	9.96926	-0.119126
AGAP028859	LSU_rRNA_eukarya	Other	Other	Other	5.24824	4.33839	0.274672
AGAP028864	LSU_rRNA_eukarya	Other	Other	Other	3.65443	4.78062	-0.387554
AGAP028870	LSU_rRNA_eukarya	Other	Other	Other	2.41434	2.81859	-0.223345
AGAP028871	SSU_rRNA_eukarya	Other	Other	Other	11.2648	10.5162	0.0992091
AGAP028872	SSU_rRNA_eukarya	Other	Other	Other	5.32619	5.97244	-0.165218
AGAP028877	SSU_rRNA_eukarya	Other	Other	Other	7.18879	8.54053	-0.248576
AGAP028892	LSU_rRNA_eukarya	Other	Other	Other	3.78041	5.72597	-0.59898
AGAP028894	SSU_rRNA_eukarya	Other	Other	Other	7.97876	18.3358	-1.20042
AGAP028895	SSU_rRNA_eukarya	Other	Other	Other	4.96004	21.3928	-2.1087
AGAP028898	SSU_rRNA_eukarya	Other	Other	Other	11.5404	21.9125	-0.925064
AGAP028909	LSU_rRNA_eukarya	Other	Other	Other	3.17786	4.40787	-0.472023
AGAP028910	LSU_rRNA_eukarya	Other	Other	Other	2.57762	3.6601	-0.505839
AGAP028911	SSU_rRNA_eukarya	Other	Other	Other	6.04101	17.166	-1.50669
AGAP028912	LSU_rRNA_eukarya	Other	Other	Other	3.92131	4.38136	-0.160044
AGAP028913	LSU_rRNA_eukarya	Other	Other	Other	6.81432	14.8011	-1.11906
AGAP028915	SSU_rRNA_eukarya	Other	Other	Other	16.2001	11.4026	0.506643
AGAP028916	LSU_rRNA_eukarya	Other	Other	Other	3.05383	11.7119	-1.93928
AGAP028919	LSU_rRNA_eukarya	Other	Other	Other	2.70805	3.2892	-0.28048
AGAP028926	SSU_rRNA_eukarya	Other	Other	Other	7.26091	8.97973	-0.306522
AGAP028932	LSU_rRNA_eukarya	Other	Other	Other	2.52538	4.54195	-0.846811
AGAP028941	LSU_rRNA_eukarya	Other	Other	Other	8.98198	24.7266	-1.46096
AGAP028945	LSU_rRNA_eukarya	Other	Other	Other	3.75433	8.13193	-1.11504
AGAP028946	LSU_rRNA_eukarya	Other	Other	Other	4.84119	13.2443	-1.45194
AGAP028949	SSU_rRNA_eukarya	Other	Other	Other	9.5009	9.67108	-0.0256137
AGAP028950	SSU_rRNA_eukarya	Other	Other	Other	11.0128	10.2956	0.0971581
AGAP028962	SSU_rRNA_eukarya	Other	Other	Other	8.179	18.2764	-1.15999
AGAP028970	LSU_rRNA_eukarya	Other	Other	Other	3.03137	4.7656	-0.65269
AGAP028974	LSU_rRNA_eukarya	Other	Other	Other	3.23971	6.06192	-0.903908
AGAP028979	SSU_rRNA_eukarya	Other	Other	Other	6.00639	8.17148	-0.444098
AGAP028980	SSU_rRNA_eukarya	Other	Other	Other	7.35274	9.24514	-0.330413
AGAP028994	LSU_rRNA_eukarya	Other	Other	Other	3.28926	4.99032	-0.60137
AGAP028996	SSU_rRNA_eukarya	Other	Other	Other	7.30238	15.1496	-1.05285
AGAP028997	SSU_rRNA_eukarya	Other	Other	Other	3.6192	7.87131	-1.12093
AGAP029035	LSU_rRNA_eukarya	Other	Other	Other	3.39903	3.8538	-0.181161
AGAP029037	SSU_rRNA_eukarya	Other	Other	Other	7.41484	10.6299	-0.519644
AGAP029040	Metazoa_SRP	Other	Other	Other	108.982	131.192	-0.26759
AGAP029042	U4atac	Other	Other	Other	2.12348	2.30072	-0.115657
AGAP029045		Other	Other	uncharacterized protein LOC120949148	0.306104	0.213618	0.518994
AGAP029048		Other	Other	solute carrier family 12 member 4 isoform X1	2.02754	2.35985	-0.218965
AGAP029057		Other	Other	exosome complex component RRP41	0.310443	0.293022	0.0833204
AGAP029069		Other	Other	uncharacterized protein LOC120948963	0.328965	0.356018	-0.114012
AGAP029073		Other	Other	AGAP010628- partial	0.134877	0.0139109	3.27735
AGAP029114		Other	Other	AGAP012277- partial	3.39363	2.98816	0.183571
AGAP029126		Other	Other	uncharacterized protein LOC120958631	4.24692	5.45566	-0.361335
AGAP029132		Other	Other	transmembrane protease serine 9-like	3.66681	2.69571	0.443861
AGAP029187		Other	Other	mucin-2-like isoform X2	2.39405	2.52012	-0.074041
AGAP029257		Other	Other	---NA---	0.118105	0.168344	-0.511339
AGAP029263		Other	Other	zinc finger CCHC domain-containing 24-like isoform X2	56.197	55.2597	0.0242652
AGAP029276		Other	Other	hormone receptor 4-like	2.34157	3.09695	-0.40337
AGAP029287		Other	Other	trichohyalin-like isoform X1	4.29249	4.81605	-0.166036
AGAP029298		Other	Other	heat shock factor 2-binding	0.190001	0.315459	-0.731445
AGAP029299		Other	Other	serine threonine- phosphatase 2A regulatory subunit B subunit gamma-like	0.429537	0.495124	-0.205009
AGAP029317		Other	Other	exosome complex component RRP41	552.288	541.176	0.029321
AGAP029320		Other	Other	ornithine decarboxylase-like	0.243258	0.143598	0.760448
AGAP029338		Other	Other	trihelix transcription factor GT-3b	0.480142	0.428183	0.165233
AGAP029340		Other	Other	myb AA	35.2301	4.73012	2.89686
AGAP029362		Other	Other	uncharacterized protein LOC120961508	0.237072	0.280431	-0.24232
AGAP029374		Other	Other	AGAP006928- partial	0.390221	0.39888	-0.0316625
AGAP029394		Other	Other	RWD domain-containing 1	14.1431	16.2005	-0.195945
AGAP029395		Other	Other	toxin 14	14.3684	10.0175	0.520381
AGAP029402		Other	Other	uncharacterized protein LOC120955061	2.98799	2.78118	0.103478
AGAP029404		Other	Other	transcription factor grauzone-like	0.286203	0.266393	0.103484
AGAP029405		Other	Other	hypothetical protein ZHAS_00009994	0.151324	0.0798437	0.922391
AGAP029409		Other	Other	uncharacterized protein LOC120900814 isoform X1	0.391482	0.42195	-0.108127
AGAP029414		Other	Other	uncharacterized protein LOC120958667	8.97509	13.7645	-0.616955
AGAP029417		Other	Other	---NA---	3.86768	3.92418	-0.0209218
AGAP029419		Other	Other	mpv17	3.71041	3.02594	0.294192
AGAP029426		Other	Other	uncharacterized protein LOC120957383	0.420702	0.307436	0.452511
AGAP029449		Other	Other	helicase POLQ-like	0.418726	0.460933	-0.138549
AGAP029463		Other	Other	luciferin sulfotransferase-like	3.77014	2.21033	0.770357
AGAP029479		Other	Other	nuclease HARBI1 isoform X1	0.107197	0.132826	-0.309272
AGAP029481		Other	Other	regulator of cytokinesis 1-like	0.20745	0.3075	-0.56782
AGAP029537		Other	Other	inositol polyphosphate multikinase	0.239411	0.222081	0.108399
AGAP029547		Other	Other	receptor-type tyrosine- phosphatase-like N	2.17097	2.58569	-0.25221
AGAP029566		Other	Other	AGAP009986- partial	2.59915	2.3139	0.167709
AGAP029567		Other	Other	low-density lipo receptor-related 12-like	2.24042	2.61912	-0.225313
AGAP029584		Other	Other	homeotic female sterile	0.378837	0.476637	-0.331313
AGAP029586		Other	Other	neprilysin-3	2.60059	2.95928	-0.186408
AGAP029592		Other	Other	AGAP011290- partial	0.427859	0.488473	-0.191146
AGAP029597		Other	Other	F-box only 25	26.7111	26.7097	7.04186e-05
AGAP029626		Other	Other	receptor-type guanylate cyclase gcy-12 isoform X2	2.16501	3.15946	-0.545307
AGAP029694		Other	Other	DE-cadherin-like isoform X1	7.11251	7.1282	-0.00317985
AGAP029696		Other	Other	DE-cadherin-like isoform X1	21.4397	35.9772	-0.746797
AGAP029735		Other	Other	SET and MYND domain-containing 4-like	0.296231	0.314257	-0.0852227
AGAP029751	AGO2	Other	Other	AGAP011537- partial	2.65286	2.74246	-0.0479233
AGAP029761		Other	Other	zinc finger 771 isoform X1	0.293029	0.2451	0.257672
AGAP029763		Other	Other	retinol-binding pinta-like	3.82017	3.02456	0.336909
AGAP029778		Other	Other	zinc finger 37 homolog	0.425594	0.369072	0.205576
AGAP029782	St1	Other	Other	luciferin sulfotransferase-like	9.30152	3.64757	1.35053
AGAP029790		Other	Other	uncharacterized protein LOC120957504	0.120541	0.0967998	0.316442
AGAP029797		Other	Other	TIL domain polypeptide	0.0381677	0.114007	-1.5787
AGAP029826		Other	Other	AAEL003699- partial	6.70579	2.43185	1.46335
AGAP029827		Other	Other	AGAP009917- partial	5.81405	2.28159	1.3495
AGAP000011									Other	Other	branched-chain-amino-acid cytosolic	2.85076
AGAP000151									Other	Other	salivary 15	0.477779
AGAP000166									Other	Other	uncharacterized protein LOC120954381 isoform X1	3.56886
AGAP000180									Other	Other	multifunctional ADE2	3.06041
AGAP000202									Other	Other	neural Wiskott-Aldrich syndrome	0.498272
AGAP000268									Other	Other	uncharacterized protein LOC120957915	2.18705
AGAP000323									Other	Other	myosin-2 isoform X1	0.481165
AGAP000348									Other	Other	transient receptor potential	3.50022
AGAP000506								ABCG2	Other	Other	scarlet	3.11666
AGAP000521									Other	Other	nose resistant to fluoxetine 6-like	3.13722
AGAP000693								CEC1	Other	Other	CEC-A	5.16868
AGAP000732									Other	Other	synaptic vesicle glyco 2B-like	0.234594
AGAP000761								GSTT1	GST	glutathione S-transferase theta class 1 [Source:VB Community Annotation]	glutathione S-transferase theta-1	0.392313
AGAP000784									Other	Other	(Lyso)-N-acylphosphatidylethanolamine lipase-like	2.53004
AGAP000807									Other	Other	helix-loop-helix transcription factor	2.03514
AGAP000812									Other	Other	Mo25	2.01061
AGAP000834									Other	Other	UNC93	0.454095
AGAP000851									Other	Other	cytochrome c oxidase subunit mitochondrial	2.62455
AGAP000897									Other	Other	coiled-coil-helix-coiled-coil-helix domain-containing mitochondrial	2.21184
AGAP000964									Other	Other	uncharacterized protein LOC121595664	2.49397
AGAP000988								CPAP3-A1c	CP	cuticular protein [Source:VB Community Annotation]	obstructor-E-like	2.96435
AGAP001076								CYP4G16	CYP	cytochrome P450 [Source:VB Community Annotation]	cytochrome P450 4g15	2.01618
AGAP001084									Other	Other	fatty acyl- reductase CG5065	2.73703
AGAP001117								Gr37	Other	Other	gustatory receptor 2a isoform X6	3.00756
AGAP001146									Other	Other	WD repeat-containing 3	0.460804
AGAP001166									Other	Other	DNA replication complex GINS SLD5	0.49824
AGAP001198								_sake	Other	Other	chymotrypsin BI-like	0.167892
AGAP001199									Other	Other	chymotrypsin	0.366956
AGAP001218									Other	Other	tubulin alpha-1 chain	0.276755
AGAP001223									Other	Other	probable ATP-dependent RNA helicase DDX55 homolog	0.456387
AGAP001261									Other	Other	probable RNA-binding CG14230	0.460978
AGAP001312									Other	Other	succinate-- ligase [ADP GDP-forming] subunit mitochondrial	2.01655
AGAP001344									Other	Other	T-box transcription factor TBX1 isoform X2	2.27063
AGAP001377								SRPN11	Other	Other	serpin 11 non-inhibitory serine protease partial	2.24899
AGAP001468									Other	Other	patched domain-containing 3-like	2.41482
AGAP001509									Other	Other	glycine-rich cell wall structural -like	205.147
AGAP001531									Other	Other	sodium-independent sulfate anion transporter-like	2.42901
AGAP001551									Other	Other	G-patch domain and KOW motifs-containing	0.490647
AGAP001572									Other	Other	microtubule-associated tau isoform X6	2.41375
AGAP001597									Other	Other	proteoglycan 4 isoform X3	0.452779
AGAP001615									Other	Other	AAEL003495- partial	0.487374
AGAP001649									Other	Other	lysosomal acid glucosylceramidase	2.50433
AGAP001732									Other	Other	adipocyte plasma membrane-associated -like	2.38854
AGAP001744									Other	Other	cytochrome c oxidase assembly COX15 homolog	2.03877
AGAP001891									Other	Other	arrestin domain-containing 3-like isoform X2	2.30011
AGAP001965									Other	Other	sodium-coupled monocarboxylate transporter 1-like	0.39065
AGAP002020									Other	Other	NADH dehydrogenase [ubiquinone] 1 beta subcomplex subunit mitochondrial	2.12828
AGAP002052									Other	Other	mucin-5AC	0.424265
AGAP002058									Other	Other	beta-galactosidase-like isoform X2	2.01003
AGAP002075									Other	Other	dual specificity kinase Ttk	0.472003
AGAP002143									Other	Other	dynein regulatory complex 1 homolog	0.364397
AGAP002244									Other	Other	uncharacterized protein LOC120908770	2.13234
AGAP002425									Other	Other	cysteine sulfinic acid decarboxylase	2.24973
AGAP002459									Other	Other	AGAP002459-PA	3.52572
AGAP002478									Other	Other	G2 mitotic-specific cyclin-B3 isoform X1	0.499024
AGAP002526									Other	Other	small integral membrane 8	2.12045
AGAP002542								LRIM20	Other	Other	volume-regulated anion channel subunit LRRC8E-like	3.78857
AGAP002599									Other	Other	polyubiquitin-C isoform X2	2.06542
AGAP002638								ABCH1	Other	Other	ABC transporter G family member 20-like	2.08035
AGAP002658									Other	Other	small nuclear ribonucleo F	0.481461
AGAP002726								CPR9	CP	cuticular protein RR-1 family 9 [Source:VB Community Annotation]	larval cuticle A2B-like isoform X2	3.00976
AGAP002799								GNBPB3	Other	Other	3-glucan binding	5.22967
AGAP002813								CLIPD6	Other	Other	venom serine protease Bi-VSP	3.18935
AGAP002851									Other	Other	NPC intracellular cholesterol transporter 2-like	0.279276
AGAP002853									Other	Other	chemosensory A 87a	0.279592
AGAP002872									Other	Other	lipase 3-like	0.404913
AGAP002878									Other	Other	cystatin	2.35521
AGAP002899									Other	Other	transmembrane 169	0.476723
AGAP002905								OBP13	OBP	odorant-binding protein 13 [Source:VB Community Annotation]	general odorant-binding 19d-like	0.476681
AGAP002928									Other	Other	AGAP002928-PA	0.475435
AGAP002996									Other	Other	ATP-dependent Clp protease ATP-binding subunit clpX- mitochondrial	2.23991
AGAP003090									Other	Other	(E3-independent) E2 ubiquitin-conjugating enzyme UBE2O isoform X1	0.444659
AGAP003227									Other	Other	nucleoside diphosphate kinase 7	0.439606
AGAP003245									Other	Other	CLIP domain-containing serine protease 14D-like isoform X1	2.11634
AGAP003257								GSTU2	GST	glutathione S-transferase unclassified 2 [Source:VB Community Annotation]	glutathione S-transferase 1-1-like	0.285892
AGAP003286									Other	Other	abrupt-like isoform X3	0.351225
AGAP003289									Other	Other	carbonic anhydrase 7	0.477152
AGAP003350									Other	Other	phosphoenolpyruvate carboxykinase [GTP]	4.82337
AGAP003352									Other	Other	band 7 AGAP004871-like isoform X3	3.36093
AGAP003353									Other	Other	PAXIP1-associated glutamate-rich 1	0.49323
AGAP003447									Other	Other	ADP-ribosylation factor 6-interacting 4	0.416573
AGAP003487									Other	Other	THEM6	2.16421
AGAP003499									Other	Other	nose resistant to fluoxetine 6-like	2.2133
AGAP003510									Other	Other	nose resistant to fluoxetine 6-like	2.24341
AGAP003533									Other	Other	mitochondrial import inner membrane translocase subunit TIM14	2.24845
AGAP003580									Other	Other	brother of ft and tfl1	0.379936
AGAP003600									Other	Other	elongation of very long chain fatty acids	2.47151
AGAP003606									Other	Other	fatty acyl- reductase CG8306	3.1379
AGAP003697									Other	Other	UDP-N-acetylglucosamine transferase subunit ALG13 homolog	112.235
AGAP003704									Other	Other	protoporphyrinogen oxidase	0.460218
AGAP003733									Other	Other	alpha-tocopherol transfer -like	2.15146
AGAP003742									Other	Other	regulator of chromosome condensation	0.45642
AGAP003744									Other	Other	E3 ubiquitin- ligase RNF220-like	0.49387
AGAP003774									Other	Other	AGAP003774-PA	3.75091
AGAP003878									Other	Other	leucine-rich repeat-containing G- coupled receptor 4-like	2.27532
AGAP003926									Other	Other	glutamyl aminopeptidase-like	0.171203
AGAP003930									Other	Other	AGAP003930-PA	2.09308
AGAP003960									Other	Other	CLIP domain-containing serine protease B15-like	2.04794
AGAP003992									Other	Other	nucleolar 6	0.468752
AGAP003995									Other	Other	myogenesis-regulating glycosidase-like	2.12762
AGAP004036								HPX7	Other	Other	chorion peroxidase-like	0.477822
AGAP004115									Other	Other	cystinosin homolog isoform X1	6.24154
AGAP004128								Osi8	Other	Other	AAEL004275- partial	82.9667
AGAP004170									Other	Other	uncharacterized protein LOC120949487	2.58786
AGAP004248								GPXH3	Other	Other	glutathione peroxidase-like	0.425752
AGAP004259									Other	Other	zinc finger 239-like	0.443137
AGAP004267									Other	Other	O-glucosyltransferase rumi homolog	0.470843
AGAP004358									Other	Other	alkyldihydroxyacetonephosphate synthase	2.63103
AGAP004399								Pgm	Other	Other	phosphoglycerate mutase 2-like isoform X1	2.10781
AGAP004400									Other	Other	Cytochrome oxidase c subunit VIII-containing	2.31675
AGAP004402									Other	Other	vesicular glutamate transporter 3 isoform X1	2.12985
AGAP004444									Other	Other	AGAP004444- partial	8.54825
AGAP004543									Other	Other	C3orf33 homolog	2.56955
AGAP004563								ANCE9	Other	Other	angiotensin-converting enzyme-like	0.455947
AGAP004678									Other	Other	box C D snoRNA 1	0.495182
AGAP004695									Other	Other	multivesicular body subunit 12A	3.10801
AGAP004719								CLIPC9	Other	Other	serine protease persephone	2.75427
AGAP004731									Other	Other	phospholipase A2 hemilipin-like isoform X1	0.416071
AGAP004790									Other	Other	ATP synthase membrane subunit mitochondrial-like	2.7922
AGAP004794									Other	Other	lipase member H-A-like	2.04487
AGAP004802									Other	Other	4-hydroxyphenylpyruvate dioxygenase	3.5972
AGAP004814									Other	Other	AGAP012528- partial	5.85861
AGAP004816									Other	Other	glycosylphosphatidylinositol anchor biosynthesis 11	7.57557
AGAP004847								SCRB7	Other	Other	platelet glyco 4 isoform X1	2.53078
AGAP004917									Other	Other	microfibril-associated glyco 4-like	4.77706
AGAP004935									Other	Other	AGAP004935- partial	3.39658
AGAP004955									Other	Other	mitochondrial assembly of ribosomal large subunit 1	2.06782
AGAP004964									Other	Other	AGAP012902- partial	0.487383
AGAP005106									Other	Other	E3 SUMO- ligase ZBED1-like isoform X1	0.479984
AGAP005241									Other	Other	isoform A	3.07962
AGAP005271									Other	Other	E3 ubiquitin- ligase FANCL	0.465326
AGAP005289									Other	Other	growth differentiation factor 8-like	0.355463
AGAP005293									Other	Other	tubulin beta chain-like isoform X2	2.39949
AGAP005313									Other	Other	simila to CG34115	2.2925
AGAP005335								CTL4	Other	Other	CTL4	2.19884
AGAP005340									Other	Other	histone chaperone ASF1-like	2.1576
AGAP005600									Other	Other	facilitated trehalose transporter Tret1-2 homolog	3.14409
AGAP005601									Other	Other	AGAP005601-PA	0.495237
AGAP005639								ABCB2	Other	Other	multidrug resistance homolog 49	3.28379
AGAP005693								LRIM17	Other	Other	partial	2.58508
AGAP005732									Other	Other	augmin complex subunit dgt5	0.479553
AGAP005783									Other	Other	AGAP005783-PA	0.340297
AGAP005800									Other	Other	DNA replication licensing factor Mcm7	0.472521
AGAP005822									Other	Other	kDa salivary	2.85511
AGAP005834								COEJHE2E	COE	carboxylesterase [Source:VB Community Annotation]	venom carboxylesterase-6-like	0.364813
AGAP005843									Other	Other	AGAP005843-PA	0.489043
AGAP005888									Other	Other	urease accessory -like	2.30796
AGAP005890									Other	Other	bifunctional endo-1,4-beta-xylanase -like isoform X1	3.17641
AGAP005936								Pym	Other	Other	partner of Y14 and mago	0.42776
AGAP005982									Other	Other	rhythmically expressed gene 5	2.45656
AGAP006024									Other	Other	AGAP006024-PA	0.448044
AGAP006048								CYP4J5	CYP	cytochrome P450 [Source:VB Community Annotation]	cytochrome P450 4C1-like	0.486395
AGAP006049								CYP4J10	CYP	cytochrome P450 [Source:VB Community Annotation]	probable cytochrome P450 4ac1	0.455998
AGAP006074								Obp71	OBP	odorant-binding protein 71 [Source:VB Community Annotation]	general odorant-binding 67-like	0.482803
AGAP006075								OBP49	OBP	odorant-binding protein 49 [Source:VB Community Annotation]	odorant-binding 49	0.287739
AGAP006160									Other	Other	deubiquitinase OTUD6B	0.499532
AGAP006191								Cht24	Other	Other	chitinase-3 1	4.04926
AGAP006192									Other	Other	uncharacterized protein LOC121594912	2.0477
AGAP006196									Other	Other	AGAP006196-PA	41.3231
AGAP006205									Other	Other	nuclear valosin-containing -like isoform X1	0.454474
AGAP006234									Other	Other	SHQ1 homolog	0.428785
AGAP006342								PGRPS3	Other	Other	peptidoglycan recognition 2 short class	2.75139
AGAP006343								PGRPS2	Other	Other	peptidoglycan recognition 2 short class	6.02765
AGAP006348								LRIM1	Other	Other	partial	2.72018
AGAP006369								CPR144	CP	cuticular protein RR-2 family 144 [Source:VB Community Annotation]	uncharacterized PE-PGRS family PE_PGRS54-like	0.376778
AGAP006410									Other	Other	one cut domain family member 3 isoform X1	2.96114
AGAP006421								A5R1	Other	Other	partial	0.241109
AGAP006425									Other	Other	myrosinase 1-like	5.59526
AGAP006433									Other	Other	probable chitinase 10	0.0507819
AGAP006434									Other	Other	chitinase partial	0.0659472
AGAP006438									Other	Other	AGAP006438-PA	0.45038
AGAP006457									Other	Other	modifier of mdg4	0.488024
AGAP006501									Other	Other	probable serine threonine- kinase fhkB isoform X2	3.61226
AGAP006505									Other	Other	sg2a salivary	264.394
AGAP006508									Other	Other	calcium-binding mitochondrial carrier S -2 isoform X1	2.07347
AGAP006531									Other	Other	probable deoxyhypusine synthase	0.47631
AGAP006618									Other	Other	AGAP006618-PA	0.422545
AGAP006619									Other	Other	FAM207A	0.472122
AGAP006620									Other	Other	telomere length and silencing 1 homolog	0.458691
AGAP006661									Other	Other	kinetochore NDC80 homolog	2.15484
AGAP006710								CHYM2	Other	Other	ame: Full=Chymotrypsin-2 ame: Full= hym2 Flags: Precursor	0.448675
AGAP006725								COEAE3H	COE	carboxylesterase alpha esterase [Source:VB Community Annotation]	cholinesterase 1-like	0.404816
AGAP006743									Other	Other	microfibril-associated glyco 4-like	10.8531
AGAP006745									Other	Other	ninjurin a	2.83208
AGAP006761									Other	Other	gram-negative bacteria-binding 1	2.20347
AGAP006763									Other	Other	ARL14 effector	0.478716
AGAP006793									Other	Other	mucin-like peritrophin	0.286569
AGAP006803									Other	Other	kinesin KIF18A	0.469283
AGAP006829								CPR59	CP	cuticular protein RR-1 family 59 [Source:VB Community Annotation]	pupal cuticle	3.31729
AGAP006910								SRPN3	Other	Other	serpin 3 inhibitory serine protease partial	2.14415
AGAP006926									Other	Other	alcohol dehydrogenase 1-like	0.453696
AGAP006954								CLIPA10	Other	Other	uncharacterized protein LOC120950465 isoform X2	4.76083
AGAP006959									Other	Other	heat shock 83	2.80801
AGAP006988									Other	Other	tyrosine- kinase transmembrane receptor Ror2	0.480577
AGAP006997								Aats-ala-m	Other	Other	alanine--tRNA mitochondrial	0.456234
AGAP007054									Other	Other	I m not dead yet-like	3.06159
AGAP007075									Other	Other	regulator of hypoxia-inducible factor 1-like	2.32076
AGAP007116									Other	Other	microtubule-associated Jupiter	0.496923
AGAP007170									Other	Other	helicase SWR1-like	4.22647
AGAP007202									Other	Other	AGAP007202-PA	0.49014
AGAP007216									Other	Other	DE-cadherin-like	2.04819
AGAP007324									Other	Other	anaphase-promoting complex subunit 15	0.459226
AGAP007347								LYSC1	Other	Other	lysozyme c-1-like	2.71122
AGAP007401									Other	Other	AGAP007401- partial	0.443869
AGAP007457									Other	Other	reticulon-4 receptor-like 2	0.223155
AGAP007473									Other	Other	46 kDa FK506-binding nuclear	0.496487
AGAP007497								CuSOD1	Other	Other	superoxide dismutase [Cu-Zn]	0.4186
AGAP007498								IR75k	Other	Other	glutamate receptor kainate 3-like	0.372436
AGAP007502									Other	Other	kinesin Klp61F	0.408051
AGAP007537									Other	Other	AGAP007537- partial	2.10761
AGAP007552									Other	Other	leucine-rich melanocyte differentiation-associated -like isoform X1	0.354856
AGAP007607									Other	Other	RRNAD1 isoform X1	0.482396
AGAP007612									Other	Other	major surface trophozoite antigen 11-like isoform X2	2.05365
AGAP007621									Other	Other	cytochrome c oxidase subunit mitochondrial-like	2.11451
AGAP007635									Other	Other	60S ribosomal L7	0.460396
AGAP007651									Other	Other	growth arrest and DNA damage-inducible GADD45 alpha	6.72255
AGAP007672									Other	Other	pancreatic triacylglycerol lipase-like	3.28823
AGAP007780									Other	Other	NADH dehydrogenase [ubiquinone] 1 beta subcomplex subunit 10	2.05987
AGAP007809								AP7862	Other	Other	probable aminopeptidase NPEPL1	0.477152
AGAP007837									Other	Other	sodium-coupled monocarboxylate transporter 1-like	0.427109
AGAP007922									Other	Other	COX assembly mitochondrial homolog	2.49329
AGAP007945									Other	Other	sodium channel Nach	2.08878
AGAP008004									Other	Other	cE5 partial	2.02791
AGAP008019								CYP12F3	CYP	cytochrome P450 [Source:VB Community Annotation]	cytochrome P450 CYP12A2-like	3.00107
AGAP008051								SAP1	Other	Other	ejaculatory bulb-specific 3-like	2.05916
AGAP008052								SAP2	Other	Other	ejaculatory bulb-specific 3-like	3.1457
AGAP008153									Other	Other	FHA domain-containing DDL	0.480376
AGAP008214								CYP6M4	CYP	cytochrome P450 [Source:VB Community Annotation]	cytochrome P450 partial	0.488867
AGAP008215								SG7b	SGP	salivary gland protein 7-like [Source:VB Community Annotation]	gSG7 salivary	0.477143
AGAP008219								CYP6Z1	CYP	cytochrome P450 [Source:VB Community Annotation]	cytochrome P450 6d3-like	2.05163
AGAP008246									Other	Other	gamma-butyrobetaine dioxygenase-like	10.6881
AGAP008285									Other	Other	beta-1,4-galactosyltransferase 2-like	0.486527
AGAP008290								TRYP6	Other	Other	trypsin-related protease	0.192327
AGAP008291								TRYP5	Other	Other	trypsin-related protease	0.233538
AGAP008299									Other	Other	AGAP008299- partial	2.14287
AGAP008302									Other	Other	thyrostimulin beta-5 subunit	2.14591
AGAP008304									Other	Other	cGMP-dependent 3 ,5 -cyclic phosphodiesterase	2.479
AGAP008363									Other	Other	cytochrome b5-like	2.22847
AGAP008370									Other	Other	zinc carboxypeptidase-like	0.435876
AGAP008403									Other	Other	AGAP008403- partial	2.45985
AGAP008438									Other	Other	spidroin-2-like	2.0001
AGAP008483									Other	Other	zinc finger with KRAB and SCAN domains 2-like	0.384067
AGAP008484									Other	Other	tRNA-dihydrouridine(16 17) synthase [NAD(P)(+)]-like	0.339945
AGAP008495									Other	Other	bis(5 -nucleosyl)-tetraphosphatase [asymmetrical]	2.07552
AGAP008521									Other	Other	low density lipo receptor adapter 1-like	2.30604
AGAP008547									Other	Other	#NAME?	0.126925
AGAP008550									Other	Other	polycomb EED	0.331488
AGAP008716									Other	Other	septin interacting	0.376427
AGAP008725									Other	Other	intraflagellar transport 52 homolog	0.314699
AGAP008758									Other	Other	AGAP008758- partial	2.16219
AGAP008817								CPLCP3	CP	cuticular protein (putative) CPLCP3 [Source:VB Community Annotation]	skin secretory xP2	31.0251
AGAP008835								CLIPC1	Other	Other	venom protease-like	3.81625
AGAP008848									Other	Other	guanylate cyclase 32E isoform X2	2.51599
AGAP008851									Other	Other	E3 ubiquitin- ligase MIB2	2.60135
AGAP008852									Other	Other	AGAP008852- partial	2.13416
AGAP008861									Other	Other	serine protease	0.414699
AGAP008871								GPRFZ4	Other	Other	frizzled-4	2.05139
AGAP008882									Other	Other	U3 small nucleolar ribonucleo MPP10	0.498875
AGAP008908									Other	Other	actin-related 2 3 complex subunit 1A-B	2.15022
AGAP008951									Other	Other	PIN2 TERF1-interacting telomerase inhibitor 1 isoform X1	0.427045
AGAP008961									Other	Other	maltase 2-like	0.35383
AGAP008963									Other	Other	maltase 2-like	0.388875
AGAP009053								LL3	Other	Other	lipopolysaccharide-induced tumor necrosis factor-alpha factor homolog	2.10161
AGAP009098									Other	Other	annulin-like	2.01782
AGAP009100									Other	Other	annulin isoform X1	3.31379
AGAP009107									Other	Other	AGAP009107-PA	2.33474
AGAP009110									Other	Other	AGAP009110-PA	3.02054
AGAP009145									Other	Other	AGAP009145- partial	3.20104
AGAP009151									Other	Other	AGAP009151- partial	0.453051
AGAP009193								GSTE4	GST	glutathione S-transferase epsilon class 4 [Source:VB Community Annotation]	glutathione-S-transferase E4	2.58866
AGAP009211									Other	Other	melanization protease 1-like	8.71966
AGAP009213								SRPN16	Other	Other	serpin 16 inhibitory serine protease partial	4.25123
AGAP009215								CLIPB18	Other	Other	serine protease grass-like	10.534
AGAP009220									Other	Other	CLIP domain-containing serine protease 2-like	5.64256
AGAP009365									Other	Other	retinaldehyde-binding 1-like	0.16643
AGAP009374								CYP9M1	CYP	cytochrome P450 [Source:VB Community Annotation]	probable cytochrome P450 9f2	2.00294
AGAP009379									Other	Other	retinaldehyde-binding 1-like	0.491424
AGAP009436									Other	Other	probable serine hydrolase	2.36759
AGAP009458									Other	Other	methyltransferase N6AMT1	0.493238
AGAP009460									Other	Other	stress-activated kinase JNK-like	3.03681
AGAP009467								ABCG16	Other	Other	ATP-binding cassette sub-family G member 4-like	2.0763
AGAP009473									SGP	salivary secreted mucin 3 [Source:VB Community Annotation]	AGAP009473- partial	2.20779
AGAP009589									Other	Other	inositol-trisphosphate 3-kinase A isoform X1	2.56533
AGAP009602									Other	Other	AGAP009602- partial	2.00942
AGAP009634									Other	Other	glycine-rich cell wall structural -like	2.13937
AGAP009695									Other	Other	lysosomal thioesterase PPT2 homolog	0.49537
AGAP009743									Other	Other	ribonuclease mitochondrial	0.451959
AGAP009754								ANCE4	Other	Other	angiotensin-converting enzyme-like	21.834
AGAP009766									Other	Other	amyloid-beta A4	3.45336
AGAP009830									Other	Other	peritrophin-1-like	0.362549
AGAP009849									Other	Other	CLIP domain-containing serine protease B15-like	3.06862
AGAP009959									Other	Other	tubulin glycylase 3B	0.380368
AGAP010196								CTLGA1	Other	Other	uncharacterized protein LOC121596685 isoform X1	2.88323
AGAP010225									Other	Other	ER lumen -retaining receptor	3.36829
AGAP010263									Other	Other	thyroid adenoma-associated homolog	0.449382
AGAP010280									Other	Other	yellow	2.04853
AGAP010311									Other	Other	farnesol dehydrogenase-like	2.21806
AGAP010337									Other	Other	cytochrome b-c1 complex subunit 8	2.3992
AGAP010350									Other	Other	AGAP010350- partial	4.56793
AGAP010385									Other	Other	proline-rich receptor kinase PERK6 isoform X2	2.77037
AGAP010387									Other	Other	serine--pyruvate mitochondrial-like isoform X2	0.345266
AGAP010398									Other	Other	senecionine N-oxygenase	17.7319
AGAP010415									Other	Other	AGAP010662- partial	2.10304
AGAP010421									Other	Other	pyruvate dehydrogenase E1 component subunit mitochondrial	2.10545
AGAP010502									Other	Other	AGAP010502-PA	0.391203
AGAP010530								CLIPE4	Other	Other	AGAP010528- partial	2.55204
AGAP010534									Other	Other	AGAP010534- partial	2.31616
AGAP010600								ILP2	Other	Other	insulin-like peptide 2 precursor	2.31541
AGAP010721									Other	Other	cysteine-rich PDZ-binding	0.484572
AGAP010730									Other	Other	phenoloxidase-activating factor 2-like	2.41752
AGAP010830								TEP9	Other	Other	thioester-containing partial	7.4924
AGAP010855									Other	Other	proton-associated sugar transporter A-like	2.82677
AGAP010869									Other	Other	fibrinogen A	192.999
AGAP010928									Other	Other	tetratricopeptide repeat 36 homolog	2.2742
AGAP010930									Other	Other	AGAP010930- partial	2.00685
AGAP010934									Other	Other	AGAP010934-PA	2.3574
AGAP011037									Other	Other	proline-rich 36-like	2.33391
AGAP011045									Other	Other	ribonuclease p mrp subunit	2.44557
AGAP011053									Other	Other	1,5-anhydro-D-fructose reductase-like	2.51224
AGAP011117								LRIM19	Other	Other	septation initiation network scaffold cdc11-like	2.07515
AGAP011197									Other	Other	partial	8.90506
AGAP011230									Other	Other	microfibril-associated glyco 4-like	16.2059
AGAP011319									Other	Other	pacifastin-like protease inhibitor cvp4	2.29295
AGAP011327									Other	Other	ribosomal RNA-processing 8	0.498505
AGAP011368								OBP57	OBP	odorant-binding protein 57 [Source:VB Community Annotation]	odorant-binding OBP14426	0.440188
AGAP011369									Other	Other	AGAP011369- partial	2.61443
AGAP011432									Other	Other	serine protease easter-like	2.93945
AGAP011442									Other	Other	retinoid-inducible serine carboxypeptidase-like	0.140047
AGAP011462									Other	Other	tetratricopeptide repeat 25 isoform X2	0.328268
AGAP011478									Other	Other	apolipo D-like	2.32522
AGAP011484									Other	Other	AGAP011484-PA	2.34723
AGAP011532									Other	Other	septin-2	2.21072
AGAP011588									Other	Other	chorion class high-cysteine HCA 12-like	4.03942
AGAP011590									Other	Other	trypsin beta-like	0.4509
AGAP011604									Other	Other	homeotic ocelliless-like	2.01234
AGAP011620									Other	Other	collagen alpha-1(I) chain-like	0.425887
AGAP011648									Other	Other	tyrosine kinase receptor Cad96Ca-like	2.27757
AGAP011666									Other	Other	AGAP011666- partial	4.08145
AGAP011667									Other	Other	AGAP011666- partial	3.13891
AGAP011684									Other	Other	AH receptor-interacting	2.34371
AGAP011749									Other	Other	AGAP011749-PA	2.07388
AGAP011781								CLIPA12	Other	Other	phenoloxidase-activating factor 2-like	2.27469
AGAP011787								CLIPA5	Other	Other	phenoloxidase-activating factor 2-like	2.86018
AGAP011788								CLIPA14	Other	Other	phenoloxidase-activating factor 2-like	2.64497
AGAP011791								CLIPA1	Other	Other	CLIPA1 partial	2.12216
AGAP011816									Other	Other	LYR motif-containing 2	2.04291
AGAP011831									Other	Other	H ACA ribonucleo complex non-core subunit NAF1	0.395523
AGAP011858									Other	Other	zinc finger HIT domain-containing 3	0.473728
AGAP011937									Other	Other	chitin deacetylase 1 isoform X2	2.45693
AGAP011958									Other	Other	regulator of microtubule dynamics 1-like	3.72611
AGAP012004									Other	Other	nucleoporin Gle1	5.79715
AGAP012029									Other	Other	POC1 centriolar homolog	0.434038
AGAP012044									Other	Other	DNA polymerase interacting tetratricopeptide repeat- of 47 kDa	0.454292
AGAP012049									Other	Other	CCR4-NOT transcription complex subunit 9	60.6154
AGAP012076									Other	Other	bone morphogenetic 6	2.13914
AGAP012119									Other	Other	ubiquitin carboxyl-terminal hydrolase nonstop	0.436248
AGAP012124									Other	Other	gametocyte-specific factor 1 homolog	0.475636
AGAP012196									Other	Other	histone	18.3479
AGAP012199									Other	Other	histone H2B	8.98045
AGAP012217									Other	Other	sterol O-acyltransferase 1-like	2.0956
AGAP012235									Other	Other	probable prefoldin subunit 6	2.05369
AGAP012247									Other	Other	phosphoserine phosphatase isoform X2	4.18996
AGAP012316									Other	Other	uncharacterized protein LOC120959272	2.06441
AGAP012331								OBP29	OBP	odorant-binding protein 29 [Source:VB Community Annotation]	odorant-binding partial	0.244906
AGAP012344									Other	Other	UNC93	2.65461
AGAP012356								CPLCP27	CP	cuticular protein (putative) CPLCP27 [Source:VB Community Annotation]	zinc finger 512B-like	233.066
AGAP012392									Other	Other	MAPK regulated corepressor interacting 2	2.11412
AGAP012395									Other	Other	peptide methionine sulfoxide reductase	0.496453
AGAP012436									Other	Other	AGAP012436- partial	0.460216
AGAP012474									Other	Other	AP-1 complex subunit gamma-1 isoform X1	2.0996
AGAP012478									Other	Other	Shroom isoform X1	0.404938
AGAP012507									Other	Other	monocarboxylate transporter 12	2.04299
AGAP012515								ATPsynF	Other	Other	ATP synthase subunit mitochondrial	2.8139
AGAP012539									Other	Other	fibrinogen C domain-containing 1-like	791.599
AGAP012608									Other	Other	proteasome subunit beta type-4	0.477702
AGAP012611									Other	Other	translation initiation factor eIF-2B subunit alpha	48.7491
AGAP012621									Other	Other	PXMP2 4 family 4-like	3.58581
AGAP012647									Other	Other	luciferin sulfotransferase-like	3.7454
AGAP012695									Other	Other	respirasome Complex Assembly Factor 1	33.306
AGAP012697									Other	Other	luciferin sulfotransferase-like	2.74724
AGAP012761									Other	Other	synaptic vesicle glyco 2B-like	0.265866
AGAP012787									Other	Other	glycerol kinase	17.3398
AGAP012793									Other	Other	beclin-1	258.77
AGAP012823									Other	Other	NADH dehydrogenase [ubiquinone] 1 alpha subcomplex subunit 2	2.07267
AGAP012831									Other	Other	staphylococcal nuclease domain-containing 1	0.0675845
AGAP012841									Other	Other	neutral ceramidase	3.0134
AGAP012847									Other	Other	autophagy 12-like	34.4567
AGAP012850									Other	Other	probable cytochrome P450 9f2	17.7217
AGAP012902									Other	Other	AGAP012902- partial	3.33005
AGAP012910									Other	Other	ribonuclease p mrp subunit	2.22918
AGAP012946									Other	Other	serine protease snake-like	2.22464
AGAP013066									Other	Other	uncharacterized protein LOC120898207	4.18182
AGAP013078									Other	Other	carboxypeptidase Q-like	0.429233
AGAP013089									Other	Other	venom protease-like	3.99474
AGAP013106									Other	Other	NPC intracellular cholesterol transporter 2 homolog a-like	2.04127
AGAP013184								CLIPB36	Other	Other	CLIP domain-containing serine protease 2-like	2.59564
AGAP013188								APN4	Other	Other	membrane alanyl aminopeptidase-like	0.417993
AGAP013202									Other	Other	cell wall DAN4-like	0.427162
AGAP013274									Other	Other	probable low-specificity L-threonine aldolase 2	23.6559
AGAP013311									Other	Other	AGAP013311-PA	0.48025
AGAP013329									Other	Other	AGAP013329-PA	0.400593
AGAP013348									Other	Other	glycine-rich cell wall structural -like	2.36283
AGAP013490								CYP4H24	CYP	cytochrome P450 [Source:VB Community Annotation]	cytochrome P450 4d2-like	0.459835
AGAP013493									Other	Other	AGAP013493-PA	4.02464
AGAP013506								UPD3A	Other	Other	AGAP013506- partial	5.10297
AGAP013555								U3	Other	Other	Other	3.85292
AGAP013587								U1	Other	Other	Other	0.428929
AGAP013717									Other	Other	---NA---	5.3884
AGAP013720									Other	Other	zinc finger BED domain-containing 1-like	0.477414
AGAP028032									Other	Other	neuronal acetylcholine receptor subunit non-alpha-3-like	10.9258
AGAP028034									Other	Other	histone H1-like	2.77994
AGAP028053									Other	Other	uncharacterized protein LOC118510303	0.44078
AGAP028055									Other	Other	UDP-glucosyltransferase 2-like	2.54874
AGAP028360								ND2	Other	Other	NADH dehydrogenase subunit 2	0.28804
AGAP028371								COX3	Other	Other	cytochrome c oxidase subunit III	2.49035
AGAP028374								tRNA-Arg	Other	Other	Other	5.09584
AGAP028422									Other	Other	exocyst complex component 5-like	3.51429
AGAP028436									Other	Other	nuclear pore complex DDB_G0274915-like	0.0958613
AGAP028446									Other	Other	hypothetical protein ZHAS_00003138	2.23392
AGAP028470									Other	Other	uncharacterized protein LOC120952662	2.91609
AGAP028479									Other	Other	uncharacterized protein LOC120952570	2.56489
AGAP028512									Other	Other	integumentary mucin -like	0.475346
AGAP028522									Other	Other	charlatan isoform X1	0.44077
AGAP028555									Other	Other	ABC transporter	0.425952
AGAP028597									Other	Other	Usher syndrome type-1G homolog	3.08633
AGAP028615									Other	Other	sodium-dependent nutrient amino acid transporter 1-like	6.64278
AGAP028625									Other	Other	zinc finger 90-like	0.481429
AGAP028646								ANCE3	Other	Other	angiotensin-converting enzyme-like isoform X2	3.7473
AGAP028648									Other	Other	proton-coupled amino acid transporter CG1139	2.575
AGAP028649									Other	Other	dual oxidase maturation factor 1	0.497942
AGAP028674									Other	Other	zinc finger 37 homolog	0.458802
AGAP028681									Other	Other	zinc finger 121-like	0.499644
AGAP028696								COE09895	COE	carboxylesterase [Source:VB Community Annotation]	esterase E4-like	3.01499
AGAP028725								SPCLIP1	Other	Other	CLIP domain-containing serine protease 14D-like	2.05768
AGAP028766								aga-mir-317	Other	Other	Other	2.28738
AGAP028799								LSU_rRNA_eukarya	Other	Other	Other	7.33709
AGAP028811								5_8S_rRNA	Other	Other	Other	6.95488
AGAP028822								5_8S_rRNA	Other	Other	Other	12.2657
AGAP028869								SSU_rRNA_eukarya	Other	Other	Other	8.16171
AGAP028883								LSU_rRNA_eukarya	Other	Other	Other	3.07663
AGAP028887								LSU_rRNA_eukarya	Other	Other	Other	7.25865
AGAP028900								LSU_rRNA_eukarya	Other	Other	Other	4.2335
AGAP028903								LSU_rRNA_eukarya	Other	Other	Other	3.93607
AGAP028914								SSU_rRNA_eukarya	Other	Other	Other	6.54462
AGAP028917								LSU_rRNA_eukarya	Other	Other	Other	15.2755
AGAP028925								LSU_rRNA_eukarya	Other	Other	Other	2.52736
AGAP028928								5_8S_rRNA	Other	Other	Other	8.47016
AGAP028936								SSU_rRNA_eukarya	Other	Other	Other	241.103
AGAP028953								LSU_rRNA_eukarya	Other	Other	Other	2.71193
AGAP028963								LSU_rRNA_eukarya	Other	Other	Other	4.51219
AGAP028968								5_8S_rRNA	Other	Other	Other	3.13991
AGAP028969								5_8S_rRNA	Other	Other	Other	13.2259
AGAP028972								LSU_rRNA_eukarya	Other	Other	Other	2.36896
AGAP028978								SSU_rRNA_eukarya	Other	Other	Other	4.159
AGAP028992								LSU_rRNA_eukarya	Other	Other	Other	12.1516
AGAP029032								5_8S_rRNA	Other	Other	Other	8.18446
AGAP029066									Other	Other	---NA---	0.37309
AGAP029074									Other	Other	AGAP012020- partial	3.5785
AGAP029224									Other	Other	BTB POZ domain-containing 2-like	27.4177
AGAP029252									Other	Other	uncharacterized protein LOC120903309	2.07056
AGAP029259									Other	Other	myosin-1B-like isoform X1	49.6685
AGAP029279									Other	Other	transient receptor potential cation channel painless-like	15.1942
AGAP029285									Other	Other	uncharacterized protein LOC120957783	3.72994
AGAP029286									Other	Other	phenoloxidase-activating factor 2-like	2.85812
AGAP029319									Other	Other	fibrinogen A	12.0207
AGAP029326									Other	Other	fibrinogen A	6.38923
AGAP029334									Other	Other	uncharacterized protein LOC120959316	2.11143
AGAP029343									Other	Other	hypothetical protein AND_004934	2.86112
AGAP029349									Other	Other	uncharacterized protein LOC121594462	4.41828
AGAP029383									Other	Other	pyruvate kinase-like isoform X1	0.398679
AGAP029408									Other	Other	ribonuclease P subunit p30	0.409918
AGAP029411									Other	Other	uncharacterized protein LOC120902212	0.493352
AGAP029526									Other	Other	C-type lectin domain family 4 member F isoform X4	0.427763
AGAP029533									Other	Other	glycerophosphocholine phosphodiesterase GPCPD1 isoform X1	2.31966
AGAP029559								CTLMA6	Other	Other	collectin-10 isoform X1	3.36582
AGAP029591									Other	Other	sodium-dependent nutrient amino acid transporter 1-like isoform X1	4.45415
AGAP029605									Other	Other	epidermal cell surface receptor isoform X3	2.14957
AGAP029689									Other	Other	tRNA (guanine(37)-N1)-methyltransferase	0.435235
AGAP029693									Other	Other	DE-cadherin-like isoform X1	21.2813
AGAP029695									Other	Other	DE-cadherin-like isoform X1	6.61959
AGAP029699									Other	Other	zinc finger 271-like	0.401488
AGAP029720									Other	Other	proton-coupled amino acid transporter pathetic	0.41718
AGAP029780									Other	Other	polypeptide N-acetylgalactosaminyltransferase 9	2.13403
AGAP029785								St4	Other	Other	luciferin sulfotransferase-like	3.68364

## Sheet: BP_KIS & BU_KIS (RS-CS)
Additional file 7: Differentially expressed between R-S and C-S comparisons
	Genes that overlap R-S and C-S							Gene presents in R-S but not in C-S
Gene	Gene Name or Symbol	Gene_v	Gene_products	Description	FC (BP_KIS)	FC (BU_KIS)	Difference between R_S and C_S	Gene Name or Symbol	Gene_v	Gene_products	Description	FC (BP_KIS)
AGAP000037		Other	Other	low-density lipo receptor-related 4 isoform X1	3.80975	2.35287	0.695273
AGAP000039		Other	Other	gamma-aminobutyric acid receptor subunit alpha-6	2.03857	2.06259	-0.0168991
AGAP000047	CPR130	CP	cuticular protein RR-2 family 130 [Source:VB Community Annotation]	histidine-rich PFHRP-II	13.0319	15.3589	-0.237022
AGAP000075		Other	Other	proton channel c-like isoform X1	2.45823	2.23354	0.138283
AGAP000079		Other	Other	T family of potassium channels 7	3.6507	3.01209	0.277411
AGAP000113		Other	Other	AGAP000113- partial	2.80158	2.62914	0.09165
AGAP000128		Other	Other	synaptic vesicle glyco 2C-like	2.88302	2.45231	0.23344
AGAP000170		Other	Other	NADH-quinone oxidoreductase subunit B 2-like	2.74976	2.84195	-0.0475742
AGAP000184		Other	Other	NADP-dependent malic enzyme isoform X2	0.376068	0.453075	-0.268755
AGAP000188		Other	Other	uridine phosphorylase 1 isoform X2	3.13487	3.95244	-0.334339
AGAP000192	CYP4C26	CYP	cytochrome P450 [Source:VB Community Annotation]	cytochrome P450 4c3-like	0.116474	0.303709	-1.38268
AGAP000204		Other	Other	AGAP000204-PA	2.13662	2.3841	-0.158117
AGAP000246		Other	Other	clusterin-associated 1	2.58517	2.20629	0.228638
AGAP000253		Other	Other	solute carrier family 25 member 35-like	2.56695	2.69279	-0.0690475
AGAP000260	ATPsynepsilon	Other	Other	stunted-like isoform X1	2.9657	2.45138	0.274777
AGAP000268		Other	Other	uncharacterized protein LOC120957915	2.77152	3.04345	-0.135031
AGAP000344	CPR127	CP	cuticular protein RR-1 family 127 [Source:VB Community Annotation]	pupal cuticle 27-like	4.14786	4.20646	-0.0202397
AGAP000356		Other	Other	antigen 5 like allergen Cul n 1-like	7.9317	4.79245	0.726868
AGAP000366		Other	Other	keratin-associated 5-1-like	2.58347	2.45258	0.0750083
AGAP000367		Other	Other	glyoxalase domain-containing 4	2.4355	2.09185	0.219437
AGAP000461		Other	Other	teneurin-a isoform X1	2.50574	2.14764	0.222485
AGAP000468		Other	Other	mucin-2-like isoform X1	2.43837	2.0592	0.243829
AGAP000476		Other	Other	xaa-Pro aminopeptidase -like	2.73536	3.3684	-0.300333
AGAP000495		Other	Other	SUMO-conjugating enzyme UBC9-B	0.321768	0.311598	0.0463344
AGAP000497		Other	Other	L-type lectin-domain containing receptor kinase	0.496375	0.43979	0.174616
AGAP000521		Other	Other	nose resistant to fluoxetine 6-like	2.00093	2.382	-0.251503
AGAP000523	ATPsynC	Other	Other	ATP synthase lipid-binding mitochondrial	2.65852	2.16297	0.297608
AGAP000571	CLIPC5	Other	Other	serine protease persephone-like	0.394931	0.352878	0.162429
AGAP000595		Other	Other	lysophosphatidylcholine acyltransferase isoform X1	2.33348	2.55228	-0.129303
AGAP000618		Other	Other	succinate dehydrogenase [ubiquinone] cytochrome b small mitochondrial	3.14953	3.14044	0.00417204
AGAP000629		Other	Other	nose resistant to fluoxetine 6	2.40762	3.22577	-0.422034
AGAP000669		Other	Other	uncharacterized protein LOC120905909	3.63543	3.24595	0.163487
AGAP000695		Other	Other	isoform A	0.405221	0.420991	-0.0550783
AGAP000718		Other	Other	monocarboxylate transporter	3.55527	2.73422	0.37883
AGAP000743		Other	Other	histone-lysine N-methyltransferase EHMT2-like	2.20679	2.36527	-0.100053
AGAP000772		Other	Other	AGAP000772-PA	0.174727	0.17851	-0.030902
AGAP000794		Other	Other	NADH-ubiquinone oxidoreductase 49 kDa subunit-like	2.69325	2.77439	-0.0428195
AGAP000798		Other	Other	glutamate receptor kainate 2-like isoform X1	3.81785	4.04787	-0.0844034
AGAP000818	CYP9K1	CYP	cytochrome P450 [Source:VB Community Annotation]	probable cytochrome P450 9f2	6.06378	7.2232	-0.252421
AGAP000835		Other	Other	ovarian tumor locus-like isoform X2	0.356978	0.347756	0.0377568
AGAP000849		Other	Other	NADH dehydrogenase [ubiquinone] 1 beta subcomplex subunit 1	2.75846	2.50491	0.139106
AGAP000851		Other	Other	cytochrome c oxidase subunit mitochondrial	2.87349	2.87642	-0.00146809
AGAP000879		Other	Other	yellow	0.132668	0.20161	-0.603746
AGAP000885		Other	Other	aminopeptidase N-like	2.28864	2.31605	-0.0171764
AGAP000935		Other	Other	mitochondrial-processing peptidase subunit beta	2.50213	2.72315	-0.122121
AGAP001030	Syx4	Other	Other	syntaxin-4 isoform X2	2.50188	2.11554	0.241988
AGAP001039	CYP307A1	CYP	cytochrome P450 [Source:VB Community Annotation]	cytochrome P450 307a1	0.200891	0.165083	0.283216
AGAP001052		Other	Other	ubiquitin carboxyl-terminal hydrolase 8 isoform X1	2.57162	2.11784	0.280084
AGAP001097		Other	Other	elongation of very long chain fatty acids AAEL008004-like	0.3464	0.336926	0.0400047
AGAP001098		Other	Other	D-aspartate oxidase-like	0.265828	0.423095	-0.670489
AGAP001104		Other	Other	chromatin assembly factor 1 subunit A-A-like	0.366564	0.284151	0.367407
AGAP001117	Gr37	Other	Other	gustatory receptor 2a isoform X6	2.32756	3.7247	-0.678305
AGAP001138	ATPsynB	Other	Other	ATP synthase subunit mitochondrial	3.07295	2.98763	0.0406247
AGAP001153		Other	Other	polymerase delta-interacting 2	3.77752	3.41299	0.146402
AGAP001158		Other	Other	DNA-dependent metalloprotease dvc-1-like	0.423971	0.414728	0.0318022
AGAP001166		Other	Other	DNA replication complex GINS SLD5	0.399669	0.404183	-0.0161998
AGAP001181		Other	Other	uncharacterized protein LOC120894677	2.88617	3.55596	-0.301085
AGAP001198	_sake	Other	Other	chymotrypsin BI-like	4.20428	2.39045	0.814578
AGAP001218		Other	Other	tubulin alpha-1 chain	0.465637	0.43459	0.0995507
AGAP001219	TUB4A	Other	Other	tubulin alpha-1 chain	19.2497	11.5609	0.735584
AGAP001238		Other	Other	ras-specific guanine nucleotide-releasing factor 2-like isoform X1	3.63229	3.0166	0.267954
AGAP001257		Other	Other	UTP--glucose-1-phosphate uridylyltransferase isoform X2	2.49982	2.58522	-0.0484599
AGAP001258		Other	Other	gastrula zinc finger -like	0.404205	0.375819	0.105048
AGAP001261		Other	Other	probable RNA-binding CG14230	0.448127	0.422316	0.0855835
AGAP001294		Other	Other	zinc finger 91	5.05424	4.26987	0.2433
AGAP001312		Other	Other	succinate-- ligase [ADP GDP-forming] subunit mitochondrial	2.75062	2.54648	0.111253
AGAP001333	st	Other	Other	scarlet-like isoform X2	0.395261	0.333336	0.245827
AGAP001336		Other	Other	metabolite transport HI_1104	0.302201	0.349107	-0.208158
AGAP001344		Other	Other	T-box transcription factor TBX1 isoform X2	2.46414	2.32387	0.0845537
AGAP001346		Other	Other	isoform A	2.83087	3.33517	-0.236514
AGAP001356	ACE1	Other	Other	acetylcholinesterase isoform X1	4.51408	2.55855	0.819106
AGAP001376	SRPN17	Other	Other	serpin 17 inhibitory serine protease partial	2.55749	5.46537	-1.09559
AGAP001420		Other	Other	phosphoglycerate mutase 2	2.37064	2.38477	-0.00857352
AGAP001423		Other	Other	bifunctional purine biosynthesis ATIC	0.250711	0.243746	0.0406479
AGAP001424		Other	Other	endoplasmin homolog	0.400474	0.485273	-0.27709
AGAP001425		Other	Other	sulfotransferase 1C4	0.297875	0.340775	-0.194111
AGAP001434		Other	Other	glutamate-gated chloride channel isoform X1	2.1977	2.03767	0.10907
AGAP001511		Other	Other	type I cytoskeletal 9-like	3.17889	6.18777	-0.960898
AGAP001522		Other	Other	pachytene checkpoint 2 homolog	0.467681	0.442146	0.0810002
AGAP001537		Other	Other	ATP-dependent DNA helicase DDX11	0.429121	0.450746	-0.0709287
AGAP001544		Other	Other	E3 ubiquitin- ligase TRIM37-like isoform X2	0.159092	0.180163	-0.179437
AGAP001551		Other	Other	G-patch domain and KOW motifs-containing	0.465134	0.48488	-0.0599818
AGAP001556	OBP7	OBP	odorant-binding protein antennal 7 [Source:VB Community Annotation]	odorant-binding 7	2.79937	2.33702	0.260435
AGAP001558	GPRGNR2	Other	Other	gonadotropin-releasing hormone receptor isoform X2	0.360344	0.382463	-0.0859437
AGAP001594		Other	Other	N-alpha-acetyltransferase 80	3.65768	5.31817	-0.540002
AGAP001611		Other	Other	diphosphomevalonate decarboxylase	0.323848	0.450542	-0.476346
AGAP001614		Other	Other	AGAP001614-PA	0.409624	0.498509	-0.283322
AGAP001615		Other	Other	AAEL003495- partial	0.489752	0.481136	0.0256047
AGAP001630	Tpi	Other	Other	triosephosphate isomerase	2.0383	2.26814	-0.154141
AGAP001653		Other	Other	NADH-ubiquinone oxidoreductase 75 kDa mitochondrial	2.70831	2.90744	-0.10236
AGAP001687		Other	Other	rho gtpase activating	2.72952	2.1146	0.368263
AGAP001690		Other	Other	regulating synaptic membrane exocytosis 2 isoform X1	3.83383	2.36053	0.699676
AGAP001711		Other	Other	NADH-ubiquinone oxidoreductase subunit 8	2.85337	2.66041	0.101016
AGAP001717		Other	Other	AGAP001717-PA	2.7655	4.72555	-0.77294
AGAP001748		CP	chitin synthase [Source:VB Community Annotation]	chitin synthase chs-2 isoform X1	3.02639	3.56533	-0.236436
AGAP001750		Other	Other	AGAP001750-PA	2.59281	2.36513	0.132598
AGAP001756		Other	Other	choline transporter 1	7.64169	5.26659	0.537023
AGAP001769		Other	Other	AGAP001766- partial	0.440017	0.391374	0.169013
AGAP001777	ABCC1	Other	Other	multidrug resistance-associated 4-like	2.81696	3.83184	-0.443899
AGAP001781		Other	Other	zinc finger 768 isoform X2	0.359641	0.265961	0.435343
AGAP001789		Other	Other	methionine synthase reductase-like	0.442036	0.353713	0.321582
AGAP001799		Other	Other	tropomyosin-2 isoform X2	2.2248	2.01276	0.144504
AGAP001856	PER	Other	Other	period circadian isoform X2	0.365045	0.414114	-0.181953
AGAP001864	CYP4H15	CYP	cytochrome P450 [Source:VB Community Annotation]	probable cytochrome P450 4d14	3.34504	5.34672	-0.676633
AGAP001884		Other	Other	fumarate mitochondrial-like isoform X1	2.80315	2.7651	0.019718
AGAP001889		Other	Other	metallothionein partial	9.06088	9.85108	-0.120631
AGAP001890		Other	Other	metallothionein partial	6.09155	6.42816	-0.0775973
AGAP001892		Other	Other	arrestin domain-containing 3-like	0.40231	0.492761	-0.292581
AGAP001903	Mdh2	Other	Other	malate mitochondrial	2.52504	2.51149	0.00776287
AGAP001933		Other	Other	nucleosomal histone kinase 1	0.411435	0.470128	-0.192387
AGAP001936		Other	Other	1-phosphatidylinositol 4,5-bisphosphate phosphodiesterase isoform X1	3.96744	2.64559	0.584616
AGAP001949		Other	Other	AGAP001949-PA	0.366494	0.41653	-0.184631
AGAP001956		Other	Other	NPC intracellular cholesterol transporter 2 homolog a-like	2.91973	2.15093	0.440874
AGAP001961	GPRVPR2	Other	Other	cardioacceleratory peptide receptor-like isoform X1	2.40285	2.66375	-0.148713
AGAP001969		Other	Other	polyubiquitin-C isoform X2	7.80456	8.5585	-0.13304
AGAP001982		Other	Other	high affinity nuclear juvenile hormone binding	2.57463	3.01902	-0.229713
AGAP001989		Other	Other	secreted salivary gland	2.06574	2.82124	-0.449669
AGAP001990		Other	Other	glycine receptor subunit alpha-2-like	4.76785	3.29405	0.533476
AGAP002020		Other	Other	NADH dehydrogenase [ubiquinone] 1 beta subcomplex subunit mitochondrial	2.91525	2.36202	0.303594
AGAP002038		Other	Other	leucine-rich PPR motif-containing mitochondrial	3.63336	3.83975	-0.0797111
AGAP002056		Other	Other	beta-galactosidase-like isoform X2	2.21954	3.83904	-0.790483
AGAP002074		Other	Other	AGAP002074-PA	0.357504	0.459829	-0.363139
AGAP002079		Other	Other	arrestin homolog isoform X3	2.79477	2.42717	0.203454
AGAP002128		Other	Other	BRCA1-associated -like	2.95127	2.84939	0.0506811
AGAP002137		Other	Other	Juvenile hormone-inducible	2.03139	2.65607	-0.386827
AGAP002145		Other	Other	inactivation-no-after-potential D isoform X1	4.62532	4.05051	0.191449
AGAP002157		Other	Other	cartilage oligomeric matrix	2.27716	2.00957	0.180349
AGAP002170		Other	Other	NADH dehydrogenase [ubiquinone] flavo mitochondrial	2.58189	2.54957	0.0181728
AGAP002192		Other	Other	isocitrate dehydrogenase [NAD] subunit mitochondrial isoform X1	3.50814	3.36738	0.0590786
AGAP002203		Other	Other	AGAP002203-PA	4.44454	4.13592	0.103827
AGAP002241		Other	Other	zinc finger OZF-like	0.471436	0.455909	0.0483151
AGAP002245		Other	Other	cytochrome b-c1 complex subunit mitochondrial	3.2755	2.97776	0.137486
AGAP002248		Other	Other	claret segregational	0.445813	0.494884	-0.150652
AGAP002256		Other	Other	RNA-binding 7	0.427721	0.467061	-0.126941
AGAP002270	CLIPB7	Other	Other	CLIPB7 partial	4.24437	8.39221	-0.983501
AGAP002296		Other	Other	cytoplasmic polyadenylation element-binding 3 isoform X1	2.34481	2.29418	0.0314948
AGAP002314		Other	Other	AGAP002314-PA	0.495097	0.403034	0.296809
AGAP002323		Other	Other	E3 ubiquitin- ligase SIAH1A	2.84664	3.13345	-0.138496
AGAP002350		Other	Other	troponin skeletal muscle isoform X8	2.61051	2.09902	0.314617
AGAP002353		Other	Other	lipase 3-like	2.90373	4.5762	-0.656245
AGAP002358		Other	Other	ADP,ATP carrier 2	5.5147	5.21821	0.0797276
AGAP002364		Other	Other	MICOS complex subunit Mic60 isoform X2	2.52446	2.57682	-0.0296207
AGAP002387		Other	Other	prostatic acid phosphatase	0.231804	0.258564	-0.157617
AGAP002419	CYP4D22	CYP	cytochrome P450 [Source:VB Community Annotation]	cytochrome P450 4d2-like isoform X1	2.22204	2.00128	0.150957
AGAP002426		Other	Other	OPI10 homolog	0.445894	0.461609	-0.0499699
AGAP002477		Other	Other	single-stranded DNA-binding mitochondrial	0.463793	0.413819	0.164479
AGAP002478		Other	Other	G2 mitotic-specific cyclin-B3 isoform X1	0.452677	0.385315	0.232445
AGAP002526		Other	Other	small integral membrane 8	2.34419	2.05539	0.18968
AGAP002533		Other	Other	polycomb group RING finger 3	0.475345	0.496016	-0.0614117
AGAP002535		Other	Other	serine threonine- phosphatase mitochondrial isoform X1	0.332392	0.44941	-0.435148
AGAP002541		Other	Other	FAM172 family homolog CG10038 isoform X1	2.82484	2.39313	0.239267
AGAP002546		Other	Other	coiled-coil domain-containing 134-like	0.483589	0.42505	0.186147
AGAP002557		Other	Other	glucose dehydrogenase [ quinone]	14.4856	23.3041	-0.685968
AGAP002564	Aldo	Other	Other	fructose-bisphosphate aldolase isoform X2	2.10897	2.0276	0.0567712
AGAP002586		Other	Other	glycogen [starch] synthase	2.74389	2.84191	-0.0506422
AGAP002587		Other	Other	monocarboxylate transporter 7	2.48008	2.31389	0.100065
AGAP002588		Other	Other	classical arabinogalactan 9-like isoform X2	8.81393	6.45056	0.450362
AGAP002593		Other	Other	partial	0.436207	0.35303	0.305222
AGAP002629		Other	Other	cell surface glyco 1-like	0.359152	0.445624	-0.311233
AGAP002630		Other	Other	NADH dehydrogenase [ubiquinone] 1 beta subcomplex subunit mitochondrial-like	2.80582	2.82842	-0.0115737
AGAP002647		Other	Other	phosphorylase b kinase gamma catalytic skeletal muscle heart isoform isoform X1	2.80635	2.44098	0.201232
AGAP002706		Other	Other	probable small nuclear ribonucleo G	0.468426	0.447936	0.0645285
AGAP002728		Other	Other	probable isocitrate dehydrogenase [NAD] subunit mitochondrial isoform X2	3.86038	3.61265	0.0956847
AGAP002737		Other	Other	muscle M-line assembly unc-89-like isoform X1	3.66212	3.50029	0.0652028
AGAP002738	SCRB5	Other	Other	scavenger receptor class B member 1	2.12084	2.10458	0.0111087
AGAP002739		Other	Other	von Willebrand factor type EGF and pentraxin domain-containing 1 isoform X1	2.8111	3.87396	-0.462676
AGAP002796	GNBPB4	Other	Other	beta-1,3-glucan-binding -like	2.75695	3.46456	-0.329598
AGAP002846		Other	Other	trunk	0.34877	0.358759	-0.0407387
AGAP002848		Other	Other	mite group 2 allergen Lep d 2-like	2.42021	2.22467	0.121541
AGAP002852		Other	Other	NPC intracellular cholesterol transporter 2	3.35357	3.49492	-0.059563
AGAP002865	CYP6P3	CYP	cytochrome P450 [Source:VB Community Annotation]	cytochrome partial	4.58131	3.10401	0.561628
AGAP002867	CYP6P4	CYP	cytochrome P450 [Source:VB Community Annotation]	probable cytochrome P450 6a14	4.59443	6.0717	-0.402213
AGAP002888	GPRNNA3	Other	Other	octopamine receptor beta-3R-like isoform X1	3.05073	2.30166	0.406478
AGAP002889		Other	Other	NADH dehydrogenase [ubiquinone] 1 subunit C2	2.22457	2.05407	0.115047
AGAP002899		Other	Other	transmembrane 169	0.387454	0.431704	-0.156015
AGAP002974		Other	Other	acetylcholine receptor subunit alpha-like 1	2.80203	2.22298	0.333975
AGAP002994	CPR10	CP	cuticular protein RR-2 family 10 [Source:VB Community Annotation]	cuticle -like	2.38189	2.45322	-0.0425695
AGAP002996		Other	Other	ATP-dependent Clp protease ATP-binding subunit clpX- mitochondrial	2.09794	2.02358	0.0520626
AGAP002999		Other	Other	SET and MYND domain-containing 4	3.72518	3.75171	-0.010239
AGAP003030		Other	Other	pyruvate dehydrogenase E1 component subunit mitochondrial-like	3.59231	3.66754	-0.0299025
AGAP003034		Other	Other	isoform A	0.452723	0.463227	-0.0330883
AGAP003036		Other	Other	histone deacetylase complex subunit SAP18	0.456045	0.469644	-0.0423902
AGAP003064		Other	Other	cysteine and histidine-rich domain-containing	0.284459	0.286695	-0.011295
AGAP003080		Other	Other	translational regulator orb2-like isoform X1	0.363945	0.314353	0.211338
AGAP003086		Other	Other	AGAP003086-PA	0.175683	0.220789	-0.329698
AGAP003087		Other	Other	transmembrane 192 isoform X1	0.228399	0.264764	-0.213151
AGAP003090		Other	Other	(E3-independent) E2 ubiquitin-conjugating enzyme UBE2O isoform X1	0.382758	0.349452	0.131341
AGAP003091		Other	Other	sterol carrier 2	0.481298	0.480737	0.00168313
AGAP003093		Other	Other	replication factor C subunit 4	0.416618	0.370711	0.168431
AGAP003095		Other	Other	dopachrome conversion enzyme	2.00467	3.63794	-0.859757
AGAP003132		Other	Other	DALR anticodon-binding domain-containing 3	0.432341	0.422824	0.032113
AGAP003139	SRPN9	Other	Other	serine protease inhibitor 88Ea-like	52.6496	57.72	-0.132648
AGAP003164		Other	Other	unc-13 homolog 4B isoform X1	2.17177	2.72687	-0.328376
AGAP003171		Other	Other	nucleolar 12-like	0.406722	0.409489	-0.00978137
AGAP003227		Other	Other	nucleoside diphosphate kinase 7	0.289813	0.210799	0.459257
AGAP003246	CLIPB2	Other	Other	serine protease 14	3.03063	3.83211	-0.338523
AGAP003247	CLIPB19	Other	Other	serine protease 14	4.3389	7.74928	-0.836734
AGAP003248		Other	Other	serine protease 14	2.47473	4.4297	-0.839936
AGAP003249	CLIPB3	Other	Other	serine protease 14	2.11535	2.68857	-0.345945
AGAP003263		Other	Other	CDC42 small effector homolog	0.438631	0.442582	-0.0129368
AGAP003286		Other	Other	abrupt-like isoform X3	0.280757	0.281489	-0.00376023
AGAP003290		Other	Other	AGAP003290- partial	0.308455	0.279549	0.14196
AGAP003297		Other	Other	AGAP003297-PA	2.15878	2.20928	-0.0333577
AGAP003303		Other	Other	organic cation transporter	2.26933	2.03262	0.158927
AGAP003325		Other	Other	cytochrome c oxidase subunit NDUFA4	3.17307	2.58171	0.297552
AGAP003328		Other	Other	NADH dehydrogenase [ubiquinone] 1 alpha subcomplex subunit 6	77.9201	56.0921	0.474197
AGAP003329		Other	Other	serine-rich adhesin for platelets-like	4.39321	3.17058	0.470525
AGAP003345		Other	Other	DNA repair complementing XP-C cells homolog	0.485152	0.441204	0.136991
AGAP003354	A5R3	Other	Other	antigen 5 like allergen Cul n 1-like	2.94845	2.8592	0.0443463
AGAP003367		Other	Other	NADH dehydrogenase [ubiquinone] 1 alpha subcomplex subunit 2	3.72793	4.04577	-0.118041
[truncated: 1,468 more rows]

## Sheet: DP_KIS & DU_KIS (RS-CS)
Additional file 7: Differentially expressed genes that overlap R-S and C-S comparisons in all experiments.
[truncated: 1,679 more rows]
