# Supplementary material for: Transcriptomic analysis of Anopheles gambiae from Benin reveals overexpression of salivary and cuticular proteins associated with cross-resistance to pyrethroids and organophosphates
Source: BMC Genomics. 2024 Apr 6;25:348. doi: 10.1186/s12864-024-10261-x (PMC10998338; doi:10.1186/s12864-024-10261-x)
Supplement: Supplementary file 8 — Supplementary Material 8. [file 12864_2024_10261_MOESM8_ESM.xlsx]

## Sheet: DA_KIS & DU_KIS (RS-RC)
Additional file 8: Differentially expressed genes that overlap R-S and R-C comparisons in all experiments
	Genes that overlap R-S and R-C						Genes present in R-S but not in R-C
Gene	Gene Name or Symbol	Gene_v_y	Gene_products	Description	FC (DA_KIS)	FC (DA_DU)	Gene Name or Symbol	Gene_v_y	Gene_products	Description	FC (DA_KIS)
AGAP000693	CEC1	Other	Other	CEC-A	11.238	4.89209
AGAP000732		Other	Other	synaptic vesicle glyco 2B-like	0.194487	0.190314
AGAP001199		Other	Other	chymotrypsin	0.102936	0.0934232
AGAP001243		Other	Other	transient receptor potential cation channel painless-like isoform X1	3.36437	2.90762
AGAP002353		Other	Other	lipase 3-like	2.55352	0.359134
AGAP002557		Other	Other	glucose dehydrogenase [ quinone]	5.7462	0.426235
AGAP009871	CPR75	CP	cuticular protein RR-1 family 75 [Source:VB Community Annotation]	endocuticle structural glyco ABD-4	5.47709	2.52376
AGAP011509	COEunkn	COE	carboxylesterase [Source:VB Community Annotation]	para-nitrobenzyl esterase-like	2.75542	3.70431
AGAP012388		Other	Other	AGAP012388- partial	8.51712	2.00428
AGAP012906		Other	Other	60S ribosomal L6	29.7666	0.273652
AGAP013245		Other	Other	AGAP013245-PA	2.11294	2.7437
AGAP028955	LSU_rRNA_eukarya	Other	Other	Other	0.00328041	0.0027971
AGAP029826		Other	Other	AAEL003699- partial	5.96424	2.43993
AGAP029827		Other	Other	AGAP009917- partial	6.92112	3.01826
AGAP000009								Other	Other	syntaxin-binding 5 isoform X1	2.49512
AGAP000037								Other	Other	low-density lipo receptor-related 4 isoform X1	6.53599
AGAP000046								Other	Other	facilitated trehalose transporter Tret1-like	4.20346
AGAP000047							CPR130	CP	cuticular protein RR-2 family 130 [Source:VB Community Annotation]	histidine-rich PFHRP-II	4.87555
AGAP000075								Other	Other	proton channel c-like isoform X1	3.07689
AGAP000079								Other	Other	T family of potassium channels 7	2.08267
AGAP000093								Other	Other	integumentary mucin -like	2.34642
AGAP000113								Other	Other	AGAP000113- partial	4.40357
AGAP000128								Other	Other	synaptic vesicle glyco 2C-like	2.59202
AGAP000162								Other	Other	cystathionine beta-synthase	0.381911
AGAP000169								Other	Other	ATP-dependent DNA helicase MPH1	0.396359
AGAP000179								Other	Other	amidophosphoribosyltransferase-like	0.31751
AGAP000182								Other	Other	serine protease 48-like	2.21218
AGAP000183								Other	Other	AGAP000183-PA	4.0936
AGAP000188								Other	Other	uridine phosphorylase 1 isoform X2	2.05922
AGAP000192							CYP4C26	CYP	cytochrome P450 [Source:VB Community Annotation]	cytochrome P450 4c3-like	0.0900643
AGAP000196								Other	Other	transcription factor grauzone-like	0.392621
AGAP000210								Other	Other	pancreatic triacylglycerol lipase-like	0.392764
AGAP000211								Other	Other	pancreatic triacylglycerol lipase-like	0.280304
AGAP000232								Other	Other	uncharacterized protein LOC120960177	2.89766
AGAP000246								Other	Other	clusterin-associated 1	3.50788
AGAP000254								Other	Other	potassium voltage-gated channel Shaker isoform X6	3.58536
AGAP000260							ATPsynepsilon	Other	Other	stunted-like isoform X1	3.64862
AGAP000274								Other	Other	lysozyme 2-like	2.24996
AGAP000275								Other	Other	short-chain dehydrogenase reductase family 16C member 6 isoform X2	2.1455
AGAP000295								Other	Other	CKLF-like MARVEL transmembrane domain-containing 4	2.29477
AGAP000323								Other	Other	myosin-2 isoform X1	0.476039
AGAP000325								Other	Other	lysine--tRNA ligase isoform X1	0.494871
AGAP000329							alpha3	Other	Other	acetylcholine receptor subunit alpha-like isoform X1	2.52452
AGAP000344							CPR127	CP	cuticular protein RR-1 family 127 [Source:VB Community Annotation]	pupal cuticle 27-like	2.98928
AGAP000352							TWDL1	CP	cuticular protein TWDL family (TWDL1) [Source:VB Community Annotation]	glycine-rich cell wall structural	3.52071
AGAP000357								Other	Other	antigen 5 like allergen Cul n 1-like	0.469633
AGAP000363								Other	Other	stoned-B	4.18298
AGAP000364								Other	Other	stoned-A	2.265
AGAP000366								Other	Other	keratin-associated 5-1-like	2.32302
AGAP000425								Other	Other	FAM32A	2.64175
AGAP000457								Other	Other	#NAME?	2.10527
AGAP000460								Other	Other	flocculation FLO11 isoform X1	3.43234
AGAP000461								Other	Other	teneurin-a isoform X1	3.42398
AGAP000466							ACE2	Other	Other	acetylcholinesterase	4.63944
AGAP000468								Other	Other	mucin-2-like isoform X1	2.0437
AGAP000472								Other	Other	dorsal-ventral patterning Sog	3.96208
AGAP000474								Other	Other	origin recognition complex subunit 2	0.437902
AGAP000495								Other	Other	SUMO-conjugating enzyme UBC9-B	0.339496
AGAP000496								Other	Other	geminin isoform X2	0.450387
AGAP000497								Other	Other	L-type lectin-domain containing receptor kinase	0.482306
AGAP000512								Other	Other	scalloped isoform X2	2.23895
AGAP000519								Other	Other	eye-specific diacylglycerol kinase	2.99495
AGAP000523							ATPsynC	Other	Other	ATP synthase lipid-binding mitochondrial	2.69733
AGAP000548							SG1b	SGP	salivary gland protein 1-like 2 [Source:VB Community Annotation]	gSG1b salivary	0.435553
AGAP000553							white	Other	Other	white isoform X1	0.46423
AGAP000571							CLIPC5	Other	Other	serine protease persephone-like	0.308841
AGAP000575								Other	Other	chromosome-associated kinesin KIF4A	0.404214
AGAP000585								Other	Other	longitudinals lacking isoforms H M V	2.86732
AGAP000603								Other	Other	uncharacterized protein LOC120958008	0.123143
AGAP000604								Other	Other	uncharacterized protein LOC120957528	0.112436
AGAP000610							SG1f	SGP	salivary gland protein 1-like 6 [Source:VB Community Annotation]	SAGLIN	0.372178
AGAP000612							SG1	SGP	salivary gland protein 1 [Source:VB Community Annotation]	SG1B-like salivary	0.409693
AGAP000618								Other	Other	succinate dehydrogenase [ubiquinone] cytochrome b small mitochondrial	2.6182
AGAP000634								Other	Other	regulator of telomere elongation helicase 1 homolog	0.409271
AGAP000702								Other	Other	proton channel c	2.18418
AGAP000703								Other	Other	serine-rich adhesin for platelets isoform X3	2.26677
AGAP000728								Other	Other	tumor necrosis factor receptor superfamily member wengen	2.1789
AGAP000738								Other	Other	sin3 histone deacetylase corepressor complex component SDS3	2.08869
AGAP000740								Other	Other	GDP-D-glucose phosphorylase 1	0.410341
AGAP000743								Other	Other	histone-lysine N-methyltransferase EHMT2-like	4.37976
AGAP000756								Other	Other	carboxypeptidase M-like isoform X1	0.487959
AGAP000769								Other	Other	transmembrane 41 homolog	2.31853
AGAP000772								Other	Other	AGAP000772-PA	0.259623
AGAP000779								Other	Other	zinc finger 1	2.77291
AGAP000784								Other	Other	(Lyso)-N-acylphosphatidylethanolamine lipase-like	2.47522
AGAP000785								Other	Other	synaptic vesicle glyco 2A-like isoform X3	0.395995
AGAP000794								Other	Other	NADH-ubiquinone oxidoreductase 49 kDa subunit-like	2.60674
AGAP000798								Other	Other	glutamate receptor kainate 2-like isoform X1	3.08871
AGAP000805								Other	Other	BTB POZ domain-containing KCTD12	5.31953
AGAP000812								Other	Other	Mo25	2.66811
AGAP000818							CYP9K1	CYP	cytochrome P450 [Source:VB Community Annotation]	probable cytochrome P450 9f2	2.34114
AGAP000835								Other	Other	ovarian tumor locus-like isoform X2	0.431918
AGAP000847								Other	Other	serine-rich adhesin for platelets-like isoform X2	2.29081
AGAP000848								Other	Other	prolyl endopeptidase FAP isoform X2	2.78457
AGAP000854								Other	Other	G- coupled receptor 161-like	3.95882
AGAP000874								Other	Other	myelin transcription factor 1-like	2.5522
AGAP000875								Other	Other	mucin-19-like isoform X2	2.078
AGAP000879								Other	Other	yellow	0.209852
AGAP000893								Other	Other	microtubule-associated futsch	2.58583
AGAP000928							Pex10	Other	Other	peroxisome biogenesis factor 10	0.449833
AGAP000935								Other	Other	mitochondrial-processing peptidase subunit beta	2.14236
AGAP000955								Other	Other	corticotropin-releasing factor-binding	2.43923
AGAP000964								Other	Other	uncharacterized protein LOC121595664	3.03153
AGAP000965								Other	Other	ELAV 2	4.02955
AGAP000966							beta1	Other	Other	acetylcholine receptor subunit beta-like 1	3.76807
AGAP000970								Other	Other	J domain-containing	3.52466
AGAP000974								Other	Other	disintegrin and metallo ase domain-containing unc-71 isoform X5	2.65853
AGAP000986							CPAP3-D	CP	cuticular protein [Source:VB Community Annotation]	obstructor-E	2.16842
AGAP000987							CPAP3-A1b	CP	cuticular protein [Source:VB Community Annotation]	obstructor-E-like	2.65586
AGAP000988							CPAP3-A1c	CP	cuticular protein [Source:VB Community Annotation]	obstructor-E-like	3.95284
AGAP000989							CPAP3-A1a	CP	cuticular protein [Source:VB Community Annotation]	obstructor-E-like	2.91699
AGAP001019								Other	Other	metal-response element-binding transcription factor 2	0.498489
AGAP001039							CYP307A1	CYP	cytochrome P450 [Source:VB Community Annotation]	cytochrome P450 307a1	0.34529
AGAP001052								Other	Other	ubiquitin carboxyl-terminal hydrolase 8 isoform X1	2.01891
AGAP001076							CYP4G16	CYP	cytochrome P450 [Source:VB Community Annotation]	cytochrome P450 4g15	2.21809
AGAP001124								Other	Other	mitochondrial	0.458853
AGAP001127								Other	Other	platelet glyco V-like	0.499213
AGAP001135								Other	Other	DNA replication licensing factor Mcm3	0.334532
AGAP001146								Other	Other	WD repeat-containing 3	0.342211
AGAP001153								Other	Other	polymerase delta-interacting 2	3.09443
AGAP001181								Other	Other	uncharacterized protein LOC120894677	2.62346
AGAP001182								Other	Other	AGAP001182-PA	0.369579
AGAP001187								Other	Other	homeobox cut isoform X1	2.39838
AGAP001190								Other	Other	chymotrypsin	2.77948
AGAP001198							_sake	Other	Other	chymotrypsin BI-like	0.342516
AGAP001212							PGRPLB	Other	Other	peptidoglycan-recognition LB	0.474895
AGAP001219							TUB4A	Other	Other	tubulin alpha-1 chain	21.7694
AGAP001238								Other	Other	ras-specific guanine nucleotide-releasing factor 2-like isoform X1	3.51851
AGAP001264								Other	Other	carboxypeptidase Q-like	0.406469
AGAP001270								Other	Other	zinc finger HIT domain-containing 2	0.269195
AGAP001294								Other	Other	zinc finger 91	3.51008
AGAP001312								Other	Other	succinate-- ligase [ADP GDP-forming] subunit mitochondrial	2.67622
AGAP001329							CPLCX1	CP	cuticular protein unclassified [Source:VB Community Annotation]	cuticle -like	0.287177
AGAP001333							st	Other	Other	scarlet-like isoform X2	0.263407
AGAP001335								Other	Other	dynein light chain cytoplasmic	2.48078
AGAP001336								Other	Other	metabolite transport HI_1104	0.448324
AGAP001344								Other	Other	T-box transcription factor TBX1 isoform X2	2.43995
AGAP001352								Other	Other	AGAP001352-PA	0.439041
AGAP001356							ACE1	Other	Other	acetylcholinesterase isoform X1	5.60326
AGAP001358								Other	Other	ataxin-2 homolog isoform X1	2.76069
AGAP001376							SRPN17	Other	Other	serpin 17 inhibitory serine protease partial	2.46316
AGAP001394								Other	Other	synaptosomal-associated 25 isoform X1	2.24533
AGAP001417								Other	Other	mitochondrial pyruvate carrier 1	2.57157
AGAP001419								Other	Other	heterogeneous nuclear ribonucleo R isoform X3	2.25009
AGAP001423								Other	Other	bifunctional purine biosynthesis ATIC	0.190809
AGAP001425								Other	Other	sulfotransferase 1C4	0.262619
AGAP001427								Other	Other	mucin-19	2.25471
AGAP001480								Other	Other	histone-lysine N- H3 lysine-79 specific isoform X1	2.02484
AGAP001497							ACTN	Other	Other	alpha- sarcomeric isoform X1	2.0994
AGAP001508								Other	Other	glycine-rich 5-like	11.0361
AGAP001511								Other	Other	type I cytoskeletal 9-like	5.30366
AGAP001522								Other	Other	pachytene checkpoint 2 homolog	0.448392
AGAP001537								Other	Other	ATP-dependent DNA helicase DDX11	0.409504
AGAP001544								Other	Other	E3 ubiquitin- ligase TRIM37-like isoform X2	0.174651
AGAP001556							OBP7	OBP	odorant-binding protein antennal 7 [Source:VB Community Annotation]	odorant-binding 7	2.88164
AGAP001569								Other	Other	myosin light chain alkali isoform X2	2.92907
AGAP001594								Other	Other	N-alpha-acetyltransferase 80	5.27159
AGAP001597								Other	Other	proteoglycan 4 isoform X3	0.4891
AGAP001608								Other	Other	trithorax group osa isoform X1	0.460659
AGAP001609								Other	Other	E3 ubiquitin- ligase MYLIP	0.391008
AGAP001611								Other	Other	diphosphomevalonate decarboxylase	0.281356
AGAP001613								Other	Other	thioredoxin-related transmembrane 1-like isoform X2	0.407832
AGAP001614								Other	Other	AGAP001614-PA	0.36292
AGAP001615								Other	Other	AAEL003495- partial	0.448937
AGAP001616								Other	Other	agCP14332	0.311743
AGAP001622								Other	Other	myosin regulatory light chain 2	2.05787
AGAP001648							CLIPB17	Other	Other	CLIPB17 partial	4.78644
AGAP001653								Other	Other	NADH-ubiquinone oxidoreductase 75 kDa mitochondrial	2.05195
AGAP001655								Other	Other	uncharacterized protein C7orf26 homolog	0.494254
AGAP001684								Other	Other	alkaline phosphatase	5.8249
AGAP001690								Other	Other	regulating synaptic membrane exocytosis 2 isoform X1	4.16983
AGAP001696								Other	Other	tincar	2.36466
AGAP001711								Other	Other	NADH-ubiquinone oxidoreductase subunit 8	2.14838
AGAP001713								Other	Other	acyl- Delta(11) desaturase-like	2.32899
AGAP001717								Other	Other	AGAP001717-PA	6.86704
AGAP001769								Other	Other	AGAP001766- partial	0.461971
AGAP001773							GPRALS2	Other	Other	allatostatin-A receptor-like	0.463632
AGAP001781								Other	Other	zinc finger 768 isoform X2	0.38412
AGAP001789								Other	Other	methionine synthase reductase-like	0.311124
AGAP001824								Other	Other	hemicentin-1 isoform X1	2.30764
AGAP001856							PER	Other	Other	period circadian isoform X2	0.33239
AGAP001864							CYP4H15	CYP	cytochrome P450 [Source:VB Community Annotation]	probable cytochrome P450 4d14	4.8431
AGAP001870								Other	Other	b(0	2.23942
AGAP001889								Other	Other	metallothionein partial	17.8414
AGAP001890								Other	Other	metallothionein partial	4.90076
AGAP001892								Other	Other	arrestin domain-containing 3-like	0.180628
AGAP001901								Other	Other	DNA helicase MCM9-like	0.495512
AGAP001903							Mdh2	Other	Other	malate mitochondrial	2.15097
AGAP001933								Other	Other	nucleosomal histone kinase 1	0.386557
AGAP001936								Other	Other	1-phosphatidylinositol 4	3.2958
AGAP001937							mRpL33	Other	Other	39S ribosomal mitochondrial	0.436347
AGAP001949								Other	Other	AGAP001949-PA	0.343392
AGAP001956								Other	Other	NPC intracellular cholesterol transporter 2 homolog a-like	2.53246
AGAP001961							GPRVPR2	Other	Other	cardioacceleratory peptide receptor-like isoform X1	4.83632
AGAP001964							CLIPA26	Other	Other	phenoloxidase-activating factor 2-like isoform X2	0.438175
AGAP001965								Other	Other	sodium-coupled monocarboxylate transporter 1-like	0.372689
AGAP001966								Other	Other	sodium-coupled monocarboxylate transporter 1-like	0.410965
AGAP001967								Other	Other	DNA repair complementing XP-C cells homolog	0.445859
AGAP001969								Other	Other	polyubiquitin-C isoform X2	3.93025
AGAP001982								Other	Other	high affinity nuclear juvenile hormone binding	2.79515
AGAP001989								Other	Other	secreted salivary gland	2.9582
AGAP001990								Other	Other	glycine receptor subunit alpha-2-like	4.40443
AGAP001997								Other	Other	interleukin enhancer-binding factor 2 homolog	0.497415
AGAP002004								Other	Other	nuclear RNA export factor 2	0.429987
AGAP002008								Other	Other	Juvenile hormone-inducible	0.362038
AGAP002023								Other	Other	isoform A	0.36444
AGAP002038								Other	Other	leucine-rich PPR motif-containing mitochondrial	2.37511
AGAP002041								Other	Other	mucin-19 isoform X1	2.50061
AGAP002049								Other	Other	antennal carrier A5	2.35205
AGAP002069								Other	Other	all trans-polyprenyl-diphosphate synthase PDSS1-like	0.385288
AGAP002083								Other	Other	zinc finger rotund isoform X1	2.69666
AGAP002085								Other	Other	AGAP002085-PB	2.47933
AGAP002091								Other	Other	phosphoribosylformylglycinamidine synthase	0.143809
AGAP002128								Other	Other	BRCA1-associated -like	2.03063
AGAP002135							dpr9	Other	Other	nuclear pore complex DDB_G0274915-like isoform X1	2.49174
AGAP002143								Other	Other	dynein regulatory complex 1 homolog	0.339167
AGAP002144								Other	Other	U4 U6 small nuclear ribonucleo Prp4	0.462392
AGAP002145								Other	Other	inactivation-no-after-potential D isoform X1	3.40238
AGAP002150								Other	Other	uncharacterized protein LOC120898761 isoform X1	2.24536
AGAP002152							alpha6	Other	Other	neuronal acetylcholine receptor subunit alpha-7 isoform X1	3.82003
AGAP002159								Other	Other	junctophilin-1 isoform X1	2.72767
AGAP002178								Other	Other	homeobox homothorax isoform X1	2.98537
AGAP002192								Other	Other	isocitrate dehydrogenase [NAD] subunit mitochondrial isoform X1	2.55471
AGAP002203								Other	Other	AGAP002203-PA	3.18936
AGAP002226								Other	Other	diacylglycerol kinase eta isoform X1	2.07953
AGAP002245								Other	Other	cytochrome b-c1 complex subunit mitochondrial	2.32299
AGAP002248								Other	Other	claret segregational	0.279388
AGAP002256								Other	Other	RNA-binding 7	0.47448
AGAP002270							CLIPB7	Other	Other	CLIPB7 partial	2.94831
AGAP002286								Other	Other	ATP synthase subunit C lysine N-methyltransferase	0.49568
AGAP002314								Other	Other	AGAP002314-PA	0.394966
AGAP002317							Alpha_amylase	Other	Other	alpha-amylase A-like	0.339804
AGAP002322								Other	Other	Na(+) H(+) exchange regulatory cofactor NHE-RF1	0.449675
AGAP002328								Other	Other	AGAP002328-PA	0.418768
AGAP002340							eIF3a	Other	Other	eukaryotic translation initiation factor 3 subunit A	2.35638
AGAP002350								Other	Other	troponin skeletal muscle isoform X8	2.62342
AGAP002358								Other	Other	ADP	6.55936
AGAP002369								Other	Other	vesicular acetylcholine transporter	2.12224
AGAP002375								Other	Other	DNA-directed RNA polymerase I subunit RPA12	0.46286
AGAP002377								Other	Other	fatty-acid amide hydrolase 2-like	0.480499
AGAP002378								Other	Other	adenylosuccinate lyase	0.300641
AGAP002387								Other	Other	prostatic acid phosphatase	0.20765
AGAP002399								Other	Other	axoneme-associated mst101(2) isoform X3	2.24388
AGAP002426								Other	Other	OPI10 homolog	0.407821
AGAP002459								Other	Other	AGAP002459-PA	2.22885
AGAP002475								Other	Other	tudor domain-containing 1	0.416152
AGAP002477								Other	Other	single-stranded DNA-binding mitochondrial	0.466044
AGAP002478								Other	Other	G2 mitotic-specific cyclin-B3 isoform X1	0.415454
AGAP002505								Other	Other	voltage-dependent T-type calcium channel subunit alpha-1G isoform X5	2.02177
AGAP002508								Other	Other	aminopeptidase N	0.4297
AGAP002529								Other	Other	1-phosphatidylinositol 4	2.79536
AGAP002532								Other	Other	cyclin-J	0.480518
AGAP002534								Other	Other	dihydropteridine reductase	0.463102
AGAP002535								Other	Other	serine threonine- phosphatase mitochondrial isoform X1	0.348747
AGAP002536								Other	Other	calmodulin	2.18149
AGAP002542							LRIM20	Other	Other	volume-regulated anion channel subunit LRRC8E-like	2.818
AGAP002572								Other	Other	GATA zinc finger domain-containing 14	0.376014
AGAP002573								Other	Other	GTPase-activating Rap Ran-GAP domain 3 isoform X3	2.02123
AGAP002577								Other	Other	voltage-dependent calcium channel type A subunit alpha-1-like isoform X7	2.39811
AGAP002588								Other	Other	classical arabinogalactan 9-like isoform X2	6.12411
AGAP002592								Other	Other	apolipo D-like	5.46328
AGAP002593								Other	Other	partial	0.181146
AGAP002602								Other	Other	#NAME?	0.457911
AGAP002609								Other	Other	FAM177A1	2.87224
AGAP002622								Other	Other	sodium-coupled monocarboxylate transporter 2-like	0.499545
AGAP002629								Other	Other	cell surface glyco 1-like	0.454934
AGAP002643								Other	Other	uncharacterized protein LOC120896794	0.246094
AGAP002646								Other	Other	cyclin-dependent kinase 7	0.48406
AGAP002719								Other	Other	potassium voltage-gated channel eag isoform X1	2.44228
AGAP002728								Other	Other	probable isocitrate dehydrogenase [NAD] subunit mitochondrial isoform X2	3.92774
AGAP002730								Other	Other	iron-sulfur cluster assembly 1 mitochondrial	2.24149
AGAP002732								Other	Other	GRAM domain-containing 2B-like isoform X1	2.08222
AGAP002737								Other	Other	muscle M-line assembly unc-89-like isoform X1	2.71688
AGAP002739								Other	Other	von Willebrand factor type EGF and pentraxin domain-containing 1 isoform X1	2.23414
AGAP002748								Other	Other	kinase C isoform X1	2.42297
AGAP002778								Other	Other	misato	0.46985
AGAP002789								Other	Other	AGAP002789-PA	3.3347
AGAP002790								Other	Other	amyloid-beta isoform X1	2.61828
AGAP002796							GNBPB4	Other	Other	beta-1	3.95536
AGAP002818								Other	Other	tipE	2.07055
AGAP002830								Other	Other	C-1-tetrahydrofolate cytoplasmic	0.153144
AGAP002846								Other	Other	trunk	0.458649
AGAP002852								Other	Other	NPC intracellular cholesterol transporter 2	5.08619
AGAP002865							CYP6P3	CYP	cytochrome P450 [Source:VB Community Annotation]	cytochrome partial	2.0836
AGAP002872								Other	Other	lipase 3-like	0.225405
AGAP002878								Other	Other	cystatin	2.08244
AGAP002886							GPRNNA2	Other	Other	octopamine receptor beta-2R	2.40257
AGAP002888							GPRNNA3	Other	Other	octopamine receptor beta-3R-like isoform X1	2.25844
AGAP002896								Other	Other	RNA-binding Nova-1 isoform X1	2.05392
AGAP002899								Other	Other	transmembrane 169	0.44456
AGAP002916								Other	Other	integral membrane DGCR2 IDD-like	2.63641
AGAP002926								Other	Other	estradiol 17-beta-dehydrogenase 11-like	0.433725
AGAP002943								Other	Other	NAD-dependent deacetylase Sirt2	3.87161
AGAP002949								Other	Other	isoform A	2.38765
AGAP002974								Other	Other	acetylcholine receptor subunit alpha-like 1	2.87141
AGAP002989								Other	Other	GILT 1	0.328306
AGAP002990								Other	Other	AGAP002990-PA	0.478362
AGAP002994							CPR10	CP	cuticular protein RR-2 family 10 [Source:VB Community Annotation]	cuticle -like	2.52763
AGAP002996								Other	Other	ATP-dependent Clp protease ATP-binding subunit clpX- mitochondrial	2.09612
AGAP002999								Other	Other	SET and MYND domain-containing 4	2.24749
AGAP003009								Other	Other	AGAP003009-PA	2.34777
AGAP003032								Other	Other	AGAP003032-PA	3.69063
AGAP003036								Other	Other	histone deacetylase complex subunit SAP18	0.47074
AGAP003064								Other	Other	cysteine and histidine-rich domain-containing	0.323581
AGAP003086								Other	Other	AGAP003086-PA	0.264665
AGAP003087								Other	Other	transmembrane 192 isoform X1	0.356801
AGAP003090								Other	Other	(E3-independent) E2 ubiquitin-conjugating enzyme UBE2O isoform X1	0.39962
AGAP003091								Other	Other	sterol carrier 2	0.499886
AGAP003093								Other	Other	replication factor C subunit 4	0.450066
AGAP003096								Other	Other	L-dopachrome tautomerase yellow-f-like	2.42258
AGAP003132								Other	Other	DALR anticodon-binding domain-containing 3	0.428048
AGAP003139							SRPN9	Other	Other	serine protease inhibitor 88Ea-like	42.1215
AGAP003160								Other	Other	probable serine threonine- kinase DDB_G0280133 isoform X1	2.43002
AGAP003164								Other	Other	unc-13 homolog 4B isoform X1	2.10674
AGAP003186								Other	Other	upstream stimulatory factor 1-like isoform X4	2.24709
AGAP003189								Other	Other	broad-complex core isoforms 1 2 3 4 5	2.44607
AGAP003190								Other	Other	probable DNA mismatch repair Msh6	0.459242
AGAP003194							SRPN8	Other	Other	serpin 8 inhibitory serine protease partial	2.06171
AGAP003195								Other	Other	elongation of very long chain fatty acids AAEL008004-like	4.07608
AGAP003211								Other	Other	AGAP003211- partial	0.364932
AGAP003225								Other	Other	augmin complex subunit dgt2	0.378793
AGAP003227								Other	Other	nucleoside diphosphate kinase 7	0.229874
AGAP003245								Other	Other	CLIP domain-containing serine protease 14D-like isoform X1	2.14947
AGAP003246							CLIPB2	Other	Other	serine protease 14	3.11444
AGAP003247							CLIPB19	Other	Other	serine protease 14	6.38213
AGAP003248								Other	Other	serine protease 14	2.65174
AGAP003249							CLIPB3	Other	Other	serine protease 14	4.02095
AGAP003251							CLIPB1	Other	Other	CLIPB1 partial	0.45286
AGAP003261								Other	Other	mucin-2 isoform X2	2.00199
AGAP003262								Other	Other	integrator complex subunit 10	0.349743
AGAP003263								Other	Other	CDC42 small effector homolog	0.454236
AGAP003280								Other	Other	AAEL006803- partial	0.478788
AGAP003289								Other	Other	carbonic anhydrase 7	0.478234
AGAP003290								Other	Other	AGAP003290- partial	0.297554
AGAP003321								Other	Other	glycine dehydrogenase (decarboxylating) mitochondrial	0.224891
AGAP003325								Other	Other	cytochrome c oxidase subunit NDUFA4	3.80262
AGAP003328								Other	Other	NADH dehydrogenase [ubiquinone] 1 alpha subcomplex subunit 6	91.8828
AGAP003329								Other	Other	serine-rich adhesin for platelets-like	3.06433
AGAP003334							CPLCX2	CP	cuticular protein unclassified [Source:VB Community Annotation]	A-kinase anchor 14	0.286262
AGAP003342								Other	Other	DNA repair complementing XP-C cells homolog	2.77759
AGAP003352								Other	Other	band 7 AGAP004871-like isoform X3	2.68793
AGAP003363								Other	Other	O-mannosyl-transferase TMTC4	0.485466
AGAP003396								Other	Other	ENSANGG00000012594 partial	0.482047
AGAP003417								Other	Other	TBC1 domain family member 5	0.391507
AGAP003423								Other	Other	endoplasmic reticulum metallopeptidase 1-like	0.42705
AGAP003424								Other	Other	catenin alpha isoform X6	2.1918
AGAP003433								Other	Other	AGAP003433-PA	0.0575685
AGAP003442								Other	Other	spore coat SP96-like	55.7071
AGAP003444								Other	Other	cytoskeleton -like	0.248809
AGAP003449								Other	Other	rootletin isoform X1	3.88718
AGAP003459								Other	Other	nuclear pore complex Nup93-1	0.495195
AGAP003509								Other	Other	complexin isoform X1	2.04506
AGAP003515							NIT8537	Other	Other	omega-amidase NIT2-like	0.239302
AGAP003525								Other	Other	regulator of gene activity isoform X1	0.47516
AGAP003526								Other	Other	centrosomal of 152 kDa	0.349479
AGAP003527								Other	Other	O-phosphoseryl-tRNA(Sec) selenium transferase	0.316893
AGAP003530							OBP6	OBP	odorant-binding protein antennal 6 [Source:VB Community Annotation]	general odorant-binding 72-like	0.344961
AGAP003531							IR41n	Other	Other	ionotropic receptor 41f	0.255287
AGAP003533								Other	Other	mitochondrial import inner membrane translocase subunit TIM14	2.48453
AGAP003535								Other	Other	AGAP003535-PA	0.380487
AGAP003539								Other	Other	armadillo repeat-containing 7	0.379613
AGAP003541								Other	Other	elongation factor 1-alpha	5.91643
AGAP003545							Osk	Other	Other	maternal effect oskar	0.31255
AGAP003548								Other	Other	MMS19 nucleotide excision repair homolog	0.473516
AGAP003550								Other	Other	titin isoform X1	0.330601
AGAP003552								Other	Other	SET and MYND domain-containing 5	0.430966
AGAP003554								Other	Other	RING finger 44 isoform X1	2.65648
AGAP003561								Other	Other	E3 ubiquitin- ligase TTC3 isoform X1	0.470818
AGAP003568							COE22933	COE	carboxylesterase [Source:VB Community Annotation]	neuroligin- Y-linked	2.77499
AGAP003570								Other	Other	neuroligin- X-linked	2.36163
AGAP003580								Other	Other	brother of ft and tfl1	0.433311
AGAP003581								Other	Other	sorbitol dehydrogenase	0.40721
AGAP003587								Other	Other	sodium-independent sulfate anion transporter isoform X1	0.384693
AGAP003591								Other	Other	leucine-rich repeat 1	0.243797
AGAP003594								Other	Other	transcription factor grauzone-like	0.421172
AGAP003595								Other	Other	RRP5 homolog	0.424699
AGAP003603								Other	Other	regulating synaptic membrane exocytosis 1 isoform X1	2.68149
AGAP003604								Other	Other	regulating synaptic membrane exocytosis 1 isoform X1	2.06522
AGAP003620								Other	Other	AGAP003620-PA	2.96028
AGAP003646								Other	Other	AGAP013307- partial	0.4357
AGAP003650								Other	Other	translation initiation factor eIF-2B subunit alpha	0.279656
AGAP003667								Other	Other	SAY domain-containing 1	0.481496
AGAP003686								Other	Other	serine protease 7-like	0.417609
AGAP003688								Other	Other	probable low-specificity L-threonine aldolase 2	0.481628
AGAP003689							CLIPC7	Other	Other	CLIPC7 partial	4.24721
AGAP003698								Other	Other	zinc finger 593 homolog	0.188347
AGAP003699								Other	Other	UDP-N-acetylglucosamine transferase subunit ALG13 homolog	0.293441
AGAP003701								Other	Other	zinc finger 593 homolog	1596.44
AGAP003703								Other	Other	abnormal spindle	0.459851
AGAP003710								Other	Other	AGAP003710-PA	0.408804
AGAP003719								Other	Other	mitochondrial	0.40692
AGAP003722							ANXB10C	Other	Other	annexin B10-like	0.320183
AGAP003728								Other	Other	probable 18S rRNA (guanine-N(7))-methyltransferase	0.391368
AGAP003731							Vps37B	Other	Other	vacuolar sorting-associated 37B	0.37639
AGAP003732								Other	Other	nucleolar transcription factor 1	0.439826
AGAP003740								Other	Other	mitosis initiation fs(1)Ya	0.30741
AGAP003742								Other	Other	regulator of chromosome condensation	0.493345
AGAP003743								Other	Other	augmin complex subunit dgt6	0.289655
AGAP003748								Other	Other	uncharacterized protein LOC120897620 isoform X1	15.006
AGAP003757								Other	Other	AAEL014436- partial	2.84797
AGAP003763								Other	Other	AGAP003763-PA	0.431383
AGAP003771								Other	Other	terminal uridylyltransferase Tailor-like	0.439008
AGAP003773								Other	Other	uncharacterized protein LOC120952258	4.44369
AGAP003774								Other	Other	AGAP003774-PA	4.19677
AGAP003775								Other	Other	uncharacterized protein LOC120894297	6.59425
AGAP003776								Other	Other	AGAP003776-PA	5.71525
AGAP003777								Other	Other	uncharacterized protein LOC120894299	5.76907
AGAP003778								Other	Other	uncharacterized protein LOC120894296	6.55009
AGAP003779								Other	Other	serine threonine- phosphatase 4 catalytic subunit	0.477829
AGAP003795								Other	Other	transmembrane 216	2.10021
AGAP003823								Other	Other	influenza virus NS1A-binding -like isoform X3	0.443184
AGAP003832								Other	Other	probable asparagine synthetase [glutamine-hydrolyzing]	0.281165
AGAP003841							SG10	SGP	salivary gland protein 10 [Source:VB Community Annotation]	threonine serine-rich mucin	0.0704415
AGAP003851								Other	Other	26S proteasome complex subunit SEM1	2.50834
AGAP003855								Other	Other	Juvenile hormone-inducible	0.471905
AGAP003861								Other	Other	peptide mitochondrial-like	0.136201
AGAP003878								Other	Other	leucine-rich repeat-containing G- coupled receptor 4-like	2.5396
AGAP003923							Carm1	Other	Other	histone-arginine methyltransferase CARMER	0.439024
AGAP003926								Other	Other	glutamyl aminopeptidase-like	0.33461
AGAP003933								Other	Other	probable serine threonine- kinase tsuA	2.3193
AGAP003937								Other	Other	membrane-associated guanylate WW and PDZ domain-containing 1-like isoform X1	2.39611
AGAP003938								Other	Other	MNN4-like isoform X1	3.79343
AGAP003939								Other	Other	proteoglycan 4 isoform X2	4.97911
AGAP003944								Other	Other	rho GTPase-activating 100F isoform X1	2.14836
AGAP003945								Other	Other	polypyrimidine tract-binding 1 isoform X6	2.93951
AGAP003974								Other	Other	tRNA (cytidine(32) guanosine(34)-2 -O)-methyltransferase 1	0.448615
AGAP003992								Other	Other	nucleolar 6	0.375029
AGAP004008								Other	Other	isoform A	0.33863
AGAP004017								Other	Other	leucine-rich repeat-containing 4B-like	0.395472
AGAP004022								Other	Other	HSPB1-associated 1	0.467542
AGAP004036							HPX7	Other	Other	chorion peroxidase-like	0.254138
AGAP004038							HPX8	Other	Other	chorion peroxidase	0.164445
AGAP004052								Other	Other	homeobox prospero isoform X1	3.00438
AGAP004055								Other	Other	dihydrolipoyllysine-residue succinyltransferase component of 2-oxoglutarate dehydrogenase mitochondrial	2.10104
AGAP004057							gatA	Other	Other	glutamyl-tRNA(Gln) amidotransferase subunit mitochondrial	0.396279
AGAP004061								Other	Other	uncharacterized protein LOC120898177	0.462946
AGAP004079								Other	Other	low molecular weight phosphotyrosine phosphatase 1-like	2.61631
AGAP004094								Other	Other	sterol carrier -2	0.288629
AGAP004102								Other	Other	transmembrane 183	0.293111
AGAP004108								Other	Other	lachesin-like isoform X1	0.248226
AGAP004109								Other	Other	xaa-pro aminopeptidase	3.2886
AGAP004110								Other	Other	coiled-coil domain-containing 124	128.91
AGAP004113							mRpL55	Other	Other	39S ribosomal mitochondrial	749.278
AGAP004133								Other	Other	AGAP004133-PA	0.392536
AGAP004148							CLIPB5	Other	Other	serine protease easter	2.43619
AGAP004150								Other	Other	AGAP004150-PA	0.45718
AGAP004161								Other	Other	isoform K	9.88335
AGAP004163							GSTD7	GST	glutathione S-transferase delta class 7 [Source:VB Community Annotation]	glutathione S-transferase D7	3.18037
AGAP004164							GSTD1-4	GST	glutathione S-transferase delta class 1 [Source:VB Community Annotation]	glutathione S-transferase 1 isoform X3	0.491765
AGAP004175								Other	Other	uridine 5 -monophosphate synthase	0.430143
AGAP004202								Other	Other	E3 ubiquitin- ligase TRIM37-like	2.14587
AGAP004209								Other	Other	diacylglycerol kinase theta isoform X1	2.6458
AGAP004239								Other	Other	serine threonine- kinase polo	0.421295
AGAP004243								Other	Other	general transcriptional corepressor trfA isoform X3	0.23062
AGAP004248							GPXH3	Other	Other	glutathione peroxidase-like	0.471447
AGAP004261							CRY2	Other	Other	cryptochrome 2	0.455314
AGAP004263							TO1	Other	Other	antennal carrier TOL-2	4.91367
AGAP004272							GPRBOS	Other	Other	bride of sevenless	0.370269
AGAP004275								Other	Other	DNA replication licensing factor Mcm2	0.378615
AGAP004281								Other	Other	double-stranded RNA-specific editase 1-like isoform X2	0.16555
AGAP004316								Other	Other	kDa salivary	5.75495
AGAP004324								Other	Other	L-dopachrome tautomerase yellow-f-like	0.417068
AGAP004329								Other	Other	ER membrane complex subunit 6	10.5224
AGAP004351								Other	Other	probable ATP-dependent RNA helicase DDX43	0.492996
AGAP004358								Other	Other	alkyldihydroxyacetonephosphate synthase	2.79504
AGAP004366								Other	Other	delta-1-pyrroline-5-carboxylate mitochondrial	2.3213
AGAP004399							Pgm	Other	Other	phosphoglycerate mutase 2-like isoform X1	2.10202
AGAP004402								Other	Other	vesicular glutamate transporter 3 isoform X1	2.05051
AGAP004437								Other	Other	glycerol-3-phosphate mitochondrial isoform X1	4.05344
AGAP004455							GNBPB1	Other	Other	GNBP	5.59008
AGAP004467								Other	Other	centromere kinetochore zw10	0.491559
AGAP004519								Other	Other	sideroflexin-1-3	0.493453
AGAP004534								Other	Other	cathepsin b	0.441784
AGAP004549								Other	Other	yellow-like	4.0016
AGAP004557								Other	Other	WD repeat-containing 36	0.402142
AGAP004558								Other	Other	nucleoporin Ndc1	0.271162
AGAP004563							ANCE9	Other	Other	angiotensin-converting enzyme-like	0.364416
AGAP004566								Other	Other	trypsin-1-like	0.3185
AGAP004579							cdk2	Other	Other	cyclin-dependent kinase 2	0.448967
AGAP004581								Other	Other	heat shock 70 A1-like	16.6884
AGAP004582								Other	Other	heat shock 70 A1-like	12.7979
AGAP004583								Other	Other	heat shock 70 A1-like	11.8937
AGAP004587								Other	Other	uncharacterized protein LOC120894327	0.375369
AGAP004614								Other	Other	DNA polymerase epsilon subunit 2	0.491909
AGAP004615								Other	Other	DNA polymerase epsilon catalytic subunit 1	0.34435
AGAP004665							CYP306A1	CYP	cytochrome P450 [Source:VB Community Annotation]	cytochrome P450 306a1 isoform X2	2.32892
AGAP004689								Other	Other	plexin domain-containing 2-like isoform X1	2.16636
AGAP004695								Other	Other	multivesicular body subunit 12A	4.18863
AGAP004700								Other	Other	serine protease Hayan-like isoform X1	0.308419
AGAP004719							CLIPC9	Other	Other	serine protease persephone	4.33796
AGAP004744							skap	Other	Other	succinate-- ligase [ADP-forming] subunit mitochondrial isoform X2	3.26195
AGAP004752								Other	Other	tRNA (guanine-N(7)-)-methyltransferase	0.487787
AGAP004756								Other	Other	F-box WD repeat-containing 4	0.472378
AGAP004771								Other	Other	AGAP004771- partial	2.56294
AGAP004775								Other	Other	xaa-Pro dipeptidase	0.463489
AGAP004776								Other	Other	pre-mRNA-splicing factor Slu7	2.1122
AGAP004806							GALE6	Other	Other	32 kDa beta-galactoside-binding lectin lec-3-like	0.195609
AGAP004816								Other	Other	glycosylphosphatidylinositol anchor biosynthesis 11	7.62644
AGAP004825								Other	Other	uncharacterized protein LOC120952140	0.23059
AGAP004835								Other	Other	serine-rich adhesin for platelets isoform X1	2.0317
AGAP004838								Other	Other	respirasome Complex Assembly Factor 1	0.304815
AGAP004847							SCRB7	Other	Other	platelet glyco 4 isoform X1	2.42579
AGAP004851								Other	Other	isoform A	0.236195
AGAP004856								Other	Other	palmitoyltransferase ZDHHC16	0.435345
AGAP004859								Other	Other	serine protease snake-like	0.375822
AGAP004891								Other	Other	UPF0046	0.425587
AGAP004918								Other	Other	microfibril-associated glyco 4-like	2.21402
AGAP004935								Other	Other	AGAP004935- partial	3.32213
AGAP004944								Other	Other	heat shock 70 kDa cognate 4-like	2.59519
AGAP004945								Other	Other	transmembrane 161B	0.381236
AGAP004955								Other	Other	mitochondrial assembly of ribosomal large subunit 1	2.63592
AGAP004957								Other	Other	origin recognition complex subunit 1	0.309569
AGAP004958								Other	Other	GPI ethanolamine phosphate transferase 2	0.318143
AGAP004962								Other	Other	G2 mitotic-specific cyclin-B-like	0.222667
AGAP004963								Other	Other	G2 mitotic-specific cyclin-B-like	0.267515
AGAP004977							PPO6	Other	Other	phenoloxidase 2-like	0.270831
AGAP004978							PPO9	Other	Other	phenoloxidase 2	0.214197
AGAP004992								Other	Other	prostaglandin E synthase 2	2.19972
AGAP005005								Other	Other	TRPL translocation defect 14 isoform X1	5.04593
AGAP005025								Other	Other	histone H3	0.141824
AGAP005026								Other	Other	histone H4	0.440516
AGAP005037								Other	Other	coiled-coil domain-containing AGAP005037 isoform X1	2.37308
AGAP005050								Other	Other	RNA exonuclease 4	0.478393
AGAP005052								Other	Other	deoxyribodipyrimidine photo-lyase	0.2785
AGAP005055							ITP	Other	Other	ion transport peptide	2.57002
AGAP005065								Other	Other	ENSANGG00000019205 partial	0.0393481
AGAP005072								Other	Other	basement membrane-specific heparan sulfate proteoglycan core -like	5.83371
AGAP005074								Other	Other	isoform A	7.72931
AGAP005076								Other	Other	myc box-dependent-interacting 1 isoform X1	2.53448
AGAP005079								Other	Other	G alpha q subunit isoform X1	2.55549
AGAP005088								Other	Other	terminal nucleotidyltransferase 5C isoform X1	2.52145
AGAP005109								Other	Other	MICOS complex subunit MIC13 homolog QIL1	2.72796
AGAP005134								Other	Other	ATP synthase subunit mitochondrial	2.09711
AGAP005160								Other	Other	ras-like GTP-binding Rho1 isoform X1	2.14343
AGAP005162								Other	Other	uncharacterized protein LOC120897247 isoform X2	2.27219
AGAP005194								Other	Other	AGAP005194 partial	2.90073
AGAP005208							OBP20	OBP	odorant-binding protein 20 [Source:VB Community Annotation]	general odorant-binding 72-like	3.16151
AGAP005225								Other	Other	zinc finger DPF3	0.439407
AGAP005243								Other	Other	GTP-binding RAD	2.6167
AGAP005244								Other	Other	myb Q isoform X1	2.31811
AGAP005246							SRPN10	Other	Other	serine protease inhibitor 42Dd-like isoform X1	0.354928
AGAP005251								Other	Other	potassium voltage-gated channel subfamily H member 8 isoform X1	2.02122
AGAP005253								Other	Other	SET and MYND domain-containing 4-like	0.375026
AGAP005254							Drep2	Other	Other	AGAP005254- partial	3.23918
AGAP005285								Other	Other	uncharacterized protein LOC120947310 isoform X3	2.13357
AGAP005292								Other	Other	nucleolysin TIAR	4.03893
AGAP005297								Other	Other	S-phase kinase-associated 2	0.486432
AGAP005319								Other	Other	proton-coupled folate transporter-like	0.308441
AGAP005325								Other	Other	spermine synthase isoform X2	0.480205
AGAP005334							CTLMA2	Other	Other	CTLMA2	3.2178
AGAP005335							CTL4	Other	Other	CTL4	4.19926
AGAP005340								Other	Other	histone chaperone ASF1-like	3.32851
AGAP005345								Other	Other	probable serine threonine- kinase kinX	0.316278
AGAP005372							COEBE3C	COE	carboxylesterase beta esterase [Source:VB Community Annotation]	venom carboxylesterase-6-like	2.04828
AGAP005396								Other	Other	general transcriptional corepressor trfA-like	2.33046
AGAP005399								Other	Other	paxillin isoform X3	2.81789
AGAP005422								Other	Other	MIP18 family galla-2	2.36127
AGAP005425								Other	Other	actin-binding LIM 1 isoform X1	2.23546
AGAP005429							Thoc6	Other	Other	THO complex subunit 6	0.496225
AGAP005440								Other	Other	probable serine threonine- kinase yakA isoform X1	2.286
AGAP005456							CPR15	CP	cuticular protein RR-1 family 15 [Source:VB Community Annotation]	cuticle -like	3.61586
AGAP005457								Other	Other	apyrase-like	4.92255
AGAP005459							CPR16	CP	cuticular protein RR-1 family 16 [Source:VB Community Annotation]	cuticle -like	5.53316
AGAP005483								Other	Other	transcription factor grauzone-like	0.298182
AGAP005490								Other	Other	voltage-dependent calcium channel subunit alpha-2 delta-3 isoform X6	2.03344
AGAP005498								Other	Other	phospholipid scramblase 2-like isoform X1	4.25637
AGAP005499								Other	Other	farnesol dehydrogenase-like	3.75929
AGAP005501								Other	Other	farnesol dehydrogenase-like	3.10042
AGAP005502								Other	Other	farnesol dehydrogenase-like	2.59908
AGAP005507							nSyb	Other	Other	vesicle-associated membrane 2 isoform X1	2.47444
AGAP005510								Other	Other	oxysterol-binding -related 9	2.26923
AGAP005512								Other	Other	elongation of very long chain fatty acids 4-like	4.42793
AGAP005527								Other	Other	uncharacterized protein LOC120961033 isoform X1	2.2167
AGAP005536								Other	Other	camp-specific 3	3.05073
AGAP005547								Other	Other	lethal(2)essential for life-like	0.126332
AGAP005548								Other	Other	lethal(2)essential for life-like	0.0892909
AGAP005549								Other	Other	splicing factor 3B subunit 3 isoform X1	0.453231
AGAP005581								Other	Other	probable 3-hydroxyisobutyrate mitochondrial	0.294986
AGAP005595								Other	Other	encore isoform X1	2.51008
AGAP005611								Other	Other	AGAP005611-PA	2.27743
AGAP005612								Other	Other	pupal cuticle 36-like	3.90458
AGAP005620								Other	Other	attacin precursor	2.71203
AGAP005621								Other	Other	NADH dehydrogenase [ubiquinone] 1 alpha subcomplex subunit 5	3.1956
AGAP005645								Other	Other	farnesol dehydrogenase-like	3.25865
AGAP005653								Other	Other	b(0	0.376412
AGAP005661								Other	Other	nuclear hormone receptor FTZ-F1 isoform X1	2.09782
AGAP005681								Other	Other	G- coupled receptor 52 isoform X1	2.43347
AGAP005705								Other	Other	transmembrane protease serine 9-like	0.0123555
AGAP005706								Other	Other	collagenase-like	0.0124449
AGAP005714								Other	Other	fibrillin-2 isoform X3	0.457404
AGAP005728								Other	Other	puromycin-sensitive aminopeptidase	0.496481
AGAP005732								Other	Other	augmin complex subunit dgt5	0.2488
AGAP005733								Other	Other	ankyrin repeat and SAM domain-containing 6-like	0.315348
AGAP005734								Other	Other	ETS homologous factor	0.312453
AGAP005735								Other	Other	zinc finger CCCH domain-containing 3	2.26089
AGAP005743								Other	Other	pseudouridylate synthase 7 homolog	0.432397
AGAP005770								Other	Other	SCAI isoform X1	3.19057
AGAP005772								Other	Other	cyclin-dependent kinase 5 homolog	0.439542
AGAP005783								Other	Other	AGAP005783-PA	0.387201
AGAP005795								Other	Other	sodium-coupled monocarboxylate transporter 1	0.380455
AGAP005800								Other	Other	DNA replication licensing factor Mcm7	0.212991
AGAP005808								Other	Other	AGAP005808- partial	0.4492
AGAP005811								Other	Other	xylosyltransferase oxt	0.439794
AGAP005812								Other	Other	elongator complex 5	0.27137
AGAP005813								Other	Other	iron-sulfur cluster assembly scaffold	2.59863
AGAP005820								Other	Other	AGAP005820-PA	0.292577
AGAP005829								Other	Other	microtubule-associated RP EB family member 1 isoform X1	0.277075
AGAP005832								Other	Other	aspartyl asparaginyl beta-hydroxylase	2.14457
AGAP005834							COEJHE2E	COE	carboxylesterase [Source:VB Community Annotation]	venom carboxylesterase-6-like	0.321273
AGAP005843								Other	Other	AGAP005843-PA	0.439278
AGAP005848								Other	Other	angiopoietin-related 1-like	5.07911
AGAP005874								Other	Other	downstream neighbor of son homolog	0.347439
AGAP005888								Other	Other	urease accessory -like	7.19059
AGAP005889								Other	Other	cold and drought-regulated CORA-like	4.53877
AGAP005890								Other	Other	bifunctional endo-1	2.86302
AGAP005911								Other	Other	guanine nucleotide-binding subunit beta-1	2.32083
AGAP005914							SP11644	Other	Other	serine protease	0.458267
AGAP005917								Other	Other	ATP-dependent DNA helicase Q4	0.366573
AGAP005922								Other	Other	DNA-directed RNA polymerase III subunit RPC5	0.393538
AGAP005939								Other	Other	DNA repair Rev1	0.41644
AGAP005942								Other	Other	saxiphilin-like isoform X1	0.381966
AGAP005949								Other	Other	2-acylglycerol O-acyltransferase 2-A-like	0.288528
AGAP005982								Other	Other	rhythmically expressed gene 5	3.2841
AGAP005986								Other	Other	fatty acyl- reductase wat-like	0.353652
AGAP005987								Other	Other	anachronism isoform X1	0.345826
AGAP005988							CNT1	Other	Other	solute carrier family 28 member 3-like isoform X1	0.312468
AGAP005992							CYP302A1	CYP	cytochrome P450 [Source:VB Community Annotation]	cytochrome P450 mitochondrial	0.269971
AGAP006009							CPR30	CP	cuticular protein RR-1 family 30 [Source:VB Community Annotation]	endocuticle structural glyco ABD-5-like	4.06606
AGAP006023								Other	Other	tyrosine 3-monooxygenase isoform X2	0.474724
AGAP006028							Rdl	Other	Other	gamma-aminobutyric acid receptor subunit beta isoform X1	3.32199
AGAP006030							mfrn	Other	Other	mitoferrin	2.08676
AGAP006032								Other	Other	AGAP006032-PA	2.60384
AGAP006039								Other	Other	AGAP006039-PA	0.438914
AGAP006048							CYP4J5	CYP	cytochrome P450 [Source:VB Community Annotation]	cytochrome P450 4C1-like	0.475193
AGAP006049							CYP4J10	CYP	cytochrome P450 [Source:VB Community Annotation]	probable cytochrome P450 4ac1	0.489285
AGAP006054								Other	Other	divergent kinase domain 1B	0.333919
AGAP006055								Other	Other	tonsoku	0.380824
AGAP006059								Other	Other	uncharacterized protein LOC120949462	2.11523
AGAP006062								Other	Other	ATPase family AAA domain-containing 5	0.395494
AGAP006098							NOS	Other	Other	nanos isoform X1	0.386313
AGAP006099								Other	Other	cytochrome b-c1 complex subunit mitochondrial	2.48837
AGAP006158								Other	Other	TBC1 domain family member 31	0.311479
AGAP006177								Other	Other	uncharacterized protein LOC120897362	2.78302
AGAP006181								Other	Other	troponin isoallergen Bla g -like	7.00908
AGAP006191							Cht24	Other	Other	chitinase-3 1	2.17612
AGAP006202								Other	Other	AGAP006202-PA	0.398794
AGAP006205								Other	Other	nuclear valosin-containing -like isoform X1	0.488079
AGAP006227								Other	Other	esterase B1-like	2.60144
AGAP006231								Other	Other	CTD nuclear envelope phosphatase 1 homolog isoform X1	0.477436
AGAP006233								Other	Other	mitochondrial cardiolipin hydrolase	0.391654
AGAP006241								Other	Other	innexin inx5	0.118435
AGAP006245								Other	Other	zinc finger matrin-type 2	2.03644
AGAP006250								Other	Other	selenocysteine-specific elongation factor	0.48571
AGAP006258							PPO2	Other	Other	phenoloxidase 2-like	0.159936
AGAP006272								Other	Other	zinc finger 624-like	0.473616
AGAP006283							CPR70	CP	cuticular protein RR-2 family 70 [Source:VB Community Annotation]	cuticle 8	0.0983367
AGAP006323								Other	Other	AGAP006323-PA	0.321911
AGAP006327							LRIM6	Other	Other	leucine-rich repeat-containing 15-like	0.363738
AGAP006365								Other	Other	RNA-binding 8A	2.80826
AGAP006377								Other	Other	AGAP006377-PA	0.438385
AGAP006378								Other	Other	serine-rich adhesin for platelets isoform X1	2.20683
AGAP006380							ABCA2	Other	Other	ATP-binding cassette sub-family A member 3-like	0.465345
AGAP006393								Other	Other	tethering factor for nuclear proteasome STS1	0.36246
AGAP006395								Other	Other	phospholipase membrane-associated-like	0.451475
AGAP006396								Other	Other	phospholipase membrane-associated	0.447848
AGAP006400								Other	Other	membrane-bound alkaline phosphatase-like	0.380046
AGAP006404								Other	Other	AGAP006404-PA	0.211374
AGAP006417								Other	Other	antigen 5 like allergen Cul n 1-like	29.4985
AGAP006421							A5R1	Other	Other	partial	0.119739
AGAP006426								Other	Other	myrosinase 1-like	2.1103
AGAP006433								Other	Other	probable chitinase 10	0.0819689
AGAP006434								Other	Other	chitinase partial	0.120891
AGAP006438								Other	Other	AGAP006438-PA	0.391038
AGAP006442								Other	Other	probable salivary secreted peptide	0.211238
AGAP006480								Other	Other	shematrin 1 isoform X2	2.49584
AGAP006495								Other	Other	secreted salivary basic peptide	0.224386
AGAP006501								Other	Other	probable serine threonine- kinase fhkB isoform X2	5.89682
AGAP006531								Other	Other	probable deoxyhypusine synthase	0.471498
AGAP006548								Other	Other	glycine cleavage system H mitochondrial	0.39379
AGAP006569								Other	Other	acetyl-coenzyme A synthetase	2.53869
AGAP006583								Other	Other	chymotrypsin inhibitor Ani s 6-like	0.00232934
AGAP006592								Other	Other	PR domain zinc finger 1 isoform X4	3.14872
AGAP006606								Other	Other	zinc finger 174-like	0.395023
AGAP006609								Other	Other	organic cation transporter -like	0.236685
AGAP006610								Other	Other	glutaminyl-peptide cyclotransferase-like	0.481739
AGAP006611								Other	Other	E3 ubiquitin- ligase TRAIP	0.444965
AGAP006637								Other	Other	solute carrier organic anion transporter family member 74D-like	0.382206
AGAP006644								Other	Other	windpipe	2.01697
AGAP006654								Other	Other	3 beta-hydroxysteroid dehydrogenase Delta 5--	0.0322469
AGAP006656								Other	Other	RNA-binding Musashi homolog Rbp6 isoform X1	2.88063
AGAP006659								Other	Other	terminal uridylyltransferase 4	0.456478
AGAP006690								Other	Other	BTB POZ domain-containing 9-like	0.290063
AGAP006696								Other	Other	AGAP006696-PA	0.168482
AGAP006702								Other	Other	Smaug	0.409929
AGAP006707								Other	Other	chymotrypsin 1	0.0934559
AGAP006714								Other	Other	BTB POZ domain-containing 9	0.402336
AGAP006725							COEAE3H	COE	carboxylesterase alpha esterase [Source:VB Community Annotation]	cholinesterase 1-like	0.316666
AGAP006749								Other	Other	RING finger narya-like	0.415239
AGAP006767								Other	Other	NAD kinase mitochondrial	0.419118
AGAP006780								Other	Other	isovaleryl- mitochondrial	0.471795
AGAP006785								Other	Other	BTB POZ domain-containing 9	0.290502
AGAP006793								Other	Other	mucin-like peritrophin	0.172648
AGAP006794								Other	Other	mucin-5AC-like	2.47263
AGAP006795							Aper1	Other	Other	peritrophin A	0.217173
AGAP006796								Other	Other	peritrophin A	0.192789
AGAP006797								Other	Other	double-strand break repair MRE11	0.468969
AGAP006803								Other	Other	kinesin KIF18A	0.346387
AGAP006818								Other	Other	ribonucleoside-diphosphate reductase subunit M2 isoform X2	0.277878
AGAP006827								Other	Other	integrin alpha-PS3-like isoform X1	0.382935
AGAP006880								Other	Other	Lilipod	0.417503
AGAP006889								Other	Other	probable elongator complex 2	0.487442
AGAP006902								Other	Other	probable transcription-associated 1	2.68014
AGAP006930								Other	Other	zinc finger 624-like	0.301008
AGAP006936								Other	Other	cytochrome heme mitochondrial	2.3909
AGAP006945								Other	Other	DNA repair and recombination RAD54B-like	0.37974
AGAP006947								Other	Other	transmembrane 209	0.438882
AGAP006951								Other	Other	YIPF1	0.458763
AGAP006961								Other	Other	Heat shock 83	0.449909
AGAP006969								Other	Other	solute carrier family 35 member F5	0.448005
AGAP006989								Other	Other	kinesin subito isoform X1	0.31381
AGAP006997							Aats-ala-m	Other	Other	alanine--tRNA mitochondrial	0.461497
AGAP007007								Other	Other	cell wall DAN4-like	2.06277
AGAP007008								Other	Other	cyclic nucleotide-gated olfactory channel isoform X1	2.44009
AGAP007026							Ccs	Other	Other	copper chaperone for superoxide dismutase	0.489616
AGAP007033							APL1C	Other	Other	APL1C	4.34072
AGAP007035							APL1B	Other	Other	APL1B	3.56565
AGAP007036							APL1A	Other	Other	partial	4.61883
AGAP007039							LRIM4	Other	Other	leucine-rich repeat-containing G- coupled receptor 4-like	3.38934
AGAP007076								Other	Other	nose resistant to fluoxetine 6	2.24158
AGAP007086								Other	Other	sodium channel 60E isoform X1	2.37277
AGAP007107								Other	Other	dnaJ homolog 1	5.07574
AGAP007111								Other	Other	uracil phosphoribosyltransferase homolog	2.1687
AGAP007122								Other	Other	tubulin alpha-8 chain-like	0.177592
AGAP007127								Other	Other	regulator of G- signaling 17	3.07656
AGAP007133								Other	Other	uncharacterized protein LOC120950193 isoform X2	2.2476
AGAP007136							GPR5HT1A	Other	Other	5-hydroxytryptamine receptor-like	2.89709
AGAP007137								Other	Other	kazrin-A isoform X1	2.49277
AGAP007160								Other	Other	lethal(2)essential for life-like isoform X1	2.96318
AGAP007178								Other	Other	AGAP007178	3.35538
AGAP007180								Other	Other	DNA N6-methyl adenine demethylase isoform X2	2.47721
AGAP007217								Other	Other	pre-mRNA-processing factor 19	0.407403
AGAP007249							Flightin	Other	Other	flightin isoform X1	2.01392
AGAP007280								Other	Other	serine protease nudel	0.236096
AGAP007286							Obp48	OBP	odorant-binding protein 48 [Source:VB Community Annotation]	Odorant-binding 58c	2.44057
AGAP007287							OBP47	OBP	odorant-binding protein 47 [Source:VB Community Annotation]	general odorant-binding 67	5.43775
AGAP007291							IAP4	Other	Other	inhibitor of apoptosis 1	33.2515
AGAP007292							IAP3	Other	Other	inhibitor of apoptosis 1	584.694
AGAP007293							IAP7	Other	Other	death-associated inhibitor of apoptosis 1	11279.9
AGAP007296							APG12	Other	Other	autophagy 12-like	0.288198
AGAP007300								Other	Other	membrane-bound alkaline phosphatase-like	0.259583
AGAP007309								Other	Other	succinate dehydrogenase [ubiquinone] iron-sulfur mitochondrial	3.7387
AGAP007312								Other	Other	AGAP007312-PC	0.473656
AGAP007319								Other	Other	uncharacterized protein LOC120950109	23.4674
AGAP007320								Other	Other	AGAP007320-PA	0.259116
AGAP007326								Other	Other	U7 snRNA-associated Sm LSm11	0.355742
AGAP007343							LYSC2	Other	Other	lysozyme c-1	206.168
AGAP007347							LYSC1	Other	Other	lysozyme c-1-like	3.97261
AGAP007364								Other	Other	maternal exuperantia-like isoform X1	0.20465
AGAP007365								Other	Other	maternal exuperantia-like isoform X1	0.219318
AGAP007391								Other	Other	coenzyme Q-binding mitochondrial	2.93715
AGAP007402								Other	Other	E3 SUMO- ligase NSE2-like	0.056565
AGAP007403								Other	Other	AGAP007403-PA	0.184287
AGAP007405								Other	Other	E3 SUMO- ligase NSE2-like	0.160367
AGAP007407							CTLMA4	Other	Other	CTLMA3 partial	2.48196
AGAP007408							CTLMA8	Other	Other	CTLMA3 partial	4.54009
AGAP007409								Other	Other	CTLMA3 partial	7.97644
AGAP007413								Other	Other	mediator of DNA damage checkpoint 1	0.335448
AGAP007416								Other	Other	uncharacterized protein LOC120894460 isoform X2	2.66184
AGAP007417								Other	Other	E3 ubiquitin- ligase SHPRH	0.401533
AGAP007454							LRIM8A	Other	Other	membrane glyco LIG-1	0.254269
AGAP007456							LRIM8B	Other	Other	membrane glyco LIG-1	0.185607
AGAP007457								Other	Other	reticulon-4 receptor-like 2	0.17955
AGAP007458								Other	Other	E3 ubiquitin- ligase complex slx8-rfp subunit slx8-like	0.4962
AGAP007476								Other	Other	EKC KEOPS complex subunit TP53RK	0.486791
AGAP007502								Other	Other	kinesin Klp61F	0.39469
AGAP007510								Other	Other	isoform A	0.437074
AGAP007515								Other	Other	zinc finger 567-like	0.249547
AGAP007532								Other	Other	vinculin isoform X1	2.3852
AGAP007537								Other	Other	AGAP007537- partial	2.16486
AGAP007552								Other	Other	leucine-rich melanocyte differentiation-associated -like isoform X1	0.413568
AGAP007556								Other	Other	titin isoform X1	2.30754
AGAP007565								Other	Other	tumorous imaginal mitochondrial isoform X1	2.471
AGAP007568								Other	Other	condensin complex subunit 3	0.421704
AGAP007572								Other	Other	retinol dehydrogenase 12-like	2.2871
AGAP007578							Vps8	Other	Other	vacuolar sorting-associated 8 homolog	0.463408
AGAP007598								Other	Other	dual specificity kinase zak2	0.188547
AGAP007602								Other	Other	uncharacterized protein LOC121601213 isoform X1	0.237313
AGAP007603								Other	Other	otefin	0.342159
AGAP007616								Other	Other	mucin-5AC-like isoform X2	0.392813
AGAP007622							ANCE1	Other	Other	angiotensin-converting enzyme-like	0.0994235
AGAP007635								Other	Other	60S ribosomal L7	0.435667
AGAP007642							Pfk	Other	Other	ATP-dependent 6-phosphofructokinase isoform X1	2.04419
AGAP007643								Other	Other	14-3-3 zeta isoform X1	2.17576
AGAP007676								Other	Other	endoplasmic reticulum metallopeptidase 1-like	0.368488
AGAP007696								Other	Other	extra-macrochaetae	0.391333
AGAP007711								Other	Other	AGAP007711-PA	2.81798
AGAP007724								Other	Other	mucin-5AC isoform X7	2.05952
AGAP007731								Other	Other	WD repeat-containing 81	0.490047
AGAP007738								Other	Other	AGAP007738- partial	0.182766
AGAP007751								Other	Other	pinocchio isoform X2	2.94279
AGAP007755								Other	Other	facilitated trehalose transporter Tret1-like isoform X1	0.242401
AGAP007760								Other	Other	uncharacterized protein LOC120906543	3.8486
AGAP007767								Other	Other	AGAP007767-PA	0.343164
AGAP007768								Other	Other	cytochrome c oxidase subunit 6C	3.04185
AGAP007775								Other	Other	ATP-dependent DNA helicase PIF1	0.215462
AGAP007776								Other	Other	ski oncogene isoform X1	2.2087
AGAP007778								Other	Other	DNA-directed RNA mitochondrial	2.65595
AGAP007786								Other	Other	isocitrate dehydrogenase [NAD] subunit mitochondrial	3.38867
AGAP007808								Other	Other	Gawky isoform X2	2.92211
AGAP007809							AP7862	Other	Other	probable aminopeptidase NPEPL1	0.491035
AGAP007823								Other	Other	meiosis regulator and mRNA stability factor 1	0.23424
AGAP007837								Other	Other	sodium-coupled monocarboxylate transporter 1-like	0.430291
AGAP007851								Other	Other	kDa salivary secreted	2.28222
AGAP007852								Other	Other	probable aconitate mitochondrial	2.4098
AGAP007855								Other	Other	aurora kinase B	0.344397
AGAP007857								Other	Other	restin homolog	2.6883
AGAP007858								Other	Other	lysine--tRNA ligase-like isoform X2	0.414855
AGAP007859								Other	Other	facilitated trehalose transporter Tret1-like	0.360986
AGAP007862								Other	Other	male-enhanced antigen 1	2.00454
AGAP007879								Other	Other	inactive hydroxysteroid dehydrogenase 1	0.413809
AGAP007899								Other	Other	MKRN2 opposite strand	0.359848
AGAP007906								Other	Other	serine protease inhibitor Kazal-type 1-like	0.190238
AGAP007914								Other	Other	transport and Golgi organization 6	0.490017
AGAP007946								Other	Other	AGAP007946- partial	2.15827
AGAP007959								Other	Other	AGAP007959-PA	0.295391
AGAP007962							por	Other	Other	#NAME?	0.455694
AGAP007964								Other	Other	tudor domain-containing 5	0.350377
AGAP007974							drm	Other	Other	drumstick	2.30044
AGAP007975								Other	Other	dihydrolipoyllysine-residue acetyltransferase component of pyruvate dehydrogenase mitochondrial isoform X1	3.68117
AGAP007999								Other	Other	nuclear pore complex Nup154	0.441118
AGAP008000								Other	Other	sepiapterin reductase-like	0.368959
AGAP008009								Other	Other	tyrosine- kinase Dnt-like	2.70053
AGAP008015								Other	Other	lamin Dm0-like	0.354624
AGAP008019							CYP12F3	CYP	cytochrome P450 [Source:VB Community Annotation]	cytochrome P450 CYP12A2-like	2.93192
AGAP008020							CYP12F2	CYP	cytochrome P450 [Source:VB Community Annotation]	cytochrome P450 CYP12A2-like	38.073
AGAP008027								Other	Other	slowmo	4.2628
AGAP008040								Other	Other	zinc finger 236 isoform X1	0.247458
AGAP008059							CSP1	Other	Other	ejaculatory bulb-specific 3	4.34615
AGAP008063								Other	Other	exosome complex component CSL4	0.486789
AGAP008090								Other	Other	nuclear pore complex Nup205	0.448034
AGAP008096								Other	Other	sphingomyelin phosphodiesterase-like	0.496258
AGAP008115								Other	Other	isoform A	2.17147
AGAP008116								Other	Other	vegetative cell wall gp1-like	0.0551524
AGAP008141								Other	Other	argininosuccinate lyase	0.359378
AGAP008163								Other	Other	NHP2 1 homolog	0.454373
AGAP008193								Other	Other	nidogen	0.304427
AGAP008201								Other	Other	potassium voltage-gated channel Shaw-like isoform X1	2.50947
AGAP008202								Other	Other	potassium voltage-gated channel Shaw-like isoform X1	2.24909
AGAP008217							CYP6Z3	CYP	cytochrome P450 [Source:VB Community Annotation]	cytochrome P450 6d3-like	23.0744
AGAP008218							CYP6Z2	CYP	cytochrome P450 [Source:VB Community Annotation]	cytochrome P450 6d3-like	3.09114
AGAP008227								Other	Other	alpha	2.05443
AGAP008228								Other	Other	dual specificity phosphatase 3 isoform X2	2.4367
AGAP008244								Other	Other	serine-rich adhesin for platelets-like isoform X2	4.11782
AGAP008246								Other	Other	gamma-butyrobetaine dioxygenase-like	9.61167
AGAP008252								Other	Other	spermatogenesis-associated 20 isoform X1	2.04506
AGAP008273								Other	Other	tensin-3 isoform X2	3.53394
AGAP008280							D7r5	SGP	D7 short form salivary protein [Source:VB Community Annotation]	37 kDa salivary gland allergen Aed a 2-like	0.310588
AGAP008284							D7r1	SGP	D7 short form salivary protein [Source:VB Community Annotation]	37 kDa salivary gland allergen Aed a 2-like	0.447372
AGAP008291							TRYP5	Other	Other	trypsin-related protease	0.439086
AGAP008292							TRYP4	Other	Other	ame: Full=Trypsin-4 Flags: Precursor	0.21699
AGAP008294							TRYP3	Other	Other	ame: Full=Trypsin-3 Flags: Precursor	0.329913
AGAP008295							TRYP2	Other	Other	ame: Full=Trypsin-2 ame: Full=Antryp2 Flags: Precursor	0.174915
AGAP008302								Other	Other	thyrostimulin beta-5 subunit	2.19031
AGAP008304								Other	Other	cGMP-dependent 3	2.16401
AGAP008311								Other	Other	acylphosphatase-2	4.22048
AGAP008325								Other	Other	rRNA-processing UTP23 homolog	0.496784
AGAP008331								Other	Other	GATOR complex Wdr59-like isoform X2	4.19861
AGAP008340								Other	Other	zinc finger 879-like isoform X3	0.481565
AGAP008348								Other	Other	metallo-beta-lactamase domain-containing 1	2.78489
AGAP008358							CYP4H17	CYP	cytochrome P450 [Source:VB Community Annotation]	cytochrome P450 4d1-like	2.45173
AGAP008359								Other	Other	sodium-coupled monocarboxylate transporter 1-like	2.85344
AGAP008369								Other	Other	AGAP008369- partial	0.275847
AGAP008370								Other	Other	zinc carboxypeptidase-like	0.39762
AGAP008372								Other	Other	zinc carboxypeptidase-like	0.255114
AGAP008391								Other	Other	ankyrin repeat RF_0381 isoform X2	2.31666
AGAP008404								Other	Other	UDP-glycosyltransferase UGT5-like isoform X1	0.3794
AGAP008428								Other	Other	N-alpha-acetyltransferase 40	0.222683
AGAP008429								Other	Other	zinc finger 429-like	0.246058
AGAP008430								Other	Other	zinc finger 14	0.398512
AGAP008435								Other	Other	transient receptor potential-gamma isoform X1	3.00339
AGAP008436							ABCC11	Other	Other	canalicular multispecific organic anion transporter 2-like	0.329362
AGAP008444							CPLCG1	CP	cuticular protein CPLCG family (CPLCG1) [Source:VB Community Annotation]	adult cuticle 1-like	0.246577
AGAP008471								Other	Other	uncharacterized protein LOC120957565	2.32106
AGAP008472								Other	Other	eEF1A lysine and N-terminal methyltransferase homolog	0.477249
AGAP008483								Other	Other	zinc finger with KRAB and SCAN domains 2-like	0.242511
AGAP008484								Other	Other	tRNA-dihydrouridine(16 17) synthase [NAD(P)(+)]-like	0.335691
AGAP008495								Other	Other	bis(5 -nucleosyl)-tetraphosphatase [asymmetrical]	2.02465
AGAP008523								Other	Other	5-methylcytosine rRNA methyltransferase NSUN4	0.364508
AGAP008533								Other	Other	cyclin-dependent kinase 5 activator 1	2.65874
AGAP008537								Other	Other	homocysteine S-methyltransferase 1-like	0.378532
AGAP008538								Other	Other	locomotion-related Hikaru genki-like isoform X2	2.47315
AGAP008539								Other	Other	mitochondrial import inner membrane translocase subunit TIM44	0.219037
AGAP008547								Other	Other	#NAME?	0.204141
AGAP008549								Other	Other	U4 tri-snRNP-associated 1	0.38073
AGAP008551								Other	Other	mothers against dpp isoform X2	2.6709
AGAP008588							alpha5	Other	Other	neuronal acetylcholine receptor subunit alpha-7-like	3.48596
AGAP008624								Other	Other	gametocyte-specific factor 1	0.433322
AGAP008625							GPRSMO	Other	Other	smoothened	0.487623
AGAP008632								Other	Other	alpha-aminoadipic semialdehyde mitochondrial	0.471348
AGAP008636								Other	Other	pigeon isoform X1	0.433054
AGAP008638								Other	Other	histone -like	0.327529
AGAP008654							TEP12	Other	Other	CD109 antigen-like	2.59821
AGAP008694								Other	Other	augmin complex subunit dgt3	0.391324
AGAP008698								Other	Other	chromodomain-helicase-DNA-binding 1 isoform X2	2.14697
AGAP008699								Other	Other	AGAP008699-PA	2.08359
AGAP008706								Other	Other	zwilch	0.412029
AGAP008724								Other	Other	cytochrome c oxidase subunit mitochondrial	3.36582
AGAP008734							dpr19	Other	Other	TSC22 domain family 1	2.66748
AGAP008739								Other	Other	BTB POZ domain-containing 9	0.300331
AGAP008740								Other	Other	AGAP008740- partial	6.70318
AGAP008747								Other	Other	nuclear pore complex Nup50	0.396633
AGAP008758								Other	Other	AGAP008758- partial	2.79879
AGAP008764								Other	Other	venom dipeptidyl peptidase 4-like isoform X3	3.35934
AGAP008769								Other	Other	very long-chain specific acyl- mitochondrial-like isoform X1	0.268227
AGAP008783								Other	Other	hepatic	0.183302
AGAP008836								Other	Other	crossover junction endonuclease MUS81	0.320608
AGAP008839								Other	Other	SET and MYND domain-containing 4	2.52348
AGAP008843							AQP1	Other	Other	aquaporin AQPcic isoform X1	0.416027
AGAP008859								Other	Other	pneumococcal serine-rich repeat isoform X1	2.89198
AGAP008871							GPRFZ4	Other	Other	frizzled-4	2.41535
AGAP008879								Other	Other	AGAP008879-PA	0.315343
AGAP008892								Other	Other	glycine-rich cell wall structural -like	2.25653
AGAP008904								Other	Other	cysteine sulfinic acid decarboxylase	2.06137
AGAP008912								Other	Other	rac GTPase-activating 1	0.303458
AGAP008919								Other	Other	AGAP008919- partial	2.45735
AGAP008923								Other	Other	AGAP008923-PA	7.35962
AGAP008946								Other	Other	probable dolichyl pyrophosphate Man9 c2 alpha-1	0.491808
AGAP008950								Other	Other	nuclear envelope integral membrane 1	0.378924
AGAP008955								Other	Other	cytochrome b-c1 complex subunit mitochondrial isoform X1	2.3893
AGAP008962								Other	Other	maltase 2-like	0.273996
AGAP008967								Other	Other	calcium calmodulin-dependent 3	2.1342
AGAP008968								Other	Other	leech-derived tryptase inhibitor C-like	0.0757224
AGAP009010								Other	Other	zinc finger weckle-like	0.418794
AGAP009028								Other	Other	tiptop isoform X1	2.1607
AGAP009040								Other	Other	SERF	2.59925
AGAP009047								Other	Other	replication factor C subunit 3	0.400146
AGAP009050								Other	Other	cyclic nucleotide-gated cation channel subunit A isoform X1	3.53393
AGAP009055							aga-mir-14	Other	Other	Other	0.312722
AGAP009056								Other	Other	Juvenile hormone-inducible	2.69001
AGAP009072								Other	Other	probable NADH dehydrogenase [ubiquinone] iron-sulfur mitochondrial	4.45418
AGAP009073								Other	Other	AGAP009073- partial	2.69458
AGAP009112								Other	Other	O-mannosyl-transferase TMTC2	2.06225
AGAP009122								Other	Other	trypsin-1-like	0.00295817
AGAP009123								Other	Other	uncharacterized transporter ESBP6 isoform X1	2.13323
AGAP009128								Other	Other	mitochondrial basic amino acids transporter	2.56553
AGAP009159								Other	Other	4-coumarate-- ligase 1-like	0.464841
AGAP009164								Other	Other	vestigial	3.39262
AGAP009194							GSTE2	GST	glutathione S-transferase epsilon class 2 [Source:VB Community Annotation]	glutathione S transferase class partial	2.68658
AGAP009197							GSTE3	GST	glutathione S-transferase epsilon class 3 [Source:VB Community Annotation]	glutathione S-transferase 1-like	0.437493
AGAP009214							CLIPB11	Other	Other	serine protease grass-like	2.74415
AGAP009215							CLIPB18	Other	Other	serine protease grass-like	8.11937
AGAP009216								Other	Other	phenoloxidase-activating factor 3-like	0.00422302
AGAP009223								Other	Other	zinc finger 573-like	3.0723
AGAP009224								Other	Other	zinc-type alcohol dehydrogenase isoform X2	2.75569
AGAP009232								Other	Other	villin quail isoform X1	0.477522
AGAP009241							CYP4C36	CYP	cytochrome P450 [Source:VB Community Annotation]	cytochrome P450 4C1-like	0.36559
AGAP009246							CYP4C27	Other	Other	cytochrome P450 4C1-like	2.92366
AGAP009254								Other	Other	PRRC1-like	0.424292
AGAP009273								Other	Other	serine protease 53-like	4.79185
AGAP009275							Sk	Other	Other	sulfakinin prepro	0.223382
AGAP009295								Other	Other	E3 ubiquitin- ligase RNF123	0.334163
AGAP009315								Other	Other	adenylate cyclase type 3	3.06634
AGAP009333								Other	Other	mitochondrial carrier Rim2	2.00333
AGAP009338								Other	Other	cell division cycle 20 homolog	0.393421
AGAP009365								Other	Other	retinaldehyde-binding 1-like	0.191527
AGAP009379								Other	Other	retinaldehyde-binding 1-like	0.465624
AGAP009381								Other	Other	clavesin-1-like isoform X2	0.161571
AGAP009384								Other	Other	AGAP009384- partial	54.8186
AGAP009404								Other	Other	beta-1	0.492249
AGAP009405							CPAP3-E	CP	cuticular protein [Source:VB Community Annotation]	obstructor-E	2.37217
AGAP009415								Other	Other	1-acyl-sn-glycerol-3-phosphate acyltransferase alpha-like isoform X2	2.82962
AGAP009416								Other	Other	1-acyl-sn-glycerol-3-phosphate acyltransferase alpha-like isoform X2	3.45882
AGAP009420								Other	Other	sickie isoform X2	3.17978
AGAP009434								Other	Other	probable serine hydrolase	2.01892
AGAP009442								Other	Other	cyclin-dependent kinases regulatory subunit	0.465666
AGAP009448								Other	Other	SET and MYND domain-containing 4-like	0.433885
AGAP009450								Other	Other	AGAP009450- partial	5.93401
AGAP009451								Other	Other	rhomboid-related 2	2.18068
AGAP009459							cdk1	Other	Other	cyclin-dependent kinase 1	0.304873
AGAP009473								SGP	salivary secreted mucin 3 [Source:VB Community Annotation]	AGAP009473- partial	2.04658
AGAP009475								Other	Other	CUGBP Elav-like family member 2 isoform X1	0.448023
AGAP009478								Other	Other	AGAP009478- partial	0.419213
AGAP009485								Other	Other	tRNA-splicing endonuclease subunit Sen2	0.364753
AGAP009489								Other	Other	cytidine deaminase-like	4.40731
AGAP009500								Other	Other	nubbin-like isoform X1	2.53248
AGAP009512								Other	Other	E3 ubiquitin- ligase UBR7	0.476165
AGAP009518								Other	Other	AGAP009518	2.34102
AGAP009522								Other	Other	fibronectin type-III domain-containing 3A isoform X1	3.96762
AGAP009526								Other	Other	cytochrome c oxidase subunit mitochondrial	6.06752
AGAP009527								Other	Other	serine protease inhibitor Kazal-type 1-like	2.14476
AGAP009537								Other	Other	cytochrome c-2	4.07531
AGAP009539								Other	Other	DNA-directed RNA polymerase I subunit RPA2	0.442908
AGAP009542								Other	Other	homeotic spalt-major isoform X1	5.30513
AGAP009548								Other	Other	ATPase family 2 homolog	0.45212
AGAP009550								Other	Other	dynein heavy chain axonemal-like	0.338164
AGAP009566								Other	Other	zinc finger 585A isoform X1	2.43532
AGAP009589								Other	Other	inositol-trisphosphate 3-kinase A isoform X1	2.37736
AGAP009591								Other	Other	cytosolic 10-formyltetrahydrofolate dehydrogenase	2.55188
AGAP009593							CP	Other	Other	zinc carboxypeptidase A 1	0.203571
AGAP009598								Other	Other	voltage-dependent calcium channel subunit alpha-2 delta-4 isoform X1	3.35279
AGAP009603							SLC25A27	Other	Other	mitochondrial uncoupling 4 isoform X2	2.25798
AGAP009609								Other	Other	homogentisate 1	2.17373
AGAP009614								Other	Other	transmembrane 186-like	2.17612
AGAP009623							GAPDH	Other	Other	glyceraldehyde-3-phosphate dehydrogenase 2	3.65022
AGAP009633								Other	Other	estradiol 17-beta-dehydrogenase 8	0.444606
AGAP009635								Other	Other	glycine-rich RNA-binding -like	3.11573
AGAP009656								Other	Other	zinc finger 845-like	0.484029
AGAP009665								Other	Other	coiled-coil domain-containing 43	2.29156
AGAP009680								Other	Other	cilia- and flagella-associated 20	0.293977
AGAP009682								Other	Other	uncharacterized protein LOC120958729	0.402443
AGAP009684								Other	Other	proton-coupled folate transporter-like	0.0723226
AGAP009703								Other	Other	plasmanylethanolamine desaturase isoform X1	2.19981
AGAP009730								Other	Other	neither inactivation nor afterpotential C	0.429593
AGAP009743								Other	Other	ribonuclease mitochondrial	0.392984
AGAP009751							ANCE2	Other	Other	angiotensin-converting enzyme-like isoform X1	0.296954
AGAP009771								Other	Other	transcriptional regulator of yeast form adherence 4-like isoform X1	2.58
AGAP009779								Other	Other	AGAP009779- partial	0.457606
AGAP009782								Other	Other	methylosome 50-like	0.255983
AGAP009784								Other	Other	ovarian-specific serine threonine- kinase Lok isoform X1	0.443986
AGAP009786								Other	Other	trifunctional purine biosynthetic adenosine-3	0.219658
AGAP009787								Other	Other	dnaJ homolog subfamily C member 28	3.11575
AGAP009790							CPAP3-B	CP	cuticular protein [Source:VB Community Annotation]	obstructor-E	2.71196
AGAP009792								Other	Other	importin subunit alpha	0.251716
AGAP009793								Other	Other	blast:Peroxidasin homolog	2.02948
AGAP009800								Other	Other	RIP	0.471699
AGAP009810								Other	Other	peptidyl-prolyl cis-trans isomerase E	0.311569
AGAP009825								Other	Other	gametocyte-specific factor 1 homolog	0.476478
AGAP009828								Other	Other	chymotrypsin-2-like	2.25516
AGAP009830								Other	Other	peritrophin-1-like	0.393622
AGAP009844							CLIPB15	Other	Other	CLIPB15 partial	3.68274
AGAP009859								Other	Other	uncharacterized protein LOC120960014	3.45965
AGAP009867								Other	Other	ATPase N2B	4.40244
AGAP009874							CPR76	CP	cuticular protein RR-1 family 76 [Source:VB Community Annotation]	larval cuticle LCP-30	9.98547
AGAP009879							CPR81	CP	cuticular protein RR-1 family 81 [Source:VB Community Annotation]	cuticle -like	2.8575
AGAP009880								Other	Other	cell division cycle 23 homolog	0.455336
AGAP009907								Other	Other	leukotriene A-4 hydrolase	0.434604
AGAP009909								Other	Other	AGAP009909- partial	0.231425
AGAP009918								Other	Other	AGAP009918- partial	0.355486
AGAP009946							GSTMS3	Other	Other	microsomal glutathione S-transferase 1-like	2.53135
AGAP009953								Other	Other	guanine nucleotide-binding subunit gamma-e	2.00022
AGAP009973								Other	Other	ATP-dependent zinc metalloprotease YME1L isoform X1	2.23932
AGAP009978							DUOX	Other	Other	dual oxidase	0.353798
AGAP009980								Other	Other	SWI SNF-related matrix-associated actin-dependent regulator of chromatin subfamily A containing DEAD H box 1 homolog	0.499667
AGAP009982								Other	Other	cell surface glyco 1-like	2.06434
AGAP010027								Other	Other	AGAP010027- partial	0.0386111
AGAP010028								Other	Other	DNA topoisomerase 3-alpha	0.499962
AGAP010032								Other	Other	ciliogenesis-associated TTC17-interacting -like	3.23853
AGAP010047								Other	Other	toxin 14	0.249009
AGAP010055								Other	Other	disks lost	0.492504
AGAP010056								Other	Other	beta-hexosaminidase subunit beta-like	0.343359
AGAP010057								Other	Other	neuronal acetylcholine receptor subunit non-alpha-3-like	4.80599
AGAP010066								Other	Other	mpv17	5.83052
AGAP010110								Other	Other	AGAP010110- partial	0.372209
AGAP010118								Other	Other	AGAP010118- partial	0.197343
AGAP010147								Other	Other	myosin heavy muscle isoform X33	2.39562
AGAP010150								Other	Other	cytochrome b5-related	2.66211
AGAP010157							Ast2	Other	Other	allatostatin 2	2.12332
AGAP010159								Other	Other	deoxyuridine 5 -triphosphate nucleotidohydrolase	0.201015
AGAP010169								Other	Other	neuronal acetylcholine receptor subunit non-alpha-3-like	380.251
AGAP010196							CTLGA1	Other	Other	uncharacterized protein LOC121596685 isoform X1	3.52212
AGAP010198								Other	Other	ribonucleoside-diphosphate reductase large subunit-like	0.278842
AGAP010201								Other	Other	helix-loop-helix 11	3.4453
AGAP010219							Mcm6	Other	Other	DNA replication licensing factor Mcm6	0.40068
AGAP010220								Other	Other	proliferating cell nuclear antigen	0.450028
AGAP010226								Other	Other	uncharacterized polypeptide	3.75532
AGAP010240							ESP	Other	Other	serine protease	5.54568
AGAP010245								Other	Other	roundabout homolog 2-like	2.44005
AGAP010250								Other	Other	1	0.49125
AGAP010256								Other	Other	AGAP010256- partial	0.19385
AGAP010282								Other	Other	DNA mismatch repair spellchecker 1	0.352553
AGAP010283								Other	Other	Wnt-2	2.19095
AGAP010295								Other	Other	muscle calcium channel subunit alpha-1-like isoform X5	3.90023
AGAP010306								Other	Other	AGAP010306-PA	0.494198
AGAP010311								Other	Other	farnesol dehydrogenase-like	4.04476
AGAP010318								Other	Other	guanine nucleotide-binding subunit beta-5	0.424687
AGAP010327								Other	Other	serine threonine- kinase meng-po-like isoform X1	3.86335
AGAP010350								Other	Other	AGAP010350- partial	5.19003
AGAP010364								Other	Other	AGAP010364- partial	0.49637
AGAP010377								Other	Other	SET domain-containing -8-like	4.44671
AGAP010381								Other	Other	SET domain-containing -8	2.8209
AGAP010385								Other	Other	proline-rich receptor kinase PERK6 isoform X2	3.01734
AGAP010387								Other	Other	serine--pyruvate mitochondrial-like isoform X2	0.365159
AGAP010390							COE12O	COE	carboxylesterase [Source:VB Community Annotation]	liver carboxylesterase 4	3.02181
AGAP010398								Other	Other	senecionine N-oxygenase	6.15509
AGAP010400								Other	Other	senecionine N-oxygenase-like	2.10344
AGAP010405								Other	Other	transcription factor isoform X1	2.00902
AGAP010415								Other	Other	AGAP010662- partial	2.02136
AGAP010421								Other	Other	pyruvate dehydrogenase E1 component subunit mitochondrial	2.01695
AGAP010429								Other	Other	succinate dehydrogenase [ubiquinone] flavo mitochondrial	2.95333
AGAP010474								Other	Other	anoctamin-4 isoform X2	0.368085
AGAP010530							CLIPE4	Other	Other	AGAP010528- partial	2.52204
AGAP010531								Other	Other	microfibril-associated glyco 4-like	5.16152
AGAP010540								Other	Other	uncharacterized protein LOC120956433	0.280513
AGAP010552								Other	Other	NADH dehydrogenase [ubiquinone] 1 alpha subcomplex assembly factor 2	2.47459
AGAP010596								Other	Other	alkaline phosphatase 4-like	2.10484
AGAP010600							ILP2	Other	Other	insulin-like peptide 2 precursor	3.09245
AGAP010601							ILP4	Other	Other	probable insulin-like peptide 2 isoform X1	0.401431
AGAP010636								Other	Other	toll-like isoform X2	0.24974
AGAP010645								Other	Other	digestive cysteine ase 1	0.346044
AGAP010672								Other	Other	succinate dehydrogenase cytochrome b560 mitochondrial-like	2.55817
AGAP010711								Other	Other	exportin-2	0.451828
AGAP010715								Other	Other	anillin isoform X1	0.355683
AGAP010716								Other	Other	HIG1 domain family member mitochondrial-like	3.51413
AGAP010737								Other	Other	AGAP010737- partial	0.427737
AGAP010752								Other	Other	transmembrane 60	0.34853
AGAP010765								Other	Other	Juvenile hormone-inducible	0.418372
AGAP010776								Other	Other	AGAP010776- partial	2.20508
AGAP010789								Other	Other	multiple epidermal growth factor-like domains 10	0.209167
AGAP010812							TEP4	Other	Other	thioester-containing partial	3.30918
AGAP010814							TEP6	Other	Other	thioester-containing partial	3.76037
AGAP010815							TEP1	Other	Other	thioester-containing partial	8.70158
AGAP010816							TEP3	Other	Other	thioester-containing partial	5.44684
AGAP010818								Other	Other	thioester-containing partial	33.9543
AGAP010827							CASPS10	Other	Other	caspase-3-like isoform X1	2.77423
AGAP010833							CLIPB14	Other	Other	partial	6.28525
AGAP010835								Other	Other	DNA replication complex GINS PSF1-like	0.277314
AGAP010841								Other	Other	MOB kinase activator-like 2 isoform X2	2.66106
AGAP010857								Other	Other	sodium-dependent nutrient amino acid transporter 1-like isoform X1	2.20397
AGAP010860								Other	Other	sodium-dependent nutrient amino acid transporter 1-like	2.78442
AGAP010873								Other	Other	cytosolic Fe-S cluster assembly factor NUBP2 homolog	0.337646
AGAP010879								Other	Other	phospholipase A2-like	0.324243
AGAP010892								Other	Other	synaptic vesicle glyco 2B-like	0.49368
AGAP010930								Other	Other	AGAP010930- partial	2.01886
AGAP010961							CYP6AK1	CYP	cytochrome P450 [Source:VB Community Annotation]	probable cytochrome P450 6g2 isoform X1	0.281361
AGAP010973								Other	Other	sodium potassium calcium exchanger 3-like	0.427383
AGAP010981								Other	Other	zinc finger 91	2.32891
AGAP011030								Other	Other	microtubule-associated serine threonine- kinase 3	2.34128
AGAP011037								Other	Other	proline-rich 36-like	2.24479
AGAP011044								Other	Other	SERAC1 isoform X1	3.04995
AGAP011045								Other	Other	ribonuclease p mrp subunit	2.53358
AGAP011049								Other	Other	trichohyalin-like isoform X4	2.17404
AGAP011054							TPX2	Other	Other	peroxiredoxin 1	0.498259
AGAP011066								Other	Other	aldo-keto reductase family 1 member B1-like	7.86681
AGAP011067								Other	Other	sine oculis	0.25784
AGAP011068								Other	Other	aldo-keto reductase family 1 member B1-like	3.18832
AGAP011071								Other	Other	AGAP011075- partial	0.440525
AGAP011072								Other	Other	AGAP011075- partial	0.404068
AGAP011094								Other	Other	AGAP011095- partial	3.02602
AGAP011096								Other	Other	CCAAT enhancer-binding	7.14043
AGAP011097								Other	Other	alpha-catulin isoform X1	2.88961
AGAP011113								Other	Other	potassium voltage-gated channel subfamily KQT member 4-like isoform X1	2.18678
AGAP011133								Other	Other	inosine-5 -monophosphate dehydrogenase	0.492439
AGAP011135								Other	Other	synaptosomal-associated 29	2.78447
AGAP011150								Other	Other	grpE mitochondrial	2.47068
AGAP011153								Other	Other	ecdysone-induced 74EF-like isoform X2	2.20625
AGAP011161								Other	Other	transketolase 2	0.49016
AGAP011183								Other	Other	AGAP011183- partial	3.5098
AGAP011193								Other	Other	histone H1-like	0.188712
AGAP011212								Other	Other	AGAP011212-PA	0.360731
AGAP011219								Other	Other	borealin-like isoform X1	0.441023
AGAP011220								Other	Other	borealin-like isoform X1	0.349129
AGAP011222								Other	Other	isoform A	2.31034
AGAP011223								Other	Other	microfibril-associated glyco 4-like	0.294712
AGAP011229								Other	Other	leucine-rich repeat neuronal 3-like	3.43057
AGAP011232								Other	Other	SET and MYND domain-containing 4-like	0.365276
AGAP011238								Other	Other	SET and MYND domain-containing 4-like	0.316503
AGAP011250								Other	Other	alanine and asparagine-rich isoform X1	2.25183
AGAP011274								Other	Other	phosphatidylinositol N-acetylglucosaminyltransferase subunit A	0.329588
AGAP011288								Other	Other	DPH3 homolog	2.34304
AGAP011302								Other	Other	alkaline phosphatase-like	2.03602
AGAP011334								Other	Other	failed axon connections isoform X1	3.07661
AGAP011344								Other	Other	AGAP011344- partial	2.06782
AGAP011361								Other	Other	checkpoint HUS1	0.343444
AGAP011379							GPRFZ1	Other	Other	frizzled	2.33655
AGAP011384								Other	Other	AGAP011384- partial	2.21608
AGAP011422								Other	Other	phosphatase Herzog	2.93917
AGAP011438								Other	Other	casein kinase II subunit beta isoform X1	2.48546
AGAP011440								Other	Other	nucleolar 9	0.431243
AGAP011442								Other	Other	retinoid-inducible serine carboxypeptidase-like	0.0480138
AGAP011447								Other	Other	DEK isoform X1	3.36198
AGAP011462								Other	Other	tetratricopeptide repeat 25 isoform X2	0.385574
AGAP011470								Other	Other	RNA polymerase II subunit A C-terminal domain phosphatase SSU72	2.29986
AGAP011503								Other	Other	partial	6.24378
AGAP011505								Other	Other	AGAP011505- partial	0.462761
AGAP011507								COE	carboxylesterase [Source:VB Community Annotation]	para-nitrobenzyl esterase-like	0.447701
AGAP011520								Other	Other	ATP-dependent RNA helicase b	0.459725
AGAP011531								Other	Other	methanethiol oxidase	12.5232
AGAP011532								Other	Other	septin-2	3.1115
AGAP011534								Other	Other	ankyrin repeat and LEM domain-containing 2 homolog	0.489931
AGAP011563								Other	Other	yippee-like CG15309 isoform X1	2.63911
AGAP011564								Other	Other	UDP-glycosyltransferase UGT5-like	3.90677
AGAP011565								Other	Other	ras-related Rab-23	2.09452
AGAP011582							APG3	Other	Other	ubiquitin-like-conjugating enzyme ATG3	2.22199
AGAP011583								Other	Other	transcription factor GAGA-like	2.80378
AGAP011590								Other	Other	trypsin beta-like	0.407319
AGAP011599								Other	Other	AGAP011599- partial	0.381584
AGAP011616								Other	Other	multiple epidermal growth factor-like domains 11	0.379369
AGAP011620								Other	Other	collagen alpha-1(I) chain-like	0.336723
AGAP011622								Other	Other	cortex isoform X1	0.246611
AGAP011623								Other	Other	structural maintenance of chromosomes 5	0.299463
AGAP011652								Other	Other	spermatogenesis-associated 5 1	0.443732
AGAP011654								Other	Other	dipeptidase 1-like isoform X2	2.87895
AGAP011666								Other	Other	AGAP011666- partial	7.0092
AGAP011667								Other	Other	AGAP011666- partial	3.54458
AGAP011674								Other	Other	zinc finger 699-like	0.456149
AGAP011676								Other	Other	mitochondrial uncoupling 2-like	0.329784
AGAP011680								Other	Other	facilitated trehalose transporter Tret1-2 homolog	3.1774
AGAP011697								Other	Other	AGAP011697-PA	7.17197
AGAP011698								Other	Other	deoxyribonuclease I	18.8229
AGAP011713								Other	Other	ribonuclease P subunit p29	0.374179
AGAP011731								Other	Other	DNA polymerase delta catalytic subunit	0.440092
AGAP011739								Other	Other	uncharacterized protein LOC120904379 isoform X1	0.201436
AGAP011750								Other	Other	alpha-N-acetylglucosaminidase	0.185804
AGAP011762								Other	Other	BAG domain-containing Samui	2.40194
AGAP011765								Other	Other	spondin-1	0.342589
AGAP011774								Other	Other	AGAP011774-PA	0.40611
AGAP011775								Other	Other	PHD finger 7-like	0.218266
AGAP011784								Other	Other	AGAP011784- partial	5.82499
AGAP011785							CLIPE6	Other	Other	phenoloxidase-activating factor 2-like	4.98496
AGAP011795								Other	Other	AGAP011795- partial	0.395886
AGAP011806								Other	Other	ornithine decarboxylase 1-like	0.337079
AGAP011816								Other	Other	LYR motif-containing 2	2.05105
AGAP011825								Other	Other	small integral membrane 20-like	2.93558
AGAP011826								Other	Other	cytochrome c oxidase copper chaperone	2.15239
AGAP011845								Other	Other	Histone H2A	0.378393
AGAP011874								Other	Other	kinesin KIF12 isoform X1	3.76524
AGAP011878								Other	Other	AGAP011878- partial	9.22949
AGAP011879								Other	Other	methyltransferase 22 isoform X1	8.38268
AGAP011891								Other	Other	AGAP011891-PA	2.73679
AGAP011897								Other	Other	AGAP011897- partial	0.168974
AGAP011911								Other	Other	AGAP011911- partial	2.84499
AGAP011956								Other	Other	RNA-binding 24-B-like	2.61646
AGAP011980								Other	Other	AGAP011980- partial	0.264137
AGAP011982								Other	Other	AGAP011982- partial	5.67929
AGAP011997								Other	Other	cytosolic Fe-S cluster assembly factor NUBP1 homolog	350.534
AGAP012006								Other	Other	phosphatase 1 regulatory subunit 12B-like isoform X1	2.5796
AGAP012007								Other	Other	zinc finger 585B-like	5.01622
AGAP012008								Other	Other	Na(+) H(+) exchange regulatory cofactor NHE-RF1	3.06471
AGAP012017								Other	Other	AGAP012017-PA	0.307718
AGAP012026								Other	Other	G -coupled receptor kinase 1 isoform X1	2.08711
AGAP012032								Other	Other	basement membrane proteoglycan-like	0.38305
AGAP012037							CLIPB20	Other	Other	CLIP domain-containing serine protease B15-like isoform X2	9.7914
AGAP012040								Other	Other	AGAP012040- partial	0.352295
AGAP012044								Other	Other	DNA polymerase interacting tetratricopeptide repeat- of 47 kDa	0.490169
AGAP012045								Other	Other	ATP-dependent RNA helicase dbp2-like	2.82567
AGAP012048								Other	Other	probable citrate synthase mitochondrial	2.63539
AGAP012053								Other	Other	trehalase isoform X2	67.0877
AGAP012069								Other	Other	calpain-2 catalytic subunit-like	2.55557
AGAP012070								Other	Other	ALK tyrosine kinase receptor	2.78848
AGAP012071								Other	Other	lactoylglutathione lyase	12.2315
AGAP012076								Other	Other	bone morphogenetic 6	2.34548
AGAP012080								Other	Other	trafficking particle complex subunit 5	0.494611
AGAP012091								Other	Other	AGAP012092- partial	0.414568
AGAP012092								Other	Other	AGAP012092- partial	178.831
AGAP012100							RpS26	Other	Other	40S ribosomal S26	0.329298
AGAP012106								Other	Other	ATP synthase subunit mitochondrial	2.49934
AGAP012107								Other	Other	SUMO-conjugating enzyme UBC9-B	0.241297
AGAP012113								Other	Other	ubiquitin carboxyl-terminal hydrolase	0.439954
AGAP012114							PBD2	Other	Other	piggyBac transposable element-derived 4-like	0.402862
AGAP012120								Other	Other	ATM interactor	0.46457
AGAP012122								Other	Other	DNA-directed RNA polymerase III subunit RPC8	0.491544
AGAP012123								Other	Other	F-box LRR-repeat 16	2.21185
AGAP012126								Other	Other	acyl- thioesterase 1	342.652
AGAP012130							ATN	Other	Other	allatotropins-like	339.044
AGAP012145								Other	Other	reactive oxygen species modulator 1	2.13373
AGAP012148								Other	Other	mitogen-activated kinase p38b-like isoform X1	3.01635
AGAP012152								Other	Other	F-box FBD LRR-repeat At1g16940	36.037
AGAP012161								Other	Other	guanylate cyclase 32E isoform X1	3.01326
AGAP012188								Other	Other	cytochrome b-c1 complex subunit 7	2.31842
AGAP012189								Other	Other	lysophosphatidylserine lipase ABHD12 isoform X3	16.3053
AGAP012190								Other	Other	AGAP012190- partial	27.7415
AGAP012191								Other	Other	succinate dehydrogenase assembly factor mitochondrial	19.7265
AGAP012193								Other	Other	NEDD8-conjugating enzyme UBE2F	17.4777
AGAP012194								Other	Other	dnaJ homolog subfamily B member 6 isoform X1	4.57937
AGAP012202								Other	Other	histone H2B	182.857
AGAP012226								Other	Other	sax-3-like	2.46857
AGAP012247								Other	Other	phosphoserine phosphatase isoform X2	3.0766
AGAP012252								Other	Other	kinase brain isozyme-like isoform X1	2.84178
AGAP012261								Other	Other	UDP-glucose 4-epimerase	2.56939
AGAP012280								Other	Other	AGAP012280- partial	2.76462
AGAP012290								Other	Other	sodium chloride dependent transporter	0.403512
AGAP012291							CYP9J3	Other	Other	cytochrome P450 9e2-like	0.347621
AGAP012293							CYP9L3	CYP	cytochrome P450 [Source:VB Community Annotation]	probable cytochrome P450 9f2	0.374536
AGAP012294							CYP9L2	CYP	cytochrome P450 [Source:VB Community Annotation]	probable cytochrome P450 9f2	0.460675
AGAP012295							CYP9L1	CYP	cytochrome P450 [Source:VB Community Annotation]	probable cytochrome P450 9f2	0.428453
AGAP012296							CYP9J5	CYP	cytochrome P450 [Source:VB Community Annotation]	cytochrome P450	0.402303
AGAP012329								Other	Other	AGAP012329-PA	0.321005
AGAP012340								Other	Other	AGAP012340- partial	0.433093
AGAP012362								Other	Other	nuclear pore complex Nup75	0.414754
AGAP012375								Other	Other	aurora borealis	0.126161
AGAP012392								Other	Other	MAPK regulated corepressor interacting 2	3.5729
AGAP012394								Other	Other	peptide methionine sulfoxide reductase	15.0797
AGAP012425								Other	Other	leucine-rich repeat neuronal 3	2.09188
AGAP012429							NMDAR2	Other	Other	glutamate receptor NMDA 2B-like	2.66203
AGAP012435								Other	Other	AGAP012435-PA	4.44168
AGAP012477								Other	Other	gamma-butyrobetaine dioxygenase	0.205555
AGAP012478								Other	Other	Shroom isoform X1	0.252104
AGAP012532								Other	Other	AGAP012532- partial	0.202089
AGAP012547								Other	Other	flotillin-2 isoform X1	744.61
AGAP012553								Other	Other	AGAP012553-PA	0.281363
AGAP012577								Other	Other	digestive cysteine ase 1	0.343162
AGAP012586								Other	Other	histone H4	0.185323
AGAP012587								Other	Other	AGAP012587- partial	20.0614
AGAP012608								Other	Other	proteasome subunit beta type-4	0.364336
AGAP012612								Other	Other	transmembrane 7 superfamily member 3-like	0.394283
AGAP012616							PPO5	Other	Other	phenoloxidase 2-like	0.366885
AGAP012622								Other	Other	PXMP2 4 family 4-like	0.446519
AGAP012624								Other	Other	annexin B10-like	4.28134
AGAP012625								Other	Other	annexin B10-like	91.2975
AGAP012628								Other	Other	solute carrier organic anion transporter family member 4C1	0.38529
AGAP012635								Other	Other	AGAP012635- partial	0.166559
AGAP012636								Other	Other	nuclear factor related to kappa-B-binding	4.27669
AGAP012637								Other	Other	spidroin-2-like	6.82242
AGAP012641								Other	Other	1	0.0924496
AGAP012648								Other	Other	luciferin sulfotransferase-like	2.32562
AGAP012655								Other	Other	ATPase family 2 homolog	0.404682
AGAP012660								Other	Other	transmembrane 9 superfamily member 3	0.126814
AGAP012662								Other	Other	omega-amidase NIT2-like	177.346
AGAP012669								Other	Other	modifier of mdg4 isoform X1	0.0195691
AGAP012674								Other	Other	AGAP009387- partial	0.336017
AGAP012677								Other	Other	death-associated inhibitor of apoptosis 1-like	0.386558
AGAP012699								Other	Other	serine threonine- kinase prp4	2.55613
AGAP012703							TO2	Other	Other	antennal carrier TOL-2	3.7222
AGAP012718								Other	Other	proline dehydrogenase mitochondrial isoform X1	9.99662
AGAP012721								Other	Other	RAB6-interacting golgin	3.27131
AGAP012729								Other	Other	rab 6	19.4657
AGAP012743								Other	Other	probable DNA replication complex GINS PSF2	0.341174
AGAP012744								Other	Other	LIM and senescent cell antigen-like-containing domain 1 isoform X1	0.22269
AGAP012745								Other	Other	membrane alanyl aminopeptidase-like	0.1576
AGAP012746								Other	Other	phytanoyl- dioxygenase domain-containing 1	36.6731
AGAP012751								Other	Other	E3 ubiquitin- ligase MYLIP	38.1426
AGAP012755								Other	Other	ER lumen -retaining receptor	4.22235
AGAP012761								Other	Other	synaptic vesicle glyco 2B-like	0.104321
AGAP012766								Other	Other	charlatan isoform X1	0.488056
AGAP012768								Other	Other	AGAP012768- partial	0.256905
AGAP012772								Other	Other	zinc transporter ZIP10	5.02471
AGAP012780								Other	Other	PAN2-PAN3 deadenylation complex catalytic subunit PAN2 isoform X2	3.96085
AGAP012784								Other	Other	annexin B10-like	12.7702
AGAP012798								Other	Other	40S ribosomal S11	0.0820439
AGAP012801							NIT8503	Other	Other	omega-amidase NIT2-like	79.5121
AGAP012802								Other	Other	xaa-pro aminopeptidase	0.383113
AGAP012812								Other	Other	KRTCAP2 homolog	0.085266
AGAP012813								Other	Other	spondin-1	23.5634
AGAP012822								Other	Other	replication termination factor 2	0.307149
AGAP012831								Other	Other	staphylococcal nuclease domain-containing 1	0.0675907
AGAP012835								Other	Other	AGAP012835- partial	0.333487
AGAP012845								Other	Other	methanethiol oxidase	0.229185
AGAP012847								Other	Other	autophagy 12-like	51.0108
AGAP012857								Other	Other	nudix hydrolase 8	16.295
AGAP012867								OBP	odorant-binding protein [Source:VB Community Annotation]	odorant-binding partial	26.5419
AGAP012868								Other	Other	nuclear pore complex Nup133	0.250905
AGAP012873								Other	Other	cycle isoform X2	0.371403
AGAP012893								Other	Other	methanethiol oxidase	0.390452
AGAP012895								Other	Other	histone H2A	39.2651
AGAP012896								Other	Other	gamma-soluble NSF attachment	0.317243
AGAP012900								Other	Other	digestive cysteine ase 1	11.1419
AGAP012901								Other	Other	tyrosine- phosphatase 69D	0.44068
AGAP012902								Other	Other	AGAP012902- partial	4.29533
AGAP012913								Other	Other	kinase D-interacting substrate of 220 kDa isoform X4	0.33143
AGAP012916								Other	Other	fibrinogen C domain-containing 1-like	4.96122
AGAP012926								Other	Other	salivary secreted peptide	21.9557
AGAP012951							IR41c	Other	Other	glutamate receptor kainate 5-like	0.0702347
AGAP012952								Other	Other	general transcriptional corepressor trfA isoform X3	0.264535
AGAP012957							CYP4D17	CYP	cytochrome P450 [Source:VB Community Annotation]	cytochrome P450	3.75771
AGAP012975								Other	Other	glycine receptor subunit alpha-4-like	2.31378
AGAP013010								Other	Other	uncharacterized protein LOC120949276 isoform X2	2.48178
AGAP013020								Other	Other	serine protease gd-like	0.479833
AGAP013038								Other	Other	terminal uridylyltransferase Tailor-like	0.27523
AGAP013043								Other	Other	AGAP013043-PA	5.38164
AGAP013046								Other	Other	homeobox prospero-like	0.428512
AGAP013060								Other	Other	salivary secreted peptide	7.6239
AGAP013078								Other	Other	carboxypeptidase Q-like	0.393573
AGAP013088								Other	Other	AGAP013088-PA	0.297749
AGAP013092								Other	Other	cytochrome c oxidase subunit 6B1	2.75808
AGAP013115								Other	Other	Alstrom syndrome 1 homolog a-like	0.388022
AGAP013117								Other	Other	serine protease grass-like isoform X1	5.20983
AGAP013120							Cht5-3	Other	Other	endochitinase-like isoform X2	2.23834
AGAP013126								Other	Other	frequenin-1	2.75966
AGAP013149							GPROP1	Other	Other	opsin-1-like	2.72312
AGAP013166							Cht5-1	Other	Other	endochitinase	2.26358
AGAP013183								Other	Other	pseudouridine-metabolizing bifunctional	0.23185
AGAP013188							APN4	Other	Other	membrane alanyl aminopeptidase-like	0.387857
AGAP013190								Other	Other	inactive rhomboid 1-like	2.32321
AGAP013201								Other	Other	AAEL014436- partial	2.85626
AGAP013204								Other	Other	uncharacterized protein LOC121590341 isoform X3	2.12686
AGAP013212								Other	Other	mitochondrial import inner membrane translocase subunit Tim16	2.34306
AGAP013215								Other	Other	tripartite motif-containing 75	0.251509
AGAP013230								Other	Other	probable basic-leucine zipper transcription factor Q	4.04204
AGAP013246								Other	Other	AF4 FMR2 family member lilli isoform X1	0.338484
AGAP013252								Other	Other	transmembrane protease serine 9-like	5.14754
AGAP013255							APN3	Other	Other	membrane alanyl aminopeptidase-like	0.290483
AGAP013256								Other	Other	AGAP013256-PA	5.32646
AGAP013260							Cht5-4	Other	Other	endochitinase-like	2.77664
AGAP013274								Other	Other	probable low-specificity L-threonine aldolase 2	44.0584
AGAP013292								Other	Other	rho GTPase-activating 11A-like isoform X2	0.481901
AGAP013302								Other	Other	AGAP013302-PA	0.395827
AGAP013307								Other	Other	PHD finger 7-like	0.180796
AGAP013324								Other	Other	tyramine receptor 2	0.438579
AGAP013329								Other	Other	AGAP013329-PA	0.358833
AGAP013342								Other	Other	irregular chiasm C-roughest isoform X2	3.22008
AGAP013362								Other	Other	AGAP013362-PA	6.32611
AGAP013393							APN2	Other	Other	membrane alanyl aminopeptidase-like	0.245725
AGAP013395								Other	Other	AGAP013395-PA	0.349061
AGAP013405								Other	Other	AGAP013405-PA	2.14087
AGAP013408								Other	Other	phospholipase D A-like	3.98736
AGAP013419								Other	Other	THEM6-like	0.416311
AGAP013429								Other	Other	sodium-coupled monocarboxylate transporter 1-like	0.306252
AGAP013443								Other	Other	carboxypeptidase Q-like	0.287288
AGAP013481								Other	Other	axoneme-associated mst101(2) isoform X1	3.03617
AGAP013488								Other	Other	trafficking particle complex subunit 2 isoform X3	0.472624
AGAP013493								Other	Other	AGAP013493-PA	5.23861
AGAP013500								Other	Other	Spindly	0.437769
AGAP013507								Other	Other	AGAP013507-PA	3.24783
AGAP013509								COE	carboxylesterase clade H	carboxylesterase 5A	0.377787
AGAP013536								Other	Other	zinc finger 771-like	2.73116
AGAP013555							U3	Other	Other	Other	0.240134
AGAP013557							U6	Other	Other	Other	2.58033
AGAP013659							aga-mir-1174	Other	Other	Other	0.31551
AGAP013743								Other	Other	GPI-anchored pfl2 isoform X1	2.72278
AGAP013751								Other	Other	GPI-anchored pfl2 isoform X1	2.48276
AGAP013755								Other	Other	SWI SNF chromatin-remodeling complex subunit SNF5-like	4.62803
AGAP013769								Other	Other	uncharacterized protein LOC120904897	0.109245
AGAP013772								Other	Other	mucin-5AC isoform X1	3.82011
AGAP027984								Other	Other	uncharacterized protein LOC120904796	2.36747
AGAP027985								Other	Other	zinc finger 525-like	0.312456
AGAP027999							AQP8	Other	Other	aquaporin -like	2.18254
AGAP028004								Other	Other	uncharacterized protein LOC120958919 isoform X1	0.432181
AGAP028005								Other	Other	lin-9 homolog	0.286824
AGAP028007								Other	Other	phenoloxidase-activating factor 1-like	12.0121
AGAP028015								Other	Other	insulin-like growth factor-binding complex acid labile subunit	0.242161
AGAP028023								Other	Other	C10	0.410395
AGAP028026								Other	Other	active regulator of SIRT1-like	2.15065
AGAP028032								Other	Other	neuronal acetylcholine receptor subunit non-alpha-3-like	11.6582
AGAP028061								Other	Other	myosin-2 heavy chain isoform X1	3.42764
AGAP028064							LRIM16B	Other	Other	toll-like receptor Tollo	0.320567
AGAP028107								Other	Other	zinc finger 525-like	3.09022
AGAP028153								Other	Other	Juvenile hormone-inducible	13.8529
AGAP028159								Other	Other	zinc finger OZF-like	0.048827
AGAP028167								Other	Other	phenoloxidase-activating factor 1-like	3.98372
AGAP028182								Other	Other	uncharacterized protein LOC121599642	2.07412
AGAP028185								Other	Other	zinc finger egl-43-like	2.1203
AGAP028190								Other	Other	quiver isoform X1	2.30821
AGAP028209								Other	Other	beta-1	0.239208
AGAP028223								Other	Other	histidine-rich glyco -like	0.407368
AGAP028358							tRNA-Gln	Other	Other	Other	34.4544
AGAP028360							ND2	Other	Other	NADH dehydrogenase subunit 2	4.66805
AGAP028364							COX1	Other	Other	cytochrome c oxidase subunit partial	4.17814
AGAP028366							COX2	Other	Other	cytochrome c oxidase subunit II	5.51568
AGAP028370							ATP6	Other	Other	ATP synthase F0 subunit 6	2.99779
AGAP028371							COX3	Other	Other	cytochrome c oxidase subunit III	4.43526
AGAP028373							ND3	Other	Other	NADH dehydrogenase subunit 3	2.84555
AGAP028375							tRNA-Ala	Other	Other	Other	3.58721
AGAP028383							ND4L	Other	Other	NADH dehydrogenase subunit 4L	5.68275
AGAP028386							ND6	Other	Other	NADH dehydrogenase subunit 6	22.4487
AGAP028387							CYTB	Other	Other	cytochrome b	5.78154
AGAP028389							ND1	Other	Other	NADH dehydrogenase subunit 1	6.21715
AGAP028391							lsu rRNA	Other	Other	Other	0.482816
AGAP028411								Other	Other	IQ motif and SEC7 domain-containing 1 isoform X2	5.15585
AGAP028417								Other	Other	ankyrin repeat and ELMO domain-containing D isoform X2	2.40262
AGAP028418								Other	Other	ankyrin repeat and ELMO domain-containing D isoform X2	2.27526
AGAP028422								Other	Other	exocyst complex component 5-like	4.24002
AGAP028434								Other	Other	O-acyltransferase like -like isoform X3	12.7901
AGAP028436								Other	Other	nuclear pore complex DDB_G0274915-like	0.113278
AGAP028463								Other	Other	uncharacterized protein LOC120951258	3.52162
AGAP028464								Other	Other	oxidoreductase-like domain-containing 1	2.98257
AGAP028470								Other	Other	uncharacterized protein LOC120952662	3.05652
AGAP028494								Other	Other	uncharacterized protein LOC120956843	3.81452
AGAP028513								Other	Other	transcription factor Sox-1-like	3.94757
AGAP028522								Other	Other	charlatan isoform X1	0.493575
AGAP028531								Other	Other	uncharacterized protein LOC121601980	0.260539
AGAP028534								Other	Other	RNA-binding fusilli isoform X2	2.12827
AGAP028537								Other	Other	probable peroxisomal membrane PEX13	5.47367
AGAP028542								Other	Other	nucleolar pre-ribosomal-associated 1	730.944
AGAP028555								Other	Other	ABC transporter	0.345686
AGAP028564								Other	Other	uncharacterized protein LOC118504451	0.0918778
AGAP028585								Other	Other	membrane-bound transcription factor site-1 protease	0.330422
AGAP028590								Other	Other	uncharacterized protein LOC120961539	2.00956
AGAP028602								Other	Other	uncharacterized protein LOC120904810	4.99637
AGAP028605								Other	Other	zinc finger CCCH domain-containing 18	2.48237
AGAP028607								Other	Other	uncharacterized protein LOC120895266 isoform X2	0.409657
AGAP028622								Other	Other	SET and MYND domain-containing 4-like	0.133799
AGAP028633								Other	Other	uncharacterized protein LOC120958495 isoform X1	2.2358
AGAP028636								Other	Other	serine-rich adhesin for platelets-like	5.37771
AGAP028641								Other	Other	uncharacterized protein LOC120958631	2.62316
AGAP028644								Other	Other	neural-cadherin-like isoform X1	2.58678
AGAP028646							ANCE3	Other	Other	angiotensin-converting enzyme-like isoform X2	2.47487
AGAP028649								Other	Other	dual oxidase maturation factor 1	0.397997
AGAP028659								Other	Other	chymotrypsin-elastase inhibitor ixodidin-like	0.275924
AGAP028717								Other	Other	Other	2.83946
AGAP028790							LSU_rRNA_eukarya	Other	Other	Other	0.232018
AGAP028800							LSU_rRNA_eukarya	Other	Other	Other	0.0386034
AGAP028888							LSU_rRNA_eukarya	Other	Other	Other	0.00468464
AGAP028901							SSU_rRNA_eukarya	Other	Other	Other	0.0268971
AGAP028966							SSU_rRNA_eukarya	Other	Other	Other	0.0329345
AGAP029007							LSU_rRNA_eukarya	Other	Other	Other	0.186853
AGAP029040							Metazoa_SRP	Other	Other	Other	49.8272
AGAP029045								Other	Other	uncharacterized protein LOC120949148	0.287144
AGAP029047							CTL5	Other	Other	uncharacterized protein LOC120956346 isoform X5	2.50224
AGAP029048								Other	Other	solute carrier family 12 member 4 isoform X1	3.60007
AGAP029057								Other	Other	exosome complex component RRP41	0.151247
AGAP029066								Other	Other	---NA---	0.496358
AGAP029069								Other	Other	uncharacterized protein LOC120948963	0.374582
AGAP029073								Other	Other	AGAP010628- partial	0.149968
AGAP029074								Other	Other	AGAP012020- partial	5.40481
AGAP029105								Other	Other	AGAP000937- partial	2.55711
AGAP029109								Other	Other	AT-rich interactive domain-containing 1B-like isoform X1	2.04683
AGAP029114								Other	Other	AGAP012277- partial	4.09743
AGAP029126								Other	Other	uncharacterized protein LOC120958631	3.09339
AGAP029185								Other	Other	glycogen-binding subunit 76A isoform X2	2.55281
AGAP029187								Other	Other	mucin-2-like isoform X2	3.9142
AGAP029189								Other	Other	isoform A	2.67443
AGAP029191							dpr12	Other	Other	zwei Ig domain zig-8 isoform X1	2.30896
AGAP029205								Other	Other	ATP synthase subunit mitochondrial	3.726
AGAP029231								Other	Other	SCY1 2	2.05844
AGAP029239								Other	Other	titin isoform X1	2.10835
AGAP029240								Other	Other	potassium voltage-gated channel Shaw isoform X1	2.03641
AGAP029241								Other	Other	sodium potassium calcium exchanger Nckx30C isoform X1	3.87144
AGAP029253								Other	Other	uncharacterized protein LOC121599023	0.244528
AGAP029257								Other	Other	---NA---	0.294124
AGAP029263								Other	Other	zinc finger CCHC domain-containing 24-like isoform X2	66.8451
AGAP029272								Other	Other	lon protease mitochondrial isoform X1	8.4713
AGAP029276								Other	Other	hormone receptor 4-like	5.53307
AGAP029285								Other	Other	uncharacterized protein LOC120957783	2.943
AGAP029287								Other	Other	trichohyalin-like isoform X1	8.10273
AGAP029298								Other	Other	heat shock factor 2-binding	0.228891
AGAP029317								Other	Other	exosome complex component RRP41	340.64
AGAP029320								Other	Other	ornithine decarboxylase-like	0.131235
AGAP029321								Other	Other	double-stranded RNA-specific editase B2-like	0.427966
AGAP029323								Other	Other	enhancer of yellow 2 transcription factor-like	0.494583
AGAP029340								Other	Other	myb AA	8.0475
AGAP029349								Other	Other	uncharacterized protein LOC121594462	3.52446
AGAP029362								Other	Other	uncharacterized protein LOC120961508	0.452048
AGAP029364								Other	Other	oxidoreductase domain	2.65617
AGAP029374								Other	Other	AGAP006928- partial	0.427297
AGAP029378								Other	Other	---NA---	2.59083
AGAP029394								Other	Other	RWD domain-containing 1	15.6077
AGAP029395								Other	Other	toxin 14	13.272
AGAP029402								Other	Other	uncharacterized protein LOC120955061	4.66089
AGAP029403								Other	Other	rolling stone-like	2.30368
AGAP029405								Other	Other	hypothetical protein ZHAS_00009994	0.0361498
AGAP029409								Other	Other	uncharacterized protein LOC120900814 isoform X1	0.30803
AGAP029411								Other	Other	uncharacterized protein LOC120902212	0.32215
AGAP029414								Other	Other	uncharacterized protein LOC120958667	12.7312
AGAP029417								Other	Other	---NA---	5.2473
AGAP029419								Other	Other	mpv17	4.82991
AGAP029425								Other	Other	Transposable element P partial	2.86208
AGAP029440								Other	Other	uncharacterized protein LOC120959082 isoform X1	0.451888
AGAP029449								Other	Other	helicase POLQ-like	0.267274
AGAP029451							ABCG3	Other	Other	ATP-binding cassette sub-family G member 1-like isoform X1	2.01088
AGAP029461								Other	Other	AGAP009884- partial	0.342364
AGAP029463								Other	Other	luciferin sulfotransferase-like	2.49976
AGAP029464								Other	Other	solute carrier family 26 member 10-like	0.347102
AGAP029470								Other	Other	bicaudal C	0.446356
AGAP029479								Other	Other	nuclease HARBI1 isoform X1	0.111071
AGAP029481								Other	Other	regulator of cytokinesis 1-like	0.17438
AGAP029482								Other	Other	O-mannosyl-transferase TMTC1-like	2.91656
AGAP029494								Other	Other	zwei Ig domain zig-8-like	2.89808
AGAP029496								Other	Other	AGAP009492- partial	2.20242
AGAP029504								Other	Other	AGAP007185- partial	2.04757
AGAP029509								Other	Other	uncharacterized protein LOC120957042 isoform X4	2.11318
AGAP029511								Other	Other	mitogen-activated kinase 1	2.26835
AGAP029514								Other	Other	serine threonine- kinase WNK1 isoform X1	2.30631
AGAP029527								Other	Other	apoptosis-resistant E3 ubiquitin ligase 1 isoform X3	2.18156
AGAP029528								Other	Other	dendritic arbor reduction 1-like	2.22754
AGAP029530								Other	Other	LOW QUALITY PROTEIN: uncharacterized protein LOC120961063	2.30409
AGAP029534								Other	Other	zinc finger 189-like isoform X1	2.25026
AGAP029537								Other	Other	inositol polyphosphate multikinase	0.319944
AGAP029545								Other	Other	titin isoform X2	3.13174
AGAP029547								Other	Other	receptor-type tyrosine- phosphatase-like N	3.29692
AGAP029559							CTLMA6	Other	Other	collectin-10 isoform X1	2.50647
AGAP029560								Other	Other	ecdysone-induced isoforms C D isoform X1	3.04612
AGAP029566								Other	Other	AGAP009986- partial	2.56855
AGAP029570								Other	Other	uncharacterized protein LOC121603549 isoform X6	2.21277
AGAP029572								Other	Other	AP-1 complex subunit gamma-1 isoform X1	2.36108
AGAP029578								Other	Other	WD repeat-containing DDB_G0292056 isoform X2	2.27608
AGAP029581								Other	Other	broad-complex core isoforms 1 2 3 4 5-like	2.5828
AGAP029584								Other	Other	homeotic female sterile	0.323203
AGAP029586								Other	Other	neprilysin-3	3.23806
AGAP029589								Other	Other	neural-cadherin isoform X1	2.50178
AGAP029592								Other	Other	AGAP011290- partial	0.384959
AGAP029595								Other	Other	voltage-gated potassium channel subunit beta-2 isoform X1	2.14609
AGAP029597								Other	Other	F-box only 25	41.0872
AGAP029598								Other	Other	epsilon-trimethyllysine 2-oxoglutarate dioxygenase	0.306949
AGAP029610								Other	Other	CREB-regulated transcription coactivator 1-like isoform X3	2.14643
AGAP029626								Other	Other	receptor-type guanylate cyclase gcy-12 isoform X2	3.40397
AGAP029627								Other	Other	MOXD1 homolog 1	0.404786
AGAP029628								Other	Other	death-associated kinase related isoform X1	2.00321
AGAP029633							Hex-A	Other	Other	hexokinase type 2 isoform X3	2.16922
AGAP029634								Other	Other	potassium voltage-gated channel Shab isoform X1	2.85577
AGAP029643								Other	Other	ankyrin repeat and BTB POZ domain-containing 2 isoform X2	0.433148
AGAP029659								Other	Other	dentin sialophospho -like	2.40739
AGAP029664								Other	Other	Down syndrome cell adhesion molecule Dscam2 isoform X1	2.36615
AGAP029671								Other	Other	formin 7	2.98108
AGAP029679								Other	Other	zinc finger 148-like	0.417215
AGAP029693								Other	Other	DE-cadherin-like isoform X1	22.2926
AGAP029694								Other	Other	DE-cadherin-like isoform X1	14.573
AGAP029695								Other	Other	DE-cadherin-like isoform X1	9.34341
AGAP029696								Other	Other	DE-cadherin-like isoform X1	83.4431
AGAP029698								Other	Other	DE-cadherin-like isoform X1	35.892
AGAP029704								Other	Other	uncharacterized protein LOC120960196 isoform X1	2.25126
AGAP029717								Other	Other	uncharacterized protein LOC120956446	4.86674
AGAP029720								Other	Other	proton-coupled amino acid transporter pathetic	0.341132
AGAP029735								Other	Other	SET and MYND domain-containing 4-like	0.317767
AGAP029739								Other	Other	zinc finger 121-like	0.4965
AGAP029750								Other	Other	serine protease easter-like	3.75017
AGAP029751							AGO2	Other	Other	AGAP011537- partial	2.5955
AGAP029761								Other	Other	zinc finger 771 isoform X1	0.294174
AGAP029771								Other	Other	rab3 GTPase-activating catalytic subunit	0.441499
AGAP029785							St4	Other	Other	luciferin sulfotransferase-like	2.54751
AGAP029790								Other	Other	uncharacterized protein LOC120957504	0.268642
AGAP029797								Other	Other	TIL domain polypeptide	0.0393307
AGAP029802								Other	Other	adhesion G- coupled receptor G2	0.37709
AGAP029811								Other	Other	autotransporter adhesin -like	0.484764
AGAP029820								Other	Other	arginine kinase isoform X1	2.14681
AGAP029828								Other	Other	LHFPL tetraspan subfamily member 2a	0.261674

## Sheet: BD_KIS & BU_KIS (RS-RC)
Additional file 8: Differentially expressed genes that overlap R-S and R-C comparisons in all experiments
	Genes that overlap R-S and R-C						Genes present in R-S but not in R-C
Gene	Gene Name or Symbol	Gene_v_y_x	Gene_products_x	Description_x	FC (BD_KIS)	FC (BD_BU)	Gene Name or Symbol	Gene_v_y_x	Gene_products_x	Description_x	FC (BD_KIS)
AGAP000732		Other	Other	synaptic vesicle glyco 2B-like	0.185092	0.243615
AGAP001376	SRPN17	Other	Other	serpin 17 inhibitory serine protease partial	2.5714	0.472398
AGAP002557		Other	Other	glucose dehydrogenase [ quinone]	8.55025	0.367789
AGAP002588		Other	Other	classical arabinogalactan 9-like isoform X2	2.8345	0.44058
AGAP003247	CLIPB19	Other	Other	serine protease 14	2.97185	0.385292
AGAP004077		Other	Other	coiled-coil domain-containing 96	3.66327	3.3693
AGAP004620		Other	Other	zinc metallo ase nas-4 isoform X1	0.374795	0.311395
AGAP005458		Other	Other	apyrase-like	13.6488	2.72826
AGAP005645		Other	Other	farnesol dehydrogenase-like	2.9578	0.334889
AGAP008217	CYP6Z3	CYP	cytochrome P450 [Source:VB Community Annotation]	cytochrome P450 6d3-like	6.72409	0.261066
AGAP008293	TRYP7	Other	Other	ame: Full=Trypsin-7 Flags: Precursor	2.41271	0.263098
AGAP010240	ESP	Other	Other	serine protease	3.09141	2.38099
AGAP010387		Other	Other	serine--pyruvate mitochondrial-like isoform X2	0.295732	0.334608
AGAP010398		Other	Other	senecionine N-oxygenase	2.12693	0.31416
AGAP011305		Other	Other	alkaline phosphatase	0.112179	0.147992
AGAP013318		Other	Other	apolipo D-like	105.447	12.0231
AGAP013496	Cht5-3	Other	Other	endochitinase-like	2.1802	0.410705
AGAP028816	5_8S_rRNA	Other	Other	Other	194.157	552.98
AGAP028892	LSU_rRNA_eukarya	Other	Other	Other	2.41286	2.55046
AGAP028926	SSU_rRNA_eukarya	Other	Other	Other	7.65158	4.16153
AGAP028941	LSU_rRNA_eukarya	Other	Other	Other	9.56065	4.3655
AGAP028950	SSU_rRNA_eukarya	Other	Other	Other	5.49003	2.94629
AGAP028962	SSU_rRNA_eukarya	Other	Other	Other	9.44111	4.41596
AGAP028963	LSU_rRNA_eukarya	Other	Other	Other	2.56096	2.85371
AGAP029277		Other	Other	lipase member H-like	2.07063	0.343245
AGAP029702		Other	Other	Golgi-associated plant pathogenesis-related 1-like	3.93325	3.6048
AGAP000016							SCRB10	Other	Other	SCRB10 partial	2.25638
AGAP000019								Other	Other	chaoptin	2.11595
AGAP000037								Other	Other	low-density lipo receptor-related 4 isoform X1	4.08183
AGAP000039								Other	Other	gamma-aminobutyric acid receptor subunit alpha-6	2.21725
AGAP000047							CPR130	CP	cuticular protein RR-2 family 130 [Source:VB Community Annotation]	histidine-rich PFHRP-II	19.5131
AGAP000051								Other	Other	peroxidase	2.07238
AGAP000075								Other	Other	proton channel c-like isoform X1	2.89241
AGAP000079								Other	Other	T family of potassium channels 7	3.17703
AGAP000113								Other	Other	AGAP000113- partial	3.03187
AGAP000121								Other	Other	patj homolog	2.41192
AGAP000128								Other	Other	synaptic vesicle glyco 2C-like	2.32134
AGAP000138							alpha4	Other	Other	acetylcholine receptor subunit alpha-like isoform X1	2.07308
AGAP000147								Other	Other	lymphokine-activated killer T-cell-originated kinase	0.498237
AGAP000162								Other	Other	cystathionine beta-synthase	0.493718
AGAP000170								Other	Other	NADH-quinone oxidoreductase subunit B 2-like	2.78767
AGAP000181								Other	Other	solute carrier family riboflavin member 3-A	0.454409
AGAP000184								Other	Other	NADP-dependent malic enzyme isoform X2	0.419394
AGAP000188								Other	Other	uridine phosphorylase 1 isoform X2	3.75052
AGAP000192							CYP4C26	CYP	cytochrome P450 [Source:VB Community Annotation]	cytochrome P450 4c3-like	0.257311
AGAP000198							Cht5-5	Other	Other	AGAP000198- partial	2.31905
AGAP000204								Other	Other	AGAP000204-PA	2.1716
AGAP000246								Other	Other	clusterin-associated 1	2.79859
AGAP000253								Other	Other	solute carrier family 25 member 35-like	3.00135
AGAP000260							ATPsynepsilon	Other	Other	stunted-like isoform X1	2.64522
AGAP000268								Other	Other	uncharacterized protein LOC120957915	3.49075
AGAP000344							CPR127	CP	cuticular protein RR-1 family 127 [Source:VB Community Annotation]	pupal cuticle 27-like	4.68048
AGAP000345							CPR126	CP	cuticular protein RR-2 family 126 [Source:VB Community Annotation]	pollen-specific leucine-rich repeat extensin 1	6.39584
AGAP000348								Other	Other	transient receptor potential	2.92175
AGAP000352							TWDL1	CP	cuticular protein TWDL family (TWDL1) [Source:VB Community Annotation]	glycine-rich cell wall structural	2.26765
AGAP000356								Other	Other	antigen 5 like allergen Cul n 1-like	4.02493
AGAP000360								Other	Other	chaoptin	2.17075
AGAP000363								Other	Other	stoned-B	2.69936
AGAP000364								Other	Other	stoned-A	3.21315
AGAP000383								Other	Other	serine arginine repetitive matrix 2 isoform X1	3.70121
AGAP000449								Other	Other	serine-rich adhesin for platelets	2.01889
AGAP000460								Other	Other	flocculation FLO11 isoform X1	2.30047
AGAP000461								Other	Other	teneurin-a isoform X1	2.92754
AGAP000476								Other	Other	xaa-Pro aminopeptidase -like	4.74003
AGAP000495								Other	Other	SUMO-conjugating enzyme UBC9-B	0.377909
AGAP000497								Other	Other	L-type lectin-domain containing receptor kinase	0.451544
AGAP000506							ABCG2	Other	Other	scarlet	2.00293
AGAP000519								Other	Other	eye-specific diacylglycerol kinase	2.11033
AGAP000520								Other	Other	AAEL004824- partial	2.1735
AGAP000521								Other	Other	nose resistant to fluoxetine 6-like	2.45777
AGAP000523							ATPsynC	Other	Other	ATP synthase lipid-binding mitochondrial	2.20481
AGAP000546								Other	Other	acyl- -binding	0.494663
AGAP000569								Other	Other	forkhead box P1-B isoform X1	2.50208
AGAP000571							CLIPC5	Other	Other	serine protease persephone-like	0.454517
AGAP000587								Other	Other	serine-rich adhesin for platelets isoform X1	3.05932
AGAP000595								Other	Other	lysophosphatidylcholine acyltransferase isoform X1	2.1899
AGAP000603								Other	Other	uncharacterized protein LOC120958008	0.390971
AGAP000604								Other	Other	uncharacterized protein LOC120957528	0.264268
AGAP000607							SG1c	SGP	salivary gland protein 1-like 3 [Source:VB Community Annotation]	SG1B partial	2.77505
AGAP000611							SG1d	SGP	salivary gland protein 1-like 4 [Source:VB Community Annotation]	partial	2.23895
AGAP000618								Other	Other	succinate dehydrogenase [ubiquinone] cytochrome b small mitochondrial	3.12794
AGAP000629								Other	Other	nose resistant to fluoxetine 6	2.82015
AGAP000650							_sake	Other	Other	ribonuclease P subunit p40-like	0.495791
AGAP000669								Other	Other	uncharacterized protein LOC120905909	3.11363
AGAP000676								Other	Other	AGAP000676- partial	2.16481
AGAP000685								Other	Other	von Willebrand factor type EGF and pentraxin domain-containing 1-like	2.38024
AGAP000695								Other	Other	isoform A	0.418001
AGAP000696								Other	Other	spore wall 1 isoform X2	3.44812
AGAP000718								Other	Other	monocarboxylate transporter	2.42928
AGAP000743								Other	Other	histone-lysine N-methyltransferase EHMT2-like	4.42649
AGAP000760								Other	Other	alpha-ketoglutarate-dependent dioxygenase alkB homolog mitochondrial	2.00344
AGAP000772								Other	Other	AGAP000772-PA	0.193091
AGAP000793								Other	Other	AAEL011377- partial	5.24228
AGAP000794								Other	Other	NADH-ubiquinone oxidoreductase 49 kDa subunit-like	2.79632
AGAP000798								Other	Other	glutamate receptor kainate 2-like isoform X1	4.08172
AGAP000805								Other	Other	BTB POZ domain-containing KCTD12	2.65945
AGAP000807								Other	Other	helix-loop-helix transcription factor	2.61357
AGAP000818							CYP9K1	CYP	cytochrome P450 [Source:VB Community Annotation]	probable cytochrome P450 9f2	3.85211
AGAP000820							CPR125	CP	cuticular protein RR-2 family 125 [Source:VB Community Annotation]	larval cuticle 1	3.83302
AGAP000835								Other	Other	ovarian tumor locus-like isoform X2	0.265142
AGAP000849								Other	Other	NADH dehydrogenase [ubiquinone] 1 beta subcomplex subunit 1	2.48384
AGAP000851								Other	Other	cytochrome c oxidase subunit mitochondrial	2.79698
AGAP000852								Other	Other	small ubiquitin-related modifier 3	0.431355
AGAP000854								Other	Other	G- coupled receptor 161-like	2.12757
AGAP000879								Other	Other	yellow	0.219504
AGAP000893								Other	Other	microtubule-associated futsch	2.05674
AGAP000935								Other	Other	mitochondrial-processing peptidase subunit beta	2.81367
AGAP000954								Other	Other	phosphoribosyl pyrophosphate synthase-associated 2 isoform X2	0.480988
AGAP000955								Other	Other	corticotropin-releasing factor-binding	2.01493
AGAP000962							alpha7	Other	Other	neuronal acetylcholine receptor subunit alpha-7-like	2.19479
AGAP000965								Other	Other	ELAV 2	2.33574
AGAP000974								Other	Other	disintegrin and metallo ase domain-containing unc-71 isoform X5	2.24959
AGAP000988							CPAP3-A1c	CP	cuticular protein [Source:VB Community Annotation]	obstructor-E-like	3.16996
AGAP001030							Syx4	Other	Other	syntaxin-4 isoform X2	2.06286
AGAP001039							CYP307A1	CYP	cytochrome P450 [Source:VB Community Annotation]	cytochrome P450 307a1	0.151964
AGAP001052								Other	Other	ubiquitin carboxyl-terminal hydrolase 8 isoform X1	2.08195
AGAP001057								Other	Other	probable ATP-dependent RNA helicase DDX10	0.410885
AGAP001097								Other	Other	elongation of very long chain fatty acids AAEL008004-like	0.419904
AGAP001098								Other	Other	D-aspartate oxidase-like	0.453078
AGAP001099								Other	Other	polybromo-1 isoform X1	0.493229
AGAP001104								Other	Other	chromatin assembly factor 1 subunit A-A-like	0.296194
AGAP001117							Gr37	Other	Other	gustatory receptor 2a isoform X6	3.51282
AGAP001127								Other	Other	platelet glyco V-like	0.495034
AGAP001138							ATPsynB	Other	Other	ATP synthase subunit mitochondrial	2.87823
AGAP001146								Other	Other	WD repeat-containing 3	0.499347
AGAP001153								Other	Other	polymerase delta-interacting 2	2.78648
AGAP001156								Other	Other	myb L	0.493812
AGAP001158								Other	Other	DNA-dependent metalloprotease dvc-1-like	0.345716
AGAP001161							GPROP6	Other	Other	opsin-1-like	2.13398
AGAP001166								Other	Other	DNA replication complex GINS SLD5	0.305064
AGAP001175							GPRCAL2	Other	Other	calcitonin gene-related peptide type 1 receptor	2.33396
AGAP001181								Other	Other	uncharacterized protein LOC120894677	3.00349
AGAP001182								Other	Other	AGAP001182-PA	0.487809
AGAP001196								Other	Other	G kinase-anchoring 1-like	0.442395
AGAP001205								CP	chitin synthase [Source:VB Community Annotation]	chitin synthase chs-2-like	2.27795
AGAP001206								Other	Other	AGAP001206-PA	2.06014
AGAP001218								Other	Other	tubulin alpha-1 chain	0.366246
AGAP001219							TUB4A	Other	Other	tubulin alpha-1 chain	13.3833
AGAP001223								Other	Other	probable ATP-dependent RNA helicase DDX55 homolog	0.442241
AGAP001238								Other	Other	ras-specific guanine nucleotide-releasing factor 2-like isoform X1	3.6347
AGAP001257								Other	Other	UTP--glucose-1-phosphate uridylyltransferase isoform X2	2.23054
AGAP001258								Other	Other	gastrula zinc finger -like	0.335471
AGAP001259								Other	Other	AGAP008273- partial	0.476605
AGAP001261								Other	Other	probable RNA-binding CG14230	0.342949
AGAP001268								Other	Other	possible transcription factor	0.444769
AGAP001294								Other	Other	zinc finger 91	3.8908
AGAP001312								Other	Other	succinate-- ligase [ADP GDP-forming] subunit mitochondrial	2.53816
AGAP001333							st	Other	Other	scarlet-like isoform X2	0.350681
AGAP001336								Other	Other	metabolite transport HI_1104	0.469448
AGAP001344								Other	Other	T-box transcription factor TBX1 isoform X2	2.87974
AGAP001346								Other	Other	isoform A	2.66598
AGAP001356							ACE1	Other	Other	acetylcholinesterase isoform X1	2.41209
AGAP001410								Other	Other	hemicentin-1	2.05935
AGAP001415								Other	Other	cubilin isoform X1	2.44434
AGAP001420								Other	Other	phosphoglycerate mutase 2	2.10423
AGAP001423								Other	Other	bifunctional purine biosynthesis ATIC	0.292125
AGAP001425								Other	Other	sulfotransferase 1C4	0.290886
AGAP001434								Other	Other	glutamate-gated chloride channel isoform X1	2.30856
AGAP001458								Other	Other	NAD-dependent deacetylase Sirt6	0.451524
AGAP001486								Other	Other	AGAP001486-PA	2.02551
AGAP001497							ACTN	Other	Other	alpha- sarcomeric isoform X1	2.55551
AGAP001508								Other	Other	glycine-rich 5-like	25.7806
AGAP001511								Other	Other	type I cytoskeletal 9-like	4.93598
AGAP001522								Other	Other	pachytene checkpoint 2 homolog	0.435839
AGAP001531								Other	Other	sodium-independent sulfate anion transporter-like	2.48616
AGAP001544								Other	Other	E3 ubiquitin- ligase TRIM37-like isoform X2	0.164999
AGAP001551								Other	Other	G-patch domain and KOW motifs-containing	0.45035
AGAP001555								Other	Other	zinc finger 90	0.472249
AGAP001556							OBP7	OBP	odorant-binding protein antennal 7 [Source:VB Community Annotation]	odorant-binding 7	2.7364
AGAP001558							GPRGNR2	Other	Other	gonadotropin-releasing hormone receptor isoform X2	0.441691
AGAP001563								Other	Other	glycerol kinase-like	2.00385
AGAP001566								Other	Other	unc-80 homolog isoform X2	2.15165
AGAP001582								Other	Other	transient receptor potential cation channel painless-like isoform X1	0.486942
AGAP001594								Other	Other	N-alpha-acetyltransferase 80	4.92099
AGAP001611								Other	Other	diphosphomevalonate decarboxylase	0.382867
AGAP001614								Other	Other	AGAP001614-PA	0.445427
AGAP001616								Other	Other	agCP14332	0.497209
AGAP001622								Other	Other	myosin regulatory light chain 2	2.40693
AGAP001626								Other	Other	B-cell linker	0.413361
AGAP001630							Tpi	Other	Other	triosephosphate isomerase	2.20295
AGAP001633								Other	Other	twitchin isoform X1	2.12801
AGAP001648							CLIPB17	Other	Other	CLIPB17 partial	2.47034
AGAP001653								Other	Other	NADH-ubiquinone oxidoreductase 75 kDa mitochondrial	2.79274
AGAP001656								Other	Other	ribosomal RNA-processing 7 homolog A	0.398195
AGAP001664							CPR1	CP	cuticular protein RR-2 family 1 [Source:VB Community Annotation]	cuticle -like	10.6978
AGAP001668							CPR5	CP	cuticular protein RR-2 family 5 [Source:VB Community Annotation]	cuticle -like	6.18119
AGAP001669							CPR6	CP	cuticular protein RR-2 family 6 [Source:VB Community Annotation]	cuticle -like	9.00569
AGAP001687								Other	Other	rho gtpase activating	2.04962
AGAP001690								Other	Other	regulating synaptic membrane exocytosis 2 isoform X1	2.53244
AGAP001711								Other	Other	NADH-ubiquinone oxidoreductase subunit 8	2.54741
AGAP001717								Other	Other	AGAP001717-PA	4.6982
AGAP001732								Other	Other	adipocyte plasma membrane-associated -like	3.3461
AGAP001748								CP	chitin synthase [Source:VB Community Annotation]	chitin synthase chs-2 isoform X1	3.61658
AGAP001756								Other	Other	choline transporter 1	4.93345
AGAP001769								Other	Other	AGAP001766- partial	0.366551
AGAP001777							ABCC1	Other	Other	multidrug resistance-associated 4-like	4.22372
AGAP001781								Other	Other	zinc finger 768 isoform X2	0.282381
AGAP001788								Other	Other	coiled-coil domain-containing 137	0.401165
AGAP001789								Other	Other	methionine synthase reductase-like	0.255159
AGAP001799								Other	Other	tropomyosin-2 isoform X2	2.18065
AGAP001821								Other	Other	arrestin domain-containing 17-like	2.00152
AGAP001856							PER	Other	Other	period circadian isoform X2	0.326503
AGAP001864							CYP4H15	CYP	cytochrome P450 [Source:VB Community Annotation]	probable cytochrome P450 4d14	5.54252
AGAP001870								Other	Other	b(0	2.16628
AGAP001884								Other	Other	fumarate mitochondrial-like isoform X1	2.83606
AGAP001889								Other	Other	metallothionein partial	6.3533
AGAP001890								Other	Other	metallothionein partial	5.36413
AGAP001892								Other	Other	arrestin domain-containing 3-like	0.379084
AGAP001903							Mdh2	Other	Other	malate mitochondrial	2.29638
AGAP001933								Other	Other	nucleosomal histone kinase 1	0.398169
AGAP001936								Other	Other	1-phosphatidylinositol 4	3.39253
AGAP001949								Other	Other	AGAP001949-PA	0.355265
AGAP001956								Other	Other	NPC intracellular cholesterol transporter 2 homolog a-like	3.54725
AGAP001961							GPRVPR2	Other	Other	cardioacceleratory peptide receptor-like isoform X1	2.48056
AGAP001969								Other	Other	polyubiquitin-C isoform X2	10.7211
AGAP001982								Other	Other	high affinity nuclear juvenile hormone binding	3.68803
AGAP001989								Other	Other	secreted salivary gland	3.79031
AGAP001990								Other	Other	glycine receptor subunit alpha-2-like	4.81443
AGAP002012								Other	Other	lateral signaling target 2 homolog	2.00285
AGAP002017								Other	Other	beta-1	0.462777
AGAP002020								Other	Other	NADH dehydrogenase [ubiquinone] 1 beta subcomplex subunit mitochondrial	2.26004
AGAP002038								Other	Other	leucine-rich PPR motif-containing mitochondrial	3.32736
AGAP002055								Other	Other	beta-galactosidase-like isoform X1	2.40226
AGAP002056								Other	Other	beta-galactosidase-like isoform X2	3.81985
AGAP002074								Other	Other	AGAP002074-PA	0.449643
AGAP002083								Other	Other	zinc finger rotund isoform X1	2.10372
AGAP002102								Other	Other	probable maltase	3.3702
AGAP002128								Other	Other	BRCA1-associated -like	2.08049
AGAP002137								Other	Other	Juvenile hormone-inducible	2.35806
AGAP002145								Other	Other	inactivation-no-after-potential D isoform X1	3.27617
AGAP002150								Other	Other	uncharacterized protein LOC120898761 isoform X1	2.09192
AGAP002170								Other	Other	NADH dehydrogenase [ubiquinone] flavo mitochondrial	2.50141
AGAP002188							OBP12	OBP	odorant-binding protein 12 [Source:VB Community Annotation]	general odorant-binding 99a-like	2.36654
AGAP002192								Other	Other	isocitrate dehydrogenase [NAD] subunit mitochondrial isoform X1	3.02969
AGAP002195							CYP325F2	CYP	cytochrome P450 [Source:VB Community Annotation]	cytochrome P450 4C1-like	0.375121
AGAP002203								Other	Other	AGAP002203-PA	2.55562
AGAP002217								Other	Other	pyruvate dehydrogenase phosphatase regulatory mitochondrial-like isoform X1	2.12022
AGAP002241								Other	Other	zinc finger OZF-like	0.441725
AGAP002245								Other	Other	cytochrome b-c1 complex subunit mitochondrial	2.38438
AGAP002248								Other	Other	claret segregational	0.455594
AGAP002251								Other	Other	ubiquitin-conjugating enzyme E2 G1	0.447877
AGAP002256								Other	Other	RNA-binding 7	0.396458
AGAP002270							CLIPB7	Other	Other	CLIPB7 partial	6.90372
AGAP002296								Other	Other	cytoplasmic polyadenylation element-binding 3 isoform X1	2.55435
AGAP002297								Other	Other	bric-a-brac 2-like isoform X1	2.30555
AGAP002305								Other	Other	pre-mRNA-splicing factor SPF27	0.478021
AGAP002314								Other	Other	AGAP002314-PA	0.406891
AGAP002323								Other	Other	E3 ubiquitin- ligase SIAH1A	3.59457
AGAP002325								Other	Other	neural cell adhesion molecule 1 isoform X1	2.2387
AGAP002330								Other	Other	60S ribosome subunit biogenesis NIP7 homolog	0.406189
AGAP002350								Other	Other	troponin skeletal muscle isoform X8	2.18131
AGAP002353								Other	Other	lipase 3-like	5.08994
AGAP002358								Other	Other	ADP	6.0629
AGAP002364								Other	Other	MICOS complex subunit Mic60 isoform X2	2.44636
AGAP002387								Other	Other	prostatic acid phosphatase	0.258844
AGAP002399								Other	Other	axoneme-associated mst101(2) isoform X3	2.38749
AGAP002403								Other	Other	8-oxo-dGDP phosphatase NUDT18	2.11586
AGAP002419							CYP4D22	CYP	cytochrome P450 [Source:VB Community Annotation]	cytochrome P450 4d2-like isoform X1	2.14437
AGAP002433								Other	Other	zinc finger 260-like	0.445309
AGAP002475								Other	Other	tudor domain-containing 1	0.458402
AGAP002477								Other	Other	single-stranded DNA-binding mitochondrial	0.426141
AGAP002478								Other	Other	G2 mitotic-specific cyclin-B3 isoform X1	0.388537
AGAP002505								Other	Other	voltage-dependent T-type calcium channel subunit alpha-1G isoform X5	2.05344
AGAP002508								Other	Other	aminopeptidase N	0.326596
AGAP002532								Other	Other	cyclin-J	0.41469
AGAP002533								Other	Other	polycomb group RING finger 3	0.493575
AGAP002535								Other	Other	serine threonine- phosphatase mitochondrial isoform X1	0.453711
AGAP002541								Other	Other	FAM172 family homolog CG10038 isoform X1	2.328
AGAP002542							LRIM20	Other	Other	volume-regulated anion channel subunit LRRC8E-like	2.55805
AGAP002546								Other	Other	coiled-coil domain-containing 134-like	0.447885
AGAP002550								Other	Other	TPRXL isoform X2	0.342664
AGAP002560							Orco	OR	odorant receptor obligate co-receptor (Orco	odorant receptor coreceptor	2.05875
AGAP002573								Other	Other	GTPase-activating Rap Ran-GAP domain 3 isoform X3	2.11152
AGAP002577								Other	Other	voltage-dependent calcium channel type A subunit alpha-1-like isoform X7	2.04378
AGAP002582								Other	Other	AGAP002582-PA	0.497145
AGAP002586								Other	Other	glycogen [starch] synthase	2.32173
AGAP002592								Other	Other	apolipo D-like	2.6366
AGAP002593								Other	Other	partial	0.363007
AGAP002599								Other	Other	polyubiquitin-C isoform X2	2.03258
AGAP002629								Other	Other	cell surface glyco 1-like	0.389642
AGAP002630								Other	Other	NADH dehydrogenase [ubiquinone] 1 beta subcomplex subunit mitochondrial-like	2.87941
AGAP002658								Other	Other	small nuclear ribonucleo F	0.490742
AGAP002664							Med27	Other	Other	mediator of RNA polymerase II transcription subunit 27	0.497764
AGAP002666								Other	Other	dolichyldiphosphatase 1-like	0.449529
AGAP002677								Other	Other	coiled-coil domain-containing lobo	34.8895
AGAP002689								Other	Other	AGAP002689-PA	2.13862
AGAP002706								Other	Other	probable small nuclear ribonucleo G	0.389145
AGAP002726							CPR9	CP	cuticular protein RR-1 family 9 [Source:VB Community Annotation]	larval cuticle A2B-like isoform X2	2.8225
AGAP002728								Other	Other	probable isocitrate dehydrogenase [NAD] subunit mitochondrial isoform X2	3.59435
AGAP002737								Other	Other	muscle M-line assembly unc-89-like isoform X1	3.88603
AGAP002739								Other	Other	von Willebrand factor type EGF and pentraxin domain-containing 1 isoform X1	4.81358
AGAP002755								Other	Other	AGAP002755-PA	2.81082
AGAP002778								Other	Other	misato	0.481884
AGAP002796							GNBPB4	Other	Other	beta-1	6.41439
AGAP002799							GNBPB3	Other	Other	3-glucan binding	3.97502
AGAP002830								Other	Other	C-1-tetrahydrofolate cytoplasmic	0.433272
AGAP002831								Other	Other	probable methyltransferase 15 homolog	2.17323
AGAP002837								Other	Other	cyclin-dependent kinase 2-associated 1-like	0.488673
AGAP002842								Other	Other	serine protease snake-like	8.7187
AGAP002846								Other	Other	trunk	0.351811
AGAP002852								Other	Other	NPC intracellular cholesterol transporter 2	4.54151
AGAP002853								Other	Other	chemosensory A 87a	0.417538
AGAP002865							CYP6P3	CYP	cytochrome P450 [Source:VB Community Annotation]	cytochrome partial	2.65522
AGAP002867							CYP6P4	CYP	cytochrome P450 [Source:VB Community Annotation]	probable cytochrome P450 6a14	6.77332
AGAP002869							CYP6P2	CYP	cytochrome P450 [Source:VB Community Annotation]	cytochrome P450	2.64062
AGAP002878								Other	Other	cystatin	2.11439
AGAP002888							GPRNNA3	Other	Other	octopamine receptor beta-3R-like isoform X1	2.59635
AGAP002889								Other	Other	NADH dehydrogenase [ubiquinone] 1 subunit C2	2.05222
AGAP002899								Other	Other	transmembrane 169	0.382304
AGAP002916								Other	Other	integral membrane DGCR2 IDD-like	2.10205
AGAP002936								Other	Other	keratin-associated 19-2-like	2.06588
AGAP002948								Other	Other	eukaryotic translation initiation factor 4E type 2	0.483328
AGAP002974								Other	Other	acetylcholine receptor subunit alpha-like 1	2.86071
AGAP002989								Other	Other	GILT 1	0.467091
AGAP002990								Other	Other	AGAP002990-PA	0.333537
AGAP002994							CPR10	CP	cuticular protein RR-2 family 10 [Source:VB Community Annotation]	cuticle -like	2.44308
AGAP002996								Other	Other	ATP-dependent Clp protease ATP-binding subunit clpX- mitochondrial	2.19369
AGAP002999								Other	Other	SET and MYND domain-containing 4	3.35364
AGAP003006								Other	Other	surfeit locus 6 homolog	0.302792
AGAP003007								Other	Other	surfeit locus 6 homolog	0.325565
AGAP003009								Other	Other	AGAP003009-PA	2.25563
AGAP003027								Other	Other	neurogenic locus notch homolog 3-like isoform X1	2.23099
AGAP003030								Other	Other	pyruvate dehydrogenase E1 component subunit mitochondrial-like	3.83674
AGAP003034								Other	Other	isoform A	0.414244
AGAP003036								Other	Other	histone deacetylase complex subunit SAP18	0.457073
AGAP003037								Other	Other	probable serine threonine- kinase samkC	9.70791
AGAP003048								Other	Other	ribosome production factor 2 homolog	0.495478
AGAP003064								Other	Other	cysteine and histidine-rich domain-containing	0.293477
AGAP003070								Other	Other	isoform A	2.01091
AGAP003080								Other	Other	translational regulator orb2-like isoform X1	0.272893
AGAP003086								Other	Other	AGAP003086-PA	0.202849
AGAP003087								Other	Other	transmembrane 192 isoform X1	0.229009
AGAP003090								Other	Other	(E3-independent) E2 ubiquitin-conjugating enzyme UBE2O isoform X1	0.384481
AGAP003093								Other	Other	replication factor C subunit 4	0.364687
AGAP003095								Other	Other	dopachrome conversion enzyme	2.07931
AGAP003096								Other	Other	L-dopachrome tautomerase yellow-f-like	3.1575
AGAP003124								Other	Other	dihydropyrimidinase isoform X4	2.0323
AGAP003132								Other	Other	DALR anticodon-binding domain-containing 3	0.374964
AGAP003138								Other	Other	dipeptidyl peptidase 9	2.11527
AGAP003139							SRPN9	Other	Other	serine protease inhibitor 88Ea-like	94.2671
AGAP003164								Other	Other	unc-13 homolog 4B isoform X1	2.45146
AGAP003166								Other	Other	cilia- and flagella-associated 43	9.10507
AGAP003171								Other	Other	nucleolar 12-like	0.343653
AGAP003172								Other	Other	polyadenylate-binding 7-like	0.434722
AGAP003175								Other	Other	mucin-12 isoform X1	2.10327
AGAP003196								Other	Other	elongation of very long chain fatty acids AAEL008004-like	3.18907
AGAP003211								Other	Other	AGAP003211- partial	0.466849
AGAP003221							ABCC3	Other	Other	multidrug resistance-associated 4	2.42197
AGAP003225								Other	Other	augmin complex subunit dgt2	0.390816
AGAP003227								Other	Other	nucleoside diphosphate kinase 7	0.254751
AGAP003235								Other	Other	lachesin	2.01544
AGAP003248								Other	Other	serine protease 14	2.63645
AGAP003261								Other	Other	mucin-2 isoform X2	3.19565
AGAP003263								Other	Other	CDC42 small effector homolog	0.359324
AGAP003278								Other	Other	probable RNA methyltransferase CG1239	0.395115
AGAP003286								Other	Other	abrupt-like isoform X3	0.282157
AGAP003290								Other	Other	AGAP003290- partial	0.268603
AGAP003303								Other	Other	organic cation transporter	2.12985
AGAP003305								Other	Other	uncharacterized protein LOC120948094	2.49239
AGAP003308							CPAP3-C	CP	cuticular protein [Source:VB Community Annotation]	obstructor-E isoform X2	3.95022
AGAP003320								Other	Other	AGAP003320-PA	2.47849
AGAP003321								Other	Other	glycine dehydrogenase (decarboxylating) mitochondrial	0.298487
AGAP003325								Other	Other	cytochrome c oxidase subunit NDUFA4	2.42935
AGAP003328								Other	Other	NADH dehydrogenase [ubiquinone] 1 alpha subcomplex subunit 6	42.7978
AGAP003329								Other	Other	serine-rich adhesin for platelets-like	2.88354
AGAP003345								Other	Other	DNA repair complementing XP-C cells homolog	0.426868
AGAP003350								Other	Other	phosphoenolpyruvate carboxykinase [GTP]	0.499264
AGAP003351								Other	Other	AGAP003351-PA	2.73842
AGAP003354							A5R3	Other	Other	antigen 5 like allergen Cul n 1-like	2.21822
AGAP003367								Other	Other	NADH dehydrogenase [ubiquinone] 1 alpha subcomplex subunit 2	4.90084
AGAP003433								Other	Other	AGAP003433-PA	0.348575
AGAP003442								Other	Other	spore coat SP96-like	78.7981
AGAP003447								Other	Other	ADP-ribosylation factor 6-interacting 4	0.35783
AGAP003449								Other	Other	rootletin isoform X1	0.328119
AGAP003499								Other	Other	nose resistant to fluoxetine 6-like	2.42814
AGAP003515							NIT8537	Other	Other	omega-amidase NIT2-like	0.172899
AGAP003525								Other	Other	regulator of gene activity isoform X1	0.48227
AGAP003527								Other	Other	O-phosphoseryl-tRNA(Sec) selenium transferase	0.481812
AGAP003531							IR41n	Other	Other	ionotropic receptor 41f	0.475087
AGAP003533								Other	Other	mitochondrial import inner membrane translocase subunit TIM14	2.38752
AGAP003535								Other	Other	AGAP003535-PA	0.381417
AGAP003541								Other	Other	elongation factor 1-alpha	4.0957
AGAP003545							Osk	Other	Other	maternal effect oskar	0.264359
AGAP003549								Other	Other	solute carrier family 35 member F6	0.45036
AGAP003550								Other	Other	titin isoform X1	0.293002
AGAP003554								Other	Other	RING finger 44 isoform X1	3.08967
AGAP003568							COE22933	COE	carboxylesterase [Source:VB Community Annotation]	neuroligin- Y-linked	2.3342
AGAP003570								Other	Other	neuroligin- X-linked	3.27205
AGAP003572								Other	Other	eva-1-like isoform X1	2.00273
AGAP003586								Other	Other	phosphate carrier mitochondrial-like	4.18862
AGAP003591								Other	Other	leucine-rich repeat 1	0.335257
AGAP003594								Other	Other	transcription factor grauzone-like	0.361609
AGAP003599							ATPsynO	Other	Other	ATP synthase subunit mitochondrial	3.06608
AGAP003606								Other	Other	fatty acyl- reductase CG8306	2.49367
AGAP003610								Other	Other	muscle M-line assembly unc-89	2.54537
AGAP003620								Other	Other	AGAP003620-PA	2.18911
AGAP003626								Other	Other	serine protease snake-like	7.46443
AGAP003627								Other	Other	serine protease snake-like	4.65105
AGAP003632								Other	Other	U3 small nucleolar RNA-associated 14 homolog A	0.479404
AGAP003646								Other	Other	AGAP013307- partial	0.261679
AGAP003650								Other	Other	translation initiation factor eIF-2B subunit alpha	0.367122
AGAP003656								Other	Other	basement membrane-specific heparan sulfate proteoglycan core isoform X16	2.13657
AGAP003661								Other	Other	F-box LRR-repeat 7 isoform X2	2.20904
AGAP003667								Other	Other	SAY domain-containing 1	0.244454
AGAP003689							CLIPC7	Other	Other	CLIPC7 partial	2.58244
AGAP003698								Other	Other	zinc finger 593 homolog	0.183806
AGAP003699								Other	Other	UDP-N-acetylglucosamine transferase subunit ALG13 homolog	0.278654
AGAP003701								Other	Other	zinc finger 593 homolog	1644.03
AGAP003707								Other	Other	transcription elongation factor 1 homolog	0.40832
AGAP003710								Other	Other	AGAP003710-PA	0.484488
AGAP003713								Other	Other	probable salivary secreted peptide	0.317036
AGAP003716							twf	Other	Other	twinfilin	0.438965
AGAP003728								Other	Other	probable 18S rRNA (guanine-N(7))-methyltransferase	0.491592
AGAP003732								Other	Other	nucleolar transcription factor 1	0.214995
AGAP003737								Other	Other	pre-rRNA-processing esf-2-like	0.418697
AGAP003740								Other	Other	mitosis initiation fs(1)Ya	0.280055
AGAP003742								Other	Other	regulator of chromosome condensation	0.446846
AGAP003743								Other	Other	augmin complex subunit dgt6	0.377442
AGAP003744								Other	Other	E3 ubiquitin- ligase RNF220-like	0.49489
AGAP003771								Other	Other	terminal uridylyltransferase Tailor-like	0.264884
AGAP003773								Other	Other	uncharacterized protein LOC120952258	7.09938
AGAP003774								Other	Other	AGAP003774-PA	2.99754
AGAP003775								Other	Other	uncharacterized protein LOC120894297	4.92938
AGAP003776								Other	Other	AGAP003776-PA	4.19263
AGAP003777								Other	Other	uncharacterized protein LOC120894299	9.45868
AGAP003778								Other	Other	uncharacterized protein LOC120894296	5.6822
AGAP003779								Other	Other	serine threonine- phosphatase 4 catalytic subunit	0.494141
AGAP003782								Other	Other	glucose dehydrogenase [ quinone]	3.3339
AGAP003791								Other	Other	DNA repair RAD51 homolog 3-like	0.443946
AGAP003795								Other	Other	transmembrane 216	2.14896
AGAP003796								Other	Other	cyclin-dependent kinases regulatory subunit	0.450979
AGAP003801								Other	Other	MRN complex-interacting	0.443208
AGAP003802								Other	Other	SH3 domain-containing -like	0.391823
AGAP003842								Other	Other	proline- glutamic acid- and leucine-rich 1-like	0.340487
AGAP003847								Other	Other	RNA exonuclease 1 homolog	0.465827
AGAP003849								Other	Other	B-cell receptor CD22 isoform X1	2.13648
AGAP003861								Other	Other	peptide mitochondrial-like	0.173953
AGAP003868								Other	Other	centriolar coiled-coil of 110 kDa-like	0.391711
AGAP003883								Other	Other	probable peptidyl-tRNA hydrolase 2	0.4475
AGAP003907								Other	Other	SREK1IP1	0.396699
AGAP003922								Other	Other	zinc finger and SCAN domain-containing 12-like	0.455286
AGAP003923							Carm1	Other	Other	histone-arginine methyltransferase CARMER	0.477448
AGAP003930								Other	Other	AGAP003930-PA	2.71151
AGAP003937								Other	Other	membrane-associated guanylate WW and PDZ domain-containing 1-like isoform X1	2.25874
AGAP003938								Other	Other	MNN4-like isoform X1	3.80109
AGAP003939								Other	Other	proteoglycan 4 isoform X2	4.74139
AGAP003942								Other	Other	zinc finger 771-like	0.479747
AGAP003944								Other	Other	rho GTPase-activating 100F isoform X1	3.1236
AGAP003974								Other	Other	tRNA (cytidine(32) guanosine(34)-2 -O)-methyltransferase 1	0.427638
AGAP003991								Other	Other	zinc finger 771-like	0.291949
AGAP003992								Other	Other	nucleolar 6	0.46544
AGAP003995								Other	Other	myogenesis-regulating glycosidase-like	2.1928
AGAP004008								Other	Other	isoform A	0.258828
AGAP004017								Other	Other	leucine-rich repeat-containing 4B-like	0.490008
AGAP004036							HPX7	Other	Other	chorion peroxidase-like	0.304705
AGAP004038							HPX8	Other	Other	chorion peroxidase	0.223032
AGAP004046								Other	Other	mpv17	2.386
AGAP004052								Other	Other	homeobox prospero isoform X1	2.71413
AGAP004055								Other	Other	dihydrolipoyllysine-residue succinyltransferase component of 2-oxoglutarate dehydrogenase mitochondrial	2.58405
AGAP004060								Other	Other	zinc finger and SCAN domain-containing 31-like	0.390069
AGAP004063							Med4	Other	Other	mediator of RNA polymerase II transcription subunit 4	0.49113
AGAP004094								Other	Other	sterol carrier -2	0.410381
AGAP004095								Other	Other	solute carrier family 25 member 45	2.01355
AGAP004108								Other	Other	lachesin-like isoform X1	0.195554
AGAP004109								Other	Other	xaa-pro aminopeptidase	4.04497
AGAP004110								Other	Other	coiled-coil domain-containing 124	55.8776
AGAP004113							mRpL55	Other	Other	39S ribosomal mitochondrial	510.312
AGAP004133								Other	Other	AGAP004133-PA	0.256983
AGAP004135								Other	Other	major royal jelly 1-like	8.00631
AGAP004148							CLIPB5	Other	Other	serine protease easter	3.64964
AGAP004150								Other	Other	AGAP004150-PA	0.496555
AGAP004159								Other	Other	NADP-dependent malic enzyme	2.66944
AGAP004161								Other	Other	isoform K	8.13863
AGAP004163							GSTD7	GST	glutathione S-transferase delta class 7 [Source:VB Community Annotation]	glutathione S-transferase D7	3.55604
AGAP004164							GSTD1-4	GST	glutathione S-transferase delta class 1 [Source:VB Community Annotation]	glutathione S-transferase 1 isoform X3	0.450593
AGAP004167								Other	Other	AGAP004167-PA	4.10495
AGAP004175								Other	Other	uridine 5 -monophosphate synthase	0.449769
AGAP004202								Other	Other	E3 ubiquitin- ligase TRIM37-like	2.51479
AGAP004208								Other	Other	meiosis-specific nuclear structural 1-like	0.326602
AGAP004214								Other	Other	HMG-Y-related A	0.368448
AGAP004220								Other	Other	AGAP004220-PA	0.247243
AGAP004239								Other	Other	serine threonine- kinase polo	0.264837
AGAP004241								Other	Other	GPALPP motifs-containing 1	0.499564
AGAP004243								Other	Other	general transcriptional corepressor trfA isoform X3	0.273065
AGAP004248							GPXH3	Other	Other	glutathione peroxidase-like	0.420268
AGAP004259								Other	Other	zinc finger 239-like	0.409667
AGAP004263							TO1	Other	Other	antennal carrier TOL-2	3.27092
AGAP004267								Other	Other	O-glucosyltransferase rumi homolog	0.431578
AGAP004274								Other	Other	zinc finger CCHC domain-containing 10	0.489367
AGAP004275								Other	Other	DNA replication licensing factor Mcm2	0.441276
AGAP004281								Other	Other	double-stranded RNA-specific editase 1-like isoform X2	0.180474
AGAP004285								Other	Other	zinc finger 624-like	0.463983
AGAP004316								Other	Other	kDa salivary	10.0966
AGAP004329								Other	Other	ER membrane complex subunit 6	6.48965
AGAP004350								Other	Other	synaptic vesicle glyco 2B-like	0.123649
AGAP004351								Other	Other	probable ATP-dependent RNA helicase DDX43	0.461868
AGAP004358								Other	Other	alkyldihydroxyacetonephosphate synthase	3.34878
AGAP004359								Other	Other	integrator complex subunit 12-like	0.423345
AGAP004366								Other	Other	delta-1-pyrroline-5-carboxylate mitochondrial	3.51922
AGAP004376								Other	Other	galactose mutarotase	2.52631
AGAP004395								Other	Other	nucleoplasmin isoform X2	0.480172
AGAP004400								Other	Other	Cytochrome oxidase c subunit VIII-containing	2.80628
AGAP004412								Other	Other	diphthine methyl ester synthase	0.381438
AGAP004437								Other	Other	glycerol-3-phosphate mitochondrial isoform X1	5.48258
AGAP004444								Other	Other	AGAP004444- partial	11.4506
AGAP004453							GPRDOP3	Other	Other	dopamine D2-like receptor isoform X1	2.35816
AGAP004455							GNBPB1	Other	Other	GNBP	2.47186
AGAP004459								Other	Other	SUMO-activating enzyme subunit 1	0.404107
AGAP004463								Other	Other	nucleolar 12	0.45023
AGAP004491								Other	Other	exonuclease 1	0.450942
AGAP004492								Other	Other	upstream activation factor subunit spp27	0.36212
AGAP004503								Other	Other	TATA box-binding -associated factor RNA polymerase I subunit B	0.47617
AGAP004516								Other	Other	aprataxin and PNK-like factor isoform X2	0.454069
AGAP004532								Other	Other	very-long-chain 3-oxoacyl- reductase	0.423666
AGAP004543								Other	Other	C3orf33 homolog	2.42577
AGAP004549								Other	Other	yellow-like	2.63067
AGAP004556								Other	Other	Peter pan	0.425442
AGAP004558								Other	Other	nucleoporin Ndc1	0.396854
AGAP004563							ANCE9	Other	Other	angiotensin-converting enzyme-like	0.338437
AGAP004566								Other	Other	trypsin-1-like	0.251689
AGAP004579							cdk2	Other	Other	cyclin-dependent kinase 2	0.204012
AGAP004587								Other	Other	uncharacterized protein LOC120894327	0.344411
AGAP004614								Other	Other	DNA polymerase epsilon subunit 2	0.393789
AGAP004615								Other	Other	DNA polymerase epsilon catalytic subunit 1	0.41745
AGAP004616							ATPsynCF6	Other	Other	ATP synthase-coupling factor mitochondrial	2.21949
AGAP004624								Other	Other	lin-9 homolog	0.453548
AGAP004628								Other	Other	scaffold salvador	0.458212
AGAP004634								Other	Other	zinc finger 570-like	0.469054
AGAP004643							SCRB6	Other	Other	scavenger receptor class B member 1 isoform X1	0.369088
AGAP004651								Other	Other	zinc finger 271-like	0.467036
AGAP004656								Other	Other	probable histone-lysine N-methyltransferase Mes-4	0.363571
AGAP004671								Other	Other	nuclear pore complex Nup160 homolog	0.49443
AGAP004678								Other	Other	box C D snoRNA 1	0.377163
AGAP004686								Other	Other	WW domain-containing adapter with coiled-coil homolog isoform X1	0.484102
AGAP004695								Other	Other	multivesicular body subunit 12A	2.90494
AGAP004703								Other	Other	DNA-directed RNA polymerase III subunit RPC1	0.479152
AGAP004708								Other	Other	probable arginine--tRNA cytoplasmic	0.472738
AGAP004710								Other	Other	cytochrome b-c1 complex subunit 9	2.72405
AGAP004723								Other	Other	chromobox homolog 1-like	0.321615
AGAP004724								Other	Other	intraflagellar transport 74 homolog	0.269118
AGAP004729								Other	Other	zinc finger 774	0.489141
AGAP004731								Other	Other	phospholipase A2 hemilipin-like isoform X1	0.497039
AGAP004744							skap	Other	Other	succinate-- ligase [ADP-forming] subunit mitochondrial isoform X2	3.07596
AGAP004756								Other	Other	F-box WD repeat-containing 4	0.451737
AGAP004773								Other	Other	pyruvate dehydrogenase E1 component subunit alpha type mitochondrial-like isoform X1	0.442496
AGAP004782								Other	Other	tubulin-specific chaperone D	0.471361
AGAP004788								Other	Other	ATP synthase membrane subunit mitochondrial-like	6.19694
AGAP004790								Other	Other	ATP synthase membrane subunit mitochondrial-like	2.94878
AGAP004804								Other	Other	splicing arginine serine-rich 15	0.457375
AGAP004806							GALE6	Other	Other	32 kDa beta-galactoside-binding lectin lec-3-like	0.138724
AGAP004816								Other	Other	glycosylphosphatidylinositol anchor biosynthesis 11	6.95246
AGAP004825								Other	Other	uncharacterized protein LOC120952140	0.211085
AGAP004844								Other	Other	cytokine-inducible SH2-containing	0.380247
AGAP004847							SCRB7	Other	Other	platelet glyco 4 isoform X1	2.01998
AGAP004849								Other	Other	J domain-containing CG6693	0.395107
AGAP004851								Other	Other	isoform A	0.457749
AGAP004856								Other	Other	palmitoyltransferase ZDHHC16	0.375853
AGAP004859								Other	Other	serine protease snake-like	0.250402
AGAP004880								Other	Other	L-lactate dehydrogenase	0.237058
AGAP004891								Other	Other	UPF0046	0.291738
AGAP004906								Other	Other	mitochondrial pyruvate carrier 2-like	2.80138
AGAP004911								Other	Other	isoform A	0.357104
AGAP004916								Other	Other	microfibril-associated glyco 4-like	0.487018
AGAP004923								Other	Other	ionotropic receptor 75a	3.03199
AGAP004931								Other	Other	RAB6-interacting golgin	0.218181
AGAP004944								Other	Other	heat shock 70 kDa cognate 4-like	2.80009
AGAP004955								Other	Other	mitochondrial assembly of ribosomal large subunit 1	2.40357
AGAP004957								Other	Other	origin recognition complex subunit 1	0.282013
AGAP004958								Other	Other	GPI ethanolamine phosphate transferase 2	0.39476
AGAP004962								Other	Other	G2 mitotic-specific cyclin-B-like	0.214146
AGAP004963								Other	Other	G2 mitotic-specific cyclin-B-like	0.116791
AGAP004965								Other	Other	DNA polymerase epsilon subunit 4	0.429757
AGAP004978							PPO9	Other	Other	phenoloxidase 2	0.365908
AGAP005005								Other	Other	TRPL translocation defect 14 isoform X1	2.55098
AGAP005014								Other	Other	RNA polymerase II-associated 3 isoform X1	0.370668
AGAP005025								Other	Other	histone H3	0.341426
AGAP005026								Other	Other	histone H4	0.392019
AGAP005031							PIAS	Other	Other	E3 SUMO- ligase PIAS2 isoform X1	0.493437
AGAP005038								Other	Other	AGAP005038-PA	3.80536
AGAP005044								Other	Other	endoplasmic reticulum-Golgi intermediate compartment 2	0.488921
AGAP005058								Other	Other	rhomboid isoform X1	0.431934
AGAP005064								Other	Other	hybrid signal transduction histidine kinase B-like isoform X2	0.418874
AGAP005065								Other	Other	ENSANGG00000019205 partial	0.137096
AGAP005072								Other	Other	basement membrane-specific heparan sulfate proteoglycan core -like	4.88853
AGAP005073								Other	Other	uncharacterized protein LOC120901010	2.10088
AGAP005074								Other	Other	isoform A	5.3594
AGAP005079								Other	Other	G alpha q subunit isoform X1	2.57887
AGAP005095								Other	Other	muscle	2.11361
AGAP005101								Other	Other	centrosomal cep290	3.76968
AGAP005106								Other	Other	E3 SUMO- ligase ZBED1-like isoform X1	0.399466
AGAP005109								Other	Other	MICOS complex subunit MIC13 homolog QIL1	2.06781
AGAP005125								Other	Other	wech	0.345999
AGAP005134								Other	Other	ATP synthase subunit mitochondrial	2.94968
AGAP005136								Other	Other	U6 snRNA-associated Sm LSm2	0.472069
AGAP005147								Other	Other	activating transcription factor 7-interacting 1	0.431008
AGAP005149								Other	Other	H ACA ribonucleo complex subunit 3	0.45758
AGAP005152								Other	Other	craniofacial development 1	0.460349
AGAP005208							OBP20	OBP	odorant-binding protein 20 [Source:VB Community Annotation]	general odorant-binding 72-like	2.09739
AGAP005223								Other	Other	apolipo D	0.393003
AGAP005225								Other	Other	zinc finger DPF3	0.475021
AGAP005251								Other	Other	potassium voltage-gated channel subfamily H member 8 isoform X1	2.21663
AGAP005253								Other	Other	SET and MYND domain-containing 4-like	0.372137
AGAP005265								Other	Other	histone H1-like	5.03367
AGAP005271								Other	Other	E3 ubiquitin- ligase FANCL	0.384772
AGAP005272								Other	Other	uncharacterized protein LOC120949298	0.473731
AGAP005273								Other	Other	artichoke	2.354
AGAP005289								Other	Other	growth differentiation factor 8-like	0.491917
AGAP005296								Other	Other	RNA-binding region-containing 3	0.479272
AGAP005308								Other	Other	transcription factor Adf-1-like	0.436121
AGAP005313								Other	Other	simila to CG34115	2.21524
AGAP005325								Other	Other	spermine synthase isoform X2	0.425118
AGAP005326								Other	Other	AGAP004935- partial	0.471669
AGAP005334							CTLMA2	Other	Other	CTLMA2	2.19007
AGAP005345								Other	Other	probable serine threonine- kinase kinX	0.48398
AGAP005348								Other	Other	transcription factor grauzone	0.451894
AGAP005356								Other	Other	melatonin receptor type 1B-A	2.08675
AGAP005365								Other	Other	ribosome biogenesis BRX1 homolog	0.470064
AGAP005372							COEBE3C	COE	carboxylesterase beta esterase [Source:VB Community Annotation]	venom carboxylesterase-6-like	2.08655
AGAP005383								Other	Other	retinaldehyde-binding 1-like	0.399689
AGAP005388								Other	Other	retinaldehyde-binding 1-like	0.404955
AGAP005396								Other	Other	general transcriptional corepressor trfA-like	2.2179
AGAP005399								Other	Other	paxillin isoform X3	4.01785
AGAP005407								Other	Other	AGAP005407-PA	0.264038
AGAP005456							CPR15	CP	cuticular protein RR-1 family 15 [Source:VB Community Annotation]	cuticle -like	3.66996
AGAP005457								Other	Other	apyrase-like	35.2463
AGAP005459							CPR16	CP	cuticular protein RR-1 family 16 [Source:VB Community Annotation]	cuticle -like	3.03732
AGAP005460								Other	Other	bifunctional coenzyme A synthase	2.065
AGAP005472								Other	Other	KIAA0100 isoform X2	2.21884
AGAP005477								Other	Other	AGAP005477-PA	0.484531
AGAP005478								Other	Other	AGAP005478-PA	0.415289
AGAP005483								Other	Other	transcription factor grauzone-like	0.277885
AGAP005498								Other	Other	phospholipid scramblase 2-like isoform X1	6.85943
AGAP005499								Other	Other	farnesol dehydrogenase-like	4.82274
AGAP005501								Other	Other	farnesol dehydrogenase-like	3.90314
AGAP005502								Other	Other	farnesol dehydrogenase-like	2.76362
AGAP005512								Other	Other	elongation of very long chain fatty acids 4-like	3.46621
AGAP005525								Other	Other	Histone deacetylase	0.491314
AGAP005526								Other	Other	cubilin homolog	3.55043
AGAP005527								Other	Other	uncharacterized protein LOC120961033 isoform X1	2.01575
AGAP005547								Other	Other	lethal(2)essential for life-like	0.127654
AGAP005548								Other	Other	lethal(2)essential for life-like	0.0746435
AGAP005558								Other	Other	mitochondrial-processing peptidase subunit beta-like	2.84216
AGAP005568								Other	Other	zinc finger 2-like	0.318431
AGAP005570								Other	Other	zinc finger 575-like	0.498606
AGAP005600								Other	Other	facilitated trehalose transporter Tret1-2 homolog	4.41813
AGAP005603								Other	Other	zinc finger 706-like	0.37992
AGAP005612								Other	Other	pupal cuticle 36-like	3.19033
AGAP005621								Other	Other	NADH dehydrogenase [ubiquinone] 1 alpha subcomplex subunit 5	2.47419
AGAP005623								Other	Other	tax1-binding 3 homolog	0.43643
AGAP005634							Cht2	Other	Other	probable chitinase 2	2.65572
AGAP005655							CYC	Other	Other	cycle isoform X2	2.33665
AGAP005693							LRIM17	Other	Other	partial	3.05936
AGAP005714								Other	Other	fibrillin-2 isoform X3	0.313847
AGAP005717							LYSC6	Other	Other	lysozyme c-6	2.04287
AGAP005733								Other	Other	ankyrin repeat and SAM domain-containing 6-like	0.230239
AGAP005783								Other	Other	AGAP005783-PA	0.474196
AGAP005800								Other	Other	DNA replication licensing factor Mcm7	0.325321
AGAP005809								Other	Other	phosphatase inhibitor 2 isoform X1	0.493866
AGAP005812								Other	Other	elongator complex 5	0.263865
AGAP005813								Other	Other	iron-sulfur cluster assembly scaffold	2.0645
AGAP005817							Cdk4	Other	Other	cyclin-dependent kinase 4	0.463924
AGAP005822								Other	Other	kDa salivary	2.82298
AGAP005829								Other	Other	microtubule-associated RP EB family member 1 isoform X1	0.123286
AGAP005834							COEJHE2E	COE	carboxylesterase [Source:VB Community Annotation]	venom carboxylesterase-6-like	0.447222
AGAP005837							COEJHE5E	COE	carboxylesterase [Source:VB Community Annotation]	juvenile hormone esterase-like	2.27207
AGAP005848								Other	Other	angiopoietin-related 1-like	2.77396
AGAP005874								Other	Other	downstream neighbor of son homolog	0.376355
AGAP005889								Other	Other	cold and drought-regulated CORA-like	5.28776
AGAP005890								Other	Other	bifunctional endo-1	2.9062
AGAP005912								Other	Other	guanine nucleotide-binding subunit beta-1	4.24707
AGAP005917								Other	Other	ATP-dependent DNA helicase Q4	0.489679
AGAP005939								Other	Other	DNA repair Rev1	0.483802
AGAP005944								Other	Other	AGAP005945-RA	4.09924
AGAP005948							kh	Other	Other	kynurenine 3-monooxygenase	0.321726
AGAP005949								Other	Other	2-acylglycerol O-acyltransferase 2-A-like	0.291133
AGAP005952								Other	Other	basic proline-rich -like	2.61066
AGAP005986								Other	Other	fatty acyl- reductase wat-like	0.39939
AGAP005987								Other	Other	anachronism isoform X1	0.181757
AGAP006009							CPR30	CP	cuticular protein RR-1 family 30 [Source:VB Community Annotation]	endocuticle structural glyco ABD-5-like	5.72181
AGAP006023								Other	Other	tyrosine 3-monooxygenase isoform X2	0.313482
AGAP006028							Rdl	Other	Other	gamma-aminobutyric acid receptor subunit beta isoform X1	2.30348
AGAP006031								Other	Other	probable nucleoporin Nup54	2.18638
AGAP006039								Other	Other	AGAP006039-PA	0.469007
AGAP006055								Other	Other	tonsoku	0.484159
AGAP006090								Other	Other	MKI67 FHA domain-interacting nucleolar phospho	0.424087
AGAP006098							NOS	Other	Other	nanos isoform X1	0.175545
AGAP006099								Other	Other	cytochrome b-c1 complex subunit mitochondrial	3.30157
AGAP006105								Other	Other	MIS12 homolog	0.265558
AGAP006136								Other	Other	monocyte to macrophage differentiation factor	0.358338
AGAP006145							CPLCA1	CP	cuticular protein 1 in CPLCA family [Source:VB Community Annotation]	cuticle -like	15.3461
AGAP006147								Other	Other	flocculation FLO11-like	94.9904
AGAP006176								Other	Other	laccase-4 isoform X2	2.5455
AGAP006181								Other	Other	troponin isoallergen Bla g -like	4.26574
AGAP006196								Other	Other	AGAP006196-PA	74.7969
AGAP006199								Other	Other	AGAP006199-PA	0.210024
AGAP006202								Other	Other	AGAP006202-PA	0.351811
AGAP006205								Other	Other	nuclear valosin-containing -like isoform X1	0.474232
AGAP006225								Other	Other	xanthine dehydrogenase oxidase-like isoform X2	2.10039
AGAP006227								Other	Other	esterase B1-like	2.29089
AGAP006233								Other	Other	mitochondrial cardiolipin hydrolase	0.365322
AGAP006234								Other	Other	SHQ1 homolog	0.381352
AGAP006241								Other	Other	innexin inx5	0.167639
AGAP006272								Other	Other	zinc finger 624-like	0.271617
AGAP006275								Other	Other	27 kDa glyco -like	0.490442
AGAP006323								Other	Other	AGAP006323-PA	0.360984
AGAP006343							PGRPS2	Other	Other	peptidoglycan recognition 2 short class	7.82024
AGAP006345								Other	Other	spinster isoform X1	0.314834
AGAP006347								Other	Other	potassium voltage-gated channel subfamily KQT member 1 isoform X3	2.20568
AGAP006366								Other	Other	2-oxoglutarate mitochondrial-like isoform X1	2.89868
AGAP006367								Other	Other	E3 ubiquitin- ligase TRAIP-like	0.440328
AGAP006371								Other	Other	alpha-amylase I	5.52674
AGAP006372								Other	Other	U3 small nucleolar ribonucleo IMP3	0.474373
AGAP006378								Other	Other	serine-rich adhesin for platelets isoform X1	2.58858
AGAP006380							ABCA2	Other	Other	ATP-binding cassette sub-family A member 3-like	0.449727
AGAP006392								Other	Other	HMG box-containing 4	0.452765
AGAP006393								Other	Other	tethering factor for nuclear proteasome STS1	0.488589
AGAP006395								Other	Other	phospholipase membrane-associated-like	0.31754
AGAP006404								Other	Other	AGAP006404-PA	0.133461
AGAP006410								Other	Other	one cut domain family member 3 isoform X1	2.0381
AGAP006425								Other	Other	myrosinase 1-like	2.99337
AGAP006433								Other	Other	probable chitinase 10	0.220454
AGAP006434								Other	Other	chitinase partial	0.25323
AGAP006438								Other	Other	AGAP006438-PA	0.414064
AGAP006442								Other	Other	probable salivary secreted peptide	0.476769
AGAP006444								Other	Other	uncharacterized protein LOC121592999 isoform X1	2.99997
AGAP006456								Other	Other	NADH dehydrogenase [ubiquinone] iron-sulfur mitochondrial	2.30268
AGAP006469								Other	Other	cell growth-regulating nucleolar	0.393091
AGAP006480								Other	Other	shematrin 1 isoform X2	2.15875
AGAP006501								Other	Other	probable serine threonine- kinase fhkB isoform X2	5.49505
AGAP006505								Other	Other	sg2a salivary	439.92
AGAP006506							SG2	SGP	salivary gland protein 2 [Source:VB Community Annotation]	gSG2 partial	4.2909
AGAP006507							SG3	SGP	salivary gland protein 3 [Source:VB Community Annotation]	kDa salivary SG3	4.59383
AGAP006531								Other	Other	probable deoxyhypusine synthase	0.476798
AGAP006590								Other	Other	still isoform SIF type 1 isoform X1	2.41279
AGAP006606								Other	Other	zinc finger 174-like	0.396411
AGAP006609								Other	Other	organic cation transporter -like	0.164397
AGAP006611								Other	Other	E3 ubiquitin- ligase TRAIP	0.33124
AGAP006618								Other	Other	AGAP006618-PA	0.411362
AGAP006619								Other	Other	FAM207A	0.360528
AGAP006620								Other	Other	telomere length and silencing 1 homolog	0.452886
AGAP006654								Other	Other	3 beta-hydroxysteroid dehydrogenase Delta 5--	0.0842566
AGAP006696								Other	Other	AGAP006696-PA	0.119118
AGAP006710							CHYM2	Other	Other	ame: Full=Chymotrypsin-2 ame: Full= hym2 Flags: Precursor	0.336364
AGAP006712								Other	Other	BTB POZ domain-containing 9-like	0.426274
AGAP006723							COEAE2G	COE	carboxylesterase [Source:VB Community Annotation]	esterase B1-like	2.02551
AGAP006749								Other	Other	RING finger narya-like	0.430198
AGAP006763								Other	Other	ARL14 effector	0.395197
AGAP006775								Other	Other	UDP-glucosyltransferase 2-like	2.8706
AGAP006779								Other	Other	ribosome quality control complex subunit 2-like	0.47042
AGAP006785								Other	Other	BTB POZ domain-containing 9	0.252662
AGAP006791								Other	Other	chorion transcription factor Cf2	3.49999
AGAP006792								Other	Other	KNR4 SMI1 homolog	5.64123
AGAP006795							Aper1	Other	Other	peritrophin A	0.489692
AGAP006796								Other	Other	peritrophin A	0.441277
AGAP006818								Other	Other	ribonucleoside-diphosphate reductase subunit M2 isoform X2	0.306669
AGAP006829							CPR59	CP	cuticular protein RR-1 family 59 [Source:VB Community Annotation]	pupal cuticle	6.39565
AGAP006868							CPR140	CP	cuticular protein RR-1 family 140 [Source:VB Community Annotation]	paternally-expressed gene 3	7.06009
AGAP006879							ATPsynE	Other	Other	ATP synthase subunit mitochondrial	2.7687
AGAP006899								SGP	basic tail-containing salivary secreted peptide [Source:VB Community Annotation]	salivary secreted peptide	2.02045
AGAP006910							SRPN3	Other	Other	serpin 3 inhibitory serine protease partial	2.06858
AGAP006918								Other	Other	NADH dehydrogenase [ubiquinone] 1 alpha subcomplex subunit 8	2.04405
AGAP006928								Other	Other	AGAP006928- partial	0.465732
AGAP006929								Other	Other	AGAP006928- partial	0.444362
AGAP006930								Other	Other	zinc finger 624-like	0.293214
AGAP006954							CLIPA10	Other	Other	uncharacterized protein LOC120950465 isoform X2	5.68914
AGAP006958							Hsp83	Other	Other	heat shock 83	0.423042
AGAP006961								Other	Other	Heat shock 83	0.388876
AGAP006989								Other	Other	kinesin subito isoform X1	0.395341
AGAP007003								Other	Other	AGAP007003-PA	0.427238
AGAP007026							Ccs	Other	Other	copper chaperone for superoxide dismutase	0.396412
AGAP007033							APL1C	Other	Other	APL1C	3.04172
AGAP007035							APL1B	Other	Other	APL1B	5.78115
AGAP007036							APL1A	Other	Other	partial	2.83246
AGAP007039							LRIM4	Other	Other	leucine-rich repeat-containing G- coupled receptor 4-like	3.51215
AGAP007046								Other	Other	potassium voltage-gated channel Shal isoform X1	2.57348
AGAP007053								Other	Other	isoform A	2.3965
AGAP007058								Other	Other	homeotic distal-less isoform X1	0.418699
AGAP007076								Other	Other	nose resistant to fluoxetine 6	2.643
AGAP007082								Other	Other	NADH dehydrogenase [ubiquinone] iron-sulfur mitochondrial	2.74328
AGAP007088								Other	Other	peptidyl-prolyl cis-trans isomerase 5	0.494081
AGAP007116								Other	Other	microtubule-associated Jupiter	0.436446
AGAP007122								Other	Other	tubulin alpha-8 chain-like	0.166957
AGAP007135								Other	Other	RING finger nhl-1 isoform X1	2.59948
AGAP007136							GPR5HT1A	Other	Other	5-hydroxytryptamine receptor-like	3.45982
AGAP007147								Other	Other	nuclear nucleic acid-binding C1D	0.451007
AGAP007160								Other	Other	lethal(2)essential for life-like isoform X1	4.35623
AGAP007180								Other	Other	DNA N6-methyl adenine demethylase isoform X2	2.13453
AGAP007202								Other	Other	AGAP007202-PA	0.382408
AGAP007208								Other	Other	NADH dehydrogenase [ubiquinone] 1 alpha subcomplex subunit 11	2.0808
AGAP007217								Other	Other	pre-mRNA-processing factor 19	0.484583
AGAP007242								Other	Other	cleavage and polyadenylation specificity factor subunit 5 isoform X1	0.391998
AGAP007250								Other	Other	AGAP007250-PA	2.10716
AGAP007254								Other	Other	ribosomal L1 domain-containing CG13096-like	0.451238
AGAP007280								Other	Other	serine protease nudel	0.383409
AGAP007287							OBP47	OBP	odorant-binding protein 47 [Source:VB Community Annotation]	general odorant-binding 67	5.63501
AGAP007291							IAP4	Other	Other	inhibitor of apoptosis 1	16.7481
AGAP007292							IAP3	Other	Other	inhibitor of apoptosis 1	366.865
AGAP007293							IAP7	Other	Other	death-associated inhibitor of apoptosis 1	9778.46
AGAP007295								Other	Other	KRI1 homolog	0.364794
AGAP007296							APG12	Other	Other	autophagy 12-like	0.245263
AGAP007297								Other	Other	NADH dehydrogenase [ubiquinone] 1 beta subcomplex subunit mitochondrial	3.5832
AGAP007299								Other	Other	importin-7	0.494143
AGAP007300								Other	Other	membrane-bound alkaline phosphatase-like	0.206821
AGAP007304								Other	Other	uncharacterized protein LOC121591463	2.68618
AGAP007309								Other	Other	succinate dehydrogenase [ubiquinone] iron-sulfur mitochondrial	2.96932
AGAP007318								Other	Other	AGAP007318-PA	2.28755
AGAP007319								Other	Other	uncharacterized protein LOC120950109	10.9583
AGAP007320								Other	Other	AGAP007320-PA	0.242353
AGAP007324								Other	Other	anaphase-promoting complex subunit 15	0.466716
AGAP007326								Other	Other	U7 snRNA-associated Sm LSm11	0.475078
AGAP007327								Other	Other	ecdysone-induced 74EF isoform X1	2.16033
AGAP007343							LYSC2	Other	Other	lysozyme c-1	3965.38
AGAP007347							LYSC1	Other	Other	lysozyme c-1-like	3.75854
AGAP007355								Other	Other	retinaldehyde-binding 1-like	2.08643
AGAP007357								Other	Other	clavesin-1-like	2.88145
AGAP007364								Other	Other	maternal exuperantia-like isoform X1	0.145875
AGAP007365								Other	Other	maternal exuperantia-like isoform X1	0.0974873
AGAP007382								Other	Other	fem-1 homolog B	2.45568
AGAP007394								Other	Other	Aatf	0.449283
AGAP007402								Other	Other	E3 SUMO- ligase NSE2-like	0.0923884
AGAP007403								Other	Other	AGAP007403-PA	0.197965
AGAP007405								Other	Other	E3 SUMO- ligase NSE2-like	0.254699
AGAP007407							CTLMA4	Other	Other	CTLMA3 partial	2.15632
AGAP007409								Other	Other	CTLMA3 partial	7.84446
AGAP007412							CTLMA3	Other	Other	CTLMA3 partial	0.424264
AGAP007413								Other	Other	mediator of DNA damage checkpoint 1	0.317694
AGAP007416								Other	Other	uncharacterized protein LOC120894460 isoform X2	2.8975
AGAP007417								Other	Other	E3 ubiquitin- ligase SHPRH	0.41838
AGAP007455							LRIM10	Other	Other	leucine-rich repeat-containing 9-like	0.415982
AGAP007456							LRIM8B	Other	Other	membrane glyco LIG-1	0.223026
AGAP007457								Other	Other	reticulon-4 receptor-like 2	0.423919
AGAP007458								Other	Other	E3 ubiquitin- ligase complex slx8-rfp subunit slx8-like	0.328295
AGAP007464								Other	Other	leucine-rich repeat and death domain-containing 1-like	0.403699
AGAP007473								Other	Other	46 kDa FK506-binding nuclear	0.459687
AGAP007481								Other	Other	chromatin accessibility complex 1	0.399358
AGAP007482								Other	Other	RINT1	0.483904
AGAP007492								Other	Other	signal recognition particle 9 kDa	0.430187
AGAP007502								Other	Other	kinesin Klp61F	0.371774
AGAP007508								Other	Other	histone H3-like centromeric A	0.268863
AGAP007510								Other	Other	isoform A	0.334361
AGAP007549								Other	Other	yellow-like	0.313746
AGAP007552								Other	Other	leucine-rich melanocyte differentiation-associated -like isoform X1	0.331601
AGAP007556								Other	Other	titin isoform X1	2.50315
AGAP007562								Other	Other	titin isoform X1	2.0331
AGAP007572								Other	Other	retinol dehydrogenase 12-like	3.1139
AGAP007574								Other	Other	NADH dehydrogenase [ubiquinone] 1 beta subcomplex subunit 7	2.047
AGAP007582								Other	Other	structure-specific endonuclease subunit SLX4	0.428484
AGAP007591								Other	Other	tRNA-splicing endonuclease subunit Sen15	0.337809
AGAP007593								Other	Other	glycerol-3-phosphate dehydrogenase [NAD(+)] cytoplasmic isoform X1	2.54577
AGAP007598								Other	Other	dual specificity kinase zak2	0.213157
AGAP007602								Other	Other	uncharacterized protein LOC121601213 isoform X1	0.206194
AGAP007603								Other	Other	otefin	0.372394
AGAP007607								Other	Other	RRNAD1 isoform X1	0.467662
AGAP007609								Other	Other	vegetative cell wall gp1	0.445952
AGAP007610								Other	Other	splicing factor 3A subunit 2	0.493898
AGAP007612								Other	Other	major surface trophozoite antigen 11-like isoform X2	2.04724
AGAP007621								Other	Other	cytochrome c oxidase subunit mitochondrial-like	2.25517
AGAP007622							ANCE1	Other	Other	angiotensin-converting enzyme-like	0.161669
AGAP007635								Other	Other	60S ribosomal L7	0.442179
AGAP007641								Other	Other	isoform A	0.374224
AGAP007642							Pfk	Other	Other	ATP-dependent 6-phosphofructokinase isoform X1	2.31955
AGAP007693							SRPN7	Other	Other	serpin 7 inhibitory serine protease partial	3.6385
AGAP007738								Other	Other	AGAP007738- partial	0.229262
AGAP007752								Other	Other	facilitated trehalose transporter Tret1	0.498671
AGAP007760								Other	Other	uncharacterized protein LOC120906543	3.54362
AGAP007767								Other	Other	AGAP007767-PA	0.171833
AGAP007768								Other	Other	cytochrome c oxidase subunit 6C	2.19784
AGAP007775								Other	Other	ATP-dependent DNA helicase PIF1	0.300393
AGAP007778								Other	Other	DNA-directed RNA mitochondrial	2.52266
AGAP007779								Other	Other	SET domain-containing -8	2.85099
AGAP007780								Other	Other	NADH dehydrogenase [ubiquinone] 1 beta subcomplex subunit 10	3.08769
AGAP007783								Other	Other	transcription factor glial cells missing-like	25.1365
AGAP007786								Other	Other	isocitrate dehydrogenase [NAD] subunit mitochondrial	3.52973
AGAP007787								Other	Other	AGAP007787- partial	0.352763
AGAP007809							AP7862	Other	Other	probable aminopeptidase NPEPL1	0.415429
AGAP007823								Other	Other	meiosis regulator and mRNA stability factor 1	0.135137
AGAP007827							Eno	Other	Other	enolase isoform X1	2.06276
AGAP007837								Other	Other	sodium-coupled monocarboxylate transporter 1-like	0.349984
AGAP007841								Other	Other	ATP synthase subunit mitochondrial	2.68122
AGAP007846								Other	Other	leucine-rich repeat and fibronectin type-III domain-containing 3 isoform X1	2.37373
AGAP007848								Other	Other	AGAP007848-PA	2.21141
AGAP007852								Other	Other	probable aconitate mitochondrial	2.81508
AGAP007854								Other	Other	GPI-anchored pfl2 isoform X1	2.06813
AGAP007857								Other	Other	restin homolog	2.08748
AGAP007858								Other	Other	lysine--tRNA ligase-like isoform X2	0.390902
AGAP007881								Other	Other	inactive hydroxysteroid dehydrogenase 1	0.477709
AGAP007906								Other	Other	serine protease inhibitor Kazal-type 1-like	0.266201
AGAP007936								Other	Other	AGAP007936- partial	0.346878
AGAP007948								Other	Other	WD repeat-containing 75	0.409925
AGAP007953								Other	Other	probable ATP-dependent RNA helicase YTHDC2	0.456846
AGAP007959								Other	Other	AGAP007959-PA	0.167446
AGAP007964								Other	Other	tudor domain-containing 5	0.216444
AGAP007965								Other	Other	tudor domain-containing 5	0.485724
AGAP007966								Other	Other	ATP synthase subunit mitochondrial	3.38674
AGAP007967								Other	Other	inactive water dikinase	0.493887
AGAP007971								Other	Other	zinc finger 585B-like isoform X1	0.437928
AGAP007975								Other	Other	dihydrolipoyllysine-residue acetyltransferase component of pyruvate dehydrogenase mitochondrial isoform X1	2.15491
AGAP007980							CPCFC1	CP	cuticular protein CPCFC family (CPCFC1) [Source:VB Community Annotation]	cuticle 1	20.1555
AGAP008009								Other	Other	tyrosine- kinase Dnt-like	2.12557
AGAP008015								Other	Other	lamin Dm0-like	0.208446
AGAP008020							CYP12F2	CYP	cytochrome P450 [Source:VB Community Annotation]	cytochrome P450 CYP12A2-like	15.1108
AGAP008027								Other	Other	slowmo	2.52445
AGAP008040								Other	Other	zinc finger 236 isoform X1	0.145459
AGAP008095								Other	Other	cilia- and flagella-associated 57	0.414264
AGAP008161								Other	Other	ribonuclease H2 subunit B	0.395162
AGAP008163								Other	Other	NHP2 1 homolog	0.362021
AGAP008164								Other	Other	la-related 7	0.462797
AGAP008183							CLIPD2	Other	Other	transmembrane protease serine 9-like	4.34034
AGAP008202								Other	Other	potassium voltage-gated channel Shaw-like isoform X1	2.56109
AGAP008209							CYP6M1	CYP	cytochrome P450 [Source:VB Community Annotation]	probable cytochrome P450 6a14	0.44563
AGAP008213							CYP6M3	CYP	cytochrome P450 [Source:VB Community Annotation]	cytochrome P450 partial	0.45318
AGAP008214							CYP6M4	CYP	cytochrome P450 [Source:VB Community Annotation]	cytochrome P450 partial	0.470412
AGAP008216							SG7	SGP	salivary gland protein 7 [Source:VB Community Annotation]	gSG7 salivary	4.4795
AGAP008244								Other	Other	serine-rich adhesin for platelets-like isoform X2	7.4127
AGAP008245								Other	Other	Shroom isoform X1	2.71103
AGAP008246								Other	Other	gamma-butyrobetaine dioxygenase-like	8.63812
AGAP008273								Other	Other	tensin-3 isoform X2	3.97883
AGAP008278							D7L1	SGP	D7 long form salivary protein [Source:VB Community Annotation]	37 kDa salivary gland allergen Aed a 2-like	4.41539
AGAP008279							D7L2	SGP	D7 long form salivary protein [Source:VB Community Annotation]	37 kDa salivary gland allergen Aed a 2-like	2.94244
AGAP008281							D7r4	SGP	D7 short form salivary protein [Source:VB Community Annotation]	37 kDa salivary gland allergen Aed a 2-like	2.84715
AGAP008282							D7r2	SGP	D7 short form salivary protein [Source:VB Community Annotation]	37 kDa salivary gland allergen Aed a 2-like	4.78021
AGAP008285								Other	Other	beta-1	0.48223
AGAP008295							TRYP2	Other	Other	ame: Full=Trypsin-2 ame: Full=Antryp2 Flags: Precursor	0.484767
AGAP008307								Other	Other	salivary hyp10	2.1769
AGAP008311								Other	Other	acylphosphatase-2	4.15867
AGAP008313								Other	Other	beclin-1 B	0.375151
AGAP008331								Other	Other	GATOR complex Wdr59-like isoform X2	3.07728
AGAP008340								Other	Other	zinc finger 879-like isoform X3	0.331751
AGAP008343								Other	Other	AGAP008343- partial	0.381945
AGAP008355								Other	Other	AGAP012553-PA	2.40064
AGAP008357								Other	Other	kinesin CG14535	2.1714
AGAP008359								Other	Other	sodium-coupled monocarboxylate transporter 1-like	3.55199
AGAP008371								Other	Other	zinc carboxypeptidase-like	0.38086
AGAP008391								Other	Other	ankyrin repeat RF_0381 isoform X2	2.9716
AGAP008420							IAP5	Other	Other	baculoviral IAP repeat-containing 5	0.323912
AGAP008428								Other	Other	N-alpha-acetyltransferase 40	0.28109
AGAP008429								Other	Other	zinc finger 429-like	0.351308
AGAP008431								Other	Other	RNA polymerase II subunit B1 CTD phosphatase RPAP2 homolog	0.437123
AGAP008435								Other	Other	transient receptor potential-gamma isoform X1	2.09431
AGAP008436							ABCC11	Other	Other	canalicular multispecific organic anion transporter 2-like	0.39159
AGAP008444							CPLCG1	CP	cuticular protein CPLCG family (CPLCG1) [Source:VB Community Annotation]	adult cuticle 1-like	2.06075
AGAP008447							CPLCG4	CP	cuticular protein CPLCG family (CPLCG4) [Source:VB Community Annotation]	adult cuticle 1-like	32.1087
AGAP008449							CPLCG5	CP	cuticular protein CPLCG family (CPLCG5) [Source:VB Community Annotation]	adult cuticle 1-like	41.8127
AGAP008450								Other	Other	shematrin 1	5.06212
AGAP008471								Other	Other	uncharacterized protein LOC120957565	2.15417
AGAP008483								Other	Other	zinc finger with KRAB and SCAN domains 2-like	0.473063
AGAP008496							Med30	Other	Other	mediator of RNA polymerase II transcription subunit 30	0.486937
AGAP008512								Other	Other	chitin deacetylase-like isoform H	2.23841
AGAP008539								Other	Other	mitochondrial import inner membrane translocase subunit TIM44	0.14701
AGAP008548								Other	Other	#NAME?	3.08765
AGAP008550								Other	Other	polycomb EED	0.44441
AGAP008557								Other	Other	medium-chain acyl- ligase mitochondrial	2.37175
AGAP008578								Other	Other	ATP-dependent RNA helicase vasa	0.491049
AGAP008596								Other	Other	very long-chain-fatty-acid-- ligase bubblegum	0.462908
AGAP008623								Other	Other	AGAP008623- partial	2.33978
AGAP008624								Other	Other	gametocyte-specific factor 1	0.343915
AGAP008638								Other	Other	histone -like	0.185587
AGAP008653								Other	Other	probable NADH dehydrogenase [ubiquinone] 1 alpha subcomplex subunit 12	2.76165
AGAP008654							TEP12	Other	Other	CD109 antigen-like	2.57974
AGAP008690								Other	Other	fukutin-related	2.23092
AGAP008706								Other	Other	zwilch	0.37852
AGAP008720								Other	Other	facilitated trehalose transporter Tret1-like isoform X2	2.0027
AGAP008724								Other	Other	cytochrome c oxidase subunit mitochondrial	3.19486
AGAP008725								Other	Other	intraflagellar transport 52 homolog	0.301933
AGAP008727								Other	Other	cytochrome c oxidase subunit 4 isoform mitochondrial-like	2.719
AGAP008738								Other	Other	cup-like isoform X2	0.359754
AGAP008739								Other	Other	BTB POZ domain-containing 9	0.21947
AGAP008740								Other	Other	AGAP008740- partial	2.93615
AGAP008752								Other	Other	zonadhesin-like	2.2858
AGAP008764								Other	Other	venom dipeptidyl peptidase 4-like isoform X3	2.35762
AGAP008769								Other	Other	very long-chain specific acyl- mitochondrial-like isoform X1	0.487225
AGAP008771								Other	Other	DNA-directed RNA polymerases I and III subunit RPAC1	0.473407
AGAP008783								Other	Other	hepatic	0.451779
AGAP008802							Pgk	Other	Other	phosphoglycerate kinase	2.33179
AGAP008817							CPLCP3	CP	cuticular protein (putative) CPLCP3 [Source:VB Community Annotation]	skin secretory xP2	33.306
AGAP008823								Other	Other	filaggrin isoform X18	4.24426
AGAP008826								Other	Other	AGAP008826- partial	0.415549
AGAP008829								Other	Other	AGAP008829-PA	0.40105
AGAP008835							CLIPC1	Other	Other	venom protease-like	3.74856
AGAP008839								Other	Other	SET and MYND domain-containing 4	4.11851
AGAP008848								Other	Other	guanylate cyclase 32E isoform X2	2.85192
AGAP008855								Other	Other	zinc finger 260-like	0.367708
AGAP008879								Other	Other	AGAP008879-PA	0.253172
AGAP008884								Other	Other	protoheme IX mitochondrial	2.8122
AGAP008892								Other	Other	glycine-rich cell wall structural -like	2.39986
AGAP008908								Other	Other	actin-related 2 3 complex subunit 1A-B	2.39715
AGAP008919								Other	Other	AGAP008919- partial	2.04859
AGAP008923								Other	Other	AGAP008923-PA	4.79537
AGAP008937								Other	Other	AGAP008937-PA	0.234936
AGAP008938								Other	Other	neuropilin and tolloid 2	2.07815
AGAP008951								Other	Other	PIN2 TERF1-interacting telomerase inhibitor 1 isoform X1	0.463091
AGAP008953								Other	Other	TIPIN homolog	0.456057
AGAP008955								Other	Other	cytochrome b-c1 complex subunit mitochondrial isoform X1	3.37809
AGAP008968								Other	Other	leech-derived tryptase inhibitor C-like	0.207943
AGAP009007							GPRNNB1	Other	Other	chaoptin	2.19714
AGAP009010								Other	Other	zinc finger weckle-like	0.322897
AGAP009025								Other	Other	zinc finger ZFAT	2.03611
AGAP009046								Other	Other	U3 small nucleolar RNA-associated 18 homolog	0.449181
AGAP009050								Other	Other	cyclic nucleotide-gated cation channel subunit A isoform X1	2.1577
AGAP009056								Other	Other	Juvenile hormone-inducible	4.32631
AGAP009072								Other	Other	probable NADH dehydrogenase [ubiquinone] iron-sulfur mitochondrial	2.83079
AGAP009075								Other	Other	ATP-dependent RNA helicase WM6	0.480381
AGAP009089								Other	Other	AGAP009089- partial	5.68911
AGAP009091								Other	Other	aromatic-L-amino-acid decarboxylase-like isoform X1	0.3998
AGAP009107								Other	Other	AGAP009107-PA	2.47087
AGAP009122								Other	Other	trypsin-1-like	0.0178071
AGAP009123								Other	Other	uncharacterized transporter ESBP6 isoform X1	2.07225
AGAP009130								Other	Other	zinc finger 235	0.441736
AGAP009151								Other	Other	AGAP009151- partial	0.300432
AGAP009163								Other	Other	proteasome assembly chaperone 4-like	0.484972
AGAP009164								Other	Other	vestigial	2.07487
AGAP009176								Other	Other	fatty acid synthase	0.380651
AGAP009193							GSTE4	GST	glutathione S-transferase epsilon class 4 [Source:VB Community Annotation]	glutathione-S-transferase E4	3.28702
AGAP009194							GSTE2	GST	glutathione S-transferase epsilon class 2 [Source:VB Community Annotation]	glutathione S transferase class partial	6.196
AGAP009195							GSTE1	GST	glutathione S-transferase epsilon class 1 [Source:VB Community Annotation]	glutathione S-transferase epsilon 2	2.42335
AGAP009200								Other	Other	collagen alpha-1(IV) chain	2.01784
AGAP009201								Other	Other	collagen alpha-1(IV) chain	2.56091
AGAP009214							CLIPB11	Other	Other	serine protease grass-like	2.48346
AGAP009215							CLIPB18	Other	Other	serine protease grass-like	9.15022
AGAP009216								Other	Other	phenoloxidase-activating factor 3-like	0.0141587
AGAP009217							CLIPB12	Other	Other	phenoloxidase-activating factor 3-like	0.134878
AGAP009218								Other	Other	phenoloxidase-activating factor 3-like	0.407294
AGAP009225								Other	Other	trans-1	2.29694
AGAP009240							CYP4C35	CYP	cytochrome P450 [Source:VB Community Annotation]	cytochrome P450 4C1-like	3.08687
AGAP009246							CYP4C27	Other	Other	cytochrome P450 4C1-like	3.51666
AGAP009251								Other	Other	AGAP009252- partial	2.06689
AGAP009253								Other	Other	zwei Ig domain zig-8-like	3.23456
AGAP009266								Other	Other	low molecular weight phosphotyrosine phosphatase 1	4.64134
AGAP009275							Sk	Other	Other	sulfakinin prepro	0.41844
AGAP009295								Other	Other	E3 ubiquitin- ligase RNF123	0.457656
AGAP009315								Other	Other	adenylate cyclase type 3	3.2479
AGAP009317								Other	Other	adenylate kinase isoenzyme 1 isoform X1	2.16715
AGAP009363							CYP9M1	CYP	cytochrome P450 [Source:VB Community Annotation]	probable cytochrome P450 9f2	2.50709
AGAP009365								Other	Other	retinaldehyde-binding 1-like	0.436987
AGAP009374							CYP9M1	CYP	cytochrome P450 [Source:VB Community Annotation]	probable cytochrome P450 9f2	3.14232
AGAP009381								Other	Other	clavesin-1-like isoform X2	0.21751
AGAP009384								Other	Other	AGAP009384- partial	34.8227
AGAP009399								Other	Other	nuclear hormone receptor FTZ-F1 beta isoform X1	0.394556
AGAP009400								Other	Other	nuclear hormone receptor FTZ-F1 beta isoform X1	2.13561
AGAP009403								Other	Other	beta-1	0.479738
AGAP009404								Other	Other	beta-1	0.426069
AGAP009405							CPAP3-E	CP	cuticular protein [Source:VB Community Annotation]	obstructor-E	2.54014
AGAP009415								Other	Other	1-acyl-sn-glycerol-3-phosphate acyltransferase alpha-like isoform X2	2.25596
AGAP009420								Other	Other	sickie isoform X2	3.89226
AGAP009442								Other	Other	cyclin-dependent kinases regulatory subunit	0.282497
AGAP009448								Other	Other	SET and MYND domain-containing 4-like	0.409669
AGAP009450								Other	Other	AGAP009450- partial	6.22321
AGAP009451								Other	Other	rhomboid-related 2	3.59106
AGAP009458								Other	Other	methyltransferase N6AMT1	0.398447
AGAP009459							cdk1	Other	Other	cyclin-dependent kinase 1	0.33657
AGAP009478								Other	Other	AGAP009478- partial	0.244786
AGAP009479								Other	Other	uncharacterized protein LOC120954784	2.838
AGAP009489								Other	Other	cytidine deaminase-like	7.71922
AGAP009500								Other	Other	nubbin-like isoform X1	2.19901
AGAP009504								Other	Other	rRNA-processing FCF1 homolog	0.411336
AGAP009512								Other	Other	E3 ubiquitin- ligase UBR7	0.47628
AGAP009514							GPRGBB3	Other	Other	gamma-aminobutyric acid type B receptor subunit 2	2.00981
AGAP009526								Other	Other	cytochrome c oxidase subunit mitochondrial	5.5818
AGAP009537								Other	Other	cytochrome c-2	3.13371
AGAP009542								Other	Other	homeotic spalt-major isoform X1	3.01727
AGAP009548								Other	Other	ATPase family 2 homolog	0.492767
AGAP009551								Other	Other	luciferin sulfotransferase-like	0.19836
AGAP009561								Other	Other	AGAP009561- partial	2.19629
AGAP009564								Other	Other	stunted-like isoform X1	2.13873
AGAP009585								Other	Other	AGAP009585-PA	0.308248
AGAP009598								Other	Other	voltage-dependent calcium channel subunit alpha-2 delta-4 isoform X1	2.10752
AGAP009602								Other	Other	AGAP009602- partial	2.28212
AGAP009603							SLC25A27	Other	Other	mitochondrial uncoupling 4 isoform X2	2.40912
AGAP009614								Other	Other	transmembrane 186-like	2.03461
AGAP009620								Other	Other	AGAP009620-PA	0.487319
AGAP009623							GAPDH	Other	Other	glyceraldehyde-3-phosphate dehydrogenase 2	3.33398
AGAP009652								Other	Other	NADH dehydrogenase [ubiquinone] 1 alpha subcomplex subunit 13	2.34533
AGAP009656								Other	Other	zinc finger 845-like	0.176592
AGAP009680								Other	Other	cilia- and flagella-associated 20	0.370062
AGAP009682								Other	Other	uncharacterized protein LOC120958729	0.156478
AGAP009684								Other	Other	proton-coupled folate transporter-like	0.111418
AGAP009743								Other	Other	ribonuclease mitochondrial	0.440784
AGAP009747								Other	Other	GILT 1	0.477965
AGAP009751							ANCE2	Other	Other	angiotensin-converting enzyme-like isoform X1	0.281658
AGAP009758							CPLCP11	CP	cuticular protein CPLCP11 [Source:VB Community Annotation]	skin secretory xP2-like	3.91404
AGAP009759							CPLCP12	CP	cuticular protein CPLCP12 [Source:VB Community Annotation]	MAGE 2	9.50783
AGAP009782								Other	Other	methylosome 50-like	0.404539
AGAP009784								Other	Other	ovarian-specific serine threonine- kinase Lok isoform X1	0.325528
AGAP009787								Other	Other	dnaJ homolog subfamily C member 28	2.4109
AGAP009790							CPAP3-B	CP	cuticular protein [Source:VB Community Annotation]	obstructor-E	5.91966
AGAP009792								Other	Other	importin subunit alpha	0.214563
AGAP009793								Other	Other	blast:Peroxidasin homolog	2.52987
AGAP009800								Other	Other	RIP	0.40729
AGAP009810								Other	Other	peptidyl-prolyl cis-trans isomerase E	0.326278
AGAP009822								Other	Other	DNA-binding RFXANK	0.487045
AGAP009825								Other	Other	gametocyte-specific factor 1 homolog	0.45615
AGAP009844							CLIPB15	Other	Other	CLIPB15 partial	2.34187
AGAP009859								Other	Other	uncharacterized protein LOC120960014	3.1535
AGAP009865								Other	Other	NADH dehydrogenase [ubiquinone] 1 beta subcomplex subunit 9	2.09197
AGAP009867								Other	Other	ATPase N2B	2.74886
AGAP009871							CPR75	CP	cuticular protein RR-1 family 75 [Source:VB Community Annotation]	endocuticle structural glyco ABD-4	2.78645
AGAP009874							CPR76	CP	cuticular protein RR-1 family 76 [Source:VB Community Annotation]	larval cuticle LCP-30	5.24001
AGAP009879							CPR81	CP	cuticular protein RR-1 family 81 [Source:VB Community Annotation]	cuticle -like	3.34958
AGAP009880								Other	Other	cell division cycle 23 homolog	0.426689
AGAP009899								Other	Other	zinc finger 263-like isoform X2	2.49134
AGAP009909								Other	Other	AGAP009909- partial	0.242651
AGAP009940								Other	Other	stress response NST1 isoform X1	0.372007
AGAP009946							GSTMS3	Other	Other	microsomal glutathione S-transferase 1-like	2.93835
AGAP009957								Other	Other	transcription factor SOX-3-like	0.450861
AGAP009960								Other	Other	tubulin glycylase 3A	0.460059
AGAP009968								Other	Other	probable ribosome production factor 1	0.391326
AGAP009978							DUOX	Other	Other	dual oxidase	0.403427
AGAP009980								Other	Other	SWI SNF-related matrix-associated actin-dependent regulator of chromatin subfamily A containing DEAD H box 1 homolog	0.358145
AGAP009984								Other	Other	cell cycle control 50A	0.479689
AGAP010008								Other	Other	PI-PLC X domain-containing 3	0.494706
AGAP010018								Other	Other	probable DNA replication complex GINS PSF2	0.308473
AGAP010027								Other	Other	AGAP010027- partial	0.0908284
AGAP010028								Other	Other	DNA topoisomerase 3-alpha	0.466009
AGAP010032								Other	Other	ciliogenesis-associated TTC17-interacting -like	3.20787
AGAP010039							NADH_dehyd	Other	Other	NADH dehydrogenase [ubiquinone] flavo mitochondrial	2.59756
AGAP010047								Other	Other	toxin 14	0.3957
AGAP010051								Other	Other	HEAT repeat-containing 3	0.445079
AGAP010057								Other	Other	neuronal acetylcholine receptor subunit non-alpha-3-like	4.25758
AGAP010060								Other	Other	EP300-interacting inhibitor of differentiation 3	0.448258
AGAP010066								Other	Other	mpv17	4.78997
AGAP010072								Other	Other	iron-sulfur cluster assembly 2 mitochondrial	2.78506
AGAP010076								Other	Other	homer homolog 2	0.430795
AGAP010110								Other	Other	AGAP010110- partial	0.372329
AGAP010118								Other	Other	AGAP010118- partial	0.21037
AGAP010132							SCRBQ1	Other	Other	croquemort-like	3.10119
AGAP010135								Other	Other	cytoplasmic NCK1	0.494343
AGAP010140								Other	Other	5 -deoxynucleotidase HDDC2	2.77533
AGAP010147								Other	Other	myosin heavy muscle isoform X33	2.45304
AGAP010152								Other	Other	rigor mortis	0.432121
AGAP010159								Other	Other	deoxyuridine 5 -triphosphate nucleotidohydrolase	0.339714
AGAP010180								Other	Other	AGAP010180- partial	0.390276
AGAP010196							CTLGA1	Other	Other	uncharacterized protein LOC121596685 isoform X1	2.29065
AGAP010198								Other	Other	ribonucleoside-diphosphate reductase large subunit-like	0.399548
AGAP010217								Other	Other	disulfide-isomerase A5	0.425237
AGAP010219							Mcm6	Other	Other	DNA replication licensing factor Mcm6	0.42616
AGAP010220								Other	Other	proliferating cell nuclear antigen	0.45123
AGAP010226								Other	Other	uncharacterized polypeptide	2.02518
AGAP010236								Other	Other	PITH domain-containing GA19395	0.37917
AGAP010244								Other	Other	uncharacterized protein LOC120957241 isoform X1	0.362592
AGAP010248								Other	Other	zinc finger matrin-type 5	0.382435
AGAP010250								Other	Other	1	0.323434
AGAP010256								Other	Other	AGAP010256- partial	0.239213
AGAP010282								Other	Other	DNA mismatch repair spellchecker 1	0.273129
AGAP010295								Other	Other	muscle calcium channel subunit alpha-1-like isoform X5	2.96528
AGAP010305								Other	Other	DDB1- and CUL4-associated factor 13	0.39852
AGAP010308								Other	Other	nucleolar complex 3 homolog	0.313713
AGAP010311								Other	Other	farnesol dehydrogenase-like	2.19548
AGAP010313								Other	Other	serine threonine- kinase ATR-like	0.464222
AGAP010318								Other	Other	guanine nucleotide-binding subunit beta-5	0.446778
AGAP010326							AQP3	Other	Other	aquaporin -like isoform X2	2.29064
AGAP010327								Other	Other	serine threonine- kinase meng-po-like isoform X1	2.81561
AGAP010331								Other	Other	heat shock 70 kDa 4 isoform X2	0.498487
AGAP010332								Other	Other	AGAP010332- partial	0.379223
AGAP010337								Other	Other	cytochrome b-c1 complex subunit 8	3.14777
AGAP010353								Other	Other	DNA cross-link repair 1A	0.351586
AGAP010364								Other	Other	AGAP010364- partial	0.446213
AGAP010377								Other	Other	SET domain-containing -8-like	2.89737
AGAP010381								Other	Other	SET domain-containing -8	2.60221
AGAP010390							COE12O	COE	carboxylesterase [Source:VB Community Annotation]	liver carboxylesterase 4	4.37025
AGAP010400								Other	Other	senecionine N-oxygenase-like	2.22928
AGAP010404							GSTS1	GST	glutathione S-transferase sigma class 1 [Source:VB Community Annotation]	glutathione S-transferase	2.84534
AGAP010406								Other	Other	origin recognition complex subunit 3	0.469594
AGAP010421								Other	Other	pyruvate dehydrogenase E1 component subunit mitochondrial	2.67567
AGAP010429								Other	Other	succinate dehydrogenase [ubiquinone] flavo mitochondrial	2.75223
AGAP010440								Other	Other	probable small nuclear ribonucleo E	0.376309
AGAP010453								Other	Other	WD repeat-containing 74	0.430231
AGAP010457								Other	Other	thymidylate synthase	0.329132
AGAP010464								Other	Other	acyl carrier mitochondrial isoform X1	2.16251
AGAP010474								Other	Other	anoctamin-4 isoform X2	0.368497
AGAP010483								Other	Other	exosome complex component RRP42	0.461771
AGAP010500								Other	Other	zinc finger 28-like	0.458757
AGAP010504							Or43	OR	odorant receptor 43 [Source:VB Community Annotation]	odorant receptor 67d-like	2.06882
AGAP010513							GPRMAC1	Other	Other	muscarinic acetylcholine receptor DM1 isoform X1	2.0712
AGAP010534								Other	Other	AGAP010534- partial	2.44264
AGAP010536								Other	Other	nucleolar complex 2 homolog	0.481481
AGAP010538								Other	Other	M-phase phospho 6	0.438382
AGAP010540								Other	Other	uncharacterized protein LOC120956433	0.194787
AGAP010562								Other	Other	cationic amino acid transporter 2-like	3.87804
AGAP010597								Other	Other	proteoglycan 4 isoform X1	2.40763
AGAP010602							ILP3	Other	Other	insulin-like peptide 3 precursor	4.12018
AGAP010636								Other	Other	toll-like isoform X2	0.482174
AGAP010645								Other	Other	digestive cysteine ase 1	0.31278
AGAP010658								Other	Other	hexamerin- -like	0.297761
AGAP010669							TOLL5B	Other	Other	toll-like isoform X2	2.47787
AGAP010670								Other	Other	probable ATP-dependent RNA helicase CG8611	0.493339
AGAP010672								Other	Other	succinate dehydrogenase cytochrome b560 mitochondrial-like	3.36482
AGAP010690								Other	Other	NF-kappa-B-repressing factor-like	0.431421
AGAP010716								Other	Other	HIG1 domain family member mitochondrial-like	2.47585
AGAP010721								Other	Other	cysteine-rich PDZ-binding	0.426937
AGAP010722								Other	Other	AGAP010722- partial	0.485545
AGAP010771								Other	Other	AGAP010771- partial	371.359
AGAP010772								Other	Other	fibrinogen A	659.154
AGAP010789								Other	Other	multiple epidermal growth factor-like domains 10	0.254804
AGAP010792								Other	Other	NADH dehydrogenase [ubiquinone] 1 alpha subcomplex subunit mitochondrial	2.60516
AGAP010803								Other	Other	uncharacterized protein LOC120959516	0.490755
AGAP010807								Other	Other	tRNA pseudouridine(38 39) synthase	0.47227
AGAP010812							TEP4	Other	Other	thioester-containing partial	2.75283
AGAP010815							TEP1	Other	Other	thioester-containing partial	4.17688
AGAP010816							TEP3	Other	Other	thioester-containing partial	5.9527
AGAP010818								Other	Other	thioester-containing partial	18.5841
AGAP010819							TEP10	Other	Other	thioester-containing partial	5.06182
AGAP010830							TEP9	Other	Other	thioester-containing partial	50.6625
AGAP010831							TEP8	Other	Other	thioester-containing partial	43.6086
AGAP010832							TEP19	Other	Other	CD109 antigen-like	60.9265
AGAP010833							CLIPB14	Other	Other	partial	12.4204
AGAP010835								Other	Other	DNA replication complex GINS PSF1-like	0.190245
AGAP010860								Other	Other	sodium-dependent nutrient amino acid transporter 1-like	2.68402
AGAP010878							AQP7	Other	Other	aquaporin-11	2.26822
AGAP010879								Other	Other	phospholipase A2-like	0.172168
AGAP010892								Other	Other	synaptic vesicle glyco 2B-like	0.467335
AGAP010918								Other	Other	cleavage stimulation factor subunit 2 tau variant	0.483306
AGAP010961							CYP6AK1	CYP	cytochrome P450 [Source:VB Community Annotation]	probable cytochrome P450 6g2 isoform X1	0.376017
AGAP010971								Other	Other	tubulin alpha-1 chain	2.22557
AGAP011026								Other	Other	salivary apyrase	2.76242
AGAP011033							Cht8	Other	Other	probable chitinase 10	0.187946
AGAP011044								Other	Other	SERAC1 isoform X1	4.08478
AGAP011049								Other	Other	trichohyalin-like isoform X4	2.37565
AGAP011053								Other	Other	1	2.14389
AGAP011054							TPX2	Other	Other	peroxiredoxin 1	0.336209
AGAP011065								Other	Other	sine oculis	0.477256
AGAP011066								Other	Other	aldo-keto reductase family 1 member B1-like	11.4278
AGAP011067								Other	Other	sine oculis	0.370423
AGAP011068								Other	Other	aldo-keto reductase family 1 member B1-like	3.86084
AGAP011094								Other	Other	AGAP011095- partial	2.26835
AGAP011096								Other	Other	CCAAT enhancer-binding	5.72017
AGAP011101								Other	Other	bromodomain-containing 4B	4.2607
AGAP011117							LRIM19	Other	Other	septation initiation network scaffold cdc11-like	3.32211
AGAP011130								Other	Other	NADH dehydrogenase [ubiquinone] 1 alpha subcomplex subunit mitochondrial	2.78601
AGAP011131							ATPsynD	Other	Other	ATP synthase subunit mitochondrial	2.35907
AGAP011159							CoVa	Other	Other	cytochrome c oxidase subunit mitochondrial	2.77976
AGAP011169								Other	Other	transferrin	2.0144
AGAP011183								Other	Other	AGAP011183- partial	5.08705
AGAP011196								Other	Other	proton-coupled amino acid transporter CG1139	2.55821
AGAP011212								Other	Other	AGAP011212-PA	0.397717
AGAP011220								Other	Other	borealin-like isoform X1	0.238384
AGAP011223								Other	Other	microfibril-associated glyco 4-like	0.222051
AGAP011229								Other	Other	leucine-rich repeat neuronal 3-like	2.05281
AGAP011232								Other	Other	SET and MYND domain-containing 4-like	0.474908
AGAP011238								Other	Other	SET and MYND domain-containing 4-like	0.177021
AGAP011249								Other	Other	BUD13 homolog	0.423993
AGAP011296								Other	Other	oligodendrocyte-myelin glyco	0.33104
AGAP011327								Other	Other	ribosomal RNA-processing 8	0.38437
AGAP011355								Other	Other	Ig-like and fibronectin type-III domain-containing 1	2.42086
AGAP011356								Other	Other	amyloid -binding 2-like	2.49945
AGAP011361								Other	Other	checkpoint HUS1	0.378293
AGAP011379							GPRFZ1	Other	Other	frizzled	2.5375
AGAP011383								Other	Other	probable rRNA-processing EBP2 homolog	2.0293
AGAP011384								Other	Other	AGAP011384- partial	2.02373
AGAP011405								Other	Other	zinc finger 62-like	0.43024
AGAP011432								Other	Other	serine protease easter-like	2.80795
AGAP011440								Other	Other	nucleolar 9	0.448255
AGAP011442								Other	Other	retinoid-inducible serine carboxypeptidase-like	0.240674
AGAP011452							GPRGRP1	Other	Other	neuropeptide CCHamide-1 receptor-like	2.00163
AGAP011462								Other	Other	tetratricopeptide repeat 25 isoform X2	0.484518
AGAP011475								Other	Other	zinc metallo ase nas-14-like	6.14516
AGAP011484								Other	Other	AGAP011484-PA	2.52309
AGAP011503								Other	Other	partial	3.04035
AGAP011514								Other	Other	indirect flight muscle	16.6329
AGAP011515								Other	Other	indirect flight muscle	6.06326
AGAP011522								Other	Other	UPF0488 CG14286	0.445668
AGAP011531								Other	Other	methanethiol oxidase	17.0481
AGAP011532								Other	Other	septin-2	2.12115
AGAP011555								Other	Other	serine-rich adhesin for platelets	2.027
AGAP011564								Other	Other	UDP-glycosyltransferase UGT5-like	3.69063
AGAP011599								Other	Other	AGAP011599- partial	0.250926
AGAP011622								Other	Other	cortex isoform X1	0.330717
AGAP011656								Other	Other	probable E3 ubiquitin- ligase makorin-2	0.369261
AGAP011657								Other	Other	probable E3 ubiquitin- ligase makorin-2	0.158693
AGAP011660								Other	Other	uncharacterized protein LOC121600195	0.282057
AGAP011666								Other	Other	AGAP011666- partial	3.49084
AGAP011667								Other	Other	AGAP011666- partial	2.01003
AGAP011674								Other	Other	zinc finger 699-like	0.475868
AGAP011676								Other	Other	mitochondrial uncoupling 2-like	0.183319
AGAP011680								Other	Other	facilitated trehalose transporter Tret1-2 homolog	4.03865
AGAP011684								Other	Other	AH receptor-interacting	2.23178
AGAP011696								Other	Other	deoxyribonuclease I	2.72812
AGAP011697								Other	Other	AGAP011697-PA	3.65097
AGAP011698								Other	Other	deoxyribonuclease I	10.896
AGAP011713								Other	Other	ribonuclease P subunit p29	0.366098
AGAP011739								Other	Other	uncharacterized protein LOC120904379 isoform X1	0.377668
AGAP011740								Other	Other	BLOC-1-related complex subunit 7	0.484708
AGAP011743								Other	Other	dynein regulatory complex 11	0.189977
AGAP011744								Other	Other	tryptophan--tRNA mitochondrial	2.37933
AGAP011749								Other	Other	AGAP011749-PA	2.61598
AGAP011750								Other	Other	alpha-N-acetylglucosaminidase	0.268632
AGAP011760								Other	Other	AGAP011760- partial	0.40765
AGAP011774								Other	Other	AGAP011774-PA	0.356692
AGAP011780							CLIPA4	Other	Other	phenoloxidase-activating factor 2-like	2.03256
AGAP011784								Other	Other	AGAP011784- partial	5.23654
AGAP011785							CLIPE6	Other	Other	phenoloxidase-activating factor 2-like	4.27568
AGAP011795								Other	Other	AGAP011795- partial	0.414056
AGAP011806								Other	Other	ornithine decarboxylase 1-like	0.139168
AGAP011829								Other	Other	NADH dehydrogenase [ubiquinone] 1 beta subcomplex subunit 4	2.05756
AGAP011845								Other	Other	Histone H2A	0.25599
AGAP011850								Other	Other	PRKR-interacting 1 homolog	0.483166
AGAP011858								Other	Other	zinc finger HIT domain-containing 3	0.381151
AGAP011874								Other	Other	kinesin KIF12 isoform X1	3.71428
AGAP011878								Other	Other	AGAP011878- partial	9.96904
AGAP011879								Other	Other	methyltransferase 22 isoform X1	6.46073
AGAP011897								Other	Other	AGAP011897- partial	0.215924
AGAP011929								Other	Other	f-box lrr	4.62312
AGAP011930								Other	Other	dynein regulatory complex subunit 6-like isoform X1	8.30982
AGAP011936								Other	Other	chitin deacetylase 1	2.3231
AGAP011937								Other	Other	chitin deacetylase 1 isoform X2	5.15189
AGAP011945								Other	Other	ATPase inhibitor mitochondrial	2.61427
AGAP011971								Other	Other	apyrase	5.75004
AGAP011981								Other	Other	AGAP011981- partial	0.404477
AGAP011982								Other	Other	AGAP011982- partial	5.0172
AGAP011997								Other	Other	cytosolic Fe-S cluster assembly factor NUBP1 homolog	462.69
AGAP012017								Other	Other	AGAP012017-PA	0.267831
AGAP012027								Other	Other	zinc finger 525-like	0.410871
AGAP012029								Other	Other	POC1 centriolar homolog	0.450433
AGAP012037							CLIPB20	Other	Other	CLIP domain-containing serine protease B15-like isoform X2	3.66049
AGAP012040								Other	Other	AGAP012040- partial	0.316807
AGAP012041								Other	Other	RNA polymerase II transcriptional coactivator	0.458443
AGAP012044								Other	Other	DNA polymerase interacting tetratricopeptide repeat- of 47 kDa	0.326109
AGAP012048								Other	Other	probable citrate synthase mitochondrial	2.33646
AGAP012053								Other	Other	trehalase isoform X2	61.3444
AGAP012056								Other	Other	cofilin actin-depolymerizing factor homolog	0.31144
AGAP012070								Other	Other	ALK tyrosine kinase receptor	2.26639
AGAP012071								Other	Other	lactoylglutathione lyase	8.22568
AGAP012072								Other	Other	lactoylglutathione lyase	0.335858
AGAP012076								Other	Other	bone morphogenetic 6	2.15549
AGAP012079								Other	Other	AGAP012079- partial	0.419581
AGAP012080								Other	Other	trafficking particle complex subunit 5	0.499954
AGAP012081								Other	Other	ATP synthase subunit mitochondrial	2.33689
AGAP012091								Other	Other	AGAP012092- partial	0.245437
AGAP012092								Other	Other	AGAP012092- partial	129.617
AGAP012100							RpS26	Other	Other	40S ribosomal S26	0.391918
AGAP012106								Other	Other	ATP synthase subunit mitochondrial	2.84023
AGAP012107								Other	Other	SUMO-conjugating enzyme UBC9-B	0.143838
AGAP012114							PBD2	Other	Other	piggyBac transposable element-derived 4-like	0.289664
AGAP012119								Other	Other	ubiquitin carboxyl-terminal hydrolase nonstop	0.410046
AGAP012120								Other	Other	ATM interactor	0.438252
AGAP012126								Other	Other	acyl- thioesterase 1	225.223
AGAP012130							ATN	Other	Other	allatotropins-like	216.401
AGAP012148								Other	Other	mitogen-activated kinase p38b-like isoform X1	3.67919
AGAP012152								Other	Other	F-box FBD LRR-repeat At1g16940	17.0669
AGAP012156							ABCA5	Other	Other	ATP-binding cassette sub-family A member 3-like	0.332147
AGAP012161								Other	Other	guanylate cyclase 32E isoform X1	3.46687
AGAP012166								Other	Other	alpha-tocopherol transfer -like	2.78139
AGAP012188								Other	Other	cytochrome b-c1 complex subunit 7	3.52648
AGAP012189								Other	Other	lysophosphatidylserine lipase ABHD12 isoform X3	20.8067
AGAP012190								Other	Other	AGAP012190- partial	22.0192
AGAP012191								Other	Other	succinate dehydrogenase assembly factor mitochondrial	26.4739
AGAP012193								Other	Other	NEDD8-conjugating enzyme UBE2F	10.3099
AGAP012194								Other	Other	dnaJ homolog subfamily B member 6 isoform X1	2.84459
AGAP012202								Other	Other	histone H2B	328.894
AGAP012216								Other	Other	sterol O-acyltransferase 1-like	0.47077
AGAP012221								Other	Other	ecdysone-induced isoforms C D isoform X1	2.34435
AGAP012230								Other	Other	alpha-amylase A-like	3.22168
AGAP012235								Other	Other	probable prefoldin subunit 6	2.21386
AGAP012261								Other	Other	UDP-glucose 4-epimerase	2.12218
AGAP012275								Other	Other	AGAP012275- partial	2.83848
AGAP012291							CYP9J3	Other	Other	cytochrome P450 9e2-like	0.409706
AGAP012293							CYP9L3	CYP	cytochrome P450 [Source:VB Community Annotation]	probable cytochrome P450 9f2	0.431877
AGAP012295							CYP9L1	CYP	cytochrome P450 [Source:VB Community Annotation]	probable cytochrome P450 9f2	0.498077
AGAP012308								Other	Other	ornithine decarboxylase-like	2.31529
AGAP012316								Other	Other	uncharacterized protein LOC120959272	2.81621
AGAP012317								Other	Other	leucine-rich repeat neuronal 2	0.275615
AGAP012334								Other	Other	High mobility group D	0.428793
AGAP012344								Other	Other	UNC93	3.39547
AGAP012361								Other	Other	MRG MORF4L-binding	0.47433
AGAP012374								Other	Other	NADH dehydrogenase [ubiquinone] 1 beta subcomplex subunit 3	2.36543
AGAP012375								Other	Other	aurora borealis	0.214532
AGAP012384								Other	Other	AGAP007829- partial	3.45286
AGAP012388								Other	Other	AGAP012388- partial	2.98133
AGAP012392								Other	Other	MAPK regulated corepressor interacting 2	2.08737
AGAP012394								Other	Other	peptide methionine sulfoxide reductase	3.59913
AGAP012405								Other	Other	amnionless	3.53748
AGAP012413							CycA	Other	Other	G2 mitotic-specific cyclin-A	0.283862
AGAP012418								Other	Other	AGAP010920- partial	2.37392
AGAP012420								Other	Other	AGAP012420-PA	0.484956
AGAP012467								Other	Other	multidrug resistance-associated 4-like	11.3352
AGAP012477								Other	Other	gamma-butyrobetaine dioxygenase	0.180147
AGAP012478								Other	Other	Shroom isoform X1	0.4005
AGAP012481								Other	Other	histone-lysine N-methyltransferase PR-Set7 isoform X1	0.460002
AGAP012493								Other	Other	MMS22-like	0.464457
AGAP012515							ATPsynF	Other	Other	ATP synthase subunit mitochondrial	3.39819
AGAP012532								Other	Other	AGAP012532- partial	0.205835
AGAP012539								Other	Other	fibrinogen C domain-containing 1-like	3848.25
AGAP012547								Other	Other	flotillin-2 isoform X1	268.975
AGAP012553								Other	Other	AGAP012553-PA	0.0947373
AGAP012577								Other	Other	digestive cysteine ase 1	0.489785
AGAP012587								Other	Other	AGAP012587- partial	22.9589
AGAP012597								Other	Other	atrial natriuretic peptide receptor 1 isoform X2	2.09462
AGAP012611								Other	Other	translation initiation factor eIF-2B subunit alpha	65.8914
AGAP012612								Other	Other	transmembrane 7 superfamily member 3-like	0.43196
AGAP012621								Other	Other	PXMP2 4 family 4-like	3.17033
AGAP012622								Other	Other	PXMP2 4 family 4-like	0.347059
AGAP012624								Other	Other	annexin B10-like	2.84902
AGAP012625								Other	Other	annexin B10-like	90.7538
AGAP012635								Other	Other	AGAP012635- partial	0.124467
AGAP012637								Other	Other	spidroin-2-like	12.6343
AGAP012641								Other	Other	1	0.254038
AGAP012647								Other	Other	luciferin sulfotransferase-like	2.1708
AGAP012648								Other	Other	luciferin sulfotransferase-like	2.48808
AGAP012653								Other	Other	AGAP009308- partial	0.475296
AGAP012655								Other	Other	ATPase family 2 homolog	0.487862
AGAP012660								Other	Other	transmembrane 9 superfamily member 3	0.157575
AGAP012662								Other	Other	omega-amidase NIT2-like	160.777
AGAP012669								Other	Other	modifier of mdg4 isoform X1	0.154217
AGAP012677								Other	Other	death-associated inhibitor of apoptosis 1-like	0.340505
AGAP012693								Other	Other	fasciclin-3 isoform X1	3.60318
AGAP012695								Other	Other	respirasome Complex Assembly Factor 1	19.5906
AGAP012703							TO2	Other	Other	antennal carrier TOL-2	2.73517
AGAP012708								Other	Other	40S ribosomal S9	4.56149
AGAP012718								Other	Other	proline dehydrogenase mitochondrial isoform X1	8.06523
AGAP012743								Other	Other	probable DNA replication complex GINS PSF2	0.244816
AGAP012745								Other	Other	membrane alanyl aminopeptidase-like	0.333077
AGAP012746								Other	Other	phytanoyl- dioxygenase domain-containing 1	61.0285
AGAP012751								Other	Other	E3 ubiquitin- ligase MYLIP	23.2977
AGAP012755								Other	Other	ER lumen -retaining receptor	2.64181
AGAP012761								Other	Other	synaptic vesicle glyco 2B-like	0.371058
AGAP012768								Other	Other	AGAP012768- partial	0.106731
AGAP012772								Other	Other	zinc transporter ZIP10	6.02915
AGAP012780								Other	Other	PAN2-PAN3 deadenylation complex catalytic subunit PAN2 isoform X2	2.28616
AGAP012784								Other	Other	annexin B10-like	13.1452
AGAP012787								Other	Other	glycerol kinase	16.2084
AGAP012801							NIT8503	Other	Other	omega-amidase NIT2-like	147.622
AGAP012802								Other	Other	xaa-pro aminopeptidase	0.370096
AGAP012811								Other	Other	cGMP-specific 3	2.31955
AGAP012812								Other	Other	KRTCAP2 homolog	0.428271
AGAP012813								Other	Other	spondin-1	46.6433
AGAP012831								Other	Other	staphylococcal nuclease domain-containing 1	0.251999
AGAP012835								Other	Other	AGAP012835- partial	0.298591
AGAP012845								Other	Other	methanethiol oxidase	0.403137
AGAP012847								Other	Other	autophagy 12-like	27.5692
AGAP012850								Other	Other	probable cytochrome P450 9f2	17.7415
AGAP012857								Other	Other	nudix hydrolase 8	14.8146
AGAP012880								Other	Other	general transcription factor IIH subunit 4	0.473791
AGAP012895								Other	Other	histone H2A	70.6424
AGAP012896								Other	Other	gamma-soluble NSF attachment	0.342641
AGAP012906								Other	Other	60S ribosomal L6	16.8757
AGAP012913								Other	Other	kinase D-interacting substrate of 220 kDa isoform X4	0.308169
AGAP012926								Other	Other	salivary secreted peptide	21.9757
AGAP012946								Other	Other	serine protease snake-like	2.28157
AGAP012951							IR41c	Other	Other	glutamate receptor kainate 5-like	0.222228
AGAP012952								Other	Other	general transcriptional corepressor trfA isoform X3	0.261105
AGAP012975								Other	Other	glycine receptor subunit alpha-4-like	3.14865
AGAP012987								Other	Other	zinc finger 395	2.0577
AGAP013009								Other	Other	splicing arginine serine-rich 19-like	2.04434
AGAP013027								Other	Other	toll-like isoform X2	2.05675
AGAP013038								Other	Other	terminal uridylyltransferase Tailor-like	0.225899
AGAP013043								Other	Other	AGAP013043-PA	3.94106
AGAP013046								Other	Other	homeobox prospero-like	0.334031
AGAP013060								Other	Other	salivary secreted peptide	3.91783
AGAP013074								Other	Other	AGAP013074-PA	0.4542
AGAP013085							IR75g	Other	Other	ionotropic receptor 75a-like	6.29229
AGAP013095								Other	Other	zinc finger 395	2.17252
AGAP013097								Other	Other	flocculation FLO11-like	2.09819
AGAP013106								Other	Other	NPC intracellular cholesterol transporter 2 homolog a-like	2.03121
AGAP013117								Other	Other	serine protease grass-like isoform X1	3.01241
AGAP013171								Other	Other	cytoplasmic polyadenylation element-binding 3 isoform X1	3.04394
AGAP013179								Other	Other	basement membrane-specific heparan sulfate proteoglycan core isoform X1	2.44803
AGAP013183								Other	Other	pseudouridine-metabolizing bifunctional	0.356203
AGAP013204								Other	Other	uncharacterized protein LOC121590341 isoform X3	3.58747
AGAP013210								Other	Other	contactin-1a-like isoform X2	4.02962
AGAP013215								Other	Other	tripartite motif-containing 75	0.23138
AGAP013221								Other	Other	serine protease snake-like	2.80884
AGAP013231								Other	Other	omega-amidase NIT2-like	0.329889
AGAP013245								Other	Other	AGAP013245-PA	0.388603
AGAP013246								Other	Other	AF4 FMR2 family member lilli isoform X1	0.203796
AGAP013252								Other	Other	transmembrane protease serine 9-like	4.56275
AGAP013255							APN3	Other	Other	membrane alanyl aminopeptidase-like	0.413682
AGAP013256								Other	Other	AGAP013256-PA	3.77314
AGAP013260							Cht5-4	Other	Other	endochitinase-like	3.52326
AGAP013265								Other	Other	rho guanine nucleotide exchange factor 10 isoform X1	2.38359
AGAP013275								Other	Other	AGAP013275-PA	2.10287
AGAP013292								Other	Other	rho GTPase-activating 11A-like isoform X2	0.446839
AGAP013302								Other	Other	AGAP013302-PA	0.274806
AGAP013307								Other	Other	PHD finger 7-like	0.117367
AGAP013336								Other	Other	NADH dehydrogenase [ubiquinone] flavo mitochondrial	3.25697
AGAP013340								Other	Other	AAEL012626- partial	2.69514
AGAP013342								Other	Other	irregular chiasm C-roughest isoform X2	2.73073
AGAP013344								Other	Other	AGAP013344- partial	2.28827
AGAP013359								Other	Other	AGAP013359-PA	2.3962
AGAP013362								Other	Other	AGAP013362-PA	3.95011
AGAP013393							APN2	Other	Other	membrane alanyl aminopeptidase-like	0.352869
AGAP013405								Other	Other	AGAP013405-PA	3.36345
AGAP013429								Other	Other	sodium-coupled monocarboxylate transporter 1-like	0.474458
AGAP013476								Other	Other	location of vulva defective 1-like	2.34366
AGAP013481								Other	Other	axoneme-associated mst101(2) isoform X1	2.84491
AGAP013487								Other	Other	serine protease 14	5.04011
AGAP013536								Other	Other	zinc finger 771-like	2.21192
AGAP013555							U3	Other	Other	Other	2.46395
AGAP013587							U1	Other	Other	Other	0.317061
AGAP013641							U2	Other	Other	Other	5.16637
AGAP013674							U2	Other	Other	Other	0.466021
AGAP013720								Other	Other	zinc finger BED domain-containing 1-like	0.463705
AGAP013745								Other	Other	mediator of RNA polymerase II transcription subunit 26	0.348586
AGAP013769								Other	Other	uncharacterized protein LOC120904897	0.334367
AGAP013772								Other	Other	mucin-5AC isoform X1	5.20555
AGAP027983								Other	Other	cyclic nucleotide-gated cation channel subunit A isoform X1	2.16147
AGAP027985								Other	Other	zinc finger 525-like	0.274455
AGAP028004								Other	Other	uncharacterized protein LOC120958919 isoform X1	0.466471
AGAP028005								Other	Other	lin-9 homolog	0.268111
AGAP028015								Other	Other	insulin-like growth factor-binding complex acid labile subunit	0.438179
AGAP028023								Other	Other	C10	0.434681
AGAP028032								Other	Other	neuronal acetylcholine receptor subunit non-alpha-3-like	6.49068
AGAP028053								Other	Other	uncharacterized protein LOC118510303	0.403125
AGAP028055								Other	Other	UDP-glucosyltransferase 2-like	2.75211
AGAP028061								Other	Other	myosin-2 heavy chain isoform X1	2.41378
AGAP028064							LRIM16B	Other	Other	toll-like receptor Tollo	0.374253
AGAP028107								Other	Other	zinc finger 525-like	3.03484
AGAP028108								Other	Other	NPC intracellular cholesterol transporter 2 homolog a	9.33928
AGAP028153								Other	Other	Juvenile hormone-inducible	15.264
AGAP028159								Other	Other	zinc finger OZF-like	0.0547806
AGAP028167								Other	Other	phenoloxidase-activating factor 1-like	2.42679
AGAP028169								Other	Other	zinc finger 585B-like isoform X1	0.436279
AGAP028209								Other	Other	beta-1	0.216655
AGAP028214								Other	Other	---NA---	2.25556
AGAP028223								Other	Other	histidine-rich glyco -like	0.0853234
AGAP028364							COX1	Other	Other	cytochrome c oxidase subunit partial	3.43095
AGAP028366							COX2	Other	Other	cytochrome c oxidase subunit II	3.84737
AGAP028369							ATP8	Other	Other	ATP synthase F0 subunit 8	12.7512
AGAP028370							ATP6	Other	Other	ATP synthase F0 subunit 6	2.10565
AGAP028371							COX3	Other	Other	cytochrome c oxidase subunit III	3.25717
AGAP028374							tRNA-Arg	Other	Other	Other	5.16223
AGAP028383							ND4L	Other	Other	NADH dehydrogenase subunit 4L	3.63622
AGAP028386							ND6	Other	Other	NADH dehydrogenase subunit 6	2.61922
AGAP028387							CYTB	Other	Other	cytochrome b	2.76406
AGAP028397								Other	Other	uncharacterized protein LOC120961016	5.03726
AGAP028400								Other	Other	probable serine threonine- kinase kinX	2.14062
AGAP028411								Other	Other	IQ motif and SEC7 domain-containing 1 isoform X2	6.8808
AGAP028416								Other	Other	hormone receptor 4-like	2.98403
AGAP028417								Other	Other	ankyrin repeat and ELMO domain-containing D isoform X2	2.88928
AGAP028430								Other	Other	2-(3-amino-3-carboxypropyl)histidine synthase subunit 1	2.05606
AGAP028434								Other	Other	O-acyltransferase like -like isoform X3	8.39396
AGAP028436								Other	Other	nuclear pore complex DDB_G0274915-like	0.174343
AGAP028444								Other	Other	uncharacterized protein LOC120961506	0.345841
AGAP028463								Other	Other	uncharacterized protein LOC120951258	2.11095
AGAP028470								Other	Other	uncharacterized protein LOC120952662	4.09533
AGAP028479								Other	Other	uncharacterized protein LOC120952570	2.20505
AGAP028490								Other	Other	spindle assembly abnormal 6 homolog	0.394541
AGAP028494								Other	Other	uncharacterized protein LOC120956843	2.89328
AGAP028499								Other	Other	short transmembrane mitochondrial 1	2.02998
AGAP028508								Other	Other	uncharacterized protein LOC120957338	0.360568
AGAP028513								Other	Other	transcription factor Sox-1-like	2.36119
AGAP028522								Other	Other	charlatan isoform X1	0.357279
AGAP028531								Other	Other	uncharacterized protein LOC121601980	0.179803
AGAP028537								Other	Other	probable peroxisomal membrane PEX13	4.14187
AGAP028541								Other	Other	AGAP011981- partial	0.464335
AGAP028542								Other	Other	nucleolar pre-ribosomal-associated 1	487.193
AGAP028554								Other	Other	hypothetical protein ZHAS_00006397	0.192273
AGAP028570								Other	Other	uncharacterized protein LOC121596558	0.286987
AGAP028574								Other	Other	Voltage-dependent calcium channel type D subunit alpha-1	2.42329
AGAP028585								Other	Other	membrane-bound transcription factor site-1 protease	0.476584
AGAP028595								Other	Other	uncharacterized protein LOC120954715	2.02547
AGAP028597								Other	Other	Usher syndrome type-1G homolog	2.41231
AGAP028602								Other	Other	uncharacterized protein LOC120904810	2.52414
AGAP028605								Other	Other	zinc finger CCCH domain-containing 18	2.00907
AGAP028619								Other	Other	esterase E4-like	32.1152
AGAP028622								Other	Other	SET and MYND domain-containing 4-like	0.0975344
AGAP028636								Other	Other	serine-rich adhesin for platelets-like	4.04369
AGAP028641								Other	Other	uncharacterized protein LOC120958631	2.37464
AGAP028644								Other	Other	neural-cadherin-like isoform X1	2.94699
AGAP028648								Other	Other	proton-coupled amino acid transporter CG1139	3.22469
AGAP028649								Other	Other	dual oxidase maturation factor 1	0.361008
AGAP028652								Other	Other	AGAP000135- partial	0.245906
AGAP028673								Other	Other	zinc finger 615-like	0.45116
AGAP028674								Other	Other	zinc finger 37 homolog	0.391428
AGAP028675								Other	Other	zinc finger 37 homolog	0.48681
AGAP028676								Other	Other	zinc finger 37 homolog	0.463733
AGAP028679								Other	Other	f-box lrr	5.95355
AGAP028680								Other	Other	F-box LRR-repeat fbxl-1-like	10.7374
AGAP028682								Other	Other	zinc finger 121-like	0.432877
AGAP028683								Other	Other	serendipity locus beta-like	0.345304
AGAP028684								Other	Other	zinc finger 57-like	0.408916
AGAP028685								Other	Other	AGAP011075- partial	0.43717
AGAP028687								Other	Other	AGAP011075- partial	0.417264
AGAP028688								Other	Other	uncharacterized protein LOC120904447	0.397354
AGAP028689								Other	Other	uncharacterized protein LOC120956249	0.430865
AGAP028690								Other	Other	AGAP011075- partial	0.431857
AGAP028766							aga-mir-317	Other	Other	Other	2.60995
AGAP028787							LSU_rRNA_eukarya	Other	Other	Other	4.83701
AGAP028789							LSU_rRNA_eukarya	Other	Other	Other	3.4398
AGAP028811							5_8S_rRNA	Other	Other	Other	5.2166
AGAP028819							5_8S_rRNA	Other	Other	Other	10.0157
AGAP028820							5_8S_rRNA	Other	Other	Other	11.7448
AGAP028822							5_8S_rRNA	Other	Other	Other	21.8471
AGAP028825							LSU_rRNA_eukarya	Other	Other	Other	2.32504
AGAP028830							LSU_rRNA_eukarya	Other	Other	Other	2.17916
AGAP028831							LSU_rRNA_eukarya	Other	Other	Other	3.14784
AGAP028832							LSU_rRNA_eukarya	Other	Other	Other	2.44268
AGAP028835							LSU_rRNA_eukarya	Other	Other	Other	3.36985
AGAP028839							LSU_rRNA_eukarya	Other	Other	Other	2.26888
AGAP028851							LSU_rRNA_eukarya	Other	Other	Other	12.6806
AGAP028852							LSU_rRNA_eukarya	Other	Other	Other	4.76343
AGAP028855							LSU_rRNA_eukarya	Other	Other	Other	2.71803
AGAP028857							LSU_rRNA_eukarya	Other	Other	Other	5.85191
AGAP028859							LSU_rRNA_eukarya	Other	Other	Other	3.93473
AGAP028870							LSU_rRNA_eukarya	Other	Other	Other	2.46484
AGAP028871							SSU_rRNA_eukarya	Other	Other	Other	11.2493
AGAP028872							SSU_rRNA_eukarya	Other	Other	Other	4.24636
AGAP028877							SSU_rRNA_eukarya	Other	Other	Other	6.25838
AGAP028894							SSU_rRNA_eukarya	Other	Other	Other	5.98264
AGAP028895							SSU_rRNA_eukarya	Other	Other	Other	5.30182
AGAP028898							SSU_rRNA_eukarya	Other	Other	Other	11.2393
AGAP028900							LSU_rRNA_eukarya	Other	Other	Other	3.10287
AGAP028909							LSU_rRNA_eukarya	Other	Other	Other	2.50889
AGAP028913							LSU_rRNA_eukarya	Other	Other	Other	5.8364
AGAP028916							LSU_rRNA_eukarya	Other	Other	Other	5.31291
AGAP028919							LSU_rRNA_eukarya	Other	Other	Other	2.99941
AGAP028925							LSU_rRNA_eukarya	Other	Other	Other	2.41994
AGAP028928							5_8S_rRNA	Other	Other	Other	4.49686
AGAP028931							LSU_rRNA_eukarya	Other	Other	Other	2.37324
AGAP028932							LSU_rRNA_eukarya	Other	Other	Other	3.34969
AGAP028945							LSU_rRNA_eukarya	Other	Other	Other	2.68621
AGAP028946							LSU_rRNA_eukarya	Other	Other	Other	4.56912
AGAP028949							SSU_rRNA_eukarya	Other	Other	Other	5.48172
AGAP028966							SSU_rRNA_eukarya	Other	Other	Other	0.0548126
AGAP028969							5_8S_rRNA	Other	Other	Other	2.87852
AGAP028970							LSU_rRNA_eukarya	Other	Other	Other	3.34697
AGAP028972							LSU_rRNA_eukarya	Other	Other	Other	2.72585
AGAP028974							LSU_rRNA_eukarya	Other	Other	Other	3.72015
AGAP028979							SSU_rRNA_eukarya	Other	Other	Other	4.73663
AGAP028994							LSU_rRNA_eukarya	Other	Other	Other	4.35211
AGAP029032							5_8S_rRNA	Other	Other	Other	13.4879
AGAP029037							SSU_rRNA_eukarya	Other	Other	Other	6.19346
AGAP029040							Metazoa_SRP	Other	Other	Other	99.527
AGAP029045								Other	Other	uncharacterized protein LOC120949148	0.282291
AGAP029047							CTL5	Other	Other	uncharacterized protein LOC120956346 isoform X5	2.7228
AGAP029048								Other	Other	solute carrier family 12 member 4 isoform X1	2.76864
AGAP029057								Other	Other	exosome complex component RRP41	0.168836
AGAP029067								Other	Other	serine protease 53-like isoform X6	2.08771
AGAP029069								Other	Other	uncharacterized protein LOC120948963	0.363489
AGAP029073								Other	Other	AGAP010628- partial	0.0705611
AGAP029097								Other	Other	uncharacterized protein LOC120897963 isoform X1	0.490716
AGAP029106								Other	Other	transmembrane protease serine 9-like	0.498079
AGAP029114								Other	Other	AGAP012277- partial	2.28328
AGAP029119								Other	Other	AGAP011669- partial	238.65
AGAP029124								Other	Other	AGAP010628- partial	6.75261
AGAP029126								Other	Other	uncharacterized protein LOC120958631	7.41035
AGAP029131								Other	Other	Y+L amino acid transporter 2	0.472571
AGAP029132								Other	Other	transmembrane protease serine 9-like	2.78457
AGAP029166								Other	Other	toll-like isoform X2	2.19393
AGAP029187								Other	Other	mucin-2-like isoform X2	2.95148
AGAP029189								Other	Other	isoform A	2.50789
AGAP029194								Other	Other	oxidase peroxidase	2.5698
AGAP029205								Other	Other	ATP synthase subunit mitochondrial	2.14005
AGAP029244								Other	Other	kinase C delta type homolog isoform X4	2.11249
AGAP029253								Other	Other	uncharacterized protein LOC121599023	0.362178
AGAP029257								Other	Other	---NA---	0.347921
AGAP029263								Other	Other	zinc finger CCHC domain-containing 24-like isoform X2	27.2127
AGAP029276								Other	Other	hormone receptor 4-like	3.12271
AGAP029279								Other	Other	transient receptor potential cation channel painless-like	20.4446
AGAP029285								Other	Other	uncharacterized protein LOC120957783	6.85038
AGAP029287								Other	Other	trichohyalin-like isoform X1	4.90546
AGAP029292								Other	Other	serine protease 53-like	2.43654
AGAP029298								Other	Other	heat shock factor 2-binding	0.479859
AGAP029299								Other	Other	serine threonine- phosphatase 2A regulatory subunit B subunit gamma-like	0.453426
AGAP029317								Other	Other	exosome complex component RRP41	579.781
AGAP029320								Other	Other	ornithine decarboxylase-like	0.343087
AGAP029321								Other	Other	double-stranded RNA-specific editase B2-like	0.361406
AGAP029323								Other	Other	enhancer of yellow 2 transcription factor-like	0.471211
AGAP029324								Other	Other	serine protease easter-like	3.51686
AGAP029338								Other	Other	trihelix transcription factor GT-3b	0.326822
AGAP029349								Other	Other	uncharacterized protein LOC121594462	3.14135
AGAP029352								Other	Other	uncharacterized protein LOC120952730	0.495644
AGAP029353								Other	Other	ALP1-like	0.411137
AGAP029359								Other	Other	AGAP006928- partial	0.343438
AGAP029362								Other	Other	uncharacterized protein LOC120961508	0.344458
AGAP029364								Other	Other	oxidoreductase domain	2.15384
AGAP029368								Other	Other	serine threonine- kinase prpf4B-like isoform X2	0.468578
AGAP029374								Other	Other	AGAP006928- partial	0.387247
AGAP029383								Other	Other	pyruvate kinase-like isoform X1	0.392034
AGAP029392								Other	Other	neurogenic locus notch homolog 1 isoform X2	2.28804
AGAP029395								Other	Other	toxin 14	10.5957
AGAP029397								Other	Other	uncharacterized protein LOC120958092	0.341206
AGAP029402								Other	Other	uncharacterized protein LOC120955061	2.17116
AGAP029404								Other	Other	transcription factor grauzone-like	0.14797
AGAP029405								Other	Other	hypothetical protein ZHAS_00009994	0.317832
AGAP029408								Other	Other	ribonuclease P subunit p30	0.303899
AGAP029409								Other	Other	uncharacterized protein LOC120900814 isoform X1	0.304809
AGAP029411								Other	Other	uncharacterized protein LOC120902212	0.201257
AGAP029414								Other	Other	uncharacterized protein LOC120958667	3.67823
AGAP029417								Other	Other	---NA---	3.31593
AGAP029419								Other	Other	mpv17	5.04763
AGAP029424								Other	Other	uncharacterized protein LOC120959775	2.12522
AGAP029426								Other	Other	uncharacterized protein LOC120957383	0.283039
AGAP029440								Other	Other	uncharacterized protein LOC120959082 isoform X1	0.29456
AGAP029449								Other	Other	helicase POLQ-like	0.464467
AGAP029461								Other	Other	AGAP009884- partial	0.350667
AGAP029463								Other	Other	luciferin sulfotransferase-like	2.21791
AGAP029467								Other	Other	numb isoform X1	0.473162
AGAP029470								Other	Other	bicaudal C	0.321242
AGAP029479								Other	Other	nuclease HARBI1 isoform X1	0.137699
AGAP029481								Other	Other	regulator of cytokinesis 1-like	0.390065
AGAP029484								Other	Other	uncharacterized protein LOC120951038 isoform X1	0.416866
AGAP029497								Other	Other	papilin-like isoform X1	0.432837
AGAP029504								Other	Other	AGAP007185- partial	2.0938
AGAP029509								Other	Other	uncharacterized protein LOC120957042 isoform X4	2.05789
AGAP029537								Other	Other	inositol polyphosphate multikinase	0.150721
AGAP029547								Other	Other	receptor-type tyrosine- phosphatase-like N	2.42683
AGAP029552							SPZ2	Other	Other	neurotrophin 1	0.477387
AGAP029553								Other	Other	GON-4 isoform X1	0.469846
AGAP029559							CTLMA6	Other	Other	collectin-10 isoform X1	2.57973
AGAP029566								Other	Other	AGAP009986- partial	2.57961
AGAP029567								Other	Other	low-density lipo receptor-related 12-like	3.26061
AGAP029570								Other	Other	uncharacterized protein LOC121603549 isoform X6	2.18956
AGAP029582								Other	Other	uncharacterized protein LOC120950526 isoform X1	2.17555
AGAP029583								Other	Other	uncharacterized protein LOC120951836 isoform X2	2.16557
AGAP029584								Other	Other	homeotic female sterile	0.271823
AGAP029586								Other	Other	neprilysin-3	3.57124
AGAP029592								Other	Other	AGAP011290- partial	0.432351
AGAP029597								Other	Other	F-box only 25	25.776
AGAP029598								Other	Other	epsilon-trimethyllysine 2-oxoglutarate dioxygenase	0.321288
AGAP029608								Other	Other	AGAP012360- partial	0.416244
AGAP029615								Other	Other	uncharacterized protein LOC120961359	2.01352
AGAP029626								Other	Other	receptor-type guanylate cyclase gcy-12 isoform X2	3.39003
AGAP029627								Other	Other	MOXD1 homolog 1	0.454325
AGAP029634								Other	Other	potassium voltage-gated channel Shab isoform X1	2.23111
AGAP029641								Other	Other	nephrin-like	2.21189
AGAP029659								Other	Other	dentin sialophospho -like	2.01753
AGAP029672								Other	Other	tweety isoform X2	2.26186
AGAP029679								Other	Other	zinc finger 148-like	0.386977
AGAP029689								Other	Other	tRNA (guanine(37)-N1)-methyltransferase	0.474507
AGAP029696								Other	Other	DE-cadherin-like isoform X1	13.6482
AGAP029699								Other	Other	zinc finger 271-like	0.41831
AGAP029701								Other	Other	Golgi-associated plant pathogenesis-related 1-like	0.472642
AGAP029721								Other	Other	fibrinogen C domain-containing 1-like	7.06521
AGAP029723								Other	Other	AGAP010781- partial	2.40186
AGAP029724								Other	Other	AGAP010781- partial	2.22029
AGAP029735								Other	Other	SET and MYND domain-containing 4-like	0.22622
AGAP029739								Other	Other	zinc finger 121-like	0.473803
AGAP029741								Other	Other	zinc finger 62 homolog	0.416635
AGAP029751							AGO2	Other	Other	AGAP011537- partial	2.4068
AGAP029761								Other	Other	zinc finger 771 isoform X1	0.248114
AGAP029762								Other	Other	zinc finger 771 isoform X1	0.384962
AGAP029770								Other	Other	serine protease	2.72645
AGAP029780								Other	Other	polypeptide N-acetylgalactosaminyltransferase 9	2.22021
AGAP029785							St4	Other	Other	luciferin sulfotransferase-like	2.66774
AGAP029789								Other	Other	AGAP011075- partial	0.439003
AGAP029790								Other	Other	uncharacterized protein LOC120957504	0.226346
AGAP029796								Other	Other	heterogeneous nuclear ribonucleo s A2 B1-like isoform X2	2.18324
AGAP029805								Other	Other	proteoglycan 4-like	0.422526
AGAP029811								Other	Other	autotransporter adhesin -like	0.441131
AGAP029826								Other	Other	AAEL003699- partial	2.7039
AGAP029827								Other	Other	AGAP009917- partial	2.29323
AGAP029828								Other	Other	LHFPL tetraspan subfamily member 2a	0.433512
AGAP029831								Other	Other	microfibril-associated glyco 4-like	0.224184

## Sheet: DD_KIS & DU_KIS (RS-RC)
Additional file 8: Differentially expressed genes that overlap R-S and R-C comparisons in all experiments
	Genes that overlap R-S and R-C						Genes present in R-S but not in R-C
Gene	Gene Name or Symbol	Gene_v_y_x	Gene_products_x	Description_x	FC (DD_KIS)	FC (DD_DU)	Gene Name or Symbol	Gene_v_y_x	Gene_products_x	Description_x	FC (DD_KIS)
AGAP000348		Other	Other	transient receptor potential	3.50022	2.05857
AGAP000732		Other	Other	synaptic vesicle glyco 2B-like	0.234594	0.236838
AGAP001198	_sake	Other	Other	chymotrypsin BI-like	0.167892	0.067974
AGAP002726	CPR9	CP	cuticular protein RR-1 family 9 [Source:VB Community Annotation]	larval cuticle A2B-like isoform X2	3.00976	2.48699
AGAP002813	CLIPD6	Other	Other	venom serine protease Bi-VSP	3.18935	2.49013
AGAP003606		Other	Other	fatty acyl- reductase CG8306	3.1379	3.0959
AGAP003733		Other	Other	alpha-tocopherol transfer -like	2.15146	2.43699
AGAP003926		Other	Other	glutamyl aminopeptidase-like	0.171203	0.0718835
AGAP004148	CLIPB5	Other	Other	serine protease easter	8.31485	2.5184
AGAP004802		Other	Other	4-hydroxyphenylpyruvate dioxygenase	3.5972	3.20518
AGAP004935		Other	Other	AGAP004935- partial	3.39658	3.00094
AGAP005241		Other	Other	isoform A	3.07962	5.42514
AGAP006191	Cht24	Other	Other	chitinase-3 1	4.04926	3.17289
AGAP006369	CPR144	CP	cuticular protein RR-2 family 144 [Source:VB Community Annotation]	uncharacterized PE-PGRS family PE_PGRS54-like	0.376778	0.160015
AGAP006425		Other	Other	myrosinase 1-like	5.59526	3.14187
AGAP006743		Other	Other	microfibril-associated glyco 4-like	10.8531	7.44315
AGAP006959		Other	Other	heat shock 83	2.80801	2.08294
AGAP007672		Other	Other	pancreatic triacylglycerol lipase-like	3.28823	2.73005
AGAP008290	TRYP6	Other	Other	trypsin-related protease	0.192327	0.0641274
AGAP008291	TRYP5	Other	Other	trypsin-related protease	0.233538	0.0739947
AGAP008861		Other	Other	serine protease	0.414699	0.290066
AGAP009098		Other	Other	annulin-like	2.01782	2.89651
AGAP010240	ESP	Other	Other	serine protease	5.63991	2.18861
AGAP010280		Other	Other	yellow	2.04853	2.42371
AGAP011044		Other	Other	SERAC1 isoform X1	8.77182	4.10267
AGAP011319		Other	Other	pacifastin-like protease inhibitor cvp4	2.29295	2.18492
AGAP011478		Other	Other	apolipo D-like	2.32522	2.02708
AGAP012394		Other	Other	peptide methionine sulfoxide reductase	6.72036	0.485045
AGAP013490	CYP4H24	CYP	cytochrome P450 [Source:VB Community Annotation]	cytochrome P450 4d2-like	0.459835	0.493284
AGAP013717		Other	Other	---NA---	5.3884	2.54031
AGAP028034		Other	Other	histone H1-like	2.77994	3.49341
AGAP029319		Other	Other	fibrinogen A	12.0207	6.99173
AGAP029693		Other	Other	DE-cadherin-like isoform X1	21.2813	3.3728
AGAP029826		Other	Other	AAEL003699- partial	6.70579	2.79735
AGAP029827		Other	Other	AGAP009917- partial	5.81405	2.58671
AGAP000011								Other	Other	branched-chain-amino-acid cytosolic	2.85076
AGAP000037								Other	Other	low-density lipo receptor-related 4 isoform X1	3.30736
AGAP000046								Other	Other	facilitated trehalose transporter Tret1-like	3.80104
AGAP000047							CPR130	CP	cuticular protein RR-2 family 130 [Source:VB Community Annotation]	histidine-rich PFHRP-II	3.98467
AGAP000075								Other	Other	proton channel c-like isoform X1	3.18247
AGAP000076								Other	Other	sterol regulatory element-binding 1	2.04836
AGAP000079								Other	Other	T family of potassium channels 7	2.72833
AGAP000113								Other	Other	AGAP000113- partial	2.17478
AGAP000128								Other	Other	synaptic vesicle glyco 2C-like	2.77938
AGAP000151								Other	Other	salivary 15	0.477779
AGAP000152								Other	Other	salivary 15	0.273267
AGAP000166								Other	Other	uncharacterized protein LOC120954381 isoform X1	3.56886
AGAP000170								Other	Other	NADH-quinone oxidoreductase subunit B 2-like	2.89
AGAP000180								Other	Other	multifunctional ADE2	3.06041
AGAP000183								Other	Other	AGAP000183-PA	2.53808
AGAP000192							CYP4C26	CYP	cytochrome P450 [Source:VB Community Annotation]	cytochrome P450 4c3-like	0.178539
AGAP000198							Cht5-5	Other	Other	AGAP000198- partial	2.06361
AGAP000202								Other	Other	neural Wiskott-Aldrich syndrome	0.498272
AGAP000238								Other	Other	histidine-rich glyco	2.02825
AGAP000246								Other	Other	clusterin-associated 1	3.32937
AGAP000253								Other	Other	solute carrier family 25 member 35-like	2.80327
AGAP000260							ATPsynepsilon	Other	Other	stunted-like isoform X1	2.0892
AGAP000268								Other	Other	uncharacterized protein LOC120957915	2.18705
AGAP000290							CLIPA27	Other	Other	phenoloxidase-activating factor 2-like	2.86562
AGAP000323								Other	Other	myosin-2 isoform X1	0.481165
AGAP000352							TWDL1	CP	cuticular protein TWDL family (TWDL1) [Source:VB Community Annotation]	glycine-rich cell wall structural	3.42875
AGAP000364								Other	Other	stoned-A	2.38733
AGAP000461								Other	Other	teneurin-a isoform X1	2.2975
AGAP000472								Other	Other	dorsal-ventral patterning Sog	2.18366
AGAP000476								Other	Other	xaa-Pro aminopeptidase -like	3.73955
AGAP000495								Other	Other	SUMO-conjugating enzyme UBC9-B	0.419529
AGAP000506							ABCG2	Other	Other	scarlet	3.11666
AGAP000521								Other	Other	nose resistant to fluoxetine 6-like	3.13722
AGAP000595								Other	Other	lysophosphatidylcholine acyltransferase isoform X1	2.93005
AGAP000612							SG1	SGP	salivary gland protein 1 [Source:VB Community Annotation]	SG1B-like salivary	0.387129
AGAP000618								Other	Other	succinate dehydrogenase [ubiquinone] cytochrome b small mitochondrial	3.05299
AGAP000669								Other	Other	uncharacterized protein LOC120905909	2.85166
AGAP000693							CEC1	Other	Other	CEC-A	5.16868
AGAP000743								Other	Other	histone-lysine N-methyltransferase EHMT2-like	4.48588
AGAP000761							GSTT1	GST	glutathione S-transferase theta class 1 [Source:VB Community Annotation]	glutathione S-transferase theta-1	0.392313
AGAP000772								Other	Other	AGAP000772-PA	0.328102
AGAP000784								Other	Other	(Lyso)-N-acylphosphatidylethanolamine lipase-like	2.53004
AGAP000794								Other	Other	NADH-ubiquinone oxidoreductase 49 kDa subunit-like	2.29823
AGAP000798								Other	Other	glutamate receptor kainate 2-like isoform X1	2.85588
AGAP000807								Other	Other	helix-loop-helix transcription factor	2.03514
AGAP000812								Other	Other	Mo25	2.01061
AGAP000818							CYP9K1	CYP	cytochrome P450 [Source:VB Community Annotation]	probable cytochrome P450 9f2	6.26497
AGAP000834								Other	Other	UNC93	0.454095
AGAP000849								Other	Other	NADH dehydrogenase [ubiquinone] 1 beta subcomplex subunit 1	2.25053
AGAP000851								Other	Other	cytochrome c oxidase subunit mitochondrial	2.62455
AGAP000879								Other	Other	yellow	0.286626
AGAP000897								Other	Other	coiled-coil-helix-coiled-coil-helix domain-containing mitochondrial	2.21184
AGAP000935								Other	Other	mitochondrial-processing peptidase subunit beta	2.24089
AGAP000964								Other	Other	uncharacterized protein LOC121595664	2.49397
AGAP000987							CPAP3-A1b	CP	cuticular protein [Source:VB Community Annotation]	obstructor-E-like	3.46664
AGAP000988							CPAP3-A1c	CP	cuticular protein [Source:VB Community Annotation]	obstructor-E-like	2.96435
AGAP001030							Syx4	Other	Other	syntaxin-4 isoform X2	2.24002
AGAP001039							CYP307A1	CYP	cytochrome P450 [Source:VB Community Annotation]	cytochrome P450 307a1	0.454825
AGAP001076							CYP4G16	CYP	cytochrome P450 [Source:VB Community Annotation]	cytochrome P450 4g15	2.01618
AGAP001084								Other	Other	fatty acyl- reductase CG5065	2.73703
AGAP001117							Gr37	Other	Other	gustatory receptor 2a isoform X6	3.00756
AGAP001127								Other	Other	platelet glyco V-like	0.413121
AGAP001138							ATPsynB	Other	Other	ATP synthase subunit mitochondrial	2.38393
AGAP001146								Other	Other	WD repeat-containing 3	0.460804
AGAP001153								Other	Other	polymerase delta-interacting 2	3.0013
AGAP001166								Other	Other	DNA replication complex GINS SLD5	0.49824
AGAP001181								Other	Other	uncharacterized protein LOC120894677	3.60747
AGAP001182								Other	Other	AGAP001182-PA	0.420341
AGAP001199								Other	Other	chymotrypsin	0.366956
AGAP001218								Other	Other	tubulin alpha-1 chain	0.276755
AGAP001219							TUB4A	Other	Other	tubulin alpha-1 chain	14.0159
AGAP001223								Other	Other	probable ATP-dependent RNA helicase DDX55 homolog	0.456387
AGAP001238								Other	Other	ras-specific guanine nucleotide-releasing factor 2-like isoform X1	2.33915
AGAP001258								Other	Other	gastrula zinc finger -like	0.445799
AGAP001261								Other	Other	probable RNA-binding CG14230	0.460978
AGAP001294								Other	Other	zinc finger 91	3.72088
AGAP001312								Other	Other	succinate-- ligase [ADP GDP-forming] subunit mitochondrial	2.01655
AGAP001344								Other	Other	T-box transcription factor TBX1 isoform X2	2.27063
AGAP001356							ACE1	Other	Other	acetylcholinesterase isoform X1	3.79211
AGAP001376							SRPN17	Other	Other	serpin 17 inhibitory serine protease partial	5.30011
AGAP001377							SRPN11	Other	Other	serpin 11 non-inhibitory serine protease partial	2.24899
AGAP001422								Other	Other	leucine-rich melanocyte differentiation-associated -like	2.94474
AGAP001468								Other	Other	patched domain-containing 3-like	2.41482
AGAP001508								Other	Other	glycine-rich 5-like	106.746
AGAP001509								Other	Other	glycine-rich cell wall structural -like	205.147
AGAP001511								Other	Other	type I cytoskeletal 9-like	7.29798
AGAP001531								Other	Other	sodium-independent sulfate anion transporter-like	2.42901
AGAP001537								Other	Other	ATP-dependent DNA helicase DDX11	0.425244
AGAP001544								Other	Other	E3 ubiquitin- ligase TRIM37-like isoform X2	0.301586
AGAP001551								Other	Other	G-patch domain and KOW motifs-containing	0.490647
AGAP001572								Other	Other	microtubule-associated tau isoform X6	2.41375
AGAP001594								Other	Other	N-alpha-acetyltransferase 80	3.46918
AGAP001597								Other	Other	proteoglycan 4 isoform X3	0.452779
AGAP001611								Other	Other	diphosphomevalonate decarboxylase	0.461321
AGAP001614								Other	Other	AGAP001614-PA	0.430725
AGAP001615								Other	Other	AAEL003495- partial	0.487374
AGAP001616								Other	Other	agCP14332	0.265872
AGAP001622								Other	Other	myosin regulatory light chain 2	2.57477
AGAP001648							CLIPB17	Other	Other	CLIPB17 partial	12.4664
AGAP001649								Other	Other	lysosomal acid glucosylceramidase	2.50433
AGAP001653								Other	Other	NADH-ubiquinone oxidoreductase 75 kDa mitochondrial	2.49486
AGAP001690								Other	Other	regulating synaptic membrane exocytosis 2 isoform X1	2.15737
AGAP001707								Other	Other	serine protease gd-like	3.69685
AGAP001711								Other	Other	NADH-ubiquinone oxidoreductase subunit 8	2.407
AGAP001717								Other	Other	AGAP001717-PA	4.30716
AGAP001732								Other	Other	adipocyte plasma membrane-associated -like	2.38854
AGAP001744								Other	Other	cytochrome c oxidase assembly COX15 homolog	2.03877
AGAP001756								Other	Other	choline transporter 1	5.39944
AGAP001767								Other	Other	mitochondrial-processing peptidase subunit beta	0.344516
AGAP001777							ABCC1	Other	Other	multidrug resistance-associated 4-like	2.8604
AGAP001789								Other	Other	methionine synthase reductase-like	0.447403
AGAP001864							CYP4H15	CYP	cytochrome P450 [Source:VB Community Annotation]	probable cytochrome P450 4d14	4.78812
AGAP001884								Other	Other	fumarate mitochondrial-like isoform X1	2.6635
AGAP001889								Other	Other	metallothionein partial	8.93133
AGAP001890								Other	Other	metallothionein partial	4.5143
AGAP001891								Other	Other	arrestin domain-containing 3-like isoform X2	2.30011
AGAP001892								Other	Other	arrestin domain-containing 3-like	0.210587
AGAP001933								Other	Other	nucleosomal histone kinase 1	0.49785
AGAP001936								Other	Other	1-phosphatidylinositol 4	2.85614
AGAP001949								Other	Other	AGAP001949-PA	0.376721
AGAP001961							GPRVPR2	Other	Other	cardioacceleratory peptide receptor-like isoform X1	3.24161
AGAP001965								Other	Other	sodium-coupled monocarboxylate transporter 1-like	0.39065
AGAP001969								Other	Other	polyubiquitin-C isoform X2	2.8425
AGAP001982								Other	Other	high affinity nuclear juvenile hormone binding	2.83549
AGAP001990								Other	Other	glycine receptor subunit alpha-2-like	4.21531
AGAP002020								Other	Other	NADH dehydrogenase [ubiquinone] 1 beta subcomplex subunit mitochondrial	2.12828
AGAP002038								Other	Other	leucine-rich PPR motif-containing mitochondrial	3.26508
AGAP002052								Other	Other	mucin-5AC	0.424265
AGAP002056								Other	Other	beta-galactosidase-like isoform X2	2.35604
AGAP002058								Other	Other	beta-galactosidase-like isoform X2	2.01003
AGAP002075								Other	Other	dual specificity kinase Ttk	0.472003
AGAP002102								Other	Other	probable maltase	2.45495
AGAP002128								Other	Other	BRCA1-associated -like	2.24788
AGAP002143								Other	Other	dynein regulatory complex 1 homolog	0.364397
AGAP002145								Other	Other	inactivation-no-after-potential D isoform X1	2.58656
AGAP002192								Other	Other	isocitrate dehydrogenase [NAD] subunit mitochondrial isoform X1	2.83183
AGAP002244								Other	Other	uncharacterized protein LOC120908770	2.13234
AGAP002245								Other	Other	cytochrome b-c1 complex subunit mitochondrial	2.64579
AGAP002248								Other	Other	claret segregational	0.343751
AGAP002270							CLIPB7	Other	Other	CLIPB7 partial	4.65004
AGAP002314								Other	Other	AGAP002314-PA	0.412823
AGAP002340							eIF3a	Other	Other	eukaryotic translation initiation factor 3 subunit A	2.24529
AGAP002353								Other	Other	lipase 3-like	3.13402
AGAP002358								Other	Other	ADP	5.70743
AGAP002364								Other	Other	MICOS complex subunit Mic60 isoform X2	2.09159
AGAP002387								Other	Other	prostatic acid phosphatase	0.421683
AGAP002425								Other	Other	cysteine sulfinic acid decarboxylase	2.24973
AGAP002459								Other	Other	AGAP002459-PA	3.52572
AGAP002477								Other	Other	single-stranded DNA-binding mitochondrial	0.436149
AGAP002478								Other	Other	G2 mitotic-specific cyclin-B3 isoform X1	0.499024
AGAP002508								Other	Other	aminopeptidase N	0.377675
AGAP002526								Other	Other	small integral membrane 8	2.12045
AGAP002541								Other	Other	FAM172 family homolog CG10038 isoform X1	2.05146
AGAP002542							LRIM20	Other	Other	volume-regulated anion channel subunit LRRC8E-like	3.78857
AGAP002557								Other	Other	glucose dehydrogenase [ quinone]	11.5276
AGAP002592								Other	Other	apolipo D-like	4.94169
AGAP002593								Other	Other	partial	0.349927
AGAP002599								Other	Other	polyubiquitin-C isoform X2	2.06542
AGAP002629								Other	Other	cell surface glyco 1-like	0.41974
AGAP002630								Other	Other	NADH dehydrogenase [ubiquinone] 1 beta subcomplex subunit mitochondrial-like	2.60834
AGAP002638							ABCH1	Other	Other	ABC transporter G family member 20-like	2.08035
AGAP002642								Other	Other	mutS homolog 5-like	6.52527
AGAP002643								Other	Other	uncharacterized protein LOC120896794	0.374856
AGAP002658								Other	Other	small nuclear ribonucleo F	0.481461
AGAP002728								Other	Other	probable isocitrate dehydrogenase [NAD] subunit mitochondrial isoform X2	2.91752
AGAP002737								Other	Other	muscle M-line assembly unc-89-like isoform X1	2.63265
AGAP002739								Other	Other	von Willebrand factor type EGF and pentraxin domain-containing 1 isoform X1	3.33685
AGAP002796							GNBPB4	Other	Other	beta-1	6.92711
AGAP002799							GNBPB3	Other	Other	3-glucan binding	5.22967
AGAP002851								Other	Other	NPC intracellular cholesterol transporter 2-like	0.279276
AGAP002852								Other	Other	NPC intracellular cholesterol transporter 2	6.47807
AGAP002853								Other	Other	chemosensory A 87a	0.279592
AGAP002872								Other	Other	lipase 3-like	0.404913
AGAP002878								Other	Other	cystatin	2.35521
AGAP002899								Other	Other	transmembrane 169	0.476723
AGAP002905							OBP13	OBP	odorant-binding protein 13 [Source:VB Community Annotation]	general odorant-binding 19d-like	0.476681
AGAP002928								Other	Other	AGAP002928-PA	0.475435
AGAP002990								Other	Other	AGAP002990-PA	0.342898
AGAP002994							CPR10	CP	cuticular protein RR-2 family 10 [Source:VB Community Annotation]	cuticle -like	2.03069
AGAP002996								Other	Other	ATP-dependent Clp protease ATP-binding subunit clpX- mitochondrial	2.23991
AGAP002999								Other	Other	SET and MYND domain-containing 4	3.09927
AGAP003030								Other	Other	pyruvate dehydrogenase E1 component subunit mitochondrial-like	2.48718
AGAP003064								Other	Other	cysteine and histidine-rich domain-containing	0.410443
AGAP003086								Other	Other	AGAP003086-PA	0.393546
AGAP003087								Other	Other	transmembrane 192 isoform X1	0.374858
AGAP003090								Other	Other	(E3-independent) E2 ubiquitin-conjugating enzyme UBE2O isoform X1	0.444659
AGAP003095								Other	Other	dopachrome conversion enzyme	2.94552
AGAP003096								Other	Other	L-dopachrome tautomerase yellow-f-like	2.95019
AGAP003139							SRPN9	Other	Other	serine protease inhibitor 88Ea-like	68.3527
AGAP003164								Other	Other	unc-13 homolog 4B isoform X1	3.5845
AGAP003166								Other	Other	cilia- and flagella-associated 43	11.5912
AGAP003189								Other	Other	broad-complex core isoforms 1 2 3 4 5	2.505
AGAP003221							ABCC3	Other	Other	multidrug resistance-associated 4	2.22847
AGAP003227								Other	Other	nucleoside diphosphate kinase 7	0.439606
AGAP003245								Other	Other	CLIP domain-containing serine protease 14D-like isoform X1	2.11634
AGAP003246							CLIPB2	Other	Other	serine protease 14	3.15892
AGAP003247							CLIPB19	Other	Other	serine protease 14	9.53523
AGAP003248								Other	Other	serine protease 14	4.49803
AGAP003249							CLIPB3	Other	Other	serine protease 14	3.59152
AGAP003250							CLIPB4	Other	Other	serine protease 14	2.28146
AGAP003252							CLIPB6	Other	Other	CLIPB6 partial	3.07902
AGAP003257							GSTU2	GST	glutathione S-transferase unclassified 2 [Source:VB Community Annotation]	glutathione S-transferase 1-1-like	0.285892
AGAP003263								Other	Other	CDC42 small effector homolog	0.401327
AGAP003284								Other	Other	atrial natriuretic peptide receptor 3	2.32156
AGAP003286								Other	Other	abrupt-like isoform X3	0.351225
AGAP003289								Other	Other	carbonic anhydrase 7	0.477152
AGAP003290								Other	Other	AGAP003290- partial	0.436363
AGAP003297								Other	Other	AGAP003297-PA	2.01423
AGAP003305								Other	Other	uncharacterized protein LOC120948094	2.04215
AGAP003325								Other	Other	cytochrome c oxidase subunit NDUFA4	2.76174
AGAP003328								Other	Other	NADH dehydrogenase [ubiquinone] 1 alpha subcomplex subunit 6	72.0329
AGAP003329								Other	Other	serine-rich adhesin for platelets-like	4.9902
AGAP003334							CPLCX2	CP	cuticular protein unclassified [Source:VB Community Annotation]	A-kinase anchor 14	0.189861
AGAP003350								Other	Other	phosphoenolpyruvate carboxykinase [GTP]	4.82337
AGAP003352								Other	Other	band 7 AGAP004871-like isoform X3	3.36093
AGAP003353								Other	Other	PAXIP1-associated glutamate-rich 1	0.49323
AGAP003367								Other	Other	NADH dehydrogenase [ubiquinone] 1 alpha subcomplex subunit 2	2.29945
AGAP003371								Other	Other	ABHD18	3.44556
AGAP003421								Other	Other	glutamyl aminopeptidase isoform X2	0.487358
AGAP003433								Other	Other	AGAP003433-PA	0.0694172
AGAP003442								Other	Other	spore coat SP96-like	112.019
AGAP003447								Other	Other	ADP-ribosylation factor 6-interacting 4	0.416573
AGAP003487								Other	Other	THEM6	2.16421
AGAP003499								Other	Other	nose resistant to fluoxetine 6-like	2.2133
AGAP003510								Other	Other	nose resistant to fluoxetine 6-like	2.24341
AGAP003515							NIT8537	Other	Other	omega-amidase NIT2-like	0.346795
AGAP003526								Other	Other	centrosomal of 152 kDa	0.329011
AGAP003527								Other	Other	O-phosphoseryl-tRNA(Sec) selenium transferase	0.492779
AGAP003530							OBP6	OBP	odorant-binding protein antennal 6 [Source:VB Community Annotation]	general odorant-binding 72-like	0.237685
AGAP003531							IR41n	Other	Other	ionotropic receptor 41f	0.488604
AGAP003533								Other	Other	mitochondrial import inner membrane translocase subunit TIM14	2.24845
AGAP003535								Other	Other	AGAP003535-PA	0.360462
AGAP003539								Other	Other	armadillo repeat-containing 7	0.433907
AGAP003541								Other	Other	elongation factor 1-alpha	4.79301
AGAP003550								Other	Other	titin isoform X1	0.280183
AGAP003554								Other	Other	RING finger 44 isoform X1	2.60427
AGAP003570								Other	Other	neuroligin- X-linked	2.71832
AGAP003580								Other	Other	brother of ft and tfl1	0.379936
AGAP003586								Other	Other	phosphate carrier mitochondrial-like	2.67991
AGAP003591								Other	Other	leucine-rich repeat 1	0.425314
AGAP003594								Other	Other	transcription factor grauzone-like	0.412315
AGAP003599							ATPsynO	Other	Other	ATP synthase subunit mitochondrial	2.24946
AGAP003600								Other	Other	elongation of very long chain fatty acids	2.47151
AGAP003620								Other	Other	AGAP003620-PA	2.49022
AGAP003627								Other	Other	serine protease snake-like	4.45417
AGAP003650								Other	Other	translation initiation factor eIF-2B subunit alpha	0.382309
AGAP003667								Other	Other	SAY domain-containing 1	0.41827
AGAP003689							CLIPC7	Other	Other	CLIPC7 partial	7.5781
AGAP003697								Other	Other	UDP-N-acetylglucosamine transferase subunit ALG13 homolog	112.235
AGAP003698								Other	Other	zinc finger 593 homolog	0.313353
AGAP003699								Other	Other	UDP-N-acetylglucosamine transferase subunit ALG13 homolog	0.422636
AGAP003701								Other	Other	zinc finger 593 homolog	1651.68
AGAP003704								Other	Other	protoporphyrinogen oxidase	0.460218
AGAP003722							ANXB10C	Other	Other	annexin B10-like	0.434988
AGAP003732								Other	Other	nucleolar transcription factor 1	0.255346
AGAP003740								Other	Other	mitosis initiation fs(1)Ya	0.319825
AGAP003742								Other	Other	regulator of chromosome condensation	0.45642
AGAP003743								Other	Other	augmin complex subunit dgt6	0.364668
AGAP003744								Other	Other	E3 ubiquitin- ligase RNF220-like	0.49387
AGAP003748								Other	Other	uncharacterized protein LOC120897620 isoform X1	14.3315
AGAP003757								Other	Other	AAEL014436- partial	2.88221
AGAP003763								Other	Other	AGAP003763-PA	0.46839
AGAP003771								Other	Other	terminal uridylyltransferase Tailor-like	0.42412
AGAP003773								Other	Other	uncharacterized protein LOC120952258	5.52911
AGAP003774								Other	Other	AGAP003774-PA	3.75091
AGAP003775								Other	Other	uncharacterized protein LOC120894297	3.87741
AGAP003776								Other	Other	AGAP003776-PA	5.96991
AGAP003777								Other	Other	uncharacterized protein LOC120894299	8.48193
AGAP003778								Other	Other	uncharacterized protein LOC120894296	6.67652
AGAP003802								Other	Other	SH3 domain-containing -like	0.474495
AGAP003832								Other	Other	probable asparagine synthetase [glutamine-hydrolyzing]	0.21982
AGAP003842								Other	Other	proline- glutamic acid- and leucine-rich 1-like	0.458208
AGAP003861								Other	Other	peptide mitochondrial-like	0.185427
AGAP003878								Other	Other	leucine-rich repeat-containing G- coupled receptor 4-like	2.27532
AGAP003907								Other	Other	SREK1IP1	0.486756
AGAP003930								Other	Other	AGAP003930-PA	2.09308
AGAP003937								Other	Other	membrane-associated guanylate WW and PDZ domain-containing 1-like isoform X1	2.18114
AGAP003938								Other	Other	MNN4-like isoform X1	2.94636
AGAP003939								Other	Other	proteoglycan 4 isoform X2	3.57794
AGAP003960								Other	Other	CLIP domain-containing serine protease B15-like	2.04794
AGAP003974								Other	Other	tRNA (cytidine(32) guanosine(34)-2 -O)-methyltransferase 1	0.478029
AGAP003991								Other	Other	zinc finger 771-like	0.347297
AGAP003992								Other	Other	nucleolar 6	0.468752
AGAP003995								Other	Other	myogenesis-regulating glycosidase-like	2.12762
AGAP004008								Other	Other	isoform A	0.38305
AGAP004036							HPX7	Other	Other	chorion peroxidase-like	0.477822
AGAP004038							HPX8	Other	Other	chorion peroxidase	0.423602
AGAP004055								Other	Other	dihydrolipoyllysine-residue succinyltransferase component of 2-oxoglutarate dehydrogenase mitochondrial	2.16957
AGAP004060								Other	Other	zinc finger and SCAN domain-containing 31-like	0.430423
AGAP004102								Other	Other	transmembrane 183	0.490196
AGAP004108								Other	Other	lachesin-like isoform X1	0.337098
AGAP004109								Other	Other	xaa-pro aminopeptidase	3.7582
AGAP004110								Other	Other	coiled-coil domain-containing 124	73.0482
AGAP004113							mRpL55	Other	Other	39S ribosomal mitochondrial	660.952
AGAP004115								Other	Other	cystinosin homolog isoform X1	6.24154
AGAP004128							Osi8	Other	Other	AAEL004275- partial	82.9667
AGAP004159								Other	Other	NADP-dependent malic enzyme	2.14988
AGAP004161								Other	Other	isoform K	6.35692
AGAP004163							GSTD7	GST	glutathione S-transferase delta class 7 [Source:VB Community Annotation]	glutathione S-transferase D7	2.8021
AGAP004167								Other	Other	AGAP004167-PA	3.06447
AGAP004170								Other	Other	uncharacterized protein LOC120949487	2.58786
AGAP004208								Other	Other	meiosis-specific nuclear structural 1-like	0.342321
AGAP004220								Other	Other	AGAP004220-PA	0.376372
AGAP004239								Other	Other	serine threonine- kinase polo	0.472139
AGAP004243								Other	Other	general transcriptional corepressor trfA isoform X3	0.338839
AGAP004248							GPXH3	Other	Other	glutathione peroxidase-like	0.425752
AGAP004259								Other	Other	zinc finger 239-like	0.443137
AGAP004263							TO1	Other	Other	antennal carrier TOL-2	4.61599
AGAP004267								Other	Other	O-glucosyltransferase rumi homolog	0.470843
AGAP004281								Other	Other	double-stranded RNA-specific editase 1-like isoform X2	0.221925
AGAP004285								Other	Other	zinc finger 624-like	0.472268
AGAP004316								Other	Other	kDa salivary	9.75463
AGAP004329								Other	Other	ER membrane complex subunit 6	11.5538
AGAP004358								Other	Other	alkyldihydroxyacetonephosphate synthase	2.63103
AGAP004366								Other	Other	delta-1-pyrroline-5-carboxylate mitochondrial	2.65382
AGAP004399							Pgm	Other	Other	phosphoglycerate mutase 2-like isoform X1	2.10781
AGAP004400								Other	Other	Cytochrome oxidase c subunit VIII-containing	2.31675
AGAP004402								Other	Other	vesicular glutamate transporter 3 isoform X1	2.12985
AGAP004437								Other	Other	glycerol-3-phosphate mitochondrial isoform X1	4.7118
AGAP004444								Other	Other	AGAP004444- partial	8.54825
AGAP004455							GNBPB1	Other	Other	GNBP	4.48765
AGAP004492								Other	Other	upstream activation factor subunit spp27	0.406525
AGAP004543								Other	Other	C3orf33 homolog	2.56955
AGAP004549								Other	Other	yellow-like	4.16751
AGAP004558								Other	Other	nucleoporin Ndc1	0.404425
AGAP004563							ANCE9	Other	Other	angiotensin-converting enzyme-like	0.455947
AGAP004566								Other	Other	trypsin-1-like	0.251701
AGAP004567								Other	Other	transmembrane protease serine 9-like	0.319671
AGAP004579							cdk2	Other	Other	cyclin-dependent kinase 2	0.404958
AGAP004581								Other	Other	heat shock 70 A1-like	17.7134
AGAP004582								Other	Other	heat shock 70 A1-like	13.2772
AGAP004583								Other	Other	heat shock 70 A1-like	18.4479
AGAP004587								Other	Other	uncharacterized protein LOC120894327	0.315182
AGAP004614								Other	Other	DNA polymerase epsilon subunit 2	0.472198
AGAP004615								Other	Other	DNA polymerase epsilon catalytic subunit 1	0.430653
AGAP004643							SCRB6	Other	Other	scavenger receptor class B member 1 isoform X1	0.303836
AGAP004656								Other	Other	probable histone-lysine N-methyltransferase Mes-4	0.487366
AGAP004678								Other	Other	box C D snoRNA 1	0.495182
AGAP004695								Other	Other	multivesicular body subunit 12A	3.10801
AGAP004700								Other	Other	serine protease Hayan-like isoform X1	0.342517
AGAP004714								Other	Other	zinc finger 160-like isoform X3	0.391203
AGAP004719							CLIPC9	Other	Other	serine protease persephone	2.75427
AGAP004723								Other	Other	chromobox homolog 1-like	0.409717
AGAP004724								Other	Other	intraflagellar transport 74 homolog	0.370357
AGAP004731								Other	Other	phospholipase A2 hemilipin-like isoform X1	0.416071
AGAP004744							skap	Other	Other	succinate-- ligase [ADP-forming] subunit mitochondrial isoform X2	2.8457
AGAP004773								Other	Other	pyruvate dehydrogenase E1 component subunit alpha type mitochondrial-like isoform X1	0.372109
AGAP004788								Other	Other	ATP synthase membrane subunit mitochondrial-like	3.73029
AGAP004790								Other	Other	ATP synthase membrane subunit mitochondrial-like	2.7922
AGAP004794								Other	Other	lipase member H-A-like	2.04487
AGAP004806							GALE6	Other	Other	32 kDa beta-galactoside-binding lectin lec-3-like	0.0864814
AGAP004807							GALE7	Other	Other	galectin-7-like	0.471211
AGAP004811							CTL1	Other	Other	alpha-N-acetylgalactosamine-specific lectin	4.51967
AGAP004814								Other	Other	AGAP012528- partial	5.85861
AGAP004816								Other	Other	glycosylphosphatidylinositol anchor biosynthesis 11	7.57557
AGAP004825								Other	Other	uncharacterized protein LOC120952140	0.28573
AGAP004838								Other	Other	respirasome Complex Assembly Factor 1	0.395569
AGAP004847							SCRB7	Other	Other	platelet glyco 4 isoform X1	2.53078
AGAP004851								Other	Other	isoform A	0.434967
AGAP004891								Other	Other	UPF0046	0.403237
AGAP004906								Other	Other	mitochondrial pyruvate carrier 2-like	2.918
AGAP004916								Other	Other	microfibril-associated glyco 4-like	0.388126
AGAP004917								Other	Other	microfibril-associated glyco 4-like	4.77706
AGAP004931								Other	Other	RAB6-interacting golgin	0.317069
AGAP004955								Other	Other	mitochondrial assembly of ribosomal large subunit 1	2.06782
AGAP004957								Other	Other	origin recognition complex subunit 1	0.357822
AGAP004958								Other	Other	GPI ethanolamine phosphate transferase 2	0.36569
AGAP004962								Other	Other	G2 mitotic-specific cyclin-B-like	0.373982
AGAP004963								Other	Other	G2 mitotic-specific cyclin-B-like	0.237627
AGAP004964								Other	Other	AGAP012902- partial	0.487383
AGAP005005								Other	Other	TRPL translocation defect 14 isoform X1	3.4412
AGAP005025								Other	Other	histone H3	0.388954
AGAP005052								Other	Other	deoxyribodipyrimidine photo-lyase	0.483772
AGAP005065								Other	Other	ENSANGG00000019205 partial	0.0901707
AGAP005074								Other	Other	isoform A	3.79194
AGAP005106								Other	Other	E3 SUMO- ligase ZBED1-like isoform X1	0.479984
AGAP005134								Other	Other	ATP synthase subunit mitochondrial	2.37557
AGAP005271								Other	Other	E3 ubiquitin- ligase FANCL	0.465326
AGAP005273								Other	Other	artichoke	2.288
AGAP005289								Other	Other	growth differentiation factor 8-like	0.355463
AGAP005293								Other	Other	tubulin beta chain-like isoform X2	2.39949
AGAP005308								Other	Other	transcription factor Adf-1-like	0.385508
AGAP005313								Other	Other	simila to CG34115	2.2925
AGAP005325								Other	Other	spermine synthase isoform X2	0.461561
AGAP005334							CTLMA2	Other	Other	CTLMA2	3.43514
AGAP005335							CTL4	Other	Other	CTL4	2.19884
AGAP005340								Other	Other	histone chaperone ASF1-like	2.1576
AGAP005383								Other	Other	retinaldehyde-binding 1-like	0.485974
AGAP005396								Other	Other	general transcriptional corepressor trfA-like	2.47932
AGAP005399								Other	Other	paxillin isoform X3	3.42276
AGAP005407								Other	Other	AGAP005407-PA	0.472636
AGAP005456							CPR15	CP	cuticular protein RR-1 family 15 [Source:VB Community Annotation]	cuticle -like	2.96593
AGAP005459							CPR16	CP	cuticular protein RR-1 family 16 [Source:VB Community Annotation]	cuticle -like	2.56741
AGAP005483								Other	Other	transcription factor grauzone-like	0.333756
AGAP005498								Other	Other	phospholipid scramblase 2-like isoform X1	3.0036
AGAP005499								Other	Other	farnesol dehydrogenase-like	3.68205
AGAP005502								Other	Other	farnesol dehydrogenase-like	2.44375
AGAP005503								Other	Other	farnesol dehydrogenase-like	19.0959
AGAP005512								Other	Other	elongation of very long chain fatty acids 4-like	3.27091
AGAP005526								Other	Other	cubilin homolog	3.48259
AGAP005558								Other	Other	mitochondrial-processing peptidase subunit beta-like	2.68078
AGAP005600								Other	Other	facilitated trehalose transporter Tret1-2 homolog	3.14409
AGAP005601								Other	Other	AGAP005601-PA	0.495237
AGAP005612								Other	Other	pupal cuticle 36-like	4.49928
AGAP005639							ABCB2	Other	Other	multidrug resistance homolog 49	3.28379
AGAP005645								Other	Other	farnesol dehydrogenase-like	2.90225
AGAP005646								Other	Other	small RNA 2 -O-methyltransferase-like	2.16174
AGAP005693							LRIM17	Other	Other	partial	2.58508
AGAP005705								Other	Other	transmembrane protease serine 9-like	0.0361736
AGAP005706								Other	Other	collagenase-like	0.0889434
AGAP005732								Other	Other	augmin complex subunit dgt5	0.479553
AGAP005733								Other	Other	ankyrin repeat and SAM domain-containing 6-like	0.494467
AGAP005783								Other	Other	AGAP005783-PA	0.340297
AGAP005800								Other	Other	DNA replication licensing factor Mcm7	0.472521
AGAP005809								Other	Other	phosphatase inhibitor 2 isoform X1	0.415588
AGAP005812								Other	Other	elongator complex 5	0.242699
AGAP005813								Other	Other	iron-sulfur cluster assembly scaffold	2.43445
AGAP005817							Cdk4	Other	Other	cyclin-dependent kinase 4	0.493761
AGAP005822								Other	Other	kDa salivary	2.85511
AGAP005829								Other	Other	microtubule-associated RP EB family member 1 isoform X1	0.304067
AGAP005834							COEJHE2E	COE	carboxylesterase [Source:VB Community Annotation]	venom carboxylesterase-6-like	0.364813
AGAP005837							COEJHE5E	COE	carboxylesterase [Source:VB Community Annotation]	juvenile hormone esterase-like	2.47085
AGAP005843								Other	Other	AGAP005843-PA	0.489043
AGAP005848								Other	Other	angiopoietin-related 1-like	5.58665
AGAP005874								Other	Other	downstream neighbor of son homolog	0.343649
AGAP005888								Other	Other	urease accessory -like	2.30796
AGAP005889								Other	Other	cold and drought-regulated CORA-like	8.00067
AGAP005890								Other	Other	bifunctional endo-1	3.17641
AGAP005912								Other	Other	guanine nucleotide-binding subunit beta-1	3.28801
AGAP005917								Other	Other	ATP-dependent DNA helicase Q4	0.426039
AGAP005936							Pym	Other	Other	partner of Y14 and mago	0.42776
AGAP005938								Other	Other	transcription factor grauzone-like	0.40838
AGAP005939								Other	Other	DNA repair Rev1	0.472859
AGAP005942								Other	Other	saxiphilin-like isoform X1	0.469464
AGAP005949								Other	Other	2-acylglycerol O-acyltransferase 2-A-like	0.482698
AGAP005982								Other	Other	rhythmically expressed gene 5	2.45656
AGAP005986								Other	Other	fatty acyl- reductase wat-like	0.486235
AGAP005987								Other	Other	anachronism isoform X1	0.311628
AGAP005992							CYP302A1	CYP	cytochrome P450 [Source:VB Community Annotation]	cytochrome P450 mitochondrial	0.245423
AGAP006009							CPR30	CP	cuticular protein RR-1 family 30 [Source:VB Community Annotation]	endocuticle structural glyco ABD-5-like	4.12878
AGAP006023								Other	Other	tyrosine 3-monooxygenase isoform X2	0.440239
AGAP006024								Other	Other	AGAP006024-PA	0.448044
AGAP006031								Other	Other	probable nucleoporin Nup54	2.12876
AGAP006032								Other	Other	AGAP006032-PA	2.71766
AGAP006048							CYP4J5	CYP	cytochrome P450 [Source:VB Community Annotation]	cytochrome P450 4C1-like	0.486395
AGAP006049							CYP4J10	CYP	cytochrome P450 [Source:VB Community Annotation]	probable cytochrome P450 4ac1	0.455998
AGAP006055								Other	Other	tonsoku	0.463223
AGAP006062								Other	Other	ATPase family AAA domain-containing 5	0.402332
AGAP006074							Obp71	OBP	odorant-binding protein 71 [Source:VB Community Annotation]	general odorant-binding 67-like	0.482803
AGAP006075							OBP49	OBP	odorant-binding protein 49 [Source:VB Community Annotation]	odorant-binding 49	0.287739
AGAP006090								Other	Other	MKI67 FHA domain-interacting nucleolar phospho	0.376558
AGAP006098							NOS	Other	Other	nanos isoform X1	0.326734
AGAP006099								Other	Other	cytochrome b-c1 complex subunit mitochondrial	2.97694
AGAP006105								Other	Other	MIS12 homolog	0.339317
AGAP006160								Other	Other	deubiquitinase OTUD6B	0.499532
AGAP006192								Other	Other	uncharacterized protein LOC121594912	2.0477
AGAP006196								Other	Other	AGAP006196-PA	41.3231
AGAP006199								Other	Other	AGAP006199-PA	0.203568
AGAP006205								Other	Other	nuclear valosin-containing -like isoform X1	0.454474
AGAP006225								Other	Other	xanthine dehydrogenase oxidase-like isoform X2	2.0423
AGAP006227								Other	Other	esterase B1-like	3.76274
AGAP006233								Other	Other	mitochondrial cardiolipin hydrolase	0.477257
AGAP006234								Other	Other	SHQ1 homolog	0.428785
AGAP006241								Other	Other	innexin inx5	0.25465
AGAP006272								Other	Other	zinc finger 624-like	0.273026
AGAP006323								Other	Other	AGAP006323-PA	0.397292
AGAP006342							PGRPS3	Other	Other	peptidoglycan recognition 2 short class	2.75139
AGAP006343							PGRPS2	Other	Other	peptidoglycan recognition 2 short class	6.02765
AGAP006348							LRIM1	Other	Other	partial	2.72018
AGAP006366								Other	Other	2-oxoglutarate mitochondrial-like isoform X1	2.6558
AGAP006367								Other	Other	E3 ubiquitin- ligase TRAIP-like	0.351139
AGAP006371								Other	Other	alpha-amylase I	7.80073
AGAP006392								Other	Other	HMG box-containing 4	0.495184
AGAP006393								Other	Other	tethering factor for nuclear proteasome STS1	0.461115
AGAP006395								Other	Other	phospholipase membrane-associated-like	0.326565
AGAP006400								Other	Other	membrane-bound alkaline phosphatase-like	0.338871
AGAP006404								Other	Other	AGAP006404-PA	0.19247
AGAP006410								Other	Other	one cut domain family member 3 isoform X1	2.96114
AGAP006421							A5R1	Other	Other	partial	0.241109
AGAP006426								Other	Other	myrosinase 1-like	5.91281
AGAP006433								Other	Other	probable chitinase 10	0.0507819
AGAP006434								Other	Other	chitinase partial	0.0659472
AGAP006438								Other	Other	AGAP006438-PA	0.45038
AGAP006442								Other	Other	probable salivary secreted peptide	0.457438
AGAP006444								Other	Other	uncharacterized protein LOC121592999 isoform X1	2.0656
AGAP006457								Other	Other	modifier of mdg4	0.488024
AGAP006495								Other	Other	secreted salivary basic peptide	0.22278
AGAP006501								Other	Other	probable serine threonine- kinase fhkB isoform X2	3.61226
AGAP006505								Other	Other	sg2a salivary	264.394
AGAP006506							SG2	SGP	salivary gland protein 2 [Source:VB Community Annotation]	gSG2 partial	3.59104
AGAP006508								Other	Other	calcium-binding mitochondrial carrier S -2 isoform X1	2.07347
AGAP006531								Other	Other	probable deoxyhypusine synthase	0.47631
AGAP006583								Other	Other	chymotrypsin inhibitor Ani s 6-like	0.00200545
AGAP006606								Other	Other	zinc finger 174-like	0.381742
AGAP006609								Other	Other	organic cation transporter -like	0.305624
AGAP006611								Other	Other	E3 ubiquitin- ligase TRAIP	0.341001
AGAP006618								Other	Other	AGAP006618-PA	0.422545
AGAP006619								Other	Other	FAM207A	0.472122
AGAP006620								Other	Other	telomere length and silencing 1 homolog	0.458691
AGAP006654								Other	Other	3 beta-hydroxysteroid dehydrogenase Delta 5--	0.0981445
AGAP006661								Other	Other	kinetochore NDC80 homolog	2.15484
AGAP006690								Other	Other	BTB POZ domain-containing 9-like	0.386017
AGAP006696								Other	Other	AGAP006696-PA	0.121358
AGAP006710							CHYM2	Other	Other	ame: Full=Chymotrypsin-2 ame: Full= hym2 Flags: Precursor	0.448675
AGAP006725							COEAE3H	COE	carboxylesterase alpha esterase [Source:VB Community Annotation]	cholinesterase 1-like	0.404816
AGAP006745								Other	Other	ninjurin a	2.83208
AGAP006747							REL2	Other	Other	partial	3.08149
AGAP006761								Other	Other	gram-negative bacteria-binding 1	2.20347
AGAP006763								Other	Other	ARL14 effector	0.478716
AGAP006779								Other	Other	ribosome quality control complex subunit 2-like	0.433609
AGAP006785								Other	Other	BTB POZ domain-containing 9	0.388589
AGAP006791								Other	Other	chorion transcription factor Cf2	2.17466
AGAP006793								Other	Other	mucin-like peritrophin	0.286569
AGAP006795							Aper1	Other	Other	peritrophin A	0.306098
AGAP006796								Other	Other	peritrophin A	0.310722
AGAP006803								Other	Other	kinesin KIF18A	0.469283
AGAP006818								Other	Other	ribonucleoside-diphosphate reductase subunit M2 isoform X2	0.289923
AGAP006829							CPR59	CP	cuticular protein RR-1 family 59 [Source:VB Community Annotation]	pupal cuticle	3.31729
AGAP006879							ATPsynE	Other	Other	ATP synthase subunit mitochondrial	2.90405
AGAP006906								Other	Other	adenosine deaminase 2-like	2.52709
AGAP006910							SRPN3	Other	Other	serpin 3 inhibitory serine protease partial	2.14415
AGAP006926								Other	Other	alcohol dehydrogenase 1-like	0.453696
AGAP006928								Other	Other	AGAP006928- partial	0.481024
AGAP006929								Other	Other	AGAP006928- partial	0.448503
AGAP006930								Other	Other	zinc finger 624-like	0.371774
AGAP006954							CLIPA10	Other	Other	uncharacterized protein LOC120950465 isoform X2	4.76083
AGAP006988								Other	Other	tyrosine- kinase transmembrane receptor Ror2	0.480577
AGAP006989								Other	Other	kinesin subito isoform X1	0.30613
AGAP006997							Aats-ala-m	Other	Other	alanine--tRNA mitochondrial	0.456234
AGAP007033							APL1C	Other	Other	APL1C	3.4231
AGAP007035							APL1B	Other	Other	APL1B	6.5446
AGAP007036							APL1A	Other	Other	partial	4.4469
AGAP007039							LRIM4	Other	Other	leucine-rich repeat-containing G- coupled receptor 4-like	3.03028
AGAP007050								Other	Other	nucleolar GTP-binding 1	2.50764
AGAP007054								Other	Other	I m not dead yet-like	3.06159
AGAP007058								Other	Other	homeotic distal-less isoform X1	0.457639
AGAP007075								Other	Other	regulator of hypoxia-inducible factor 1-like	2.32076
AGAP007076								Other	Other	nose resistant to fluoxetine 6	2.62176
AGAP007082								Other	Other	NADH dehydrogenase [ubiquinone] iron-sulfur mitochondrial	2.41444
AGAP007107								Other	Other	dnaJ homolog 1	3.87897
AGAP007116								Other	Other	microtubule-associated Jupiter	0.496923
AGAP007122								Other	Other	tubulin alpha-8 chain-like	0.34034
AGAP007135								Other	Other	RING finger nhl-1 isoform X1	2.56862
AGAP007136							GPR5HT1A	Other	Other	5-hydroxytryptamine receptor-like	2.34782
AGAP007140								Other	Other	apyrase-like	2.13341
AGAP007160								Other	Other	lethal(2)essential for life-like isoform X1	2.55177
AGAP007170								Other	Other	helicase SWR1-like	4.22647
AGAP007202								Other	Other	AGAP007202-PA	0.49014
AGAP007216								Other	Other	DE-cadherin-like	2.04819
AGAP007280								Other	Other	serine protease nudel	0.252261
AGAP007287							OBP47	OBP	odorant-binding protein 47 [Source:VB Community Annotation]	general odorant-binding 67	4.26458
AGAP007291							IAP4	Other	Other	inhibitor of apoptosis 1	21.2546
AGAP007292							IAP3	Other	Other	inhibitor of apoptosis 1	378.315
AGAP007293							IAP7	Other	Other	death-associated inhibitor of apoptosis 1	11574
AGAP007295								Other	Other	KRI1 homolog	0.453886
AGAP007296							APG12	Other	Other	autophagy 12-like	0.271903
AGAP007297								Other	Other	NADH dehydrogenase [ubiquinone] 1 beta subcomplex subunit mitochondrial	2.91455
AGAP007300								Other	Other	membrane-bound alkaline phosphatase-like	0.401408
AGAP007309								Other	Other	succinate dehydrogenase [ubiquinone] iron-sulfur mitochondrial	3.24369
AGAP007319								Other	Other	uncharacterized protein LOC120950109	11.0937
AGAP007320								Other	Other	AGAP007320-PA	0.404064
AGAP007324								Other	Other	anaphase-promoting complex subunit 15	0.459226
AGAP007326								Other	Other	U7 snRNA-associated Sm LSm11	0.46982
AGAP007343							LYSC2	Other	Other	lysozyme c-1	313.139
AGAP007347							LYSC1	Other	Other	lysozyme c-1-like	2.71122
AGAP007364								Other	Other	maternal exuperantia-like isoform X1	0.413286
AGAP007365								Other	Other	maternal exuperantia-like isoform X1	0.192766
AGAP007382								Other	Other	fem-1 homolog B	2.28965
AGAP007391								Other	Other	coenzyme Q-binding mitochondrial	2.22097
AGAP007401								Other	Other	AGAP007401- partial	0.443869
AGAP007402								Other	Other	E3 SUMO- ligase NSE2-like	0.126073
AGAP007405								Other	Other	E3 SUMO- ligase NSE2-like	0.388737
AGAP007413								Other	Other	mediator of DNA damage checkpoint 1	0.370515
AGAP007439								Other	Other	uncharacterized protein LOC120951297	0.430157
AGAP007454							LRIM8A	Other	Other	membrane glyco LIG-1	0.382586
AGAP007455							LRIM10	Other	Other	leucine-rich repeat-containing 9-like	0.455335
AGAP007456							LRIM8B	Other	Other	membrane glyco LIG-1	0.227268
AGAP007457								Other	Other	reticulon-4 receptor-like 2	0.223155
AGAP007458								Other	Other	E3 ubiquitin- ligase complex slx8-rfp subunit slx8-like	0.38244
AGAP007473								Other	Other	46 kDa FK506-binding nuclear	0.496487
AGAP007481								Other	Other	chromatin accessibility complex 1	0.466532
AGAP007497							CuSOD1	Other	Other	superoxide dismutase [Cu-Zn]	0.4186
AGAP007498							IR75k	Other	Other	glutamate receptor kainate 3-like	0.372436
AGAP007502								Other	Other	kinesin Klp61F	0.408051
AGAP007510								Other	Other	isoform A	0.387462
AGAP007537								Other	Other	AGAP007537- partial	2.10761
AGAP007552								Other	Other	leucine-rich melanocyte differentiation-associated -like isoform X1	0.354856
AGAP007556								Other	Other	titin isoform X1	2.25163
AGAP007572								Other	Other	retinol dehydrogenase 12-like	2.06161
AGAP007598								Other	Other	dual specificity kinase zak2	0.314002
AGAP007602								Other	Other	uncharacterized protein LOC121601213 isoform X1	0.19791
AGAP007603								Other	Other	otefin	0.445528
AGAP007607								Other	Other	RRNAD1 isoform X1	0.482396
AGAP007612								Other	Other	major surface trophozoite antigen 11-like isoform X2	2.05365
AGAP007616								Other	Other	mucin-5AC-like isoform X2	0.340008
AGAP007621								Other	Other	cytochrome c oxidase subunit mitochondrial-like	2.11451
AGAP007622							ANCE1	Other	Other	angiotensin-converting enzyme-like	0.127291
AGAP007635								Other	Other	60S ribosomal L7	0.460396
AGAP007651								Other	Other	growth arrest and DNA damage-inducible GADD45 alpha	6.72255
AGAP007738								Other	Other	AGAP007738- partial	0.231179
AGAP007745								Other	Other	AGAP007745- partial	0.331378
AGAP007747								Other	Other	AGAP007747-PA	0.316974
AGAP007760								Other	Other	uncharacterized protein LOC120906543	3.03651
AGAP007767								Other	Other	AGAP007767-PA	0.339669
AGAP007775								Other	Other	ATP-dependent DNA helicase PIF1	0.389248
AGAP007778								Other	Other	DNA-directed RNA mitochondrial	2.96416
AGAP007779								Other	Other	SET domain-containing -8	4.23861
AGAP007780								Other	Other	NADH dehydrogenase [ubiquinone] 1 beta subcomplex subunit 10	2.05987
AGAP007786								Other	Other	isocitrate dehydrogenase [NAD] subunit mitochondrial	3.3503
AGAP007809							AP7862	Other	Other	probable aminopeptidase NPEPL1	0.477152
AGAP007823								Other	Other	meiosis regulator and mRNA stability factor 1	0.320156
AGAP007837								Other	Other	sodium-coupled monocarboxylate transporter 1-like	0.427109
AGAP007841								Other	Other	ATP synthase subunit mitochondrial	2.24579
AGAP007851								Other	Other	kDa salivary secreted	2.31525
AGAP007852								Other	Other	probable aconitate mitochondrial	3.01948
AGAP007857								Other	Other	restin homolog	2.27024
AGAP007858								Other	Other	lysine--tRNA ligase-like isoform X2	0.266108
AGAP007903								Other	Other	excitatory amino acid transporter	2.28922
AGAP007906								Other	Other	serine protease inhibitor Kazal-type 1-like	0.200237
AGAP007920								Other	Other	UDP-glycosyltransferase UGT5-like	2.14274
AGAP007922								Other	Other	COX assembly mitochondrial homolog	2.49329
AGAP007945								Other	Other	sodium channel Nach	2.08878
AGAP007959								Other	Other	AGAP007959-PA	0.461077
AGAP007964								Other	Other	tudor domain-containing 5	0.329843
AGAP007966								Other	Other	ATP synthase subunit mitochondrial	3.16139
AGAP008004								Other	Other	cE5 partial	2.02791
AGAP008015								Other	Other	lamin Dm0-like	0.297821
AGAP008019							CYP12F3	CYP	cytochrome P450 [Source:VB Community Annotation]	cytochrome P450 CYP12A2-like	3.00107
AGAP008020							CYP12F2	CYP	cytochrome P450 [Source:VB Community Annotation]	cytochrome P450 CYP12A2-like	33.6398
AGAP008027								Other	Other	slowmo	2.89817
AGAP008040								Other	Other	zinc finger 236 isoform X1	0.313737
AGAP008051							SAP1	Other	Other	ejaculatory bulb-specific 3-like	2.05916
AGAP008052							SAP2	Other	Other	ejaculatory bulb-specific 3-like	3.1457
AGAP008095								Other	Other	cilia- and flagella-associated 57	0.456607
AGAP008116								Other	Other	vegetative cell wall gp1-like	0.219032
AGAP008153								Other	Other	FHA domain-containing DDL	0.480376
AGAP008163								Other	Other	NHP2 1 homolog	0.39829
AGAP008214							CYP6M4	CYP	cytochrome P450 [Source:VB Community Annotation]	cytochrome P450 partial	0.488867
AGAP008215							SG7b	SGP	salivary gland protein 7-like [Source:VB Community Annotation]	gSG7 salivary	0.477143
AGAP008217							CYP6Z3	CYP	cytochrome P450 [Source:VB Community Annotation]	cytochrome P450 6d3-like	24.2604
AGAP008218							CYP6Z2	CYP	cytochrome P450 [Source:VB Community Annotation]	cytochrome P450 6d3-like	2.89513
AGAP008219							CYP6Z1	CYP	cytochrome P450 [Source:VB Community Annotation]	cytochrome P450 6d3-like	2.05163
AGAP008244								Other	Other	serine-rich adhesin for platelets-like isoform X2	5.01823
AGAP008245								Other	Other	Shroom isoform X1	2.37166
AGAP008246								Other	Other	gamma-butyrobetaine dioxygenase-like	10.6881
AGAP008273								Other	Other	tensin-3 isoform X2	2.42397
AGAP008285								Other	Other	beta-1	0.486527
AGAP008293							TRYP7	Other	Other	ame: Full=Trypsin-7 Flags: Precursor	6.57208
AGAP008299								Other	Other	AGAP008299- partial	2.14287
AGAP008302								Other	Other	thyrostimulin beta-5 subunit	2.14591
AGAP008304								Other	Other	cGMP-dependent 3	2.479
AGAP008311								Other	Other	acylphosphatase-2	2.70478
AGAP008313								Other	Other	beclin-1 B	0.460121
AGAP008331								Other	Other	GATOR complex Wdr59-like isoform X2	3.56686
AGAP008340								Other	Other	zinc finger 879-like isoform X3	0.372588
AGAP008343								Other	Other	AGAP008343- partial	0.34084
AGAP008359								Other	Other	sodium-coupled monocarboxylate transporter 1-like	2.2057
AGAP008363								Other	Other	cytochrome b5-like	2.22847
AGAP008369								Other	Other	AGAP008369- partial	0.271668
AGAP008370								Other	Other	zinc carboxypeptidase-like	0.435876
AGAP008372								Other	Other	zinc carboxypeptidase-like	0.325362
AGAP008391								Other	Other	ankyrin repeat RF_0381 isoform X2	5.54067
AGAP008403								Other	Other	AGAP008403- partial	2.45985
AGAP008428								Other	Other	N-alpha-acetyltransferase 40	0.350708
AGAP008429								Other	Other	zinc finger 429-like	0.383035
AGAP008430								Other	Other	zinc finger 14	0.469539
AGAP008436							ABCC11	Other	Other	canalicular multispecific organic anion transporter 2-like	0.394285
AGAP008438								Other	Other	spidroin-2-like	2.0001
AGAP008483								Other	Other	zinc finger with KRAB and SCAN domains 2-like	0.384067
AGAP008484								Other	Other	tRNA-dihydrouridine(16 17) synthase [NAD(P)(+)]-like	0.339945
AGAP008495								Other	Other	bis(5 -nucleosyl)-tetraphosphatase [asymmetrical]	2.07552
AGAP008521								Other	Other	low density lipo receptor adapter 1-like	2.30604
AGAP008537								Other	Other	homocysteine S-methyltransferase 1-like	0.448014
AGAP008539								Other	Other	mitochondrial import inner membrane translocase subunit TIM44	0.130283
AGAP008547								Other	Other	#NAME?	0.126925
AGAP008548								Other	Other	#NAME?	2.69731
AGAP008550								Other	Other	polycomb EED	0.331488
AGAP008638								Other	Other	histone -like	0.192347
AGAP008648								Other	Other	uncharacterized protein LOC120959304	0.244123
AGAP008653								Other	Other	probable NADH dehydrogenase [ubiquinone] 1 alpha subcomplex subunit 12	2.29356
AGAP008654							TEP12	Other	Other	CD109 antigen-like	3.02241
AGAP008716								Other	Other	septin interacting	0.376427
AGAP008724								Other	Other	cytochrome c oxidase subunit mitochondrial	2.98257
AGAP008725								Other	Other	intraflagellar transport 52 homolog	0.314699
AGAP008727								Other	Other	cytochrome c oxidase subunit 4 isoform mitochondrial-like	2.29832
AGAP008739								Other	Other	BTB POZ domain-containing 9	0.323754
AGAP008740								Other	Other	AGAP008740- partial	2.28107
AGAP008758								Other	Other	AGAP008758- partial	2.16219
AGAP008783								Other	Other	hepatic	0.302295
AGAP008817							CPLCP3	CP	cuticular protein (putative) CPLCP3 [Source:VB Community Annotation]	skin secretory xP2	31.0251
AGAP008835							CLIPC1	Other	Other	venom protease-like	3.81625
AGAP008839								Other	Other	SET and MYND domain-containing 4	4.63097
AGAP008848								Other	Other	guanylate cyclase 32E isoform X2	2.51599
AGAP008851								Other	Other	E3 ubiquitin- ligase MIB2	2.60135
AGAP008852								Other	Other	AGAP008852- partial	2.13416
AGAP008871							GPRFZ4	Other	Other	frizzled-4	2.05139
AGAP008879								Other	Other	AGAP008879-PA	0.387946
AGAP008882								Other	Other	U3 small nucleolar ribonucleo MPP10	0.498875
AGAP008884								Other	Other	protoheme IX mitochondrial	2.81078
AGAP008892								Other	Other	glycine-rich cell wall structural -like	2.60851
AGAP008908								Other	Other	actin-related 2 3 complex subunit 1A-B	2.15022
AGAP008923								Other	Other	AGAP008923-PA	4.51894
AGAP008937								Other	Other	AGAP008937-PA	0.312691
AGAP008951								Other	Other	PIN2 TERF1-interacting telomerase inhibitor 1 isoform X1	0.427045
AGAP008955								Other	Other	cytochrome b-c1 complex subunit mitochondrial isoform X1	3.37592
AGAP008961								Other	Other	maltase 2-like	0.35383
AGAP008962								Other	Other	maltase 2-like	0.266179
AGAP008963								Other	Other	maltase 2-like	0.388875
AGAP008968								Other	Other	leech-derived tryptase inhibitor C-like	0.206167
AGAP009010								Other	Other	zinc finger weckle-like	0.345462
AGAP009053							LL3	Other	Other	lipopolysaccharide-induced tumor necrosis factor-alpha factor homolog	2.10161
AGAP009056								Other	Other	Juvenile hormone-inducible	2.18789
AGAP009072								Other	Other	probable NADH dehydrogenase [ubiquinone] iron-sulfur mitochondrial	2.57027
AGAP009100								Other	Other	annulin isoform X1	3.31379
AGAP009107								Other	Other	AGAP009107-PA	2.33474
AGAP009110								Other	Other	AGAP009110-PA	3.02054
AGAP009122								Other	Other	trypsin-1-like	0.00718846
AGAP009128								Other	Other	mitochondrial basic amino acids transporter	3.08221
AGAP009145								Other	Other	AGAP009145- partial	3.20104
AGAP009151								Other	Other	AGAP009151- partial	0.453051
AGAP009163								Other	Other	proteasome assembly chaperone 4-like	0.497941
AGAP009193							GSTE4	GST	glutathione S-transferase epsilon class 4 [Source:VB Community Annotation]	glutathione-S-transferase E4	2.58866
AGAP009194							GSTE2	GST	glutathione S-transferase epsilon class 2 [Source:VB Community Annotation]	glutathione S transferase class partial	3.23702
AGAP009211								Other	Other	melanization protease 1-like	8.71966
AGAP009213							SRPN16	Other	Other	serpin 16 inhibitory serine protease partial	4.25123
AGAP009214							CLIPB11	Other	Other	serine protease grass-like	4.80044
AGAP009215							CLIPB18	Other	Other	serine protease grass-like	10.534
AGAP009216								Other	Other	phenoloxidase-activating factor 3-like	0.0288935
AGAP009220								Other	Other	CLIP domain-containing serine protease 2-like	5.64256
AGAP009223								Other	Other	zinc finger 573-like	3.98151
AGAP009225								Other	Other	trans-1	2.51962
AGAP009246							CYP4C27	Other	Other	cytochrome P450 4C1-like	2.38627
AGAP009254								Other	Other	PRRC1-like	0.421811
AGAP009266								Other	Other	low molecular weight phosphotyrosine phosphatase 1	5.21275
AGAP009273								Other	Other	serine protease 53-like	22.7503
AGAP009275							Sk	Other	Other	sulfakinin prepro	0.316598
AGAP009295								Other	Other	E3 ubiquitin- ligase RNF123	0.427389
AGAP009315								Other	Other	adenylate cyclase type 3	2.67183
AGAP009338								Other	Other	cell division cycle 20 homolog	0.379726
AGAP009365								Other	Other	retinaldehyde-binding 1-like	0.16643
AGAP009374							CYP9M1	CYP	cytochrome P450 [Source:VB Community Annotation]	probable cytochrome P450 9f2	2.00294
AGAP009379								Other	Other	retinaldehyde-binding 1-like	0.491424
AGAP009384								Other	Other	AGAP009384- partial	34.0089
AGAP009405							CPAP3-E	CP	cuticular protein [Source:VB Community Annotation]	obstructor-E	3.03098
AGAP009415								Other	Other	1-acyl-sn-glycerol-3-phosphate acyltransferase alpha-like isoform X2	2.21415
AGAP009436								Other	Other	probable serine hydrolase	2.36759
AGAP009442								Other	Other	cyclin-dependent kinases regulatory subunit	0.390423
AGAP009449								Other	Other	SET and MYND domain-containing 4-like	3.15501
AGAP009450								Other	Other	AGAP009450- partial	5.63348
AGAP009458								Other	Other	methyltransferase N6AMT1	0.493238
AGAP009459							cdk1	Other	Other	cyclin-dependent kinase 1	0.367885
AGAP009460								Other	Other	stress-activated kinase JNK-like	3.03681
AGAP009467							ABCG16	Other	Other	ATP-binding cassette sub-family G member 4-like	2.0763
AGAP009473								SGP	salivary secreted mucin 3 [Source:VB Community Annotation]	AGAP009473- partial	2.20779
AGAP009478								Other	Other	AGAP009478- partial	0.288394
AGAP009485								Other	Other	tRNA-splicing endonuclease subunit Sen2	0.481064
AGAP009489								Other	Other	cytidine deaminase-like	2.46596
AGAP009522								Other	Other	fibronectin type-III domain-containing 3A isoform X1	2.29305
AGAP009526								Other	Other	cytochrome c oxidase subunit mitochondrial	3.99846
AGAP009537								Other	Other	cytochrome c-2	2.46277
AGAP009542								Other	Other	homeotic spalt-major isoform X1	2.78487
AGAP009550								Other	Other	dynein heavy chain axonemal-like	0.475374
AGAP009551								Other	Other	luciferin sulfotransferase-like	0.307258
AGAP009589								Other	Other	inositol-trisphosphate 3-kinase A isoform X1	2.56533
AGAP009602								Other	Other	AGAP009602- partial	2.00942
AGAP009603							SLC25A27	Other	Other	mitochondrial uncoupling 4 isoform X2	2.49375
AGAP009609								Other	Other	homogentisate 1	3.52786
AGAP009623							GAPDH	Other	Other	glyceraldehyde-3-phosphate dehydrogenase 2	2.44389
AGAP009634								Other	Other	glycine-rich cell wall structural -like	2.13937
AGAP009656								Other	Other	zinc finger 845-like	0.473258
AGAP009680								Other	Other	cilia- and flagella-associated 20	0.464719
AGAP009682								Other	Other	uncharacterized protein LOC120958729	0.341134
AGAP009684								Other	Other	proton-coupled folate transporter-like	0.0640445
AGAP009695								Other	Other	lysosomal thioesterase PPT2 homolog	0.49537
AGAP009743								Other	Other	ribonuclease mitochondrial	0.451959
AGAP009751							ANCE2	Other	Other	angiotensin-converting enzyme-like isoform X1	0.381322
AGAP009754							ANCE4	Other	Other	angiotensin-converting enzyme-like	21.834
AGAP009766								Other	Other	amyloid-beta A4	3.45336
AGAP009771								Other	Other	transcriptional regulator of yeast form adherence 4-like isoform X1	2.20846
AGAP009782								Other	Other	methylosome 50-like	0.471477
AGAP009787								Other	Other	dnaJ homolog subfamily C member 28	2.29529
AGAP009790							CPAP3-B	CP	cuticular protein [Source:VB Community Annotation]	obstructor-E	3.5703
AGAP009792								Other	Other	importin subunit alpha	0.33045
AGAP009810								Other	Other	peptidyl-prolyl cis-trans isomerase E	0.285302
AGAP009830								Other	Other	peritrophin-1-like	0.362549
AGAP009844							CLIPB15	Other	Other	CLIPB15 partial	6.01632
AGAP009849								Other	Other	CLIP domain-containing serine protease B15-like	3.06862
AGAP009859								Other	Other	uncharacterized protein LOC120960014	3.73104
AGAP009867								Other	Other	ATPase N2B	3.61447
AGAP009871							CPR75	CP	cuticular protein RR-1 family 75 [Source:VB Community Annotation]	endocuticle structural glyco ABD-4	2.45224
AGAP009874							CPR76	CP	cuticular protein RR-1 family 76 [Source:VB Community Annotation]	larval cuticle LCP-30	5.26956
AGAP009879							CPR81	CP	cuticular protein RR-1 family 81 [Source:VB Community Annotation]	cuticle -like	2.65948
AGAP009909								Other	Other	AGAP009909- partial	0.38556
AGAP009918								Other	Other	AGAP009918- partial	0.347588
AGAP009946							GSTMS3	Other	Other	microsomal glutathione S-transferase 1-like	3.27169
AGAP009959								Other	Other	tubulin glycylase 3B	0.380368
AGAP009980								Other	Other	SWI SNF-related matrix-associated actin-dependent regulator of chromatin subfamily A containing DEAD H box 1 homolog	0.467244
AGAP010027								Other	Other	AGAP010027- partial	0.071317
AGAP010032								Other	Other	ciliogenesis-associated TTC17-interacting -like	3.28863
AGAP010039							NADH_dehyd	Other	Other	NADH dehydrogenase [ubiquinone] flavo mitochondrial	2.48632
AGAP010057								Other	Other	neuronal acetylcholine receptor subunit non-alpha-3-like	5.52149
AGAP010066								Other	Other	mpv17	3.8633
AGAP010072								Other	Other	iron-sulfur cluster assembly 2 mitochondrial	2.76227
AGAP010118								Other	Other	AGAP010118- partial	0.299797
AGAP010159								Other	Other	deoxyuridine 5 -triphosphate nucleotidohydrolase	0.418783
AGAP010196							CTLGA1	Other	Other	uncharacterized protein LOC121596685 isoform X1	2.88323
AGAP010198								Other	Other	ribonucleoside-diphosphate reductase large subunit-like	0.394691
AGAP010225								Other	Other	ER lumen -retaining receptor	3.36829
AGAP010226								Other	Other	uncharacterized polypeptide	2.20826
AGAP010236								Other	Other	PITH domain-containing GA19395	0.276793
AGAP010256								Other	Other	AGAP010256- partial	0.135213
AGAP010263								Other	Other	thyroid adenoma-associated homolog	0.449382
AGAP010282								Other	Other	DNA mismatch repair spellchecker 1	0.409186
AGAP010295								Other	Other	muscle calcium channel subunit alpha-1-like isoform X5	3.05067
AGAP010305								Other	Other	DDB1- and CUL4-associated factor 13	0.470005
AGAP010311								Other	Other	farnesol dehydrogenase-like	2.21806
AGAP010318								Other	Other	guanine nucleotide-binding subunit beta-5	0.304923
AGAP010327								Other	Other	serine threonine- kinase meng-po-like isoform X1	2.50906
AGAP010337								Other	Other	cytochrome b-c1 complex subunit 8	2.3992
AGAP010350								Other	Other	AGAP010350- partial	4.56793
AGAP010377								Other	Other	SET domain-containing -8-like	2.89043
AGAP010381								Other	Other	SET domain-containing -8	2.81944
AGAP010385								Other	Other	proline-rich receptor kinase PERK6 isoform X2	2.77037
AGAP010387								Other	Other	serine--pyruvate mitochondrial-like isoform X2	0.345266
AGAP010398								Other	Other	senecionine N-oxygenase	17.7319
AGAP010400								Other	Other	senecionine N-oxygenase-like	3.39954
AGAP010415								Other	Other	AGAP010662- partial	2.10304
AGAP010421								Other	Other	pyruvate dehydrogenase E1 component subunit mitochondrial	2.10545
AGAP010429								Other	Other	succinate dehydrogenase [ubiquinone] flavo mitochondrial	2.51865
AGAP010440								Other	Other	probable small nuclear ribonucleo E	0.46324
AGAP010457								Other	Other	thymidylate synthase	0.406475
AGAP010474								Other	Other	anoctamin-4 isoform X2	0.346947
AGAP010483								Other	Other	exosome complex component RRP42	0.367993
AGAP010502								Other	Other	AGAP010502-PA	0.391203
AGAP010530							CLIPE4	Other	Other	AGAP010528- partial	2.55204
AGAP010531								Other	Other	microfibril-associated glyco 4-like	2.86578
AGAP010534								Other	Other	AGAP010534- partial	2.31616
AGAP010540								Other	Other	uncharacterized protein LOC120956433	0.280663
AGAP010562								Other	Other	cationic amino acid transporter 2-like	2.64098
AGAP010600							ILP2	Other	Other	insulin-like peptide 2 precursor	2.31541
AGAP010636								Other	Other	toll-like isoform X2	0.306422
AGAP010672								Other	Other	succinate dehydrogenase cytochrome b560 mitochondrial-like	3.45661
AGAP010716								Other	Other	HIG1 domain family member mitochondrial-like	2.72892
AGAP010721								Other	Other	cysteine-rich PDZ-binding	0.484572
AGAP010730								Other	Other	phenoloxidase-activating factor 2-like	2.41752
AGAP010771								Other	Other	AGAP010771- partial	75.3324
AGAP010789								Other	Other	multiple epidermal growth factor-like domains 10	0.329722
AGAP010792								Other	Other	NADH dehydrogenase [ubiquinone] 1 alpha subcomplex subunit mitochondrial	2.08576
AGAP010812							TEP4	Other	Other	thioester-containing partial	6.00814
AGAP010814							TEP6	Other	Other	thioester-containing partial	2.05734
AGAP010815							TEP1	Other	Other	thioester-containing partial	5.84207
AGAP010816							TEP3	Other	Other	thioester-containing partial	7.77156
AGAP010818								Other	Other	thioester-containing partial	19.5422
AGAP010830							TEP9	Other	Other	thioester-containing partial	7.4924
AGAP010833							CLIPB14	Other	Other	partial	9.258
AGAP010835								Other	Other	DNA replication complex GINS PSF1-like	0.268867
AGAP010855								Other	Other	proton-associated sugar transporter A-like	2.82677
AGAP010857								Other	Other	sodium-dependent nutrient amino acid transporter 1-like isoform X1	4.07334
AGAP010860								Other	Other	sodium-dependent nutrient amino acid transporter 1-like	2.69432
AGAP010869								Other	Other	fibrinogen A	192.999
AGAP010879								Other	Other	phospholipase A2-like	0.268625
AGAP010928								Other	Other	tetratricopeptide repeat 36 homolog	2.2742
AGAP010930								Other	Other	AGAP010930- partial	2.00685
AGAP010934								Other	Other	AGAP010934-PA	2.3574
AGAP010961							CYP6AK1	CYP	cytochrome P450 [Source:VB Community Annotation]	probable cytochrome P450 6g2 isoform X1	0.290372
AGAP010971								Other	Other	tubulin alpha-1 chain	2.06713
AGAP011033							Cht8	Other	Other	probable chitinase 10	0.192207
AGAP011037								Other	Other	proline-rich 36-like	2.33391
AGAP011045								Other	Other	ribonuclease p mrp subunit	2.44557
AGAP011049								Other	Other	trichohyalin-like isoform X4	2.61596
AGAP011053								Other	Other	1	2.51224
AGAP011066								Other	Other	aldo-keto reductase family 1 member B1-like	10.1715
AGAP011067								Other	Other	sine oculis	0.447553
AGAP011068								Other	Other	aldo-keto reductase family 1 member B1-like	3.61428
AGAP011096								Other	Other	CCAAT enhancer-binding	3.76429
AGAP011117							LRIM19	Other	Other	septation initiation network scaffold cdc11-like	2.07515
AGAP011130								Other	Other	NADH dehydrogenase [ubiquinone] 1 alpha subcomplex subunit mitochondrial	2.40927
AGAP011159							CoVa	Other	Other	cytochrome c oxidase subunit mitochondrial	2.5049
AGAP011169								Other	Other	transferrin	3.96932
AGAP011172								Other	Other	cystathionine gamma-lyase	2.39025
AGAP011183								Other	Other	AGAP011183- partial	3.77894
AGAP011197								Other	Other	partial	8.90506
AGAP011212								Other	Other	AGAP011212-PA	0.420493
AGAP011220								Other	Other	borealin-like isoform X1	0.350777
AGAP011222								Other	Other	isoform A	2.53994
AGAP011230								Other	Other	microfibril-associated glyco 4-like	16.2059
AGAP011232								Other	Other	SET and MYND domain-containing 4-like	0.407637
AGAP011238								Other	Other	SET and MYND domain-containing 4-like	0.308072
AGAP011327								Other	Other	ribosomal RNA-processing 8	0.498505
AGAP011345								Other	Other	growth arrest and DNA damage-inducible s-interacting 1	2.08757
AGAP011368							OBP57	OBP	odorant-binding protein 57 [Source:VB Community Annotation]	odorant-binding OBP14426	0.440188
AGAP011369								Other	Other	AGAP011369- partial	2.61443
AGAP011379							GPRFZ1	Other	Other	frizzled	2.33165
AGAP011383								Other	Other	probable rRNA-processing EBP2 homolog	2.18383
AGAP011432								Other	Other	serine protease easter-like	2.93945
AGAP011440								Other	Other	nucleolar 9	0.416305
AGAP011442								Other	Other	retinoid-inducible serine carboxypeptidase-like	0.140047
AGAP011462								Other	Other	tetratricopeptide repeat 25 isoform X2	0.328268
AGAP011477								Other	Other	AGAP011477- partial	2.17952
AGAP011484								Other	Other	AGAP011484-PA	2.34723
AGAP011503								Other	Other	partial	4.13418
AGAP011515								Other	Other	indirect flight muscle	3.5891
AGAP011531								Other	Other	methanethiol oxidase	21.5307
AGAP011532								Other	Other	septin-2	2.21072
AGAP011564								Other	Other	UDP-glycosyltransferase UGT5-like	4.29081
AGAP011588								Other	Other	chorion class high-cysteine HCA 12-like	4.03942
AGAP011590								Other	Other	trypsin beta-like	0.4509
AGAP011599								Other	Other	AGAP011599- partial	0.282165
AGAP011604								Other	Other	homeotic ocelliless-like	2.01234
AGAP011620								Other	Other	collagen alpha-1(I) chain-like	0.425887
AGAP011622								Other	Other	cortex isoform X1	0.453594
AGAP011623								Other	Other	structural maintenance of chromosomes 5	0.37236
AGAP011648								Other	Other	tyrosine kinase receptor Cad96Ca-like	2.27757
AGAP011657								Other	Other	probable E3 ubiquitin- ligase makorin-2	0.185465
AGAP011666								Other	Other	AGAP011666- partial	4.08145
AGAP011667								Other	Other	AGAP011666- partial	3.13891
AGAP011674								Other	Other	zinc finger 699-like	0.494339
AGAP011684								Other	Other	AH receptor-interacting	2.34371
AGAP011696								Other	Other	deoxyribonuclease I	3.24238
AGAP011697								Other	Other	AGAP011697-PA	7.70793
AGAP011698								Other	Other	deoxyribonuclease I	36.0254
AGAP011713								Other	Other	ribonuclease P subunit p29	0.426432
AGAP011739								Other	Other	uncharacterized protein LOC120904379 isoform X1	0.282916
AGAP011740								Other	Other	BLOC-1-related complex subunit 7	0.453098
AGAP011749								Other	Other	AGAP011749-PA	2.07388
AGAP011750								Other	Other	alpha-N-acetylglucosaminidase	0.293836
AGAP011774								Other	Other	AGAP011774-PA	0.439102
AGAP011780							CLIPA4	Other	Other	phenoloxidase-activating factor 2-like	3.65785
AGAP011781							CLIPA12	Other	Other	phenoloxidase-activating factor 2-like	2.27469
AGAP011784								Other	Other	AGAP011784- partial	6.0194
AGAP011785							CLIPE6	Other	Other	phenoloxidase-activating factor 2-like	6.64915
AGAP011787							CLIPA5	Other	Other	phenoloxidase-activating factor 2-like	2.86018
AGAP011788							CLIPA14	Other	Other	phenoloxidase-activating factor 2-like	2.64497
AGAP011791							CLIPA1	Other	Other	CLIPA1 partial	2.12216
AGAP011816								Other	Other	LYR motif-containing 2	2.04291
AGAP011831								Other	Other	H ACA ribonucleo complex non-core subunit NAF1	0.395523
AGAP011845								Other	Other	Histone H2A	0.458204
AGAP011858								Other	Other	zinc finger HIT domain-containing 3	0.473728
AGAP011874								Other	Other	kinesin KIF12 isoform X1	6.99604
AGAP011878								Other	Other	AGAP011878- partial	6.17773
AGAP011879								Other	Other	methyltransferase 22 isoform X1	4.02432
AGAP011897								Other	Other	AGAP011897- partial	0.301068
AGAP011937								Other	Other	chitin deacetylase 1 isoform X2	2.45693
AGAP011945								Other	Other	ATPase inhibitor mitochondrial	2.06085
AGAP011958								Other	Other	regulator of microtubule dynamics 1-like	3.72611
AGAP011968							IR76b	Other	Other	glutamate receptor delta-1	0.441573
AGAP011982								Other	Other	AGAP011982- partial	4.46622
AGAP011997								Other	Other	cytosolic Fe-S cluster assembly factor NUBP1 homolog	795.004
AGAP012004								Other	Other	nucleoporin Gle1	5.79715
AGAP012005							ABCF3	Other	Other	ATP-binding cassette sub-family F member 3	3.98864
AGAP012007								Other	Other	zinc finger 585B-like	5.93364
AGAP012017								Other	Other	AGAP012017-PA	0.442238
AGAP012029								Other	Other	POC1 centriolar homolog	0.434038
AGAP012032								Other	Other	basement membrane proteoglycan-like	0.446123
AGAP012037							CLIPB20	Other	Other	CLIP domain-containing serine protease B15-like isoform X2	8.01935
AGAP012040								Other	Other	AGAP012040- partial	0.375102
AGAP012044								Other	Other	DNA polymerase interacting tetratricopeptide repeat- of 47 kDa	0.454292
AGAP012049								Other	Other	CCR4-NOT transcription complex subunit 9	60.6154
AGAP012053								Other	Other	trehalase isoform X2	116.3
AGAP012056								Other	Other	cofilin actin-depolymerizing factor homolog	0.362345
AGAP012069								Other	Other	calpain-2 catalytic subunit-like	7.12346
AGAP012071								Other	Other	lactoylglutathione lyase	5.37616
AGAP012072								Other	Other	lactoylglutathione lyase	0.33048
AGAP012076								Other	Other	bone morphogenetic 6	2.13914
AGAP012091								Other	Other	AGAP012092- partial	0.274029
AGAP012092								Other	Other	AGAP012092- partial	137.871
AGAP012100							RpS26	Other	Other	40S ribosomal S26	0.229431
AGAP012106								Other	Other	ATP synthase subunit mitochondrial	2.17
AGAP012107								Other	Other	SUMO-conjugating enzyme UBC9-B	0.196766
AGAP012114							PBD2	Other	Other	piggyBac transposable element-derived 4-like	0.326933
AGAP012119								Other	Other	ubiquitin carboxyl-terminal hydrolase nonstop	0.436248
AGAP012120								Other	Other	ATM interactor	0.402858
AGAP012124								Other	Other	gametocyte-specific factor 1 homolog	0.475636
AGAP012126								Other	Other	acyl- thioesterase 1	196.12
AGAP012130							ATN	Other	Other	allatotropins-like	189.323
AGAP012143								Other	Other	transcription termination factor mitochondrial	2.22852
AGAP012148								Other	Other	mitogen-activated kinase p38b-like isoform X1	4.26493
AGAP012152								Other	Other	F-box FBD LRR-repeat At1g16940	24.3153
AGAP012161								Other	Other	guanylate cyclase 32E isoform X1	4.1905
AGAP012166								Other	Other	alpha-tocopherol transfer -like	3.84174
AGAP012188								Other	Other	cytochrome b-c1 complex subunit 7	2.84321
AGAP012189								Other	Other	lysophosphatidylserine lipase ABHD12 isoform X3	17.8289
AGAP012190								Other	Other	AGAP012190- partial	22.8943
AGAP012191								Other	Other	succinate dehydrogenase assembly factor mitochondrial	29.9931
AGAP012193								Other	Other	NEDD8-conjugating enzyme UBE2F	13.857
AGAP012194								Other	Other	dnaJ homolog subfamily B member 6 isoform X1	4.1634
AGAP012196								Other	Other	histone	18.3479
AGAP012199								Other	Other	histone H2B	8.98045
AGAP012202								Other	Other	histone H2B	139.005
AGAP012217								Other	Other	sterol O-acyltransferase 1-like	2.0956
AGAP012235								Other	Other	probable prefoldin subunit 6	2.05369
AGAP012247								Other	Other	phosphoserine phosphatase isoform X2	4.18996
AGAP012291							CYP9J3	Other	Other	cytochrome P450 9e2-like	0.466743
AGAP012293							CYP9L3	CYP	cytochrome P450 [Source:VB Community Annotation]	probable cytochrome P450 9f2	0.21065
AGAP012316								Other	Other	uncharacterized protein LOC120959272	2.06441
AGAP012317								Other	Other	leucine-rich repeat neuronal 2	0.43657
AGAP012329								Other	Other	AGAP012329-PA	0.467865
AGAP012331							OBP29	OBP	odorant-binding protein 29 [Source:VB Community Annotation]	odorant-binding partial	0.244906
AGAP012334								Other	Other	High mobility group D	0.488163
AGAP012344								Other	Other	UNC93	2.65461
AGAP012356							CPLCP27	CP	cuticular protein (putative) CPLCP27 [Source:VB Community Annotation]	zinc finger 512B-like	233.066
AGAP012375								Other	Other	aurora borealis	0.197669
AGAP012388								Other	Other	AGAP012388- partial	4.66794
AGAP012392								Other	Other	MAPK regulated corepressor interacting 2	2.11412
AGAP012395								Other	Other	peptide methionine sulfoxide reductase	0.496453
AGAP012405								Other	Other	amnionless	4.07878
AGAP012413							CycA	Other	Other	G2 mitotic-specific cyclin-A	0.446262
AGAP012436								Other	Other	AGAP012436- partial	0.460216
AGAP012474								Other	Other	AP-1 complex subunit gamma-1 isoform X1	2.0996
AGAP012477								Other	Other	gamma-butyrobetaine dioxygenase	0.259869
AGAP012478								Other	Other	Shroom isoform X1	0.404938
AGAP012507								Other	Other	monocarboxylate transporter 12	2.04299
AGAP012515							ATPsynF	Other	Other	ATP synthase subunit mitochondrial	2.8139
AGAP012532								Other	Other	AGAP012532- partial	0.230052
AGAP012539								Other	Other	fibrinogen C domain-containing 1-like	791.599
AGAP012547								Other	Other	flotillin-2 isoform X1	539.68
AGAP012553								Other	Other	AGAP012553-PA	0.194632
AGAP012561								Other	Other	chorion peroxidase	0.433351
AGAP012587								Other	Other	AGAP012587- partial	23.2214
AGAP012608								Other	Other	proteasome subunit beta type-4	0.477702
AGAP012611								Other	Other	translation initiation factor eIF-2B subunit alpha	48.7491
AGAP012621								Other	Other	PXMP2 4 family 4-like	3.58581
AGAP012622								Other	Other	PXMP2 4 family 4-like	0.440799
AGAP012624								Other	Other	annexin B10-like	3.32682
AGAP012625								Other	Other	annexin B10-like	157.278
AGAP012635								Other	Other	AGAP012635- partial	0.103202
AGAP012637								Other	Other	spidroin-2-like	15.0522
AGAP012641								Other	Other	1	0.211477
AGAP012647								Other	Other	luciferin sulfotransferase-like	3.7454
AGAP012648								Other	Other	luciferin sulfotransferase-like	3.82941
AGAP012660								Other	Other	transmembrane 9 superfamily member 3	0.105186
AGAP012662								Other	Other	omega-amidase NIT2-like	264.456
AGAP012669								Other	Other	modifier of mdg4 isoform X1	0.138955
AGAP012677								Other	Other	death-associated inhibitor of apoptosis 1-like	0.324613
AGAP012695								Other	Other	respirasome Complex Assembly Factor 1	33.306
AGAP012697								Other	Other	luciferin sulfotransferase-like	2.74724
AGAP012703							TO2	Other	Other	antennal carrier TOL-2	3.10402
AGAP012708								Other	Other	40S ribosomal S9	3.75877
AGAP012718								Other	Other	proline dehydrogenase mitochondrial isoform X1	8.3095
AGAP012729								Other	Other	rab 6	18.7926
AGAP012743								Other	Other	probable DNA replication complex GINS PSF2	0.372639
AGAP012744								Other	Other	LIM and senescent cell antigen-like-containing domain 1 isoform X1	0.310629
AGAP012745								Other	Other	membrane alanyl aminopeptidase-like	0.324459
AGAP012746								Other	Other	phytanoyl- dioxygenase domain-containing 1	49.0897
AGAP012751								Other	Other	E3 ubiquitin- ligase MYLIP	57.7421
AGAP012755								Other	Other	ER lumen -retaining receptor	5.72379
AGAP012761								Other	Other	synaptic vesicle glyco 2B-like	0.265866
AGAP012768								Other	Other	AGAP012768- partial	0.18817
AGAP012772								Other	Other	zinc transporter ZIP10	6.21825
AGAP012780								Other	Other	PAN2-PAN3 deadenylation complex catalytic subunit PAN2 isoform X2	2.7039
AGAP012784								Other	Other	annexin B10-like	13.4571
AGAP012787								Other	Other	glycerol kinase	17.3398
AGAP012793								Other	Other	beclin-1	258.77
AGAP012798								Other	Other	40S ribosomal S11	0.0674318
AGAP012801							NIT8503	Other	Other	omega-amidase NIT2-like	91.2282
AGAP012802								Other	Other	xaa-pro aminopeptidase	0.391575
AGAP012812								Other	Other	KRTCAP2 homolog	0.36861
AGAP012813								Other	Other	spondin-1	31.3513
AGAP012823								Other	Other	NADH dehydrogenase [ubiquinone] 1 alpha subcomplex subunit 2	2.07267
AGAP012831								Other	Other	staphylococcal nuclease domain-containing 1	0.0675845
AGAP012835								Other	Other	AGAP012835- partial	0.346037
AGAP012841								Other	Other	neutral ceramidase	3.0134
AGAP012845								Other	Other	methanethiol oxidase	0.410432
AGAP012847								Other	Other	autophagy 12-like	34.4567
AGAP012850								Other	Other	probable cytochrome P450 9f2	17.7217
AGAP012857								Other	Other	nudix hydrolase 8	16.6719
AGAP012868								Other	Other	nuclear pore complex Nup133	0.429352
AGAP012895								Other	Other	histone H2A	64.1621
AGAP012896								Other	Other	gamma-soluble NSF attachment	0.314763
AGAP012900								Other	Other	digestive cysteine ase 1	4.03896
AGAP012902								Other	Other	AGAP012902- partial	3.33005
AGAP012906								Other	Other	60S ribosomal L6	53.6624
AGAP012910								Other	Other	ribonuclease p mrp subunit	2.22918
AGAP012913								Other	Other	kinase D-interacting substrate of 220 kDa isoform X4	0.280525
AGAP012926								Other	Other	salivary secreted peptide	34.612
AGAP012946								Other	Other	serine protease snake-like	2.22464
AGAP012951							IR41c	Other	Other	glutamate receptor kainate 5-like	0.142279
AGAP012952								Other	Other	general transcriptional corepressor trfA isoform X3	0.308993
AGAP012975								Other	Other	glycine receptor subunit alpha-4-like	2.96846
AGAP013005								Other	Other	glycine-rich cell wall structural -like	4.07635
AGAP013020								Other	Other	serine protease gd-like	0.419797
AGAP013038								Other	Other	terminal uridylyltransferase Tailor-like	0.226289
AGAP013043								Other	Other	AGAP013043-PA	4.07287
AGAP013046								Other	Other	homeobox prospero-like	0.273125
AGAP013060								Other	Other	salivary secreted peptide	4.30879
AGAP013066								Other	Other	uncharacterized protein LOC120898207	4.18182
AGAP013078								Other	Other	carboxypeptidase Q-like	0.429233
AGAP013089								Other	Other	venom protease-like	3.99474
AGAP013106								Other	Other	NPC intracellular cholesterol transporter 2 homolog a-like	2.04127
AGAP013115								Other	Other	Alstrom syndrome 1 homolog a-like	0.351759
AGAP013117								Other	Other	serine protease grass-like isoform X1	5.05517
AGAP013120							Cht5-3	Other	Other	endochitinase-like isoform X2	3.13557
AGAP013128							CYP6AA2	CYP	cytochrome P450 [Source:VB Community Annotation]	cytochrome P450	2.37253
AGAP013166							Cht5-1	Other	Other	endochitinase	3.14836
AGAP013184							CLIPB36	Other	Other	CLIP domain-containing serine protease 2-like	2.59564
AGAP013188							APN4	Other	Other	membrane alanyl aminopeptidase-like	0.417993
AGAP013202								Other	Other	cell wall DAN4-like	0.427162
AGAP013204								Other	Other	uncharacterized protein LOC121590341 isoform X3	2.42618
AGAP013215								Other	Other	tripartite motif-containing 75	0.411989
AGAP013246								Other	Other	AF4 FMR2 family member lilli isoform X1	0.408207
AGAP013252								Other	Other	transmembrane protease serine 9-like	9.66514
AGAP013255							APN3	Other	Other	membrane alanyl aminopeptidase-like	0.432607
AGAP013256								Other	Other	AGAP013256-PA	3.34306
AGAP013260							Cht5-4	Other	Other	endochitinase-like	5.70697
AGAP013274								Other	Other	probable low-specificity L-threonine aldolase 2	23.6559
AGAP013302								Other	Other	AGAP013302-PA	0.327573
AGAP013307								Other	Other	PHD finger 7-like	0.267876
AGAP013311								Other	Other	AGAP013311-PA	0.48025
AGAP013329								Other	Other	AGAP013329-PA	0.400593
AGAP013348								Other	Other	glycine-rich cell wall structural -like	2.36283
AGAP013352								Other	Other	mediator of RNA polymerase II transcription subunit 12	0.400266
AGAP013359								Other	Other	AGAP013359-PA	3.01261
AGAP013362								Other	Other	AGAP013362-PA	4.84015
AGAP013393							APN2	Other	Other	membrane alanyl aminopeptidase-like	0.311342
AGAP013402								Other	Other	carbonic anhydrase 2	2.20448
AGAP013429								Other	Other	sodium-coupled monocarboxylate transporter 1-like	0.373842
AGAP013481								Other	Other	axoneme-associated mst101(2) isoform X1	2.78929
AGAP013487								Other	Other	serine protease 14	7.38128
AGAP013493								Other	Other	AGAP013493-PA	4.02464
AGAP013506							UPD3A	Other	Other	AGAP013506- partial	5.10297
AGAP013536								Other	Other	zinc finger 771-like	2.25983
AGAP013555							U3	Other	Other	Other	3.85292
AGAP013587							U1	Other	Other	Other	0.428929
AGAP013607							U4	Other	Other	Other	2.36049
AGAP013641							U2	Other	Other	Other	8.07307
AGAP013720								Other	Other	zinc finger BED domain-containing 1-like	0.477414
AGAP013755								Other	Other	SWI SNF chromatin-remodeling complex subunit SNF5-like	2.54241
AGAP013769								Other	Other	uncharacterized protein LOC120904897	0.292656
AGAP027985								Other	Other	zinc finger 525-like	0.317657
AGAP028005								Other	Other	lin-9 homolog	0.297576
AGAP028007								Other	Other	phenoloxidase-activating factor 1-like	11.8986
AGAP028015								Other	Other	insulin-like growth factor-binding complex acid labile subunit	0.331478
AGAP028032								Other	Other	neuronal acetylcholine receptor subunit non-alpha-3-like	10.9258
AGAP028053								Other	Other	uncharacterized protein LOC118510303	0.44078
AGAP028055								Other	Other	UDP-glucosyltransferase 2-like	2.54874
AGAP028061								Other	Other	myosin-2 heavy chain isoform X1	2.6198
AGAP028064							LRIM16B	Other	Other	toll-like receptor Tollo	0.335026
AGAP028107								Other	Other	zinc finger 525-like	2.91001
AGAP028153								Other	Other	Juvenile hormone-inducible	11.1254
AGAP028159								Other	Other	zinc finger OZF-like	0.127251
AGAP028167								Other	Other	phenoloxidase-activating factor 1-like	3.21104
AGAP028185								Other	Other	zinc finger egl-43-like	2.48371
AGAP028209								Other	Other	beta-1	0.314475
AGAP028223								Other	Other	histidine-rich glyco -like	0.187439
AGAP028360							ND2	Other	Other	NADH dehydrogenase subunit 2	0.28804
AGAP028364							COX1	Other	Other	cytochrome c oxidase subunit partial	2.56258
AGAP028366							COX2	Other	Other	cytochrome c oxidase subunit II	2.68785
AGAP028371							COX3	Other	Other	cytochrome c oxidase subunit III	2.49035
AGAP028374							tRNA-Arg	Other	Other	Other	5.09584
AGAP028396								Other	Other	probable serine threonine- kinase DDB_G0278665	0.459757
AGAP028411								Other	Other	IQ motif and SEC7 domain-containing 1 isoform X2	6.19029
AGAP028416								Other	Other	hormone receptor 4-like	2.00693
AGAP028422								Other	Other	exocyst complex component 5-like	3.51429
AGAP028434								Other	Other	O-acyltransferase like -like isoform X3	7.70982
AGAP028436								Other	Other	nuclear pore complex DDB_G0274915-like	0.0958613
AGAP028444								Other	Other	uncharacterized protein LOC120961506	0.428531
AGAP028446								Other	Other	hypothetical protein ZHAS_00003138	2.23392
AGAP028463								Other	Other	uncharacterized protein LOC120951258	3.45385
AGAP028470								Other	Other	uncharacterized protein LOC120952662	2.91609
AGAP028479								Other	Other	uncharacterized protein LOC120952570	2.56489
AGAP028494								Other	Other	uncharacterized protein LOC120956843	3.88572
AGAP028508								Other	Other	uncharacterized protein LOC120957338	0.359128
AGAP028512								Other	Other	integumentary mucin -like	0.475346
AGAP028522								Other	Other	charlatan isoform X1	0.44077
AGAP028531								Other	Other	uncharacterized protein LOC121601980	0.269073
AGAP028537								Other	Other	probable peroxisomal membrane PEX13	9.3104
AGAP028542								Other	Other	nucleolar pre-ribosomal-associated 1	789.846
AGAP028555								Other	Other	ABC transporter	0.425952
AGAP028560								Other	Other	endochitinase A	2.62277
AGAP028564								Other	Other	uncharacterized protein LOC118504451	0.204116
AGAP028570								Other	Other	uncharacterized protein LOC121596558	0.414715
AGAP028585								Other	Other	membrane-bound transcription factor site-1 protease	0.485789
AGAP028597								Other	Other	Usher syndrome type-1G homolog	3.08633
AGAP028602								Other	Other	uncharacterized protein LOC120904810	3.08546
AGAP028615								Other	Other	sodium-dependent nutrient amino acid transporter 1-like	6.64278
AGAP028622								Other	Other	SET and MYND domain-containing 4-like	0.181527
AGAP028625								Other	Other	zinc finger 90-like	0.481429
AGAP028636								Other	Other	serine-rich adhesin for platelets-like	4.09676
AGAP028641								Other	Other	uncharacterized protein LOC120958631	2.30528
AGAP028646							ANCE3	Other	Other	angiotensin-converting enzyme-like isoform X2	3.7473
AGAP028648								Other	Other	proton-coupled amino acid transporter CG1139	2.575
AGAP028649								Other	Other	dual oxidase maturation factor 1	0.497942
AGAP028674								Other	Other	zinc finger 37 homolog	0.458802
AGAP028681								Other	Other	zinc finger 121-like	0.499644
AGAP028690								Other	Other	AGAP011075- partial	0.477268
AGAP028696							COE09895	COE	carboxylesterase [Source:VB Community Annotation]	esterase E4-like	3.01499
AGAP028711								Other	Other	transmembrane protease serine 9-like	0.434382
AGAP028725							SPCLIP1	Other	Other	CLIP domain-containing serine protease 14D-like	2.05768
AGAP028766							aga-mir-317	Other	Other	Other	2.28738
AGAP028787							LSU_rRNA_eukarya	Other	Other	Other	4.29228
AGAP028789							LSU_rRNA_eukarya	Other	Other	Other	2.36844
AGAP028799							LSU_rRNA_eukarya	Other	Other	Other	7.33709
AGAP028811							5_8S_rRNA	Other	Other	Other	6.95488
AGAP028819							5_8S_rRNA	Other	Other	Other	5.30819
AGAP028820							5_8S_rRNA	Other	Other	Other	15.2784
AGAP028822							5_8S_rRNA	Other	Other	Other	12.2657
AGAP028825							LSU_rRNA_eukarya	Other	Other	Other	2.33079
AGAP028827							LSU_rRNA_eukarya	Other	Other	Other	2.37046
AGAP028831							LSU_rRNA_eukarya	Other	Other	Other	2.18054
AGAP028832							LSU_rRNA_eukarya	Other	Other	Other	2.2415
AGAP028839							LSU_rRNA_eukarya	Other	Other	Other	2.02252
AGAP028841							LSU_rRNA_eukarya	Other	Other	Other	5.22485
AGAP028851							LSU_rRNA_eukarya	Other	Other	Other	15.2768
AGAP028852							LSU_rRNA_eukarya	Other	Other	Other	5.84382
AGAP028855							LSU_rRNA_eukarya	Other	Other	Other	2.74146
AGAP028857							LSU_rRNA_eukarya	Other	Other	Other	9.17915
AGAP028859							LSU_rRNA_eukarya	Other	Other	Other	5.24824
AGAP028864							LSU_rRNA_eukarya	Other	Other	Other	3.65443
AGAP028869							SSU_rRNA_eukarya	Other	Other	Other	8.16171
AGAP028870							LSU_rRNA_eukarya	Other	Other	Other	2.41434
AGAP028871							SSU_rRNA_eukarya	Other	Other	Other	11.2648
AGAP028872							SSU_rRNA_eukarya	Other	Other	Other	5.32619
AGAP028877							SSU_rRNA_eukarya	Other	Other	Other	7.18879
AGAP028883							LSU_rRNA_eukarya	Other	Other	Other	3.07663
AGAP028887							LSU_rRNA_eukarya	Other	Other	Other	7.25865
AGAP028892							LSU_rRNA_eukarya	Other	Other	Other	3.78041
AGAP028894							SSU_rRNA_eukarya	Other	Other	Other	7.97876
AGAP028895							SSU_rRNA_eukarya	Other	Other	Other	4.96004
AGAP028898							SSU_rRNA_eukarya	Other	Other	Other	11.5404
AGAP028900							LSU_rRNA_eukarya	Other	Other	Other	4.2335
AGAP028903							LSU_rRNA_eukarya	Other	Other	Other	3.93607
AGAP028909							LSU_rRNA_eukarya	Other	Other	Other	3.17786
AGAP028910							LSU_rRNA_eukarya	Other	Other	Other	2.57762
AGAP028911							SSU_rRNA_eukarya	Other	Other	Other	6.04101
AGAP028912							LSU_rRNA_eukarya	Other	Other	Other	3.92131
AGAP028913							LSU_rRNA_eukarya	Other	Other	Other	6.81432
AGAP028914							SSU_rRNA_eukarya	Other	Other	Other	6.54462
AGAP028915							SSU_rRNA_eukarya	Other	Other	Other	16.2001
AGAP028916							LSU_rRNA_eukarya	Other	Other	Other	3.05383
AGAP028917							LSU_rRNA_eukarya	Other	Other	Other	15.2755
AGAP028919							LSU_rRNA_eukarya	Other	Other	Other	2.70805
AGAP028925							LSU_rRNA_eukarya	Other	Other	Other	2.52736
AGAP028926							SSU_rRNA_eukarya	Other	Other	Other	7.26091
AGAP028928							5_8S_rRNA	Other	Other	Other	8.47016
AGAP028932							LSU_rRNA_eukarya	Other	Other	Other	2.52538
AGAP028936							SSU_rRNA_eukarya	Other	Other	Other	241.103
AGAP028941							LSU_rRNA_eukarya	Other	Other	Other	8.98198
AGAP028945							LSU_rRNA_eukarya	Other	Other	Other	3.75433
AGAP028946							LSU_rRNA_eukarya	Other	Other	Other	4.84119
AGAP028949							SSU_rRNA_eukarya	Other	Other	Other	9.5009
AGAP028950							SSU_rRNA_eukarya	Other	Other	Other	11.0128
AGAP028953							LSU_rRNA_eukarya	Other	Other	Other	2.71193
AGAP028962							SSU_rRNA_eukarya	Other	Other	Other	8.179
AGAP028963							LSU_rRNA_eukarya	Other	Other	Other	4.51219
AGAP028968							5_8S_rRNA	Other	Other	Other	3.13991
AGAP028969							5_8S_rRNA	Other	Other	Other	13.2259
AGAP028970							LSU_rRNA_eukarya	Other	Other	Other	3.03137
AGAP028972							LSU_rRNA_eukarya	Other	Other	Other	2.36896
AGAP028974							LSU_rRNA_eukarya	Other	Other	Other	3.23971
AGAP028978							SSU_rRNA_eukarya	Other	Other	Other	4.159
AGAP028979							SSU_rRNA_eukarya	Other	Other	Other	6.00639
AGAP028980							SSU_rRNA_eukarya	Other	Other	Other	7.35274
AGAP028992							LSU_rRNA_eukarya	Other	Other	Other	12.1516
AGAP028994							LSU_rRNA_eukarya	Other	Other	Other	3.28926
AGAP028996							SSU_rRNA_eukarya	Other	Other	Other	7.30238
AGAP028997							SSU_rRNA_eukarya	Other	Other	Other	3.6192
AGAP029032							5_8S_rRNA	Other	Other	Other	8.18446
AGAP029035							LSU_rRNA_eukarya	Other	Other	Other	3.39903
AGAP029037							SSU_rRNA_eukarya	Other	Other	Other	7.41484
AGAP029040							Metazoa_SRP	Other	Other	Other	108.982
AGAP029042							U4atac	Other	Other	Other	2.12348
AGAP029045								Other	Other	uncharacterized protein LOC120949148	0.306104
AGAP029048								Other	Other	solute carrier family 12 member 4 isoform X1	2.02754
AGAP029057								Other	Other	exosome complex component RRP41	0.310443
AGAP029066								Other	Other	---NA---	0.37309
AGAP029069								Other	Other	uncharacterized protein LOC120948963	0.328965
AGAP029073								Other	Other	AGAP010628- partial	0.134877
AGAP029074								Other	Other	AGAP012020- partial	3.5785
AGAP029114								Other	Other	AGAP012277- partial	3.39363
AGAP029126								Other	Other	uncharacterized protein LOC120958631	4.24692
AGAP029132								Other	Other	transmembrane protease serine 9-like	3.66681
AGAP029187								Other	Other	mucin-2-like isoform X2	2.39405
AGAP029224								Other	Other	BTB POZ domain-containing 2-like	27.4177
AGAP029252								Other	Other	uncharacterized protein LOC120903309	2.07056
AGAP029257								Other	Other	---NA---	0.118105
AGAP029259								Other	Other	myosin-1B-like isoform X1	49.6685
AGAP029263								Other	Other	zinc finger CCHC domain-containing 24-like isoform X2	56.197
AGAP029276								Other	Other	hormone receptor 4-like	2.34157
AGAP029279								Other	Other	transient receptor potential cation channel painless-like	15.1942
AGAP029285								Other	Other	uncharacterized protein LOC120957783	3.72994
AGAP029286								Other	Other	phenoloxidase-activating factor 2-like	2.85812
AGAP029287								Other	Other	trichohyalin-like isoform X1	4.29249
AGAP029298								Other	Other	heat shock factor 2-binding	0.190001
AGAP029299								Other	Other	serine threonine- phosphatase 2A regulatory subunit B subunit gamma-like	0.429537
AGAP029317								Other	Other	exosome complex component RRP41	552.288
AGAP029320								Other	Other	ornithine decarboxylase-like	0.243258
AGAP029326								Other	Other	fibrinogen A	6.38923
AGAP029334								Other	Other	uncharacterized protein LOC120959316	2.11143
AGAP029338								Other	Other	trihelix transcription factor GT-3b	0.480142
AGAP029340								Other	Other	myb AA	35.2301
AGAP029343								Other	Other	hypothetical protein AND_004934	2.86112
AGAP029349								Other	Other	uncharacterized protein LOC121594462	4.41828
AGAP029362								Other	Other	uncharacterized protein LOC120961508	0.237072
AGAP029374								Other	Other	AGAP006928- partial	0.390221
AGAP029383								Other	Other	pyruvate kinase-like isoform X1	0.398679
AGAP029394								Other	Other	RWD domain-containing 1	14.1431
AGAP029395								Other	Other	toxin 14	14.3684
AGAP029402								Other	Other	uncharacterized protein LOC120955061	2.98799
AGAP029404								Other	Other	transcription factor grauzone-like	0.286203
AGAP029405								Other	Other	hypothetical protein ZHAS_00009994	0.151324
AGAP029408								Other	Other	ribonuclease P subunit p30	0.409918
AGAP029409								Other	Other	uncharacterized protein LOC120900814 isoform X1	0.391482
AGAP029411								Other	Other	uncharacterized protein LOC120902212	0.493352
AGAP029414								Other	Other	uncharacterized protein LOC120958667	8.97509
AGAP029417								Other	Other	---NA---	3.86768
AGAP029419								Other	Other	mpv17	3.71041
AGAP029426								Other	Other	uncharacterized protein LOC120957383	0.420702
AGAP029449								Other	Other	helicase POLQ-like	0.418726
AGAP029463								Other	Other	luciferin sulfotransferase-like	3.77014
AGAP029479								Other	Other	nuclease HARBI1 isoform X1	0.107197
AGAP029481								Other	Other	regulator of cytokinesis 1-like	0.20745
AGAP029526								Other	Other	C-type lectin domain family 4 member F isoform X4	0.427763
AGAP029533								Other	Other	glycerophosphocholine phosphodiesterase GPCPD1 isoform X1	2.31966
AGAP029537								Other	Other	inositol polyphosphate multikinase	0.239411
AGAP029547								Other	Other	receptor-type tyrosine- phosphatase-like N	2.17097
AGAP029559							CTLMA6	Other	Other	collectin-10 isoform X1	3.36582
AGAP029566								Other	Other	AGAP009986- partial	2.59915
AGAP029567								Other	Other	low-density lipo receptor-related 12-like	2.24042
AGAP029584								Other	Other	homeotic female sterile	0.378837
AGAP029586								Other	Other	neprilysin-3	2.60059
AGAP029591								Other	Other	sodium-dependent nutrient amino acid transporter 1-like isoform X1	4.45415
AGAP029592								Other	Other	AGAP011290- partial	0.427859
AGAP029597								Other	Other	F-box only 25	26.7111
AGAP029605								Other	Other	epidermal cell surface receptor isoform X3	2.14957
AGAP029626								Other	Other	receptor-type guanylate cyclase gcy-12 isoform X2	2.16501
AGAP029689								Other	Other	tRNA (guanine(37)-N1)-methyltransferase	0.435235
AGAP029694								Other	Other	DE-cadherin-like isoform X1	7.11251
AGAP029695								Other	Other	DE-cadherin-like isoform X1	6.61959
AGAP029696								Other	Other	DE-cadherin-like isoform X1	21.4397
AGAP029699								Other	Other	zinc finger 271-like	0.401488
AGAP029720								Other	Other	proton-coupled amino acid transporter pathetic	0.41718
AGAP029735								Other	Other	SET and MYND domain-containing 4-like	0.296231
AGAP029751							AGO2	Other	Other	AGAP011537- partial	2.65286
AGAP029761								Other	Other	zinc finger 771 isoform X1	0.293029
AGAP029763								Other	Other	retinol-binding pinta-like	3.82017
AGAP029778								Other	Other	zinc finger 37 homolog	0.425594
AGAP029780								Other	Other	polypeptide N-acetylgalactosaminyltransferase 9	2.13403
AGAP029782							St1	Other	Other	luciferin sulfotransferase-like	9.30152
AGAP029785							St4	Other	Other	luciferin sulfotransferase-like	3.68364
AGAP029790								Other	Other	uncharacterized protein LOC120957504	0.120541
AGAP029797								Other	Other	TIL domain polypeptide	0.0381677

## Sheet: BP_KIS & BU_KIS (RS-RC)
Additional file 8: Differentially expressed genes that overlap R-S and R-C comparisons in all experiments
	Genes that overlap R-S and R-C						Genes present in R-S but not in R-C
Gene	Gene Name or Symbol	Gene_v_y_x	Gene_products_x	Description_x	FC (BP_KIS)	FC (BP_BU)	Gene Name or Symbol	Gene_v_y_x	Gene_products_x	Description_x	FC (BP_KIS)
AGAP000137		Other	Other	proton-associated sugar transporter A	0.298727	0.371142
AGAP001376	SRPN17	Other	Other	serpin 17 inhibitory serine protease partial	2.55749	0.461927
AGAP001657		Other	Other	hexamerin- -like	8.73483	6.98788
AGAP001659		Other	Other	hexamerin- -like	19.0053	9.74655
AGAP002377		Other	Other	fatty-acid amide hydrolase 2-like	0.28686	0.437848
AGAP003083		Other	Other	lipase 1-like	0.311175	0.272132
AGAP003502	HPX6	Other	Other	chorion peroxidase	0.304377	0.366951
AGAP003627		Other	Other	serine protease snake-like	2.50166	0.333913
AGAP005241		Other	Other	isoform A	0.16054	0.360471
AGAP006080	OBP54	OBP	odorant-binding protein 54 [Source:VB Community Annotation]	odorant-binding 54	2.92952	2.29315
AGAP006707		Other	Other	chymotrypsin 1	0.0490918	0.240178
AGAP006709	CHYM1	Other	Other	ame: Full=Chymotrypsin-1 ame: Full= hym1 Flags: Precursor	0.20542	0.26866
AGAP006710	CHYM2	Other	Other	ame: Full=Chymotrypsin-2 ame: Full= hym2 Flags: Precursor	0.109145	0.284338
AGAP008904		Other	Other	cysteine sulfinic acid decarboxylase	0.440571	0.410027
AGAP009730		Other	Other	neither inactivation nor afterpotential C	0.140164	0.227391
AGAP009859		Other	Other	uncharacterized protein LOC120960014	2.21381	0.42586
AGAP011282		Other	Other	dihydroceramide fatty acyl 2-hydroxylase FAH2	0.486516	0.463766
AGAP011981		Other	Other	AGAP011981- partial	0.132924	0.247214
AGAP012391		Other	Other	uncharacterized protein LOC120904600	0.291505	0.429867
AGAP013142		Other	Other	methylthioribose kinase	0.302505	0.394224
AGAP013487		Other	Other	serine protease 14	3.4312	0.409072
AGAP028729	ABCG18	Other	Other	ATP-binding cassette sub-family G member 4-like	0.468495	0.494138
AGAP029405		Other	Other	hypothetical protein ZHAS_00009994	0.00408656	0.0128078
AGAP029765		Other	Other	polypeptide N-acetylgalactosaminyltransferase 9	0.391171	0.437693
AGAP029766		Other	Other	polypeptide N-acetylgalactosaminyltransferase 9	0.261133	0.38704
AGAP000037								Other	Other	low-density lipo receptor-related 4 isoform X1	3.80975
AGAP000039								Other	Other	gamma-aminobutyric acid receptor subunit alpha-6	2.03857
AGAP000047							CPR130	CP	cuticular protein RR-2 family 130 [Source:VB Community Annotation]	histidine-rich PFHRP-II	13.0319
AGAP000051								Other	Other	peroxidase	2.17954
AGAP000075								Other	Other	proton channel c-like isoform X1	2.45823
AGAP000079								Other	Other	T family of potassium channels 7	3.6507
AGAP000104								Other	Other	COPII coat assembly SEC16	0.398714
AGAP000113								Other	Other	AGAP000113- partial	2.80158
AGAP000128								Other	Other	synaptic vesicle glyco 2C-like	2.88302
AGAP000147								Other	Other	lymphokine-activated killer T-cell-originated kinase	0.470448
AGAP000162								Other	Other	cystathionine beta-synthase	0.36988
AGAP000170								Other	Other	NADH-quinone oxidoreductase subunit B 2-like	2.74976
AGAP000181								Other	Other	solute carrier family riboflavin member 3-A	0.404252
AGAP000184								Other	Other	NADP-dependent malic enzyme isoform X2	0.376068
AGAP000188								Other	Other	uridine phosphorylase 1 isoform X2	3.13487
AGAP000192							CYP4C26	CYP	cytochrome P450 [Source:VB Community Annotation]	cytochrome P450 4c3-like	0.116474
AGAP000196								Other	Other	transcription factor grauzone-like	0.481961
AGAP000204								Other	Other	AGAP000204-PA	2.13662
AGAP000213								Other	Other	AAEL005443- partial	0.44624
AGAP000222								Other	Other	F-actin-monooxygenase Mical isoform X1	2.07498
AGAP000246								Other	Other	clusterin-associated 1	2.58517
AGAP000253								Other	Other	solute carrier family 25 member 35-like	2.56695
AGAP000254								Other	Other	potassium voltage-gated channel Shaker isoform X6	2.51797
AGAP000260							ATPsynepsilon	Other	Other	stunted-like isoform X1	2.9657
AGAP000268								Other	Other	uncharacterized protein LOC120957915	2.77152
AGAP000344							CPR127	CP	cuticular protein RR-1 family 127 [Source:VB Community Annotation]	pupal cuticle 27-like	4.14786
AGAP000345							CPR126	CP	cuticular protein RR-2 family 126 [Source:VB Community Annotation]	pollen-specific leucine-rich repeat extensin 1	4.86569
AGAP000356								Other	Other	antigen 5 like allergen Cul n 1-like	7.9317
AGAP000360								Other	Other	chaoptin	2.00903
AGAP000363								Other	Other	stoned-B	2.4465
AGAP000364								Other	Other	stoned-A	2.25937
AGAP000366								Other	Other	keratin-associated 5-1-like	2.58347
AGAP000367								Other	Other	glyoxalase domain-containing 4	2.4355
AGAP000393								Other	Other	trimeric intracellular cation channel type	2.24544
AGAP000424								Other	Other	AGAP000424-PA	2.03399
AGAP000457								Other	Other	#NAME?	2.30149
AGAP000460								Other	Other	flocculation FLO11 isoform X1	2.18305
AGAP000461								Other	Other	teneurin-a isoform X1	2.50574
AGAP000466							ACE2	Other	Other	acetylcholinesterase	2.19218
AGAP000468								Other	Other	mucin-2-like isoform X1	2.43837
AGAP000474								Other	Other	origin recognition complex subunit 2	0.439528
AGAP000476								Other	Other	xaa-Pro aminopeptidase -like	2.73536
AGAP000495								Other	Other	SUMO-conjugating enzyme UBC9-B	0.321768
AGAP000496								Other	Other	geminin isoform X2	0.427396
AGAP000497								Other	Other	L-type lectin-domain containing receptor kinase	0.496375
AGAP000519								Other	Other	eye-specific diacylglycerol kinase	3.03263
AGAP000521								Other	Other	nose resistant to fluoxetine 6-like	2.00093
AGAP000523							ATPsynC	Other	Other	ATP synthase lipid-binding mitochondrial	2.65852
AGAP000549								Other	Other	lipoamide acyltransferase component of branched-chain alpha-keto acid dehydrogenase mitochondrial	0.410581
AGAP000553							white	Other	Other	white isoform X1	0.480739
AGAP000570								Other	Other	kDa salivary	0.476137
AGAP000571							CLIPC5	Other	Other	serine protease persephone-like	0.394931
AGAP000595								Other	Other	lysophosphatidylcholine acyltransferase isoform X1	2.33348
AGAP000618								Other	Other	succinate dehydrogenase [ubiquinone] cytochrome b small mitochondrial	3.14953
AGAP000629								Other	Other	nose resistant to fluoxetine 6	2.40762
AGAP000669								Other	Other	uncharacterized protein LOC120905909	3.63543
AGAP000695								Other	Other	isoform A	0.405221
AGAP000718								Other	Other	monocarboxylate transporter	3.55527
AGAP000743								Other	Other	histone-lysine N-methyltransferase EHMT2-like	2.20679
AGAP000772								Other	Other	AGAP000772-PA	0.174727
AGAP000785								Other	Other	synaptic vesicle glyco 2A-like isoform X3	2.07001
AGAP000793								Other	Other	AAEL011377- partial	5.84591
AGAP000794								Other	Other	NADH-ubiquinone oxidoreductase 49 kDa subunit-like	2.69325
AGAP000798								Other	Other	glutamate receptor kainate 2-like isoform X1	3.81785
AGAP000805								Other	Other	BTB POZ domain-containing KCTD12	2.80518
AGAP000818							CYP9K1	CYP	cytochrome P450 [Source:VB Community Annotation]	probable cytochrome P450 9f2	6.06378
AGAP000835								Other	Other	ovarian tumor locus-like isoform X2	0.356978
AGAP000849								Other	Other	NADH dehydrogenase [ubiquinone] 1 beta subcomplex subunit 1	2.75846
AGAP000851								Other	Other	cytochrome c oxidase subunit mitochondrial	2.87349
AGAP000854								Other	Other	G- coupled receptor 161-like	2.91789
AGAP000879								Other	Other	yellow	0.132668
AGAP000885								Other	Other	aminopeptidase N-like	2.28864
AGAP000893								Other	Other	microtubule-associated futsch	2.07381
AGAP000935								Other	Other	mitochondrial-processing peptidase subunit beta	2.50213
AGAP000964								Other	Other	uncharacterized protein LOC121595664	2.00039
AGAP000965								Other	Other	ELAV 2	2.68286
AGAP000966							beta1	Other	Other	acetylcholine receptor subunit beta-like 1	2.14249
AGAP000974								Other	Other	disintegrin and metallo ase domain-containing unc-71 isoform X5	2.31544
AGAP001030							Syx4	Other	Other	syntaxin-4 isoform X2	2.50188
AGAP001039							CYP307A1	CYP	cytochrome P450 [Source:VB Community Annotation]	cytochrome P450 307a1	0.200891
AGAP001052								Other	Other	ubiquitin carboxyl-terminal hydrolase 8 isoform X1	2.57162
AGAP001053								Other	Other	troponin I isoform X2	2.14821
AGAP001097								Other	Other	elongation of very long chain fatty acids AAEL008004-like	0.3464
AGAP001098								Other	Other	D-aspartate oxidase-like	0.265828
AGAP001104								Other	Other	chromatin assembly factor 1 subunit A-A-like	0.366564
AGAP001115							Gr42	Other	Other	gustatory receptor 28b	0.455703
AGAP001116								Other	Other	D-amino-acid oxidase	0.428014
AGAP001117							Gr37	Other	Other	gustatory receptor 2a isoform X6	2.32756
AGAP001124								Other	Other	mitochondrial	0.457942
AGAP001127								Other	Other	platelet glyco V-like	0.495666
AGAP001138							ATPsynB	Other	Other	ATP synthase subunit mitochondrial	3.07295
AGAP001153								Other	Other	polymerase delta-interacting 2	3.77752
AGAP001158								Other	Other	DNA-dependent metalloprotease dvc-1-like	0.423971
AGAP001166								Other	Other	DNA replication complex GINS SLD5	0.399669
AGAP001181								Other	Other	uncharacterized protein LOC120894677	2.88617
AGAP001198							_sake	Other	Other	chymotrypsin BI-like	4.20428
AGAP001218								Other	Other	tubulin alpha-1 chain	0.465637
AGAP001219							TUB4A	Other	Other	tubulin alpha-1 chain	19.2497
AGAP001235								Other	Other	phosphatidylserine decarboxylase mitochondrial isoform X2	2.05224
AGAP001238								Other	Other	ras-specific guanine nucleotide-releasing factor 2-like isoform X1	3.63229
AGAP001257								Other	Other	UTP--glucose-1-phosphate uridylyltransferase isoform X2	2.49982
AGAP001258								Other	Other	gastrula zinc finger -like	0.404205
AGAP001261								Other	Other	probable RNA-binding CG14230	0.448127
AGAP001270								Other	Other	zinc finger HIT domain-containing 2	0.451831
AGAP001294								Other	Other	zinc finger 91	5.05424
AGAP001299								Other	Other	mannose-1-phosphate guanyltransferase beta	0.492533
AGAP001308								Other	Other	bicaudal D-related homolog isoform X2	2.39419
AGAP001312								Other	Other	succinate-- ligase [ADP GDP-forming] subunit mitochondrial	2.75062
AGAP001333							st	Other	Other	scarlet-like isoform X2	0.395261
AGAP001336								Other	Other	metabolite transport HI_1104	0.302201
AGAP001344								Other	Other	T-box transcription factor TBX1 isoform X2	2.46414
AGAP001345								Other	Other	hexamerin- -like	62.0363
AGAP001346								Other	Other	isoform A	2.83087
AGAP001356							ACE1	Other	Other	acetylcholinesterase isoform X1	4.51408
AGAP001358								Other	Other	ataxin-2 homolog isoform X1	2.13837
AGAP001420								Other	Other	phosphoglycerate mutase 2	2.37064
AGAP001423								Other	Other	bifunctional purine biosynthesis ATIC	0.250711
AGAP001424								Other	Other	endoplasmin homolog	0.400474
AGAP001425								Other	Other	sulfotransferase 1C4	0.297875
AGAP001434								Other	Other	glutamate-gated chloride channel isoform X1	2.1977
AGAP001485								Other	Other	O-acyltransferase like -like	0.451375
AGAP001487							shakB	Other	Other	innexin shaking-B isoform X5	2.08331
AGAP001511								Other	Other	type I cytoskeletal 9-like	3.17889
AGAP001522								Other	Other	pachytene checkpoint 2 homolog	0.467681
AGAP001531								Other	Other	sodium-independent sulfate anion transporter-like	2.6899
AGAP001537								Other	Other	ATP-dependent DNA helicase DDX11	0.429121
AGAP001544								Other	Other	E3 ubiquitin- ligase TRIM37-like isoform X2	0.159092
AGAP001551								Other	Other	G-patch domain and KOW motifs-containing	0.465134
AGAP001552								Other	Other	uncharacterized oxidoreductase dhs-27-like	2.07407
AGAP001555								Other	Other	zinc finger 90	0.499858
AGAP001556							OBP7	OBP	odorant-binding protein antennal 7 [Source:VB Community Annotation]	odorant-binding 7	2.79937
AGAP001558							GPRGNR2	Other	Other	gonadotropin-releasing hormone receptor isoform X2	0.360344
AGAP001563								Other	Other	glycerol kinase-like	2.31295
AGAP001566								Other	Other	unc-80 homolog isoform X2	2.05491
AGAP001569								Other	Other	myosin light chain alkali isoform X2	2.20835
AGAP001594								Other	Other	N-alpha-acetyltransferase 80	3.65768
AGAP001609								Other	Other	E3 ubiquitin- ligase MYLIP	0.456668
AGAP001611								Other	Other	diphosphomevalonate decarboxylase	0.323848
AGAP001613								Other	Other	thioredoxin-related transmembrane 1-like isoform X2	0.492723
AGAP001614								Other	Other	AGAP001614-PA	0.409624
AGAP001615								Other	Other	AAEL003495- partial	0.489752
AGAP001622								Other	Other	myosin regulatory light chain 2	2.17847
AGAP001630							Tpi	Other	Other	triosephosphate isomerase	2.0383
AGAP001652								Other	Other	lipase 3-like	0.492037
AGAP001653								Other	Other	NADH-ubiquinone oxidoreductase 75 kDa mitochondrial	2.70831
AGAP001687								Other	Other	rho gtpase activating	2.72952
AGAP001690								Other	Other	regulating synaptic membrane exocytosis 2 isoform X1	3.83383
AGAP001711								Other	Other	NADH-ubiquinone oxidoreductase subunit 8	2.85337
AGAP001717								Other	Other	AGAP001717-PA	2.7655
AGAP001748								CP	chitin synthase [Source:VB Community Annotation]	chitin synthase chs-2 isoform X1	3.02639
AGAP001750								Other	Other	AGAP001750-PA	2.59281
AGAP001752								Other	Other	serine threonine kinase SAD-1	2.14343
AGAP001756								Other	Other	choline transporter 1	7.64169
AGAP001769								Other	Other	AGAP001766- partial	0.440017
AGAP001777							ABCC1	Other	Other	multidrug resistance-associated 4-like	2.81696
AGAP001781								Other	Other	zinc finger 768 isoform X2	0.359641
AGAP001789								Other	Other	methionine synthase reductase-like	0.442036
AGAP001799								Other	Other	tropomyosin-2 isoform X2	2.2248
AGAP001856							PER	Other	Other	period circadian isoform X2	0.365045
AGAP001864							CYP4H15	CYP	cytochrome P450 [Source:VB Community Annotation]	probable cytochrome P450 4d14	3.34504
AGAP001884								Other	Other	fumarate mitochondrial-like isoform X1	2.80315
AGAP001889								Other	Other	metallothionein partial	9.06088
AGAP001890								Other	Other	metallothionein partial	6.09155
AGAP001892								Other	Other	arrestin domain-containing 3-like	0.40231
AGAP001903							Mdh2	Other	Other	malate mitochondrial	2.52504
AGAP001919								Other	Other	disulfide-isomerase A6 homolog	0.47986
AGAP001933								Other	Other	nucleosomal histone kinase 1	0.411435
AGAP001936								Other	Other	1-phosphatidylinositol 4	3.96744
AGAP001949								Other	Other	AGAP001949-PA	0.366494
AGAP001956								Other	Other	NPC intracellular cholesterol transporter 2 homolog a-like	2.91973
AGAP001961							GPRVPR2	Other	Other	cardioacceleratory peptide receptor-like isoform X1	2.40285
AGAP001969								Other	Other	polyubiquitin-C isoform X2	7.80456
AGAP001982								Other	Other	high affinity nuclear juvenile hormone binding	2.57463
AGAP001989								Other	Other	secreted salivary gland	2.06574
AGAP001990								Other	Other	glycine receptor subunit alpha-2-like	4.76785
AGAP002004								Other	Other	nuclear RNA export factor 2	0.431869
AGAP002017								Other	Other	beta-1	0.456742
AGAP002020								Other	Other	NADH dehydrogenase [ubiquinone] 1 beta subcomplex subunit mitochondrial	2.91525
AGAP002038								Other	Other	leucine-rich PPR motif-containing mitochondrial	3.63336
AGAP002056								Other	Other	beta-galactosidase-like isoform X2	2.21954
AGAP002060							ABCH3	Other	Other	ABC transporter G family member 20	0.407009
AGAP002074								Other	Other	AGAP002074-PA	0.357504
AGAP002079								Other	Other	arrestin homolog isoform X3	2.79477
AGAP002083								Other	Other	zinc finger rotund isoform X1	2.56873
AGAP002128								Other	Other	BRCA1-associated -like	2.95127
AGAP002137								Other	Other	Juvenile hormone-inducible	2.03139
AGAP002145								Other	Other	inactivation-no-after-potential D isoform X1	4.62532
AGAP002152							alpha6	Other	Other	neuronal acetylcholine receptor subunit alpha-7 isoform X1	2.41923
AGAP002157								Other	Other	cartilage oligomeric matrix	2.27716
AGAP002170								Other	Other	NADH dehydrogenase [ubiquinone] flavo mitochondrial	2.58189
AGAP002178								Other	Other	homeobox homothorax isoform X1	2.0616
AGAP002188							OBP12	OBP	odorant-binding protein 12 [Source:VB Community Annotation]	general odorant-binding 99a-like	2.72983
AGAP002192								Other	Other	isocitrate dehydrogenase [NAD] subunit mitochondrial isoform X1	3.50814
AGAP002203								Other	Other	AGAP002203-PA	4.44454
AGAP002241								Other	Other	zinc finger OZF-like	0.471436
AGAP002245								Other	Other	cytochrome b-c1 complex subunit mitochondrial	3.2755
AGAP002248								Other	Other	claret segregational	0.445813
AGAP002256								Other	Other	RNA-binding 7	0.427721
AGAP002270							CLIPB7	Other	Other	CLIPB7 partial	4.24437
AGAP002285								Other	Other	isoform A	0.452452
AGAP002296								Other	Other	cytoplasmic polyadenylation element-binding 3 isoform X1	2.34481
AGAP002305								Other	Other	pre-mRNA-splicing factor SPF27	0.435462
AGAP002314								Other	Other	AGAP002314-PA	0.495097
AGAP002323								Other	Other	E3 ubiquitin- ligase SIAH1A	2.84664
AGAP002325								Other	Other	neural cell adhesion molecule 1 isoform X1	2.06755
AGAP002350								Other	Other	troponin skeletal muscle isoform X8	2.61051
AGAP002353								Other	Other	lipase 3-like	2.90373
AGAP002358								Other	Other	ADP	5.5147
AGAP002364								Other	Other	MICOS complex subunit Mic60 isoform X2	2.52446
AGAP002376								Other	Other	proton-coupled amino acid transporter 3	0.287637
AGAP002387								Other	Other	prostatic acid phosphatase	0.231804
AGAP002399								Other	Other	axoneme-associated mst101(2) isoform X3	2.3856
AGAP002419							CYP4D22	CYP	cytochrome P450 [Source:VB Community Annotation]	cytochrome P450 4d2-like isoform X1	2.22204
AGAP002426								Other	Other	OPI10 homolog	0.445894
AGAP002429							CYP314A1	CYP	cytochrome P450 [Source:VB Community Annotation]	ecdysone 20-monooxygenase isoform X3	0.291904
AGAP002475								Other	Other	tudor domain-containing 1	0.454484
AGAP002477								Other	Other	single-stranded DNA-binding mitochondrial	0.463793
AGAP002478								Other	Other	G2 mitotic-specific cyclin-B3 isoform X1	0.452677
AGAP002505								Other	Other	voltage-dependent T-type calcium channel subunit alpha-1G isoform X5	2.06477
AGAP002526								Other	Other	small integral membrane 8	2.34419
AGAP002533								Other	Other	polycomb group RING finger 3	0.475345
AGAP002535								Other	Other	serine threonine- phosphatase mitochondrial isoform X1	0.332392
AGAP002541								Other	Other	FAM172 family homolog CG10038 isoform X1	2.82484
AGAP002546								Other	Other	coiled-coil domain-containing 134-like	0.483589
AGAP002557								Other	Other	glucose dehydrogenase [ quinone]	14.4856
AGAP002564							Aldo	Other	Other	fructose-bisphosphate aldolase isoform X2	2.10897
AGAP002573								Other	Other	GTPase-activating Rap Ran-GAP domain 3 isoform X3	2.13331
AGAP002577								Other	Other	voltage-dependent calcium channel type A subunit alpha-1-like isoform X7	2.09651
AGAP002586								Other	Other	glycogen [starch] synthase	2.74389
AGAP002587								Other	Other	monocarboxylate transporter 7	2.48008
AGAP002588								Other	Other	classical arabinogalactan 9-like isoform X2	8.81393
AGAP002593								Other	Other	partial	0.436207
AGAP002629								Other	Other	cell surface glyco 1-like	0.359152
AGAP002630								Other	Other	NADH dehydrogenase [ubiquinone] 1 beta subcomplex subunit mitochondrial-like	2.80582
AGAP002642								Other	Other	mutS homolog 5-like	4.53809
AGAP002643								Other	Other	uncharacterized protein LOC120896794	0.315805
AGAP002646								Other	Other	cyclin-dependent kinase 7	0.398862
AGAP002647								Other	Other	phosphorylase b kinase gamma catalytic skeletal muscle heart isoform isoform X1	2.80635
AGAP002677								Other	Other	coiled-coil domain-containing lobo	17.9746
AGAP002706								Other	Other	probable small nuclear ribonucleo G	0.468426
AGAP002728								Other	Other	probable isocitrate dehydrogenase [NAD] subunit mitochondrial isoform X2	3.86038
AGAP002730								Other	Other	iron-sulfur cluster assembly 1 mitochondrial	2.30491
AGAP002737								Other	Other	muscle M-line assembly unc-89-like isoform X1	3.66212
AGAP002738							SCRB5	Other	Other	scavenger receptor class B member 1	2.12084
AGAP002739								Other	Other	von Willebrand factor type EGF and pentraxin domain-containing 1 isoform X1	2.8111
AGAP002755								Other	Other	AGAP002755-PA	2.14088
AGAP002767								Other	Other	fatty acid hydroxylase domain-containing 2-like	2.23276
AGAP002771								Other	Other	cell wall TIR3-like isoform X1	3.45685
AGAP002788								Other	Other	MICOS complex subunit MIC27	2.10727
AGAP002796							GNBPB4	Other	Other	beta-1	2.75695
AGAP002846								Other	Other	trunk	0.34877
AGAP002848								Other	Other	mite group 2 allergen Lep d 2-like	2.42021
AGAP002851								Other	Other	NPC intracellular cholesterol transporter 2-like	0.263237
AGAP002852								Other	Other	NPC intracellular cholesterol transporter 2	3.35357
AGAP002865							CYP6P3	CYP	cytochrome P450 [Source:VB Community Annotation]	cytochrome partial	4.58131
AGAP002867							CYP6P4	CYP	cytochrome P450 [Source:VB Community Annotation]	probable cytochrome P450 6a14	4.59443
AGAP002872								Other	Other	lipase 3-like	0.339424
AGAP002888							GPRNNA3	Other	Other	octopamine receptor beta-3R-like isoform X1	3.05073
AGAP002889								Other	Other	NADH dehydrogenase [ubiquinone] 1 subunit C2	2.22457
AGAP002899								Other	Other	transmembrane 169	0.387454
AGAP002916								Other	Other	integral membrane DGCR2 IDD-like	2.45996
AGAP002974								Other	Other	acetylcholine receptor subunit alpha-like 1	2.80203
AGAP002994							CPR10	CP	cuticular protein RR-2 family 10 [Source:VB Community Annotation]	cuticle -like	2.38189
AGAP002996								Other	Other	ATP-dependent Clp protease ATP-binding subunit clpX- mitochondrial	2.09794
AGAP002999								Other	Other	SET and MYND domain-containing 4	3.72518
AGAP003009								Other	Other	AGAP003009-PA	2.42781
AGAP003016								Other	Other	mesencephalic astrocyte-derived neurotrophic factor homolog	0.471561
AGAP003027								Other	Other	neurogenic locus notch homolog 3-like isoform X1	2.0904
AGAP003030								Other	Other	pyruvate dehydrogenase E1 component subunit mitochondrial-like	3.59231
AGAP003032								Other	Other	AGAP003032-PA	2.09336
AGAP003034								Other	Other	isoform A	0.452723
AGAP003036								Other	Other	histone deacetylase complex subunit SAP18	0.456045
AGAP003037								Other	Other	probable serine threonine- kinase samkC	5.89341
AGAP003064								Other	Other	cysteine and histidine-rich domain-containing	0.284459
AGAP003070								Other	Other	isoform A	2.1692
AGAP003080								Other	Other	translational regulator orb2-like isoform X1	0.363945
AGAP003086								Other	Other	AGAP003086-PA	0.175683
AGAP003087								Other	Other	transmembrane 192 isoform X1	0.228399
AGAP003090								Other	Other	(E3-independent) E2 ubiquitin-conjugating enzyme UBE2O isoform X1	0.382758
AGAP003091								Other	Other	sterol carrier 2	0.481298
AGAP003093								Other	Other	replication factor C subunit 4	0.416618
AGAP003095								Other	Other	dopachrome conversion enzyme	2.00467
AGAP003128								Other	Other	isoform A	2.1473
AGAP003132								Other	Other	DALR anticodon-binding domain-containing 3	0.432341
AGAP003139							SRPN9	Other	Other	serine protease inhibitor 88Ea-like	52.6496
AGAP003164								Other	Other	unc-13 homolog 4B isoform X1	2.17177
AGAP003171								Other	Other	nucleolar 12-like	0.406722
AGAP003186								Other	Other	upstream stimulatory factor 1-like isoform X4	2.21019
AGAP003189								Other	Other	broad-complex core isoforms 1 2 3 4 5	2.13038
AGAP003227								Other	Other	nucleoside diphosphate kinase 7	0.289813
AGAP003228								Other	Other	probable histone-binding Caf1	0.477989
AGAP003246							CLIPB2	Other	Other	serine protease 14	3.03063
AGAP003247							CLIPB19	Other	Other	serine protease 14	4.3389
AGAP003248								Other	Other	serine protease 14	2.47473
AGAP003249							CLIPB3	Other	Other	serine protease 14	2.11535
AGAP003263								Other	Other	CDC42 small effector homolog	0.438631
AGAP003284								Other	Other	atrial natriuretic peptide receptor 3	2.24381
AGAP003286								Other	Other	abrupt-like isoform X3	0.280757
AGAP003290								Other	Other	AGAP003290- partial	0.308455
AGAP003297								Other	Other	AGAP003297-PA	2.15878
AGAP003303								Other	Other	organic cation transporter	2.26933
AGAP003305								Other	Other	uncharacterized protein LOC120948094	2.19847
AGAP003325								Other	Other	cytochrome c oxidase subunit NDUFA4	3.17307
AGAP003328								Other	Other	NADH dehydrogenase [ubiquinone] 1 alpha subcomplex subunit 6	77.9201
AGAP003329								Other	Other	serine-rich adhesin for platelets-like	4.39321
AGAP003345								Other	Other	DNA repair complementing XP-C cells homolog	0.485152
AGAP003354							A5R3	Other	Other	antigen 5 like allergen Cul n 1-like	2.94845
AGAP003357								Other	Other	sugar transporter SWEET1	2.08909
AGAP003367								Other	Other	NADH dehydrogenase [ubiquinone] 1 alpha subcomplex subunit 2	3.72793
AGAP003417								Other	Other	TBC1 domain family member 5	0.471926
AGAP003423								Other	Other	endoplasmic reticulum metallopeptidase 1-like	0.436718
AGAP003433								Other	Other	AGAP003433-PA	0.170756
AGAP003442								Other	Other	spore coat SP96-like	109.19
AGAP003447								Other	Other	ADP-ribosylation factor 6-interacting 4	0.423407
AGAP003488								Other	Other	nucleotide exchange factor Sil1	0.420406
AGAP003493								Other	Other	facilitated trehalose transporter Tret1	2.94966
AGAP003510								Other	Other	nose resistant to fluoxetine 6-like	2.154
AGAP003515							NIT8537	Other	Other	omega-amidase NIT2-like	0.112104
AGAP003525								Other	Other	regulator of gene activity isoform X1	0.46643
AGAP003526								Other	Other	centrosomal of 152 kDa	0.345512
AGAP003527								Other	Other	O-phosphoseryl-tRNA(Sec) selenium transferase	0.390655
AGAP003530							OBP6	OBP	odorant-binding protein antennal 6 [Source:VB Community Annotation]	general odorant-binding 72-like	0.283084
AGAP003531							IR41n	Other	Other	ionotropic receptor 41f	0.416248
AGAP003533								Other	Other	mitochondrial import inner membrane translocase subunit TIM14	3.2219
AGAP003534								Other	Other	single-pass membrane and coiled-coil domain-containing 4 homolog	0.486536
AGAP003535								Other	Other	AGAP003535-PA	0.365614
AGAP003541								Other	Other	elongation factor 1-alpha	4.58887
AGAP003545							Osk	Other	Other	maternal effect oskar	0.301506
AGAP003550								Other	Other	titin isoform X1	0.359565
AGAP003554								Other	Other	RING finger 44 isoform X1	3.07607
AGAP003561								Other	Other	E3 ubiquitin- ligase TTC3 isoform X1	0.454774
AGAP003568							COE22933	COE	carboxylesterase [Source:VB Community Annotation]	neuroligin- Y-linked	2.42063
AGAP003570								Other	Other	neuroligin- X-linked	2.9747
AGAP003582								Other	Other	sorbitol dehydrogenase-like	12.3073
AGAP003583								Other	Other	sorbitol dehydrogenase-like	5.92413
AGAP003584								Other	Other	sorbitol dehydrogenase-like	2.23244
AGAP003586								Other	Other	phosphate carrier mitochondrial-like	4.42784
AGAP003591								Other	Other	leucine-rich repeat 1	0.323511
AGAP003594								Other	Other	transcription factor grauzone-like	0.407476
AGAP003599							ATPsynO	Other	Other	ATP synthase subunit mitochondrial	2.88189
AGAP003610								Other	Other	muscle M-line assembly unc-89	2.27609
AGAP003611								Other	Other	fatty acyl- reductase CG5065	2.08835
AGAP003620								Other	Other	AGAP003620-PA	2.38474
AGAP003646								Other	Other	AGAP013307- partial	0.316772
AGAP003650								Other	Other	translation initiation factor eIF-2B subunit alpha	0.440989
AGAP003667								Other	Other	SAY domain-containing 1	0.3813
AGAP003698								Other	Other	zinc finger 593 homolog	0.261992
AGAP003699								Other	Other	UDP-N-acetylglucosamine transferase subunit ALG13 homolog	0.296237
AGAP003701								Other	Other	zinc finger 593 homolog	1448.57
AGAP003704								Other	Other	protoporphyrinogen oxidase	0.465876
AGAP003707								Other	Other	transcription elongation factor 1 homolog	0.455172
AGAP003714							HPX3	Other	Other	oxidase peroxidase	5.39648
AGAP003716							twf	Other	Other	twinfilin	0.487073
AGAP003722							ANXB10C	Other	Other	annexin B10-like	0.468065
AGAP003732								Other	Other	nucleolar transcription factor 1	0.295216
AGAP003737								Other	Other	pre-rRNA-processing esf-2-like	0.493683
AGAP003740								Other	Other	mitosis initiation fs(1)Ya	0.295359
AGAP003742								Other	Other	regulator of chromosome condensation	0.46878
AGAP003743								Other	Other	augmin complex subunit dgt6	0.410476
AGAP003744								Other	Other	E3 ubiquitin- ligase RNF220-like	0.486795
AGAP003764								Other	Other	uncharacterized protein LOC121589135 isoform X1	0.489222
AGAP003771								Other	Other	terminal uridylyltransferase Tailor-like	0.339828
AGAP003773								Other	Other	uncharacterized protein LOC120952258	7.19559
AGAP003774								Other	Other	AGAP003774-PA	4.50221
AGAP003775								Other	Other	uncharacterized protein LOC120894297	7.04652
AGAP003776								Other	Other	AGAP003776-PA	7.01056
AGAP003777								Other	Other	uncharacterized protein LOC120894299	13.9096
AGAP003778								Other	Other	uncharacterized protein LOC120894296	9.70989
AGAP003795								Other	Other	transmembrane 216	2.50357
AGAP003802								Other	Other	SH3 domain-containing -like	0.426151
AGAP003832								Other	Other	probable asparagine synthetase [glutamine-hydrolyzing]	0.408598
AGAP003836								Other	Other	mitochondrial potassium channel-like	0.491904
AGAP003841							SG10	SGP	salivary gland protein 10 [Source:VB Community Annotation]	threonine serine-rich mucin	0.290351
AGAP003842								Other	Other	proline- glutamic acid- and leucine-rich 1-like	0.453915
AGAP003843								Other	Other	cytochrome c-type heme lyase	2.08146
AGAP003855								Other	Other	Juvenile hormone-inducible	0.439697
AGAP003861								Other	Other	peptide mitochondrial-like	0.240651
AGAP003866								Other	Other	alpha-ketoglutarate-dependent dioxygenase alkB homolog 6	2.16689
AGAP003868								Other	Other	centriolar coiled-coil of 110 kDa-like	0.46492
AGAP003900								Other	Other	NADH dehydrogenase [ubiquinone] 1 alpha subcomplex subunit 7	2.33481
AGAP003907								Other	Other	SREK1IP1	0.474247
AGAP003923							Carm1	Other	Other	histone-arginine methyltransferase CARMER	0.474802
AGAP003926								Other	Other	glutamyl aminopeptidase-like	3.46176
AGAP003927							ILP5	Other	Other	probable insulin-like peptide 7	2.13128
AGAP003930								Other	Other	AGAP003930-PA	2.87448
AGAP003937								Other	Other	membrane-associated guanylate WW and PDZ domain-containing 1-like isoform X1	2.16459
AGAP003938								Other	Other	MNN4-like isoform X1	4.32397
AGAP003939								Other	Other	proteoglycan 4 isoform X2	5.10132
AGAP003942								Other	Other	zinc finger 771-like	0.349218
AGAP003944								Other	Other	rho GTPase-activating 100F isoform X1	2.09601
AGAP003974								Other	Other	tRNA (cytidine(32) guanosine(34)-2 -O)-methyltransferase 1	0.435316
AGAP003991								Other	Other	zinc finger 771-like	0.401814
AGAP003992								Other	Other	nucleolar 6	0.493376
AGAP004008								Other	Other	isoform A	0.311215
AGAP004036							HPX7	Other	Other	chorion peroxidase-like	0.324722
AGAP004038							HPX8	Other	Other	chorion peroxidase	0.193012
AGAP004046								Other	Other	mpv17	2.58375
AGAP004052								Other	Other	homeobox prospero isoform X1	2.6104
AGAP004055								Other	Other	dihydrolipoyllysine-residue succinyltransferase component of 2-oxoglutarate dehydrogenase mitochondrial	2.69889
AGAP004057							gatA	Other	Other	glutamyl-tRNA(Gln) amidotransferase subunit mitochondrial	0.391408
AGAP004060								Other	Other	zinc finger and SCAN domain-containing 31-like	0.421873
AGAP004076								Other	Other	probable DNA-directed RNA polymerase subunit delta	3.79663
AGAP004094								Other	Other	sterol carrier -2	0.364324
AGAP004095								Other	Other	solute carrier family 25 member 45	3.78175
AGAP004108								Other	Other	lachesin-like isoform X1	0.22879
AGAP004109								Other	Other	xaa-pro aminopeptidase	3.97642
AGAP004110								Other	Other	coiled-coil domain-containing 124	75.8541
AGAP004113							mRpL55	Other	Other	39S ribosomal mitochondrial	821.075
AGAP004119								Other	Other	cGMP-specific 3	2.98251
AGAP004133								Other	Other	AGAP004133-PA	0.298255
AGAP004148							CLIPB5	Other	Other	serine protease easter	3.57173
AGAP004159								Other	Other	NADP-dependent malic enzyme	2.42264
AGAP004161								Other	Other	isoform K	10.1443
AGAP004163							GSTD7	GST	glutathione S-transferase delta class 7 [Source:VB Community Annotation]	glutathione S-transferase D7	5.61572
AGAP004164							GSTD1-4	GST	glutathione S-transferase delta class 1 [Source:VB Community Annotation]	glutathione S-transferase 1 isoform X3	0.468123
AGAP004167								Other	Other	AGAP004167-PA	4.63785
AGAP004192								Other	Other	endoplasmic reticulum chaperone	0.441111
AGAP004202								Other	Other	E3 ubiquitin- ligase TRIM37-like	2.77527
AGAP004203							Vg	Other	Other	vitellogenin-A1-like	0.0999793
AGAP004208								Other	Other	meiosis-specific nuclear structural 1-like	0.344342
AGAP004214								Other	Other	HMG-Y-related A	0.472953
AGAP004218								Other	Other	fibroblast growth factor receptor-like 1	2.05894
AGAP004220								Other	Other	AGAP004220-PA	0.262182
AGAP004239								Other	Other	serine threonine- kinase polo	0.343798
AGAP004243								Other	Other	general transcriptional corepressor trfA isoform X3	0.310646
AGAP004259								Other	Other	zinc finger 239-like	0.448907
AGAP004261							CRY2	Other	Other	cryptochrome 2	0.297369
AGAP004263							TO1	Other	Other	antennal carrier TOL-2	5.27007
AGAP004267								Other	Other	O-glucosyltransferase rumi homolog	0.430347
AGAP004272							GPRBOS	Other	Other	bride of sevenless	0.352579
AGAP004275								Other	Other	DNA replication licensing factor Mcm2	0.49231
AGAP004281								Other	Other	double-stranded RNA-specific editase 1-like isoform X2	0.22836
AGAP004300								Other	Other	ataxin-10	2.07084
AGAP004315								Other	Other	serine threonine- kinase pink- mitochondrial	2.41203
AGAP004316								Other	Other	kDa salivary	5.31834
AGAP004329								Other	Other	ER membrane complex subunit 6	11.3704
AGAP004331								Other	Other	glass-like isoform X1	0.438756
AGAP004351								Other	Other	probable ATP-dependent RNA helicase DDX43	0.415574
AGAP004366								Other	Other	delta-1-pyrroline-5-carboxylate mitochondrial	3.28282
AGAP004399							Pgm	Other	Other	phosphoglycerate mutase 2-like isoform X1	2.10265
AGAP004400								Other	Other	Cytochrome oxidase c subunit VIII-containing	2.59376
AGAP004412								Other	Other	diphthine methyl ester synthase	0.490007
AGAP004437								Other	Other	glycerol-3-phosphate mitochondrial isoform X1	6.42651
AGAP004444								Other	Other	AGAP004444- partial	11.3
AGAP004459								Other	Other	SUMO-activating enzyme subunit 1	0.342522
AGAP004491								Other	Other	exonuclease 1	0.444418
AGAP004492								Other	Other	upstream activation factor subunit spp27	0.471754
AGAP004543								Other	Other	C3orf33 homolog	2.79555
AGAP004549								Other	Other	yellow-like	2.5612
AGAP004556								Other	Other	Peter pan	0.459604
AGAP004558								Other	Other	nucleoporin Ndc1	0.325744
AGAP004563							ANCE9	Other	Other	angiotensin-converting enzyme-like	0.344391
AGAP004566								Other	Other	trypsin-1-like	0.389291
AGAP004579							cdk2	Other	Other	cyclin-dependent kinase 2	0.285225
AGAP004581								Other	Other	heat shock 70 A1-like	2.3629
AGAP004583								Other	Other	heat shock 70 A1-like	2.23998
AGAP004587								Other	Other	uncharacterized protein LOC120894327	0.326065
AGAP004614								Other	Other	DNA polymerase epsilon subunit 2	0.403872
AGAP004615								Other	Other	DNA polymerase epsilon catalytic subunit 1	0.492057
AGAP004616							ATPsynCF6	Other	Other	ATP synthase-coupling factor mitochondrial	2.77852
AGAP004656								Other	Other	probable histone-lysine N-methyltransferase Mes-4	0.458783
AGAP004665							CYP306A1	CYP	cytochrome P450 [Source:VB Community Annotation]	cytochrome P450 306a1 isoform X2	2.05086
AGAP004689								Other	Other	plexin domain-containing 2-like isoform X1	2.02821
AGAP004694								Other	Other	O-acyltransferase like -like isoform X2	2.77263
AGAP004695								Other	Other	multivesicular body subunit 12A	4.35043
AGAP004700								Other	Other	serine protease Hayan-like isoform X1	0.27534
AGAP004710								Other	Other	cytochrome b-c1 complex subunit 9	3.85962
AGAP004719							CLIPC9	Other	Other	serine protease persephone	3.16595
AGAP004722								Other	Other	iron-sulfur cluster co-chaperone	2.66101
AGAP004723								Other	Other	chromobox homolog 1-like	0.442416
AGAP004744							skap	Other	Other	succinate-- ligase [ADP-forming] subunit mitochondrial isoform X2	3.82942
AGAP004773								Other	Other	pyruvate dehydrogenase E1 component subunit alpha type mitochondrial-like isoform X1	0.477578
AGAP004782								Other	Other	tubulin-specific chaperone D	0.474218
AGAP004788								Other	Other	ATP synthase membrane subunit mitochondrial-like	8.66123
AGAP004790								Other	Other	ATP synthase membrane subunit mitochondrial-like	2.84588
AGAP004799								Other	Other	antennal carrier AP-1	2.95821
AGAP004806							GALE6	Other	Other	32 kDa beta-galactoside-binding lectin lec-3-like	0.251632
AGAP004816								Other	Other	glycosylphosphatidylinositol anchor biosynthesis 11	7.91511
AGAP004825								Other	Other	uncharacterized protein LOC120952140	0.222069
AGAP004838								Other	Other	respirasome Complex Assembly Factor 1	0.452758
AGAP004844								Other	Other	cytokine-inducible SH2-containing	0.440624
AGAP004856								Other	Other	palmitoyltransferase ZDHHC16	0.381669
AGAP004873								Other	Other	FH1 FH2 domain-containing 3-like isoform X1	2.0399
AGAP004879								Other	Other	arrestin domain-containing 3-like	2.66784
AGAP004880								Other	Other	L-lactate dehydrogenase	0.208681
AGAP004883								Other	Other	AGAP004883-PA	3.66984
AGAP004891								Other	Other	UPF0046	0.390609
AGAP004906								Other	Other	mitochondrial pyruvate carrier 2-like	2.97826
AGAP004920							CASPS6	Other	Other	CASPS6 partial	0.464375
AGAP004923								Other	Other	ionotropic receptor 75a	4.19736
AGAP004931								Other	Other	RAB6-interacting golgin	0.310632
AGAP004944								Other	Other	heat shock 70 kDa cognate 4-like	2.20164
AGAP004955								Other	Other	mitochondrial assembly of ribosomal large subunit 1	3.6834
AGAP004957								Other	Other	origin recognition complex subunit 1	0.269754
AGAP004958								Other	Other	GPI ethanolamine phosphate transferase 2	0.324205
AGAP004962								Other	Other	G2 mitotic-specific cyclin-B-like	0.237688
AGAP004963								Other	Other	G2 mitotic-specific cyclin-B-like	0.178845
AGAP004978							PPO9	Other	Other	phenoloxidase 2	0.271551
AGAP005005								Other	Other	TRPL translocation defect 14 isoform X1	3.85298
AGAP005014								Other	Other	RNA polymerase II-associated 3 isoform X1	0.459956
AGAP005025								Other	Other	histone H3	0.215222
AGAP005026								Other	Other	histone H4	0.380673
AGAP005052								Other	Other	deoxyribodipyrimidine photo-lyase	0.452562
AGAP005058								Other	Other	rhomboid isoform X1	0.498425
AGAP005064								Other	Other	hybrid signal transduction histidine kinase B-like isoform X2	0.492497
AGAP005065								Other	Other	ENSANGG00000019205 partial	0.0333073
AGAP005068								Other	Other	zwei Ig domain zig-8-like	2.02994
AGAP005074								Other	Other	isoform A	5.61981
AGAP005079								Other	Other	G alpha q subunit isoform X1	3.51159
AGAP005106								Other	Other	E3 SUMO- ligase ZBED1-like isoform X1	0.475994
AGAP005109								Other	Other	MICOS complex subunit MIC13 homolog QIL1	2.53946
AGAP005125								Other	Other	wech	0.434655
AGAP005134								Other	Other	ATP synthase subunit mitochondrial	3.05481
AGAP005147								Other	Other	activating transcription factor 7-interacting 1	0.46542
AGAP005152								Other	Other	craniofacial development 1	0.495761
AGAP005176								Other	Other	cell division control 6 homolog	0.457905
AGAP005194								Other	Other	AGAP005194 partial	2.67924
AGAP005198								Other	Other	AGAP005198-PA	2.05686
AGAP005208							OBP20	OBP	odorant-binding protein 20 [Source:VB Community Annotation]	general odorant-binding 72-like	2.29899
AGAP005223								Other	Other	apolipo D	0.481142
AGAP005225								Other	Other	zinc finger DPF3	0.418221
AGAP005243								Other	Other	GTP-binding RAD	2.40169
AGAP005251								Other	Other	potassium voltage-gated channel subfamily H member 8 isoform X1	2.31308
AGAP005253								Other	Other	SET and MYND domain-containing 4-like	0.34627
AGAP005260								Other	Other	thymidylate kinase	0.467373
AGAP005271								Other	Other	E3 ubiquitin- ligase FANCL	0.391911
AGAP005272								Other	Other	uncharacterized protein LOC120949298	0.422255
AGAP005296								Other	Other	RNA-binding region-containing 3	0.421229
AGAP005308								Other	Other	transcription factor Adf-1-like	0.452222
AGAP005325								Other	Other	spermine synthase isoform X2	0.470881
AGAP005340								Other	Other	histone chaperone ASF1-like	2.32934
AGAP005345								Other	Other	probable serine threonine- kinase kinX	0.167139
AGAP005383								Other	Other	retinaldehyde-binding 1-like	0.256947
AGAP005388								Other	Other	retinaldehyde-binding 1-like	0.307095
AGAP005390								Other	Other	zinc finger 354C	2.02
AGAP005396								Other	Other	general transcriptional corepressor trfA-like	2.63274
AGAP005399								Other	Other	paxillin isoform X3	3.43651
AGAP005407								Other	Other	AGAP005407-PA	0.375646
AGAP005456							CPR15	CP	cuticular protein RR-1 family 15 [Source:VB Community Annotation]	cuticle -like	4.02875
AGAP005457								Other	Other	apyrase-like	9.32331
AGAP005459							CPR16	CP	cuticular protein RR-1 family 16 [Source:VB Community Annotation]	cuticle -like	4.56574
AGAP005483								Other	Other	transcription factor grauzone-like	0.258239
AGAP005499								Other	Other	farnesol dehydrogenase-like	6.55878
AGAP005501								Other	Other	farnesol dehydrogenase-like	3.24867
AGAP005502								Other	Other	farnesol dehydrogenase-like	2.16517
AGAP005503								Other	Other	farnesol dehydrogenase-like	16.823
AGAP005512								Other	Other	elongation of very long chain fatty acids 4-like	2.99028
AGAP005513								Other	Other	elongation of very long chain fatty acids 1-like	3.26029
AGAP005526								Other	Other	cubilin homolog	2.23844
AGAP005538								Other	Other	translin	0.483748
AGAP005547								Other	Other	lethal(2)essential for life-like	0.113061
AGAP005548								Other	Other	lethal(2)essential for life-like	0.184931
AGAP005558								Other	Other	mitochondrial-processing peptidase subunit beta-like	2.45413
AGAP005563							Tret1	Other	Other	facilitated trehalose transporter Tret1 isoform X2	2.20765
AGAP005568								Other	Other	zinc finger 2-like	0.376382
AGAP005581								Other	Other	probable 3-hydroxyisobutyrate mitochondrial	0.483774
AGAP005600								Other	Other	facilitated trehalose transporter Tret1-2 homolog	2.36153
AGAP005612								Other	Other	pupal cuticle 36-like	2.87611
AGAP005621								Other	Other	NADH dehydrogenase [ubiquinone] 1 alpha subcomplex subunit 5	2.59872
AGAP005633								Other	Other	AT-rich interactive domain-containing 1A-like isoform X1	0.426431
AGAP005645								Other	Other	farnesol dehydrogenase-like	12.5155
AGAP005693							LRIM17	Other	Other	partial	2.23583
AGAP005705								Other	Other	transmembrane protease serine 9-like	0.0699215
AGAP005706								Other	Other	collagenase-like	0.0768566
AGAP005714								Other	Other	fibrillin-2 isoform X3	0.369029
AGAP005717							LYSC6	Other	Other	lysozyme c-6	2.01564
AGAP005722								Other	Other	isoform A	0.481123
AGAP005733								Other	Other	ankyrin repeat and SAM domain-containing 6-like	0.269642
AGAP005734								Other	Other	ETS homologous factor	0.48279
AGAP005751								Other	Other	UDP-glucosyltransferase 2-like	3.02984
AGAP005752								Other	Other	glucosyl glucuronosyl transferase	2.36805
AGAP005753								Other	Other	UDP-glucosyltransferase 2-like	2.08135
AGAP005756							COEAE1D	COE	carboxylesterase [Source:VB Community Annotation]	esterase B1	2.41568
AGAP005767								Other	Other	hexamerin partial	22.7686
AGAP005768							HEX1A	Other	Other	hexamerin partial	14.4872
AGAP005770								Other	Other	SCAI isoform X1	2.09534
AGAP005795								Other	Other	sodium-coupled monocarboxylate transporter 1	0.281403
AGAP005800								Other	Other	DNA replication licensing factor Mcm7	0.263661
AGAP005812								Other	Other	elongator complex 5	0.275346
AGAP005813								Other	Other	iron-sulfur cluster assembly scaffold	2.17285
AGAP005817							Cdk4	Other	Other	cyclin-dependent kinase 4	0.461544
AGAP005829								Other	Other	microtubule-associated RP EB family member 1 isoform X1	0.166024
AGAP005837							COEJHE5E	COE	carboxylesterase [Source:VB Community Annotation]	juvenile hormone esterase-like	2.26754
AGAP005874								Other	Other	downstream neighbor of son homolog	0.303483
AGAP005889								Other	Other	cold and drought-regulated CORA-like	4.13008
AGAP005890								Other	Other	bifunctional endo-1	3.43161
AGAP005912								Other	Other	guanine nucleotide-binding subunit beta-1	2.5692
AGAP005914							SP11644	Other	Other	serine protease	0.350177
AGAP005917								Other	Other	ATP-dependent DNA helicase Q4	0.428753
AGAP005922								Other	Other	DNA-directed RNA polymerase III subunit RPC5	0.479448
AGAP005936							Pym	Other	Other	partner of Y14 and mago	0.481454
AGAP005939								Other	Other	DNA repair Rev1	0.440808
AGAP005942								Other	Other	saxiphilin-like isoform X1	0.405653
AGAP005948							kh	Other	Other	kynurenine 3-monooxygenase	0.376719
AGAP005949								Other	Other	2-acylglycerol O-acyltransferase 2-A-like	0.309353
AGAP005986								Other	Other	fatty acyl- reductase wat-like	0.498373
AGAP005987								Other	Other	anachronism isoform X1	0.161767
AGAP005992							CYP302A1	CYP	cytochrome P450 [Source:VB Community Annotation]	cytochrome P450 mitochondrial	0.377689
AGAP006009							CPR30	CP	cuticular protein RR-1 family 30 [Source:VB Community Annotation]	endocuticle structural glyco ABD-5-like	10.5247
AGAP006023								Other	Other	tyrosine 3-monooxygenase isoform X2	0.334204
AGAP006028							Rdl	Other	Other	gamma-aminobutyric acid receptor subunit beta isoform X1	2.24807
AGAP006032								Other	Other	AGAP006032-PA	2.02264
AGAP006054								Other	Other	divergent kinase domain 1B	0.389082
AGAP006055								Other	Other	tonsoku	0.456131
AGAP006062								Other	Other	ATPase family AAA domain-containing 5	0.410769
AGAP006074							Obp71	OBP	odorant-binding protein 71 [Source:VB Community Annotation]	general odorant-binding 67-like	0.42032
AGAP006090								Other	Other	MKI67 FHA domain-interacting nucleolar phospho	0.392936
AGAP006098							NOS	Other	Other	nanos isoform X1	0.23662
AGAP006099								Other	Other	cytochrome b-c1 complex subunit mitochondrial	3.11123
AGAP006105								Other	Other	MIS12 homolog	0.383962
AGAP006181								Other	Other	troponin isoallergen Bla g -like	4.02545
AGAP006196								Other	Other	AGAP006196-PA	50.1336
AGAP006202								Other	Other	AGAP006202-PA	0.150472
AGAP006205								Other	Other	nuclear valosin-containing -like isoform X1	0.447613
AGAP006222								Other	Other	UDP-glucuronosyltransferase 2C1-like	4.51166
AGAP006223								Other	Other	UDP-glucuronosyltransferase 2C1-like	3.03688
AGAP006233								Other	Other	mitochondrial cardiolipin hydrolase	0.378277
AGAP006241								Other	Other	innexin inx5	0.15017
AGAP006272								Other	Other	zinc finger 624-like	0.262034
AGAP006283							CPR70	CP	cuticular protein RR-2 family 70 [Source:VB Community Annotation]	cuticle 8	0.405292
AGAP006323								Other	Other	AGAP006323-PA	0.258506
AGAP006347								Other	Other	potassium voltage-gated channel subfamily KQT member 1 isoform X3	2.07778
AGAP006356								Other	Other	proline-rich PRCC	0.497289
AGAP006366								Other	Other	2-oxoglutarate mitochondrial-like isoform X1	2.50039
AGAP006367								Other	Other	E3 ubiquitin- ligase TRAIP-like	0.116862
AGAP006369							CPR144	CP	cuticular protein RR-2 family 144 [Source:VB Community Annotation]	uncharacterized PE-PGRS family PE_PGRS54-like	4.53093
AGAP006371								Other	Other	alpha-amylase I	5.73428
AGAP006378								Other	Other	serine-rich adhesin for platelets isoform X1	2.21609
AGAP006385								Other	Other	collagenase-like	0.147136
AGAP006392								Other	Other	HMG box-containing 4	0.485178
AGAP006393								Other	Other	tethering factor for nuclear proteasome STS1	0.365916
AGAP006395								Other	Other	phospholipase membrane-associated-like	0.206123
AGAP006404								Other	Other	AGAP006404-PA	0.161049
AGAP006422								Other	Other	myrosinase 1-like	0.400614
AGAP006438								Other	Other	AGAP006438-PA	0.410414
AGAP006442								Other	Other	probable salivary secreted peptide	0.38384
AGAP006444								Other	Other	uncharacterized protein LOC121592999 isoform X1	2.30341
AGAP006446								Other	Other	zinc finger 624	0.375505
AGAP006456								Other	Other	NADH dehydrogenase [ubiquinone] iron-sulfur mitochondrial	2.16029
AGAP006469								Other	Other	cell growth-regulating nucleolar	0.421987
AGAP006505								Other	Other	sg2a salivary	390.903
AGAP006506							SG2	SGP	salivary gland protein 2 [Source:VB Community Annotation]	gSG2 partial	3.48735
AGAP006531								Other	Other	probable deoxyhypusine synthase	0.38288
AGAP006590								Other	Other	still isoform SIF type 1 isoform X1	2.08687
AGAP006600								Other	Other	isoform A	0.493532
AGAP006606								Other	Other	zinc finger 174-like	0.425726
AGAP006609								Other	Other	organic cation transporter -like	0.193198
AGAP006611								Other	Other	E3 ubiquitin- ligase TRAIP	0.332598
AGAP006618								Other	Other	AGAP006618-PA	0.465779
AGAP006619								Other	Other	FAM207A	0.486985
AGAP006630								Other	Other	kDa salivary peptide	2.23061
AGAP006647								Other	Other	tsukushin-like isoform X3	0.466053
AGAP006654								Other	Other	3 beta-hydroxysteroid dehydrogenase Delta 5--	0.0432917
AGAP006656								Other	Other	RNA-binding Musashi homolog Rbp6 isoform X1	2.12488
AGAP006690								Other	Other	BTB POZ domain-containing 9-like	0.366559
AGAP006696								Other	Other	AGAP006696-PA	0.0972276
AGAP006711							chym3	Other	Other	ame: Full=Chymotrypsin-2 ame: Full= hym2 Flags: Precursor	0.248606
AGAP006712								Other	Other	BTB POZ domain-containing 9-like	0.461863
AGAP006729								Other	Other	ester hydrolase C11orf54 homolog	2.11104
AGAP006749								Other	Other	RING finger narya-like	0.446276
AGAP006763								Other	Other	ARL14 effector	0.417856
AGAP006775								Other	Other	UDP-glucosyltransferase 2-like	2.52195
AGAP006779								Other	Other	ribosome quality control complex subunit 2-like	0.39465
AGAP006785								Other	Other	BTB POZ domain-containing 9	0.31234
AGAP006791								Other	Other	chorion transcription factor Cf2	2.48533
AGAP006792								Other	Other	KNR4 SMI1 homolog	7.7148
AGAP006795							Aper1	Other	Other	peritrophin A	0.333936
AGAP006796								Other	Other	peritrophin A	0.330839
AGAP006803								Other	Other	kinesin KIF18A	0.49128
AGAP006818								Other	Other	ribonucleoside-diphosphate reductase subunit M2 isoform X2	0.278496
AGAP006868							CPR140	CP	cuticular protein RR-1 family 140 [Source:VB Community Annotation]	paternally-expressed gene 3	2.86282
AGAP006879							ATPsynE	Other	Other	ATP synthase subunit mitochondrial	3.32663
AGAP006906								Other	Other	adenosine deaminase 2-like	2.29246
AGAP006928								Other	Other	AGAP006928- partial	0.467678
AGAP006929								Other	Other	AGAP006928- partial	0.400292
AGAP006930								Other	Other	zinc finger 624-like	0.332754
AGAP006947								Other	Other	transmembrane 209	0.471148
AGAP006958							Hsp83	Other	Other	heat shock 83	0.472306
AGAP006961								Other	Other	Heat shock 83	0.410455
AGAP006989								Other	Other	kinesin subito isoform X1	0.404713
AGAP006997							Aats-ala-m	Other	Other	alanine--tRNA mitochondrial	0.495395
AGAP007003								Other	Other	AGAP007003-PA	0.368464
AGAP007024								Other	Other	probable nuclear transport factor 2	0.467594
AGAP007026							Ccs	Other	Other	copper chaperone for superoxide dismutase	0.346725
AGAP007033							APL1C	Other	Other	APL1C	2.74729
AGAP007035							APL1B	Other	Other	APL1B	4.06591
AGAP007036							APL1A	Other	Other	partial	3.76825
AGAP007039							LRIM4	Other	Other	leucine-rich repeat-containing G- coupled receptor 4-like	3.73557
AGAP007045							LRIM15	Other	Other	insulin-like growth factor-binding complex acid labile subunit	0.334536
AGAP007046								Other	Other	potassium voltage-gated channel Shal isoform X1	2.05887
AGAP007058								Other	Other	homeotic distal-less isoform X1	0.499218
AGAP007063								Other	Other	origin recognition complex subunit 4	0.432383
AGAP007076								Other	Other	nose resistant to fluoxetine 6	2.99255
AGAP007082								Other	Other	NADH dehydrogenase [ubiquinone] iron-sulfur mitochondrial	2.85284
AGAP007085								Other	Other	transmembrane 135-like	0.476018
AGAP007088								Other	Other	peptidyl-prolyl cis-trans isomerase 5	0.341749
AGAP007116								Other	Other	microtubule-associated Jupiter	0.411377
AGAP007122								Other	Other	tubulin alpha-8 chain-like	0.154637
AGAP007135								Other	Other	RING finger nhl-1 isoform X1	2.15155
AGAP007136							GPR5HT1A	Other	Other	5-hydroxytryptamine receptor-like	3.6029
AGAP007138								Other	Other	dnaJ homolog subfamily C member 22-like isoform X2	3.60786
AGAP007142								Other	Other	chymotrypsin-2-like	0.376782
AGAP007160								Other	Other	lethal(2)essential for life-like isoform X1	4.70467
AGAP007202								Other	Other	AGAP007202-PA	0.406773
AGAP007217								Other	Other	pre-mRNA-processing factor 19	0.404667
AGAP007242								Other	Other	cleavage and polyadenylation specificity factor subunit 5 isoform X1	0.406148
AGAP007287							OBP47	OBP	odorant-binding protein 47 [Source:VB Community Annotation]	general odorant-binding 67	5.41653
AGAP007291							IAP4	Other	Other	inhibitor of apoptosis 1	26.6488
AGAP007292							IAP3	Other	Other	inhibitor of apoptosis 1	605.689
AGAP007293							IAP7	Other	Other	death-associated inhibitor of apoptosis 1	13007.1
AGAP007295								Other	Other	KRI1 homolog	0.444851
AGAP007296							APG12	Other	Other	autophagy 12-like	0.333442
AGAP007297								Other	Other	NADH dehydrogenase [ubiquinone] 1 beta subcomplex subunit mitochondrial	3.39496
AGAP007300								Other	Other	membrane-bound alkaline phosphatase-like	0.243733
AGAP007304								Other	Other	uncharacterized protein LOC121591463	5.46407
AGAP007309								Other	Other	succinate dehydrogenase [ubiquinone] iron-sulfur mitochondrial	4.05316
AGAP007318								Other	Other	AGAP007318-PA	3.88144
AGAP007319								Other	Other	uncharacterized protein LOC120950109	13.7932
AGAP007320								Other	Other	AGAP007320-PA	0.348856
AGAP007326								Other	Other	U7 snRNA-associated Sm LSm11	0.405309
AGAP007327								Other	Other	ecdysone-induced 74EF isoform X1	2.79542
AGAP007343							LYSC2	Other	Other	lysozyme c-1	1545.59
AGAP007347							LYSC1	Other	Other	lysozyme c-1-like	3.29463
AGAP007357								Other	Other	clavesin-1-like	2.90161
AGAP007364								Other	Other	maternal exuperantia-like isoform X1	0.186999
AGAP007365								Other	Other	maternal exuperantia-like isoform X1	0.110213
AGAP007382								Other	Other	fem-1 homolog B	2.17111
AGAP007391								Other	Other	coenzyme Q-binding mitochondrial	2.48446
AGAP007402								Other	Other	E3 SUMO- ligase NSE2-like	0.0616365
AGAP007403								Other	Other	AGAP007403-PA	0.206378
AGAP007405								Other	Other	E3 SUMO- ligase NSE2-like	0.248357
AGAP007407							CTLMA4	Other	Other	CTLMA3 partial	2.12109
AGAP007408							CTLMA8	Other	Other	CTLMA3 partial	2.84789
AGAP007413								Other	Other	mediator of DNA damage checkpoint 1	0.316133
AGAP007416								Other	Other	uncharacterized protein LOC120894460 isoform X2	2.29844
AGAP007417								Other	Other	E3 ubiquitin- ligase SHPRH	0.329542
AGAP007419								Other	Other	mono-ADP-ribosyltransferase PARP16-like	0.495546
AGAP007439								Other	Other	uncharacterized protein LOC120951297	0.420453
AGAP007456							LRIM8B	Other	Other	membrane glyco LIG-1	0.25706
AGAP007458								Other	Other	E3 ubiquitin- ligase complex slx8-rfp subunit slx8-like	0.307364
AGAP007473								Other	Other	46 kDa FK506-binding nuclear	0.458081
AGAP007481								Other	Other	chromatin accessibility complex 1	0.376322
AGAP007482								Other	Other	RINT1	0.456668
AGAP007492								Other	Other	signal recognition particle 9 kDa	0.494359
AGAP007498							IR75k	Other	Other	glutamate receptor kainate 3-like	0.243266
AGAP007502								Other	Other	kinesin Klp61F	0.404745
AGAP007508								Other	Other	histone H3-like centromeric A	0.412728
[truncated: 906 more rows]

## Sheet: DP_KIS & DU_KIS (RS-RC)
Additional file 8: Differentially expressed genes that overlap R-S and R-C comparisons in all experiments
[truncated: 1,679 more rows]
