# Supplementary material for: Transcriptomic analysis of Anopheles gambiae from Benin reveals overexpression of salivary and cuticular proteins associated with cross-resistance to pyrethroids and organophosphates
Source: BMC Genomics. 2024 Apr 6;25:348. doi: 10.1186/s12864-024-10261-x (PMC10998338; doi:10.1186/s12864-024-10261-x)
Supplement: Supplementary file 9 — Supplementary Material 9. [file 12864_2024_10261_MOESM9_ESM.xlsx]

## Sheet: BD_KIS & DD_KIS (RS-RS)
Additional file 9: Differentially expressed genes that overlap between R-S comparisons in pyrethroids
Gene	Gene Name or Symbol	Gene_v	logFC (BD_KIS)	FC (BD_KIS)	logFC (DD_KIS)	FC (DD_KIS)	Gene_products_x	Description_x
AGAP007293	IAP7	Other	13.2554	9778.46	13.4986	11574	Other	death-associated inhibitor of apoptosis 1
AGAP003701		Other	10.683	1644.03	10.6897	1651.68	Other	zinc finger 593 homolog
AGAP011997		Other	8.8539	462.69	9.63482	795.004	Other	cytosolic Fe-S cluster assembly factor NUBP1 homolog
AGAP012539		Other	11.91	3848.25	9.62863	791.599	Other	fibrinogen C domain-containing 1-like
AGAP028542		Other	8.92835	487.193	9.62543	789.846	Other	nucleolar pre-ribosomal-associated 1
AGAP004113	mRpL55	Other	8.99524	510.312	9.3684	660.952	Other	39S ribosomal mitochondrial
AGAP029317		Other	9.17936	579.781	9.10928	552.288	Other	exosome complex component RRP41
AGAP012547		Other	8.07133	268.975	9.07596	539.68	Other	flotillin-2 isoform X1
AGAP007292	IAP3	Other	8.5191	366.865	8.56345	378.315	Other	inhibitor of apoptosis 1
AGAP007343	LYSC2	Other	11.9532	3965.38	8.29066	313.139	Other	lysozyme c-1
AGAP012662		Other	7.32892	160.777	8.04689	264.456	Other	omega-amidase NIT2-like
AGAP006505		Other	8.7811	439.92	8.04655	264.394	Other	sg2a salivary
AGAP012126		Other	7.81521	225.223	7.61559	196.12	Other	acyl- thioesterase 1
AGAP012130	ATN	Other	7.75756	216.401	7.5647	189.323	Other	allatotropins-like
AGAP012625		Other	6.50389	90.7538	7.29717	157.278	Other	annexin B10-like
AGAP012202		Other	8.36148	328.894	7.119	139.005	Other	histone H2B
AGAP012092		Other	7.01811	129.617	7.10718	137.871	Other	AGAP012092- partial
AGAP012053		Other	5.93886	61.3444	6.86171	116.3	Other	trehalase isoform X2
AGAP003442		Other	6.30009	78.7981	6.80759	112.019	Other	spore coat SP96-like
AGAP029040	Metazoa_SRP	Other	6.63702	99.527	6.76795	108.982	Other	Other
AGAP001508		Other	4.68821	25.7806	6.73803	106.746	Other	glycine-rich 5-like
AGAP012801	NIT8503	Other	7.20576	147.622	6.51141	91.2282	Other	omega-amidase NIT2-like
AGAP010771		Other	8.53667	371.359	6.2352	75.3324	Other	AGAP010771- partial
AGAP004110		Other	5.8042	55.8776	6.19078	73.0482	Other	coiled-coil domain-containing 124
AGAP003328		Other	5.41946	42.7978	6.17058	72.0329	Other	NADH dehydrogenase [ubiquinone] 1 alpha subcomplex subunit 6
AGAP003139	SRPN9	Other	6.55868	94.2671	6.09493	68.3527	Other	serine protease inhibitor 88Ea-like
AGAP012895		Other	6.14246	70.6424	6.00365	64.1621	Other	histone H2A
AGAP012751		Other	4.54212	23.2977	5.85155	57.7421	Other	E3 ubiquitin- ligase MYLIP
AGAP029263		Other	4.76621	27.2127	5.81242	56.197	Other	zinc finger CCHC domain-containing 24-like isoform X2
AGAP012906		Other	4.07687	16.8757	5.74584	53.6624	Other	60S ribosomal L6
AGAP012746		Other	5.93141	61.0285	5.61735	49.0897	Other	phytanoyl- dioxygenase domain-containing 1
AGAP012611		Other	6.04202	65.8914	5.6073	48.7491	Other	translation initiation factor eIF-2B subunit alpha
AGAP006196		Other	6.22491	74.7969	5.36888	41.3231	Other	AGAP006196-PA
AGAP011698		Other	3.44573	10.896	5.17094	36.0254	Other	deoxyribonuclease I
AGAP012926		Other	4.45783	21.9757	5.1132	34.612	Other	salivary secreted peptide
AGAP012847		Other	4.78498	27.5692	5.10671	34.4567	Other	autophagy 12-like
AGAP009384		Other	5.12195	34.8227	5.08784	34.0089	Other	AGAP009384- partial
AGAP008020	CYP12F2	CYP	3.91751	15.1108	5.0721	33.6398	cytochrome P450 [Source:VB Community Annotation]	cytochrome P450 CYP12A2-like
AGAP012695		Other	4.29209	19.5906	5.05771	33.306	Other	respirasome Complex Assembly Factor 1
AGAP012813		Other	5.5436	46.6433	4.97045	31.3513	Other	spondin-1
AGAP008817	CPLCP3	CP	5.05771	33.306	4.95536	31.0251	cuticular protein (putative) CPLCP3 [Source:VB Community Annotation]	skin secretory xP2
AGAP012191		Other	4.7265	26.4739	4.90656	29.9931	Other	succinate dehydrogenase assembly factor mitochondrial
AGAP029597		Other	4.68796	25.776	4.73936	26.7111	Other	F-box only 25
AGAP012152		Other	4.09313	17.0669	4.60379	24.3153	Other	F-box FBD LRR-repeat At1g16940
AGAP008217	CYP6Z3	CYP	2.74934	6.72409	4.60053	24.2604	cytochrome P450 [Source:VB Community Annotation]	cytochrome P450 6d3-like
AGAP012587		Other	4.52098	22.9589	4.53738	23.2214	Other	AGAP012587- partial
AGAP012190		Other	4.46069	22.0192	4.51692	22.8943	Other	AGAP012190- partial
AGAP011531		Other	4.09154	17.0481	4.42832	21.5307	Other	methanethiol oxidase
AGAP029696		Other	3.77064	13.6482	4.42222	21.4397	Other	DE-cadherin-like isoform X1
AGAP007291	IAP4	Other	4.06592	16.7481	4.4097	21.2546	Other	inhibitor of apoptosis 1
AGAP010818		Other	4.21599	18.5841	4.28852	19.5422	Other	thioester-containing partial
AGAP012189		Other	4.37897	20.8067	4.15615	17.8289	Other	lysophosphatidylserine lipase ABHD12 isoform X3
AGAP010398		Other	1.08877	2.12693	4.14828	17.7319	Other	senecionine N-oxygenase
AGAP012850		Other	4.14905	17.7415	4.14744	17.7217	Other	probable cytochrome P450 9f2
AGAP012787		Other	4.01867	16.2084	4.11601	17.3398	Other	glycerol kinase
AGAP012857		Other	3.88895	14.8146	4.05934	16.6719	Other	nudix hydrolase 8
AGAP028820	5_8S_rRNA	Other	3.55396	11.7448	3.93343	15.2784	Other	Other
AGAP028851	LSU_rRNA_eukarya	Other	3.66455	12.6806	3.93327	15.2768	Other	Other
AGAP029279		Other	4.35365	20.4446	3.92545	15.1942	Other	transient receptor potential cation channel painless-like
AGAP012637		Other	3.65928	12.6343	3.9119	15.0522	Other	spidroin-2-like
AGAP029395		Other	3.4054	10.5957	3.84483	14.3684	Other	toxin 14
AGAP001219	TUB4A	Other	3.74236	13.3833	3.80899	14.0159	Other	tubulin alpha-1 chain
AGAP012193		Other	3.36596	10.3099	3.79254	13.857	Other	NEDD8-conjugating enzyme UBE2F
AGAP012784		Other	3.71646	13.1452	3.75029	13.4571	Other	annexin B10-like
AGAP028969	5_8S_rRNA	Other	1.52533	2.87852	3.7253	13.2259	Other	Other
AGAP001648	CLIPB17	Other	1.30471	2.47034	3.63997	12.4664	Other	CLIPB17 partial
AGAP028822	5_8S_rRNA	Other	4.44937	21.8471	3.61655	12.2657	Other	Other
AGAP003166		Other	3.18667	9.10507	3.53495	11.5912	Other	cilia- and flagella-associated 43
AGAP004329		Other	2.69814	6.48965	3.5303	11.5538	Other	ER membrane complex subunit 6
AGAP028898	SSU_rRNA_eukarya	Other	3.49048	11.2393	3.52862	11.5404	Other	Other
AGAP002557		Other	3.09597	8.55025	3.52702	11.5276	Other	glucose dehydrogenase [ quinone]
AGAP028871	SSU_rRNA_eukarya	Other	3.49176	11.2493	3.49375	11.2648	Other	Other
AGAP028153		Other	3.93206	15.264	3.47578	11.1254	Other	Juvenile hormone-inducible
AGAP007319		Other	3.45396	10.9583	3.47167	11.0937	Other	uncharacterized protein LOC120950109
AGAP028950	SSU_rRNA_eukarya	Other	2.45681	5.49003	3.46111	11.0128	Other	Other
AGAP028032		Other	2.69837	6.49068	3.44967	10.9258	Other	neuronal acetylcholine receptor subunit non-alpha-3-like
AGAP008246		Other	3.11072	8.63812	3.41793	10.6881	Other	gamma-butyrobetaine dioxygenase-like
AGAP009215	CLIPB18	Other	3.19381	9.15022	3.39698	10.534	Other	serine protease grass-like
AGAP011066		Other	3.51447	11.4278	3.34647	10.1715	Other	aldo-keto reductase family 1 member B1-like
AGAP004316		Other	3.3358	10.0966	3.28609	9.75463	Other	kDa salivary
AGAP013252		Other	2.1899	4.56275	3.27279	9.66514	Other	transmembrane protease serine 9-like
AGAP003247	CLIPB19	Other	1.57136	2.97185	3.25327	9.53523	Other	serine protease 14
AGAP028949	SSU_rRNA_eukarya	Other	2.45463	5.48172	3.24806	9.5009	Other	Other
AGAP028537		Other	2.05028	4.14187	3.21884	9.3104	Other	probable peroxisomal membrane PEX13
AGAP010833	CLIPB14	Other	3.63464	12.4204	3.2107	9.258	Other	partial
AGAP028857	LSU_rRNA_eukarya	Other	2.54891	5.85191	3.19836	9.17915	Other	Other
AGAP028941	LSU_rRNA_eukarya	Other	3.25711	9.56065	3.16703	8.98198	Other	Other
AGAP029414		Other	1.87901	3.67823	3.16593	8.97509	Other	uncharacterized protein LOC120958667
AGAP001889		Other	2.66751	6.3533	3.15888	8.93133	Other	metallothionein partial
AGAP011044		Other	2.03026	4.08478	3.13288	8.77182	Other	SERAC1 isoform X1
AGAP004444		Other	3.51735	11.4506	3.09563	8.54825	Other	AGAP004444- partial
AGAP003777		Other	3.24164	9.45868	3.08439	8.48193	Other	uncharacterized protein LOC120894299
AGAP028928	5_8S_rRNA	Other	2.16892	4.49686	3.08239	8.47016	Other	Other
AGAP004148	CLIPB5	Other	1.86775	3.64964	3.05569	8.31485	Other	serine protease easter
AGAP012718		Other	3.01172	8.06523	3.05476	8.3095	Other	proline dehydrogenase mitochondrial isoform X1
AGAP029032	5_8S_rRNA	Other	3.75359	13.4879	3.03289	8.18446	Other	Other
AGAP028962	SSU_rRNA_eukarya	Other	3.23896	9.44111	3.03192	8.179	Other	Other
AGAP013641	U2	Other	2.36915	5.16637	3.01312	8.07307	Other	Other
AGAP012037	CLIPB20	Other	1.87204	3.66049	3.00348	8.01935	Other	CLIP domain-containing serine protease B15-like isoform X2
AGAP005889		Other	2.40266	5.28776	3.00012	8.00067	Other	cold and drought-regulated CORA-like
AGAP028894	SSU_rRNA_eukarya	Other	2.58078	5.98264	2.99617	7.97876	Other	Other
AGAP006371		Other	2.46643	5.52674	2.96361	7.80073	Other	alpha-amylase I
AGAP010816	TEP3	Other	2.57354	5.9527	2.9582	7.77156	Other	thioester-containing partial
AGAP028434		Other	3.06935	8.39396	2.9467	7.70982	Other	O-acyltransferase like -like isoform X3
AGAP011697		Other	1.86828	3.65097	2.94634	7.70793	Other	AGAP011697-PA
AGAP003689	CLIPC7	Other	1.36874	2.58244	2.92184	7.5781	Other	CLIPC7 partial
AGAP004816		Other	2.79752	6.95246	2.92135	7.57557	Other	glycosylphosphatidylinositol anchor biosynthesis 11
AGAP010830	TEP9	Other	5.66285	50.6625	2.90543	7.4924	Other	thioester-containing partial
AGAP029037	SSU_rRNA_eukarya	Other	2.63074	6.19346	2.89041	7.41484	Other	Other
AGAP013487		Other	2.33346	5.04011	2.88387	7.38128	Other	serine protease 14
AGAP001511		Other	2.30334	4.93598	2.8675	7.29798	Other	type I cytoskeletal 9-like
AGAP028926	SSU_rRNA_eukarya	Other	2.93576	7.65158	2.86015	7.26091	Other	Other
AGAP028877	SSU_rRNA_eukarya	Other	2.64579	6.25838	2.84575	7.18879	Other	Other
AGAP011874		Other	1.89308	3.71428	2.80654	6.99604	Other	kinesin KIF12 isoform X1
AGAP028811	5_8S_rRNA	Other	2.38311	5.2166	2.79803	6.95488	Other	Other
AGAP002796	GNBPB4	Other	2.68131	6.41439	2.79225	6.92711	Other	beta-1	3-glucan-binding -like
AGAP028913	LSU_rRNA_eukarya	Other	2.54508	5.8364	2.76857	6.81432	Other	Other
AGAP012394		Other	1.84765	3.59913	2.74854	6.72036	Other	peptide methionine sulfoxide reductase
AGAP029826		Other	1.43504	2.7039	2.74541	6.70579	Other	AAEL003699- partial
AGAP003778		Other	2.50645	5.6822	2.7391	6.67652	Other	uncharacterized protein LOC120894296
AGAP011785	CLIPE6	Other	2.09615	4.27568	2.73317	6.64915	Other	phenoloxidase-activating factor 2-like
AGAP008293	TRYP7	Other	1.27065	2.41271	2.71635	6.57208	Other	ame: Full=Trypsin-7 Flags: Precursor
AGAP007035	APL1B	Other	2.53136	5.78115	2.71031	6.5446	Other	APL1B
AGAP002852		Other	2.18317	4.54151	2.69556	6.47807	Other	NPC intracellular cholesterol transporter 2
AGAP004161		Other	3.02479	8.13863	2.66833	6.35692	Other	isoform K
AGAP000818	CYP9K1	CYP	1.94565	3.85211	2.64731	6.26497	cytochrome P450 [Source:VB Community Annotation]	probable cytochrome P450 9f2
AGAP012772		Other	2.59195	6.02915	2.63651	6.21825	Other	zinc transporter ZIP10
AGAP028411		Other	2.78258	6.8808	2.63001	6.19029	Other	IQ motif and SEC7 domain-containing 1 isoform X2
AGAP011878		Other	3.31746	9.96904	2.62708	6.17773	Other	AGAP011878- partial
AGAP006343	PGRPS2	Other	2.96721	7.82024	2.59159	6.02765	Other	peptidoglycan recognition 2 short class
AGAP011784		Other	2.38861	5.23654	2.58962	6.0194	Other	AGAP011784- partial
AGAP009844	CLIPB15	Other	1.22766	2.34187	2.58888	6.01632	Other	CLIPB15 partial
AGAP010812	TEP4	Other	1.46091	2.75283	2.58692	6.00814	Other	thioester-containing partial
AGAP028979	SSU_rRNA_eukarya	Other	2.24386	4.73663	2.5865	6.00639	Other	Other
AGAP003776		Other	2.06785	4.19263	2.57771	5.96991	Other	AGAP003776-PA
AGAP028852	LSU_rRNA_eukarya	Other	2.252	4.76343	2.54691	5.84382	Other	Other
AGAP010815	TEP1	Other	2.06243	4.17688	2.54648	5.84207	Other	thioester-containing partial
AGAP029827		Other	1.19738	2.29323	2.53954	5.81405	Other	AGAP009917- partial
AGAP012755		Other	1.40153	2.64181	2.51697	5.72379	Other	ER lumen -retaining receptor
AGAP002358		Other	2.60001	6.0629	2.51284	5.70743	Other	ADP	ATP carrier 2
AGAP013260	Cht5-4	Other	1.81691	3.52326	2.51272	5.70697	Other	endochitinase-like
AGAP010240	ESP	Other	1.62826	3.09141	2.49567	5.63991	Other	serine protease
AGAP009450		Other	2.63766	6.22321	2.49403	5.63348	Other	AGAP009450- partial
AGAP006425		Other	1.58177	2.99337	2.4842	5.59526	Other	myrosinase 1-like
AGAP005848		Other	1.47195	2.77396	2.48198	5.58665	Other	angiopoietin-related 1-like
AGAP008391		Other	1.57124	2.9716	2.47006	5.54067	Other	ankyrin repeat RF_0381 isoform X2
AGAP003773		Other	2.82769	7.09938	2.46705	5.52911	Other	uncharacterized protein LOC120952258
AGAP010057		Other	2.09003	4.25758	2.46506	5.52149	Other	neuronal acetylcholine receptor subunit non-alpha-3-like
AGAP001756		Other	2.3026	4.93345	2.43281	5.39944	Other	choline transporter 1
AGAP012071		Other	3.04013	8.22568	2.42658	5.37616	Other	lactoylglutathione lyase
AGAP028872	SSU_rRNA_eukarya	Other	2.08623	4.24636	2.4131	5.32619	Other	Other
AGAP028819	5_8S_rRNA	Other	3.32419	10.0157	2.40822	5.30819	Other	Other
AGAP001376	SRPN17	Other	1.36255	2.5714	2.40602	5.30011	Other	serpin 17 inhibitory serine protease partial
AGAP009874	CPR76	CP	2.38957	5.24001	2.39768	5.26956	cuticular protein RR-1 family 76 [Source:VB Community Annotation]	larval cuticle LCP-30
AGAP028859	LSU_rRNA_eukarya	Other	1.97626	3.93473	2.39183	5.24824	Other	Other
AGAP002799	GNBPB3	Other	1.99096	3.97502	2.38672	5.22967	Other	3-glucan binding
AGAP009266		Other	2.21454	4.64134	2.38204	5.21275	Other	low molecular weight phosphotyrosine phosphatase 1
AGAP028374	tRNA-Arg	Other	2.36799	5.16223	2.34932	5.09584	Other	Other
AGAP013117		Other	1.59092	3.01241	2.33776	5.05517	Other	serine protease grass-like isoform X1
AGAP008244		Other	2.89	7.4127	2.32718	5.01823	Other	serine-rich adhesin for platelets-like isoform X2
AGAP003329		Other	1.52784	2.88354	2.3191	4.9902	Other	serine-rich adhesin for platelets-like
AGAP028895	SSU_rRNA_eukarya	Other	2.40649	5.30182	2.31035	4.96004	Other	Other
AGAP002592		Other	1.39868	2.6366	2.305	4.94169	Other	apolipo D-like
AGAP028946	LSU_rRNA_eukarya	Other	2.19192	4.56912	2.27536	4.84119	Other	Other
AGAP013362		Other	1.98189	3.95011	2.27505	4.84015	Other	AGAP013362-PA
AGAP003350		Other	-1.00213	0.499264	2.27004	4.82337	Other	phosphoenolpyruvate carboxykinase [GTP]
AGAP009214	CLIPB11	Other	1.31235	2.48346	2.26317	4.80044	Other	serine protease grass-like
AGAP003541		Other	2.03411	4.0957	2.26093	4.79301	Other	elongation factor 1-alpha
AGAP001864	CYP4H15	CYP	2.47054	5.54252	2.25946	4.78812	cytochrome P450 [Source:VB Community Annotation]	probable cytochrome P450 4d14
AGAP006954	CLIPA10	Other	2.50821	5.68914	2.25121	4.76083	Other	uncharacterized protein LOC120950465 isoform X2
AGAP004437		Other	2.45486	5.48258	2.23628	4.7118	Other	glycerol-3-phosphate mitochondrial isoform X1
AGAP012388		Other	1.57595	2.98133	2.22279	4.66794	Other	AGAP012388- partial
AGAP002270	CLIPB7	Other	2.78737	6.90372	2.21724	4.65004	Other	CLIPB7 partial
AGAP008839		Other	2.04212	4.11851	2.21131	4.63097	Other	SET and MYND domain-containing 4
AGAP004263	TO1	Other	1.7097	3.27092	2.20664	4.61599	Other	antennal carrier TOL-2
AGAP008923		Other	2.26164	4.79537	2.17598	4.51894	Other	AGAP008923-PA
AGAP001890		Other	2.42334	5.36413	2.1745	4.5143	Other	metallothionein partial
AGAP028963	LSU_rRNA_eukarya	Other	1.35668	2.56096	2.17383	4.51219	Other	Other
AGAP005612		Other	1.67371	3.19033	2.1697	4.49928	Other	pupal cuticle 36-like
AGAP003248		Other	1.3986	2.63645	2.16929	4.49803	Other	serine protease 14
AGAP004455	GNBPB1	Other	1.3056	2.47186	2.16596	4.48765	Other	GNBP
AGAP000743		Other	2.14616	4.42649	2.16539	4.48588	Other	histone-lysine N-methyltransferase EHMT2-like
AGAP011982		Other	2.32688	5.0172	2.15905	4.46622	Other	AGAP011982- partial
AGAP003627		Other	2.21756	4.65105	2.15516	4.45417	Other	serine protease snake-like
AGAP007036	APL1A	Other	1.50206	2.83246	2.1528	4.4469	Other	partial
AGAP029349		Other	1.65139	3.14135	2.14349	4.41828	Other	uncharacterized protein LOC121594462
AGAP013060		Other	1.97005	3.91783	2.10728	4.30879	Other	salivary secreted peptide
AGAP001717		Other	2.23211	4.6982	2.10674	4.30716	Other	AGAP001717-PA
AGAP029287		Other	2.29439	4.90546	2.10181	4.29249	Other	trichohyalin-like isoform X1
AGAP028787	LSU_rRNA_eukarya	Other	2.27412	4.83701	2.10174	4.29228	Other	Other
AGAP011564		Other	1.88387	3.69063	2.10125	4.29081	Other	UDP-glycosyltransferase UGT5-like
AGAP012148		Other	1.87939	3.67919	2.09252	4.26493	Other	mitogen-activated kinase p38b-like isoform X1
AGAP007287	OBP47	OBP	2.49442	5.63501	2.0924	4.26458	odorant-binding protein 47 [Source:VB Community Annotation]	general odorant-binding 67
AGAP029126		Other	2.88954	7.41035	2.08642	4.24692	Other	uncharacterized protein LOC120958631
AGAP007779		Other	1.51146	2.85099	2.08359	4.23861	Other	SET domain-containing -8
AGAP028900	LSU_rRNA_eukarya	Other	1.63361	3.10287	2.08185	4.2335	Other	Other
AGAP001990		Other	2.26737	4.81443	2.07564	4.21531	Other	glycine receptor subunit alpha-2-like
AGAP012161		Other	1.79363	3.46687	2.06712	4.1905	Other	guanylate cyclase 32E isoform X1
AGAP004549		Other	1.39543	2.63067	2.05919	4.16751	Other	yellow-like
AGAP012194		Other	1.50822	2.84459	2.05776	4.1634	Other	dnaJ homolog subfamily B member 6 isoform X1
AGAP011503		Other	1.60424	3.04035	2.0476	4.13418	Other	partial
AGAP006009	CPR30	CP	2.51647	5.72181	2.04572	4.12878	cuticular protein RR-1 family 30 [Source:VB Community Annotation]	endocuticle structural glyco ABD-5-like
AGAP028636		Other	2.01567	4.04369	2.03448	4.09676	Other	serine-rich adhesin for platelets-like
AGAP011666		Other	1.80357	3.49084	2.02908	4.08145	Other	AGAP011666- partial
AGAP012405		Other	1.82272	3.53748	2.02814	4.07878	Other	amnionless
AGAP013043		Other	1.97858	3.94106	2.02605	4.07287	Other	AGAP013043-PA
AGAP011879		Other	2.6917	6.46073	2.00874	4.02432	Other	methyltransferase 22 isoform X1
AGAP009526		Other	2.48073	5.5818	1.99944	3.99846	Other	cytochrome c oxidase subunit mitochondrial
AGAP000047	CPR130	CP	4.28637	19.5131	1.99446	3.98467	cuticular protein RR-2 family 130 [Source:VB Community Annotation]	histidine-rich PFHRP-II
AGAP011169		Other	1.01035	2.0144	1.98889	3.96932	Other	transferrin
AGAP028494		Other	1.5327	2.89328	1.95818	3.88572	Other	uncharacterized protein LOC120956843
AGAP003775		Other	2.30141	4.92938	1.95509	3.87741	Other	uncharacterized protein LOC120894297
AGAP029417		Other	1.72941	3.31593	1.95147	3.86768	Other	---NA---
AGAP010066		Other	2.26002	4.78997	1.94983	3.8633	Other	mpv17
AGAP013555	U3	Other	1.30097	2.46395	1.94595	3.85292	Other	Other
AGAP012166		Other	1.47581	2.78139	1.94176	3.84174	Other	alpha-tocopherol transfer -like
AGAP012648		Other	1.31503	2.48808	1.93712	3.82941	Other	luciferin sulfotransferase-like
AGAP008835	CLIPC1	Other	1.90634	3.74856	1.93215	3.81625	Other	venom protease-like
AGAP001356	ACE1	Other	1.27029	2.41209	1.923	3.79211	Other	acetylcholinesterase isoform X1
AGAP005074		Other	2.42207	5.3594	1.92293	3.79194	Other	isoform A
AGAP002542	LRIM20	Other	1.35504	2.55805	1.92165	3.78857	Other	volume-regulated anion channel subunit LRRC8E-like
AGAP028892	LSU_rRNA_eukarya	Other	1.27074	2.41286	1.91854	3.78041	Other	Other
AGAP011183		Other	2.34683	5.08705	1.91798	3.77894	Other	AGAP011183- partial
AGAP029463		Other	1.1492	2.21791	1.91462	3.77014	Other	luciferin sulfotransferase-like
AGAP011096		Other	2.51606	5.72017	1.91238	3.76429	Other	CCAAT enhancer-binding
AGAP006227		Other	1.19591	2.29089	1.91179	3.76274	Other	esterase B1-like
AGAP012708		Other	2.1895	4.56149	1.91026	3.75877	Other	40S ribosomal S9
AGAP004109		Other	2.01613	4.04497	1.91004	3.7582	Other	xaa-pro aminopeptidase
AGAP028945	LSU_rRNA_eukarya	Other	1.42557	2.68621	1.90855	3.75433	Other	Other
AGAP003774		Other	1.58378	2.99754	1.90724	3.75091	Other	AGAP003774-PA
AGAP012647		Other	1.11823	2.1708	1.90512	3.7454	Other	luciferin sulfotransferase-like
AGAP000476		Other	2.2449	4.74003	1.90286	3.73955	Other	xaa-Pro aminopeptidase -like
AGAP009859		Other	1.65695	3.1535	1.89958	3.73104	Other	uncharacterized protein LOC120960014
AGAP004788		Other	2.63156	6.19694	1.89929	3.73029	Other	ATP synthase membrane subunit mitochondrial-like
AGAP029285		Other	2.77618	6.85038	1.89915	3.72994	Other	uncharacterized protein LOC120957783
AGAP001294		Other	1.96007	3.8908	1.89564	3.72088	Other	zinc finger 91
AGAP029419		Other	2.33561	5.04763	1.89158	3.71041	Other	mpv17
AGAP029785	St4	Other	1.41562	2.66774	1.88113	3.68364	Other	luciferin sulfotransferase-like
AGAP005499		Other	2.26985	4.82274	1.88051	3.68205	Other	farnesol dehydrogenase-like
AGAP029132		Other	1.47745	2.78457	1.87453	3.66681	Other	transmembrane protease serine 9-like
AGAP011780	CLIPA4	Other	1.0233	2.03256	1.871	3.65785	Other	phenoloxidase-activating factor 2-like
AGAP009867		Other	1.45883	2.74886	1.85378	3.61447	Other	ATPase N2B
AGAP011068		Other	1.94892	3.86084	1.85371	3.61428	Other	aldo-keto reductase family 1 member B1-like
AGAP006501		Other	2.45813	5.49505	1.8529	3.61226	Other	probable serine threonine- kinase fhkB isoform X2
AGAP001181		Other	1.58664	3.00349	1.85099	3.60747	Other	uncharacterized protein LOC120894677
AGAP006506	SG2	SGP	2.10128	4.2909	1.8444	3.59104	salivary gland protein 2 [Source:VB Community Annotation]	gSG2 partial
AGAP011515		Other	2.60009	6.06326	1.84362	3.5891	Other	indirect flight muscle
AGAP012621		Other	1.66463	3.17033	1.8423	3.58581	Other	PXMP2 4 family 4-like
AGAP003164		Other	1.29364	2.45146	1.84177	3.5845	Other	unc-13 homolog 4B isoform X1
AGAP003939		Other	2.24531	4.74139	1.83913	3.57794	Other	proteoglycan 4 isoform X2
AGAP009790	CPAP3-B	CP	2.56552	5.91966	1.83605	3.5703	cuticular protein [Source:VB Community Annotation]	obstructor-E
AGAP008331		Other	1.62166	3.07728	1.83466	3.56686	Other	GATOR complex Wdr59-like isoform X2
AGAP000348		Other	1.54683	2.92175	1.80744	3.50022	Other	transient receptor potential
AGAP005526		Other	1.828	3.55043	1.80016	3.48259	Other	cubilin homolog
AGAP001594		Other	2.29895	4.92099	1.79459	3.46918	Other	N-alpha-acetyltransferase 80
AGAP010672		Other	1.75053	3.36482	1.78936	3.45661	Other	succinate dehydrogenase cytochrome b560 mitochondrial-like
AGAP028463		Other	1.07789	2.11095	1.78821	3.45385	Other	uncharacterized protein LOC120951258
AGAP005005		Other	1.35105	2.55098	1.78291	3.4412	Other	TRPL translocation defect 14 isoform X1
AGAP005334	CTLMA2	Other	1.13097	2.19007	1.78037	3.43514	Other	CTLMA2
AGAP000352	TWDL1	CP	1.1812	2.26765	1.77768	3.42875	cuticular protein TWDL family (TWDL1) [Source:VB Community Annotation]	glycine-rich cell wall structural
AGAP007033	APL1C	Other	1.60489	3.04172	1.7753	3.4231	Other	APL1C
AGAP005399		Other	2.00643	4.01785	1.77516	3.42276	Other	paxillin isoform X3
AGAP010400		Other	1.15658	2.22928	1.76534	3.39954	Other	senecionine N-oxygenase-like
AGAP029114		Other	1.19111	2.28328	1.76283	3.39363	Other	AGAP012277- partial
AGAP008955		Other	1.75621	3.37809	1.75528	3.37592	Other	cytochrome b-c1 complex subunit mitochondrial isoform X1
AGAP029559	CTLMA6	Other	1.36722	2.57973	1.75096	3.36582	Other	collectin-10 isoform X1
AGAP007786		Other	1.81956	3.52973	1.74429	3.3503	Other	isocitrate dehydrogenase [NAD] subunit mitochondrial
AGAP013256		Other	1.91577	3.77314	1.74117	3.34306	Other	AGAP013256-PA
AGAP002739		Other	2.26711	4.81358	1.73849	3.33685	Other	von Willebrand factor type EGF and pentraxin domain-containing 1 isoform X1
AGAP000246		Other	1.4847	2.79859	1.73525	3.32937	Other	clusterin-associated 1
AGAP012624		Other	1.51046	2.84902	1.73414	3.32682	Other	annexin B10-like
AGAP006829	CPR59	CP	2.67709	6.39565	1.73	3.31729	cuticular protein RR-1 family 59 [Source:VB Community Annotation]	pupal cuticle
AGAP000037		Other	2.02922	4.08183	1.72568	3.30736	Other	low-density lipo receptor-related 4 isoform X1
AGAP028994	LSU_rRNA_eukarya	Other	2.12172	4.35211	1.71776	3.28926	Other	Other
AGAP010032		Other	1.68162	3.20787	1.71749	3.28863	Other	ciliogenesis-associated TTC17-interacting -like
AGAP005912		Other	2.08647	4.24707	1.71721	3.28801	Other	guanine nucleotide-binding subunit beta-1
AGAP009946	GSTMS3	Other	1.55501	2.93835	1.71003	3.27169	Other	microsomal glutathione S-transferase 1-like
AGAP005512		Other	1.79336	3.46621	1.70969	3.27091	Other	elongation of very long chain fatty acids 4-like
AGAP002038		Other	1.73438	3.32736	1.70712	3.26508	Other	leucine-rich PPR motif-containing mitochondrial
AGAP007309		Other	1.57013	2.96932	1.69763	3.24369	Other	succinate dehydrogenase [ubiquinone] iron-sulfur mitochondrial
AGAP011696		Other	1.44791	2.72812	1.69705	3.24238	Other	deoxyribonuclease I
AGAP001961	GPRVPR2	Other	1.31066	2.48056	1.69671	3.24161	Other	cardioacceleratory peptide receptor-like isoform X1
AGAP028974	LSU_rRNA_eukarya	Other	1.89536	3.72015	1.69587	3.23971	Other	Other
AGAP009194	GSTE2	GST	2.63134	6.196	1.69466	3.23702	glutathione S-transferase epsilon class 2 [Source:VB Community Annotation]	glutathione S transferase class partial
AGAP028167		Other	1.27905	2.42679	1.68304	3.21104	Other	phenoloxidase-activating factor 1-like
AGAP000075		Other	1.53227	2.89241	1.67015	3.18247	Other	proton channel c-like isoform X1
AGAP028909	LSU_rRNA_eukarya	Other	1.32705	2.50889	1.66806	3.17786	Other	Other
AGAP005890		Other	1.53914	2.9062	1.6674	3.17641	Other	bifunctional endo-1	4-beta-xylanase -like isoform X1
AGAP007966		Other	1.7599	3.38674	1.66056	3.16139	Other	ATP synthase subunit mitochondrial
AGAP005600		Other	2.14344	4.41813	1.65264	3.14409	Other	facilitated trehalose transporter Tret1-2 homolog
AGAP011667		Other	1.00722	2.01003	1.65026	3.13891	Other	AGAP011666- partial
AGAP003606		Other	1.31827	2.49367	1.6498	3.1379	Other	fatty acyl- reductase CG8306
AGAP000521		Other	1.29735	2.45777	1.64948	3.13722	Other	nose resistant to fluoxetine 6-like
AGAP002353		Other	2.34765	5.08994	1.64801	3.13402	Other	lipase 3-like
AGAP000506	ABCG2	Other	1.00211	2.00293	1.64	3.11666	Other	scarlet
AGAP004695		Other	1.53851	2.90494	1.63599	3.10801	Other	multivesicular body subunit 12A
AGAP012703	TO2	Other	1.45163	2.73517	1.63414	3.10402	Other	antennal carrier TOL-2
AGAP002999		Other	1.74573	3.35364	1.63193	3.09927	Other	SET and MYND domain-containing 4
AGAP028597		Other	1.27042	2.41231	1.62589	3.08633	Other	Usher syndrome type-1G homolog
AGAP028602		Other	1.33579	2.52414	1.62549	3.08546	Other	uncharacterized protein LOC120904810
AGAP004167		Other	2.03736	4.10495	1.61564	3.06447	Other	AGAP004167-PA
AGAP028916	LSU_rRNA_eukarya	Other	2.4095	5.31291	1.61062	3.05383	Other	Other
AGAP000618		Other	1.64521	3.12794	1.61023	3.05299	Other	succinate dehydrogenase [ubiquinone] cytochrome b small mitochondrial
AGAP010295		Other	1.56817	2.96528	1.60912	3.05067	Other	muscle calcium channel subunit alpha-1-like isoform X5
AGAP007760		Other	1.82523	3.54362	1.60241	3.03651	Other	uncharacterized protein LOC120906543
AGAP028970	LSU_rRNA_eukarya	Other	1.74285	3.34697	1.59997	3.03137	Other	Other
AGAP009405	CPAP3-E	CP	1.34491	2.54014	1.59979	3.03098	cuticular protein [Source:VB Community Annotation]	obstructor-E
AGAP007039	LRIM4	Other	1.81235	3.51215	1.59945	3.03028	Other	leucine-rich repeat-containing G- coupled receptor 4-like
AGAP008654	TEP12	Other	1.36723	2.57974	1.5957	3.02241	Other	CD109 antigen-like
AGAP007852		Other	1.49317	2.81508	1.5943	3.01948	Other	probable aconitate mitochondrial
AGAP013359		Other	1.26075	2.3962	1.59102	3.01261	Other	AGAP013359-PA
AGAP002726	CPR9	CP	1.49697	2.8225	1.58965	3.00976	cuticular protein RR-1 family 9 [Source:VB Community Annotation]	larval cuticle A2B-like isoform X2
AGAP001117	Gr37	Other	1.81263	3.51282	1.5886	3.00756	Other	gustatory receptor 2a isoform X6
AGAP005498		Other	2.77809	6.85943	1.58669	3.0036	Other	phospholipid scramblase 2-like isoform X1
AGAP001153		Other	1.47844	2.78648	1.58559	3.0013	Other	polymerase delta-interacting 2
AGAP029402		Other	1.11847	2.17116	1.57918	2.98799	Other	uncharacterized protein LOC120955061
AGAP008724		Other	1.67575	3.19486	1.57656	2.98257	Other	cytochrome c oxidase subunit mitochondrial
AGAP006099		Other	1.72315	3.30157	1.57383	2.97694	Other	cytochrome b-c1 complex subunit mitochondrial
AGAP012975		Other	1.65473	3.14865	1.56971	2.96846	Other	glycine receptor subunit alpha-4-like
AGAP005456	CPR15	CP	1.87576	3.66996	1.56849	2.96593	cuticular protein RR-1 family 15 [Source:VB Community Annotation]	cuticle -like
AGAP000988	CPAP3-A1c	CP	1.66446	3.16996	1.56772	2.96435	cuticular protein [Source:VB Community Annotation]	obstructor-E-like
AGAP007778		Other	1.33495	2.52266	1.56762	2.96416	Other	DNA-directed RNA mitochondrial
AGAP006410		Other	1.02722	2.0381	1.56615	2.96114	Other	one cut domain family member 3 isoform X1
AGAP003096		Other	1.65878	3.1575	1.56081	2.95019	Other	L-dopachrome tautomerase yellow-f-like
AGAP003938		Other	1.92641	3.80109	1.55893	2.94636	Other	MNN4-like isoform X1
AGAP003095		Other	1.05611	2.07931	1.55852	2.94552	Other	dopachrome conversion enzyme
AGAP011432		Other	1.48952	2.80795	1.55555	2.93945	Other	serine protease easter-like
AGAP000595		Other	1.13087	2.1899	1.55092	2.93005	Other	lysophosphatidylcholine acyltransferase isoform X1
AGAP004906		Other	1.48614	2.80138	1.54498	2.918	Other	mitochondrial pyruvate carrier 2-like
AGAP002728		Other	1.84573	3.59435	1.54474	2.91752	Other	probable isocitrate dehydrogenase [NAD] subunit mitochondrial isoform X2
AGAP028470		Other	2.03398	4.09533	1.54404	2.91609	Other	uncharacterized protein LOC120952662
AGAP007297		Other	1.84125	3.5832	1.54327	2.91455	Other	NADH dehydrogenase [ubiquinone] 1 beta subcomplex subunit mitochondrial
AGAP028107		Other	1.60162	3.03484	1.54102	2.91001	Other	zinc finger 525-like
AGAP006879	ATPsynE	Other	1.46921	2.7687	1.53807	2.90405	Other	ATP synthase subunit mitochondrial
AGAP005645		Other	1.56452	2.9578	1.53717	2.90225	Other	farnesol dehydrogenase-like
AGAP008027		Other	1.33597	2.52445	1.53514	2.89817	Other	slowmo
AGAP010377		Other	1.53474	2.89737	1.53128	2.89043	Other	SET domain-containing -8-like
AGAP000170		Other	1.47906	2.78767	1.53107	2.89	Other	NADH-quinone oxidoreductase subunit B 2-like
AGAP010196	CTLGA1	Other	1.19576	2.29065	1.52769	2.88323	Other	uncharacterized protein LOC121596685 isoform X1
AGAP001777	ABCC1	Other	2.07851	4.22372	1.51622	2.8604	Other	multidrug resistance-associated 4-like
AGAP001936		Other	1.76236	3.39253	1.51407	2.85614	Other	1-phosphatidylinositol 4	5-bisphosphate phosphodiesterase isoform X1
AGAP000798		Other	2.02918	4.08172	1.51393	2.85588	Other	glutamate receptor kainate 2-like isoform X1
AGAP005822		Other	1.49722	2.82298	1.51355	2.85511	Other	kDa salivary
AGAP000669		Other	1.6386	3.11363	1.5118	2.85166	Other	uncharacterized protein LOC120905909
AGAP004744	skap	Other	1.62104	3.07596	1.50879	2.8457	Other	succinate-- ligase [ADP-forming] subunit mitochondrial isoform X2
AGAP012188		Other	1.81823	3.52648	1.50752	2.84321	Other	cytochrome b-c1 complex subunit 7
AGAP001969		Other	3.42238	10.7211	1.50716	2.8425	Other	polyubiquitin-C isoform X2
AGAP001982		Other	1.88285	3.68803	1.5036	2.83549	Other	high affinity nuclear juvenile hormone binding
AGAP002192		Other	1.59917	3.02969	1.50174	2.83183	Other	isocitrate dehydrogenase [NAD] subunit mitochondrial isoform X1
AGAP010381		Other	1.37974	2.60221	1.49541	2.81944	Other	SET domain-containing -8
AGAP012515	ATPsynF	Other	1.76477	3.39819	1.49257	2.8139	Other	ATP synthase subunit mitochondrial
AGAP008884		Other	1.4917	2.8122	1.49097	2.81078	Other	protoheme IX mitochondrial
AGAP000253		Other	1.58561	3.00135	1.48711	2.80327	Other	solute carrier family 25 member 35-like
AGAP004163	GSTD7	GST	1.83027	3.55604	1.48651	2.8021	glutathione S-transferase delta class 7 [Source:VB Community Annotation]	glutathione S-transferase D7
AGAP004790		Other	1.56012	2.94878	1.4814	2.7922	Other	ATP synthase membrane subunit mitochondrial-like
AGAP013481		Other	1.50838	2.84491	1.4799	2.78929	Other	axoneme-associated mst101(2) isoform X1
AGAP009542		Other	1.59324	3.01727	1.47761	2.78487	Other	homeotic spalt-major isoform X1
AGAP000128		Other	1.21496	2.32134	1.47476	2.77938	Other	synaptic vesicle glyco 2C-like
AGAP010072		Other	1.47771	2.78506	1.46585	2.76227	Other	iron-sulfur cluster assembly 2 mitochondrial
AGAP003325		Other	1.28057	2.42935	1.46558	2.76174	Other	cytochrome c oxidase subunit NDUFA4
AGAP028855	LSU_rRNA_eukarya	Other	1.44256	2.71803	1.45494	2.74146	Other	Other
AGAP010716		Other	1.30792	2.47585	1.44833	2.72892	Other	HIG1 domain family member mitochondrial-like
AGAP000079		Other	1.66768	3.17703	1.44802	2.72833	Other	T family of potassium channels 7
AGAP003570		Other	1.7102	3.27205	1.44272	2.71832	Other	neuroligin- X-linked
AGAP007347	LYSC1	Other	1.91017	3.75854	1.43894	2.71122	Other	lysozyme c-1-like
AGAP028919	LSU_rRNA_eukarya	Other	1.58468	2.99941	1.43726	2.70805	Other	Other
AGAP008311		Other	2.05612	4.15867	1.43551	2.70478	Other	acylphosphatase-2
AGAP012780		Other	1.19292	2.28616	1.43504	2.7039	Other	PAN2-PAN3 deadenylation complex catalytic subunit PAN2 isoform X2
AGAP008548		Other	1.62651	3.08765	1.43152	2.69731	Other	#NAME?
AGAP010860		Other	1.4244	2.68402	1.42992	2.69432	Other	sodium-dependent nutrient amino acid transporter 1-like
AGAP028366	COX2	Other	1.94387	3.84737	1.42646	2.68785	Other	cytochrome c oxidase subunit II
AGAP005558		Other	1.50699	2.84216	1.42265	2.68078	Other	mitochondrial-processing peptidase subunit beta-like
AGAP003586		Other	2.06647	4.18862	1.42219	2.67991	Other	phosphate carrier mitochondrial-like
AGAP009315		Other	1.69951	3.2479	1.41783	2.67183	Other	adenylate cyclase type 3
AGAP001884		Other	1.50389	2.83606	1.41332	2.6635	Other	fumarate mitochondrial-like isoform X1
AGAP009879	CPR81	CP	1.74398	3.34958	1.41114	2.65948	cuticular protein RR-1 family 81 [Source:VB Community Annotation]	cuticle -like
AGAP006366		Other	1.53539	2.89868	1.40915	2.6558	Other	2-oxoglutarate mitochondrial-like isoform X1
AGAP012344		Other	1.76361	3.39547	1.4085	2.65461	Other	UNC93
AGAP004366		Other	1.81526	3.51922	1.40807	2.65382	Other	delta-1-pyrroline-5-carboxylate mitochondrial
AGAP029751	AGO2	Other	1.26712	2.4068	1.40755	2.65286	Other	AGAP011537- partial
AGAP002245		Other	1.25361	2.38438	1.4037	2.64579	Other	cytochrome b-c1 complex subunit mitochondrial
AGAP010562		Other	1.95533	3.87804	1.40108	2.64098	Other	cationic amino acid transporter 2-like
AGAP002737		Other	1.9583	3.88603	1.39651	2.63265	Other	muscle M-line assembly unc-89-like isoform X1
AGAP004358		Other	1.74364	3.34878	1.39563	2.63103	Other	alkyldihydroxyacetonephosphate synthase
AGAP000851		Other	1.48387	2.79698	1.39207	2.62455	Other	cytochrome c oxidase subunit mitochondrial
AGAP007076		Other	1.40218	2.643	1.39054	2.62176	Other	nose resistant to fluoxetine 6
AGAP028061		Other	1.27129	2.41378	1.38946	2.6198	Other	myosin-2 heavy chain isoform X1
AGAP011049		Other	1.24832	2.37565	1.38734	2.61596	Other	trichohyalin-like isoform X4
AGAP008892		Other	1.26295	2.39986	1.38322	2.60851	Other	glycine-rich cell wall structural -like
AGAP002630		Other	1.52577	2.87941	1.38313	2.60834	Other	NADH dehydrogenase [ubiquinone] 1 beta subcomplex subunit mitochondrial-like
AGAP003554		Other	1.62745	3.08967	1.38088	2.60427	Other	RING finger 44 isoform X1
AGAP029586		Other	1.83642	3.57124	1.37884	2.60059	Other	neprilysin-3
AGAP029566		Other	1.36715	2.57961	1.37804	2.59915	Other	AGAP009986- partial
AGAP009193	GSTE4	GST	1.71678	3.28702	1.37221	2.58866	glutathione S-transferase epsilon class 4 [Source:VB Community Annotation]	glutathione-S-transferase E4
AGAP002145		Other	1.71201	3.27617	1.37104	2.58656	Other	inactivation-no-after-potential D isoform X1
AGAP005693	LRIM17	Other	1.61323	3.05936	1.37021	2.58508	Other	partial
AGAP028648		Other	1.68916	3.22469	1.36457	2.575	Other	proton-coupled amino acid transporter CG1139
AGAP001622		Other	1.26719	2.40693	1.36445	2.57477	Other	myosin regulatory light chain 2
AGAP009072		Other	1.50121	2.83079	1.36192	2.57027	Other	probable NADH dehydrogenase [ubiquinone] iron-sulfur mitochondrial
AGAP004543		Other	1.27844	2.42577	1.36151	2.56955	Other	C3orf33 homolog
AGAP007135		Other	1.37822	2.59948	1.361	2.56862	Other	RING finger nhl-1 isoform X1
AGAP005459	CPR16	CP	1.6028	3.03732	1.36031	2.56741	cuticular protein RR-1 family 16 [Source:VB Community Annotation]	cuticle -like
AGAP028479		Other	1.14081	2.20505	1.3589	2.56489	Other	uncharacterized protein LOC120952570
AGAP028364	COX1	Other	1.77861	3.43095	1.3576	2.56258	Other	cytochrome c oxidase subunit partial
AGAP007160		Other	2.12308	4.35623	1.3515	2.55177	Other	lethal(2)essential for life-like isoform X1
AGAP028055		Other	1.46054	2.75211	1.34978	2.54874	Other	UDP-glucosyltransferase 2-like
AGAP004847	SCRB7	Other	1.01434	2.01998	1.33958	2.53078	Other	platelet glyco 4 isoform X1
AGAP028925	LSU_rRNA_eukarya	Other	1.27497	2.41994	1.33763	2.52736	Other	Other
AGAP028932	LSU_rRNA_eukarya	Other	1.74403	3.34969	1.3365	2.52538	Other	Other
AGAP009225		Other	1.19972	2.29694	1.33321	2.51962	Other	trans-1	2-dihydrobenzene-1	2-diol dehydrogenase-like
AGAP010429		Other	1.4606	2.75223	1.33265	2.51865	Other	succinate dehydrogenase [ubiquinone] flavo mitochondrial
AGAP008848		Other	1.51194	2.85192	1.33112	2.51599	Other	guanylate cyclase 32E isoform X2
AGAP011053		Other	1.10023	2.14389	1.32897	2.51224	Other	1	5-anhydro-D-fructose reductase-like
AGAP010327		Other	1.49345	2.81561	1.32715	2.50906	Other	serine threonine- kinase meng-po-like isoform X1
AGAP011159	CoVa	Other	1.47496	2.77976	1.32475	2.5049	Other	cytochrome c oxidase subunit mitochondrial
AGAP001653		Other	1.48168	2.79274	1.31896	2.49486	Other	NADH-ubiquinone oxidoreductase 75 kDa mitochondrial
AGAP009603	SLC25A27	Other	1.26851	2.40912	1.31832	2.49375	Other	mitochondrial uncoupling 4 isoform X2
AGAP028371	COX3	Other	1.70362	3.25717	1.31635	2.49035	Other	cytochrome c oxidase subunit III
AGAP003620		Other	1.13035	2.18911	1.31627	2.49022	Other	AGAP003620-PA
AGAP003030		Other	1.93988	3.83674	1.31451	2.48718	Other	pyruvate dehydrogenase E1 component subunit mitochondrial-like
AGAP010039	NADH_dehyd	Other	1.37715	2.59756	1.31401	2.48632	Other	NADH dehydrogenase [ubiquinone] flavo mitochondrial
AGAP005396		Other	1.14919	2.2179	1.30995	2.47932	Other	general transcriptional corepressor trfA-like
AGAP005837	COEJHE5E	COE	1.18401	2.27207	1.30501	2.47085	carboxylesterase [Source:VB Community Annotation]	juvenile hormone esterase-like
AGAP009489		Other	2.94846	7.71922	1.30215	2.46596	Other	cytidine deaminase-like
AGAP009537		Other	1.64787	3.13371	1.30028	2.46277	Other	cytochrome c-2
AGAP011937		Other	2.3651	5.15189	1.29686	2.45693	Other	chitin deacetylase 1 isoform X2
AGAP002102		Other	1.75284	3.3702	1.29569	2.45495	Other	probable maltase
AGAP009871	CPR75	CP	1.47843	2.78645	1.2941	2.45224	cuticular protein RR-1 family 75 [Source:VB Community Annotation]	endocuticle structural glyco ABD-4
AGAP009623	GAPDH	Other	1.73724	3.33398	1.28918	2.44389	Other	glyceraldehyde-3-phosphate dehydrogenase 2
AGAP005502		Other	1.46656	2.76362	1.2891	2.44375	Other	farnesol dehydrogenase-like
AGAP005813		Other	1.04579	2.0645	1.28359	2.43445	Other	iron-sulfur cluster assembly scaffold
AGAP001531		Other	1.31392	2.48616	1.28037	2.42901	Other	sodium-independent sulfate anion transporter-like
AGAP013204		Other	1.84297	3.58747	1.27869	2.42618	Other	uncharacterized protein LOC121590341 isoform X3
AGAP008273		Other	1.99234	3.97883	1.27737	2.42397	Other	tensin-3 isoform X2
AGAP007082		Other	1.4559	2.74328	1.27169	2.41444	Other	NADH dehydrogenase [ubiquinone] iron-sulfur mitochondrial
AGAP028870	LSU_rRNA_eukarya	Other	1.30149	2.46484	1.27163	2.41434	Other	Other
AGAP011130		Other	1.4782	2.78601	1.2686	2.40927	Other	NADH dehydrogenase [ubiquinone] 1 alpha subcomplex subunit mitochondrial
AGAP001711		Other	1.34903	2.54741	1.26723	2.407	Other	NADH-ubiquinone oxidoreductase subunit 8
AGAP010337		Other	1.65433	3.14777	1.26255	2.3992	Other	cytochrome b-c1 complex subunit 8
AGAP029187		Other	1.56144	2.95148	1.25945	2.39405	Other	mucin-2-like isoform X2
AGAP001732		Other	1.74248	3.3461	1.25613	2.38854	Other	adipocyte plasma membrane-associated -like
AGAP000364		Other	1.68399	3.21315	1.25539	2.38733	Other	stoned-A
AGAP009246	CYP4C27	Other	1.81421	3.51666	1.25476	2.38627	Other	cytochrome P450 4C1-like
AGAP001138	ATPsynB	Other	1.52518	2.87823	1.25334	2.38393	Other	ATP synthase subunit mitochondrial
AGAP005134		Other	1.56056	2.94968	1.24827	2.37557	Other	ATP synthase subunit mitochondrial
AGAP008245		Other	1.43884	2.71103	1.24589	2.37166	Other	Shroom isoform X1
AGAP028972	LSU_rRNA_eukarya	Other	1.4467	2.72585	1.24425	2.36896	Other	Other
AGAP028789	LSU_rRNA_eukarya	Other	1.78232	3.4398	1.24394	2.36844	Other	Other
AGAP002056		Other	1.93352	3.81985	1.23636	2.35604	Other	beta-galactosidase-like isoform X2
AGAP002878		Other	1.08024	2.11439	1.23586	2.35521	Other	cystatin
AGAP007136	GPR5HT1A	Other	1.7907	3.45982	1.23132	2.34782	Other	5-hydroxytryptamine receptor-like
AGAP011484		Other	1.33519	2.52309	1.23096	2.34723	Other	AGAP011484-PA
AGAP011684		Other	1.15819	2.23178	1.22879	2.34371	Other	AH receptor-interacting
AGAP029276		Other	1.6428	3.12271	1.22748	2.34157	Other	hormone receptor 4-like
AGAP001238		Other	1.86183	3.6347	1.22598	2.33915	Other	ras-specific guanine nucleotide-releasing factor 2-like isoform X1
AGAP009107		Other	1.30502	2.47087	1.22326	2.33474	Other	AGAP009107-PA
AGAP011379	GPRFZ1	Other	1.34341	2.5375	1.22135	2.33165	Other	frizzled
AGAP028825	LSU_rRNA_eukarya	Other	1.21726	2.32504	1.22082	2.33079	Other	Other
AGAP004400		Other	1.48866	2.80628	1.2121	2.31675	Other	Cytochrome oxidase c subunit VIII-containing
AGAP010534		Other	1.28844	2.44264	1.21173	2.31616	Other	AGAP010534- partial
AGAP028641		Other	1.24771	2.37464	1.20494	2.30528	Other	uncharacterized protein LOC120958631
AGAP003367		Other	2.29303	4.90084	1.20129	2.29945	Other	NADH dehydrogenase [ubiquinone] 1 alpha subcomplex subunit 2
AGAP008727		Other	1.44308	2.719	1.20058	2.29832	Other	cytochrome c oxidase subunit 4 isoform mitochondrial-like
AGAP000794		Other	1.48353	2.79632	1.20052	2.29823	Other	NADH-ubiquinone oxidoreductase 49 kDa subunit-like
AGAP000461		Other	1.54969	2.92754	1.20007	2.2975	Other	teneurin-a isoform X1
AGAP009787		Other	1.26957	2.4109	1.19867	2.29529	Other	dnaJ homolog subfamily C member 28
AGAP008653		Other	1.46553	2.76165	1.19759	2.29356	Other	probable NADH dehydrogenase [ubiquinone] 1 alpha subcomplex subunit 12
AGAP005313		Other	1.14747	2.21524	1.19692	2.2925	Other	simila to CG34115
AGAP007382		Other	1.29612	2.45568	1.19513	2.28965	Other	fem-1 homolog B
AGAP005273		Other	1.23511	2.354	1.19408	2.288	Other	artichoke
AGAP028766	aga-mir-317	Other	1.38402	2.60995	1.19369	2.28738	Other	Other
AGAP008740		Other	1.55393	2.93615	1.18971	2.28107	Other	AGAP008740- partial
AGAP001344		Other	1.52594	2.87974	1.18309	2.27063	Other	T-box transcription factor TBX1 isoform X2
AGAP007857		Other	1.06176	2.08748	1.18285	2.27024	Other	restin homolog
AGAP013536		Other	1.1453	2.21192	1.17621	2.25983	Other	zinc finger 771-like
AGAP007556		Other	1.32374	2.50315	1.17097	2.25163	Other	titin isoform X1
AGAP000849		Other	1.31257	2.48384	1.17026	2.25053	Other	NADH dehydrogenase [ubiquinone] 1 beta subcomplex subunit 1
AGAP003599	ATPsynO	Other	1.61639	3.06608	1.16958	2.24946	Other	ATP synthase subunit mitochondrial
AGAP003533		Other	1.25551	2.38752	1.16893	2.24845	Other	mitochondrial import inner membrane translocase subunit TIM14
AGAP002128		Other	1.05693	2.08049	1.16857	2.24788	Other	BRCA1-associated -like
AGAP007841		Other	1.42289	2.68122	1.16722	2.24579	Other	ATP synthase subunit mitochondrial
AGAP028832	LSU_rRNA_eukarya	Other	1.28846	2.44268	1.16446	2.2415	Other	Other
AGAP000935		Other	1.49245	2.81367	1.16407	2.24089	Other	mitochondrial-processing peptidase subunit beta
AGAP029567		Other	1.70514	3.26061	1.16377	2.24042	Other	low-density lipo receptor-related 12-like
AGAP001030	Syx4	Other	1.04464	2.06286	1.16351	2.24002	Other	syntaxin-4 isoform X2
AGAP002996		Other	1.13336	2.19369	1.16344	2.23991	Other	ATP-dependent Clp protease ATP-binding subunit clpX- mitochondrial
AGAP003221	ABCC3	Other	1.27618	2.42197	1.15605	2.22847	Other	multidrug resistance-associated 4
AGAP012946		Other	1.19002	2.28157	1.15357	2.22464	Other	serine protease snake-like
AGAP010311		Other	1.13453	2.19548	1.1493	2.21806	Other	farnesol dehydrogenase-like
AGAP009415		Other	1.17374	2.25596	1.14676	2.21415	Other	1-acyl-sn-glycerol-3-phosphate acyltransferase alpha-like isoform X2
AGAP003499		Other	1.27985	2.42814	1.1462	2.2133	Other	nose resistant to fluoxetine 6-like
AGAP011532		Other	1.08485	2.12115	1.14451	2.21072	Other	septin-2
AGAP010226		Other	1.01805	2.02518	1.14291	2.20826	Other	uncharacterized polypeptide
AGAP008359		Other	1.82863	3.55199	1.14124	2.2057	Other	sodium-coupled monocarboxylate transporter 1-like
AGAP009056		Other	2.11314	4.32631	1.12954	2.18789	Other	Juvenile hormone-inducible
AGAP000268		Other	1.80354	3.49075	1.12899	2.18705	Other	uncharacterized protein LOC120957915
AGAP011383		Other	1.02099	2.0293	1.12686	2.18383	Other	probable rRNA-processing EBP2 homolog
AGAP003937		Other	1.17552	2.25874	1.12508	2.18114	Other	membrane-associated guanylate WW and PDZ domain-containing 1-like isoform X1
AGAP028831	LSU_rRNA_eukarya	Other	1.65436	3.14784	1.12469	2.18054	Other	Other
AGAP000113		Other	1.60021	3.03187	1.12087	2.17478	Other	AGAP000113- partial
AGAP006791		Other	1.80735	3.49999	1.12079	2.17466	Other	chorion transcription factor Cf2
AGAP029547		Other	1.27907	2.42683	1.11834	2.17097	Other	receptor-type tyrosine- phosphatase-like N
AGAP012106		Other	1.50601	2.84023	1.11769	2.17	Other	ATP synthase subunit mitochondrial
AGAP004055		Other	1.36963	2.58405	1.11741	2.16957	Other	dihydrolipoyllysine-residue succinyltransferase component of 2-oxoglutarate dehydrogenase mitochondrial
AGAP029626		Other	1.7613	3.39003	1.11437	2.16501	Other	receptor-type guanylate cyclase gcy-12 isoform X2
AGAP001690		Other	1.34053	2.53244	1.10927	2.15737	Other	regulating synaptic membrane exocytosis 2 isoform X1
AGAP008908		Other	1.26132	2.39715	1.10448	2.15022	Other	actin-related 2 3 complex subunit 1A-B
AGAP004159		Other	1.41654	2.66944	1.10425	2.14988	Other	NADP-dependent malic enzyme
AGAP006910	SRPN3	Other	1.04864	2.06858	1.10041	2.14415	Other	serpin 3 inhibitory serine protease partial
AGAP012076		Other	1.10801	2.15549	1.09703	2.13914	Other	bone morphogenetic 6
AGAP029780		Other	1.1507	2.22021	1.09358	2.13403	Other	polypeptide N-acetylgalactosaminyltransferase 9
AGAP006031		Other	1.12854	2.18638	1.09001	2.12876	Other	probable nucleoporin Nup54
AGAP002020		Other	1.17635	2.26004	1.08969	2.12828	Other	NADH dehydrogenase [ubiquinone] 1 beta subcomplex subunit mitochondrial
AGAP003995		Other	1.13278	2.1928	1.08924	2.12762	Other	myogenesis-regulating glycosidase-like
AGAP007621		Other	1.17324	2.25517	1.08032	2.11451	Other	cytochrome c oxidase subunit mitochondrial-like
AGAP012392		Other	1.06169	2.08737	1.08006	2.11412	Other	MAPK regulated corepressor interacting 2
AGAP010421		Other	1.4199	2.67567	1.07413	2.10545	Other	pyruvate dehydrogenase E1 component subunit mitochondrial
AGAP003930		Other	1.43909	2.71151	1.06563	2.09308	Other	AGAP003930-PA
AGAP002364		Other	1.29063	2.44636	1.0646	2.09159	Other	MICOS complex subunit Mic60 isoform X2
AGAP000260	ATPsynepsilon	Other	1.40339	2.64522	1.06295	2.0892	Other	stunted-like isoform X1
AGAP010792		Other	1.38137	2.60516	1.06057	2.08576	Other	NADH dehydrogenase [ubiquinone] 1 alpha subcomplex subunit mitochondrial
AGAP011117	LRIM19	Other	1.7321	3.32211	1.05321	2.07515	Other	septation initiation network scaffold cdc11-like
AGAP011749		Other	1.38735	2.61598	1.05234	2.07388	Other	AGAP011749-PA
AGAP004955		Other	1.26518	2.40357	1.04811	2.06782	Other	mitochondrial assembly of ribosomal large subunit 1
AGAP010971		Other	1.15417	2.22557	1.04763	2.06713	Other	tubulin alpha-1 chain
AGAP006444		Other	1.58495	2.99997	1.04656	2.0656	Other	uncharacterized protein LOC121592999 isoform X1
AGAP002599		Other	1.02331	2.03258	1.04643	2.06542	Other	polyubiquitin-C isoform X2
AGAP012316		Other	1.49375	2.81621	1.04573	2.06441	Other	uncharacterized protein LOC120959272
AGAP000198	Cht5-5	Other	1.21353	2.31905	1.04517	2.06361	Other	AGAP000198- partial
AGAP007572		Other	1.63872	3.1139	1.04377	2.06161	Other	retinol dehydrogenase 12-like
AGAP011945		Other	1.38641	2.61427	1.04324	2.06085	Other	ATPase inhibitor mitochondrial
AGAP007780		Other	1.62653	3.08769	1.04255	2.05987	Other	NADH dehydrogenase [ubiquinone] 1 beta subcomplex subunit 10
AGAP012235		Other	1.14656	2.21386	1.03822	2.05369	Other	probable prefoldin subunit 6
AGAP007612		Other	1.03368	2.04724	1.03819	2.05365	Other	major surface trophozoite antigen 11-like isoform X2
AGAP002541		Other	1.21909	2.328	1.03665	2.05146	Other	FAM172 family homolog CG10038 isoform X1
AGAP006225		Other	1.07066	2.10039	1.03019	2.0423	Other	xanthine dehydrogenase oxidase-like isoform X2
AGAP003305		Other	1.31753	2.49239	1.03009	2.04215	Other	uncharacterized protein LOC120948094
AGAP013106		Other	1.02234	2.03121	1.02947	2.04127	Other	NPC intracellular cholesterol transporter 2 homolog a-like
AGAP000807		Other	1.38602	2.61357	1.02513	2.03514	Other	helix-loop-helix transcription factor
AGAP002994	CPR10	CP	1.2887	2.44308	1.02197	2.03069	cuticular protein RR-2 family 10 [Source:VB Community Annotation]	cuticle -like
AGAP029048		Other	1.46918	2.76864	1.01973	2.02754	Other	solute carrier family 12 member 4 isoform X1
AGAP028839	LSU_rRNA_eukarya	Other	1.18198	2.26888	1.01615	2.02252	Other	Other
AGAP001312		Other	1.34378	2.53816	1.01189	2.01655	Other	succinate-- ligase [ADP GDP-forming] subunit mitochondrial
AGAP009602		Other	1.19038	2.28212	1.00678	2.00942	Other	AGAP009602- partial
AGAP028416		Other	1.57726	2.98403	1.00499	2.00693	Other	hormone receptor 4-like
AGAP009374	CYP9M1	CYP	1.65183	3.14232	1.00212	2.00294	cytochrome P450 [Source:VB Community Annotation]	probable cytochrome P450 9f2
AGAP002478		Other	-1.36387	0.388537	-1.00282	0.499024	Other	G2 mitotic-specific cyclin-B3 isoform X1
AGAP011327		Other	-1.37943	0.38437	-1.00432	0.498505	Other	ribosomal RNA-processing 8
AGAP001166		Other	-1.71282	0.305064	-1.00509	0.49824	Other	DNA replication complex GINS SLD5
AGAP028649		Other	-1.4699	0.361008	-1.00595	0.497942	Other	dual oxidase maturation factor 1
AGAP009163		Other	-1.04403	0.484972	-1.00595	0.497941	Other	proteasome assembly chaperone 4-like
AGAP001933		Other	-1.32855	0.398169	-1.00622	0.49785	Other	nucleosomal histone kinase 1
AGAP007116		Other	-1.19613	0.436446	-1.00891	0.496923	Other	microtubule-associated Jupiter
AGAP007473		Other	-1.12128	0.459687	-1.01017	0.496487	Other	46 kDa FK506-binding nuclear
AGAP006392		Other	-1.14317	0.452765	-1.01396	0.495184	Other	HMG box-containing 4
AGAP004678		Other	-1.40674	0.377163	-1.01397	0.495182	Other	box C D snoRNA 1
AGAP005733		Other	-2.11879	0.230239	-1.01605	0.494467	Other	ankyrin repeat and SAM domain-containing 6-like
AGAP011674		Other	-1.07137	0.475868	-1.01643	0.494339	Other	zinc finger 699-like
AGAP003744		Other	-1.01482	0.49489	-1.0178	0.49387	Other	E3 ubiquitin- ligase RNF220-like
AGAP005817	Cdk4	Other	-1.10804	0.463924	-1.01811	0.493761	Other	cyclin-dependent kinase 4
AGAP029411		Other	-2.31289	0.201257	-1.01931	0.493352	Other	uncharacterized protein LOC120902212
AGAP009458		Other	-1.32754	0.398447	-1.01964	0.493238	Other	methyltransferase N6AMT1
AGAP003527		Other	-1.05346	0.481812	-1.02099	0.492779	Other	O-phosphoseryl-tRNA(Sec) selenium transferase
AGAP001551		Other	-1.15088	0.45035	-1.02724	0.490647	Other	G-patch domain and KOW motifs-containing
AGAP007202		Other	-1.38682	0.382408	-1.02873	0.49014	Other	AGAP007202-PA
AGAP008214	CYP6M4	CYP	-1.088	0.470412	-1.03249	0.488867	cytochrome P450 [Source:VB Community Annotation]	cytochrome P450 partial
AGAP003531	IR41n	Other	-1.07374	0.475087	-1.03326	0.488604	Other	ionotropic receptor 41f
AGAP012334		Other	-1.22165	0.428793	-1.03456	0.488163	Other	High mobility group D
AGAP004656		Other	-1.45969	0.363571	-1.03692	0.487366	Other	probable histone-lysine N-methyltransferase Mes-4
AGAP003907		Other	-1.33388	0.396699	-1.03873	0.486756	Other	SREK1IP1
AGAP008285		Other	-1.05221	0.48223	-1.03941	0.486527	Other	beta-1	4-galactosyltransferase 2-like
AGAP005986		Other	-1.32413	0.39939	-1.04028	0.486235	Other	fatty acyl- reductase wat-like
AGAP005383		Other	-1.32305	0.399689	-1.04105	0.485974	Other	retinaldehyde-binding 1-like
AGAP028585		Other	-1.0692	0.476584	-1.0416	0.485789	Other	membrane-bound transcription factor site-1 protease
AGAP010721		Other	-1.2279	0.426937	-1.04522	0.484572	Other	cysteine-rich PDZ-binding
AGAP005949		Other	-1.78025	0.291133	-1.05081	0.482698	Other	2-acylglycerol O-acyltransferase 2-A-like
AGAP007607		Other	-1.09646	0.467662	-1.05171	0.482396	Other	RRNAD1 isoform X1
AGAP002658		Other	-1.02696	0.490742	-1.05451	0.481461	Other	small nuclear ribonucleo F
AGAP006928		Other	-1.10243	0.465732	-1.05582	0.481024	Other	AGAP006928- partial
AGAP029338		Other	-1.61342	0.326822	-1.05847	0.480142	Other	trihelix transcription factor GT-3b
AGAP005106		Other	-1.32386	0.399466	-1.05894	0.479984	Other	E3 SUMO- ligase ZBED1-like isoform X1
AGAP006763		Other	-1.33936	0.395197	-1.06276	0.478716	Other	ARL14 effector
AGAP003974		Other	-1.22554	0.427638	-1.06483	0.478029	Other	tRNA (cytidine(32) guanosine(34)-2 -O)-methyltransferase 1
AGAP004036	HPX7	Other	-1.71451	0.304705	-1.06545	0.477822	Other	chorion peroxidase-like
AGAP013720		Other	-1.10872	0.463705	-1.06669	0.477414	Other	zinc finger BED domain-containing 1-like
AGAP028690		Other	-1.21138	0.431857	-1.06713	0.477268	Other	AGAP011075- partial
AGAP006233		Other	-1.45276	0.365322	-1.06716	0.477257	Other	mitochondrial cardiolipin hydrolase
AGAP007809	AP7862	Other	-1.26733	0.415429	-1.06748	0.477152	Other	probable aminopeptidase NPEPL1
AGAP002899		Other	-1.38721	0.382304	-1.06878	0.476723	Other	transmembrane 169
AGAP006531		Other	-1.06855	0.476798	-1.07003	0.47631	Other	probable deoxyhypusine synthase
AGAP003802		Other	-1.35173	0.391823	-1.07553	0.474495	Other	SH3 domain-containing -like
AGAP011858		Other	-1.39157	0.381151	-1.07787	0.473728	Other	zinc finger HIT domain-containing 3
AGAP009656		Other	-2.5015	0.176592	-1.0793	0.473258	Other	zinc finger 845-like
AGAP005939		Other	-1.04751	0.483802	-1.08052	0.472859	Other	DNA repair Rev1
AGAP005407		Other	-1.92118	0.264038	-1.0812	0.472636	Other	AGAP005407-PA
AGAP005800		Other	-1.62006	0.325321	-1.08155	0.472521	Other	DNA replication licensing factor Mcm7
AGAP004285		Other	-1.10786	0.463983	-1.08232	0.472268	Other	zinc finger 624-like
AGAP004614		Other	-1.3445	0.393789	-1.08254	0.472198	Other	DNA polymerase epsilon subunit 2
AGAP004239		Other	-1.91682	0.264837	-1.08272	0.472139	Other	serine threonine- kinase polo
AGAP006619		Other	-1.47182	0.360528	-1.08277	0.472122	Other	FAM207A
AGAP009782		Other	-1.30565	0.404539	-1.08474	0.471477	Other	methylosome 50-like
AGAP004267		Other	-1.21231	0.431578	-1.08668	0.470843	Other	O-glucosyltransferase rumi homolog
AGAP010305		Other	-1.32727	0.39852	-1.08925	0.470005	Other	DDB1- and CUL4-associated factor 13
AGAP007326		Other	-1.07376	0.475078	-1.08982	0.46982	Other	U7 snRNA-associated Sm LSm11
AGAP003992		Other	-1.10333	0.46544	-1.0931	0.468752	Other	nucleolar 6
AGAP009980		Other	-1.48139	0.358145	-1.09775	0.467244	Other	SWI SNF-related matrix-associated actin-dependent regulator of chromatin subfamily A containing DEAD H box 1 homolog
AGAP012291	CYP9J3	Other	-1.28734	0.409706	-1.0993	0.466743	Other	cytochrome P450 9e2-like
AGAP007481		Other	-1.32424	0.399358	-1.09995	0.466532	Other	chromatin accessibility complex 1
AGAP005271		Other	-1.37793	0.384772	-1.10369	0.465326	Other	E3 ubiquitin- ligase FANCL
AGAP009680		Other	-1.43416	0.370062	-1.10557	0.464719	Other	cilia- and flagella-associated 20
AGAP010440		Other	-1.41001	0.376309	-1.11017	0.46324	Other	probable small nuclear ribonucleo E
AGAP006055		Other	-1.04645	0.484159	-1.11022	0.463223	Other	tonsoku
AGAP005325		Other	-1.23407	0.425118	-1.11541	0.461561	Other	spermine synthase isoform X2
AGAP001611		Other	-1.38508	0.382867	-1.11616	0.461321	Other	diphosphomevalonate decarboxylase
AGAP006393		Other	-1.03331	0.488589	-1.1168	0.461115	Other	tethering factor for nuclear proteasome STS1
AGAP007959		Other	-2.57823	0.167446	-1.11692	0.461077	Other	AGAP007959-PA
AGAP001261		Other	-1.54393	0.342949	-1.11723	0.460978	Other	probable RNA-binding CG14230
AGAP001146		Other	-1.00189	0.499347	-1.11777	0.460804	Other	WD repeat-containing 3
AGAP007635		Other	-1.1773	0.442179	-1.11905	0.460396	Other	60S ribosomal L7
AGAP008313		Other	-1.41445	0.375151	-1.11992	0.460121	Other	beclin-1 B
AGAP007324		Other	-1.09938	0.466716	-1.12272	0.459226	Other	anaphase-promoting complex subunit 15
AGAP028674		Other	-1.35318	0.391428	-1.12406	0.458802	Other	zinc finger 37 homolog
AGAP006620		Other	-1.14278	0.452886	-1.1244	0.458691	Other	telomere length and silencing 1 homolog
AGAP003842		Other	-1.55433	0.340487	-1.12592	0.458208	Other	proline- glutamic acid- and leucine-rich 1-like
AGAP011845		Other	-1.96584	0.25599	-1.12594	0.458204	Other	Histone H2A
AGAP007058		Other	-1.25601	0.418699	-1.12772	0.457639	Other	homeotic distal-less isoform X1
AGAP006442		Other	-1.06864	0.476769	-1.12835	0.457438	Other	probable salivary secreted peptide
AGAP008095		Other	-1.27138	0.414264	-1.13098	0.456607	Other	cilia- and flagella-associated 57
AGAP003742		Other	-1.16215	0.446846	-1.13157	0.45642	Other	regulator of chromosome condensation
AGAP001223		Other	-1.1771	0.442241	-1.13167	0.456387	Other	probable ATP-dependent RNA helicase DDX55 homolog
AGAP004563	ANCE9	Other	-1.56304	0.338437	-1.13306	0.455947	Other	angiotensin-converting enzyme-like
AGAP007455	LRIM10	Other	-1.26541	0.415982	-1.135	0.455335	Other	leucine-rich repeat-containing 9-like
AGAP001039	CYP307A1	CYP	-2.71819	0.151964	-1.13662	0.454825	cytochrome P450 [Source:VB Community Annotation]	cytochrome P450 307a1
AGAP006205		Other	-1.07634	0.474232	-1.13773	0.454474	Other	nuclear valosin-containing -like isoform X1
AGAP012044		Other	-1.61657	0.326109	-1.13831	0.454292	Other	DNA polymerase interacting tetratricopeptide repeat- of 47 kDa
AGAP007295		Other	-1.45485	0.364794	-1.1396	0.453886	Other	KRI1 homolog
AGAP011622		Other	-1.59633	0.330717	-1.14053	0.453594	Other	cortex isoform X1
AGAP011740		Other	-1.04481	0.484708	-1.14211	0.453098	Other	BLOC-1-related complex subunit 7
AGAP009151		Other	-1.73489	0.300432	-1.14226	0.453051	Other	AGAP009151- partial
AGAP009743		Other	-1.18186	0.440784	-1.14574	0.451959	Other	ribonuclease mitochondrial
AGAP006438		Other	-1.27208	0.414064	-1.15079	0.45038	Other	AGAP006438-PA
AGAP006710	CHYM2	Other	-1.5719	0.336364	-1.15626	0.448675	Other	ame: Full=Chymotrypsin-2 ame: Full= hym2 Flags: Precursor
AGAP006929		Other	-1.17019	0.444362	-1.15681	0.448503	Other	AGAP006928- partial
AGAP011067		Other	-1.43276	0.370423	-1.15987	0.447553	Other	sine oculis
AGAP001789		Other	-1.97053	0.255159	-1.16035	0.447403	Other	methionine synthase reductase-like
AGAP012413	CycA	Other	-1.81674	0.283862	-1.16404	0.446262	Other	G2 mitotic-specific cyclin-A
AGAP001258		Other	-1.57574	0.335471	-1.16554	0.445799	Other	gastrula zinc finger -like
AGAP007603		Other	-1.4251	0.372394	-1.16641	0.445528	Other	otefin
AGAP003090		Other	-1.37902	0.384481	-1.16923	0.444659	Other	(E3-independent) E2 ubiquitin-conjugating enzyme UBE2O isoform X1
AGAP004259		Other	-1.28748	0.409667	-1.17417	0.443137	Other	zinc finger 239-like
AGAP012017		Other	-1.9006	0.267831	-1.1771	0.442238	Other	AGAP012017-PA
AGAP012622		Other	-1.52675	0.347059	-1.18181	0.440799	Other	PXMP2 4 family 4-like
AGAP028053		Other	-1.3107	0.403125	-1.18187	0.44078	Other	uncharacterized protein LOC118510303
AGAP028522		Other	-1.48488	0.357279	-1.1819	0.44077	Other	charlatan isoform X1
AGAP006023		Other	-1.67355	0.313482	-1.18364	0.440239	Other	tyrosine 3-monooxygenase isoform X2
AGAP003227		Other	-1.97284	0.254751	-1.18572	0.439606	Other	nucleoside diphosphate kinase 7
AGAP011774		Other	-1.48725	0.356692	-1.18737	0.439102	Other	AGAP011774-PA
AGAP012317		Other	-1.85927	0.275615	-1.19571	0.43657	Other	leucine-rich repeat neuronal 2
AGAP003290		Other	-1.89645	0.268603	-1.1964	0.436363	Other	AGAP003290- partial
AGAP012119		Other	-1.28614	0.410046	-1.19678	0.436248	Other	ubiquitin carboxyl-terminal hydrolase nonstop
AGAP002477		Other	-1.2306	0.426141	-1.19711	0.436149	Other	single-stranded DNA-binding mitochondrial
AGAP029689		Other	-1.0755	0.474507	-1.20013	0.435235	Other	tRNA (guanine(37)-N1)-methyltransferase
AGAP004851		Other	-1.12737	0.457749	-1.20102	0.434967	Other	isoform A
AGAP012029		Other	-1.15062	0.450433	-1.20411	0.434038	Other	POC1 centriolar homolog
AGAP006779		Other	-1.08798	0.47042	-1.20553	0.433609	Other	ribosome quality control complex subunit 2-like
AGAP013255	APN3	Other	-1.27341	0.413682	-1.20887	0.432607	Other	membrane alanyl aminopeptidase-like
AGAP001614		Other	-1.16674	0.445427	-1.21516	0.430725	Other	AGAP001614-PA
AGAP004615		Other	-1.26033	0.41745	-1.2154	0.430653	Other	DNA polymerase epsilon catalytic subunit 1
AGAP004060		Other	-1.3582	0.390069	-1.21617	0.430423	Other	zinc finger and SCAN domain-containing 31-like
AGAP029299		Other	-1.14106	0.453426	-1.21915	0.429537	Other	serine threonine- phosphatase 2A regulatory subunit B subunit gamma-like
AGAP013587	U1	Other	-1.65717	0.317061	-1.22119	0.428929	Other	Other
AGAP006234		Other	-1.3908	0.381352	-1.22167	0.428785	Other	SHQ1 homolog
AGAP028444		Other	-1.53182	0.345841	-1.22253	0.428531	Other	uncharacterized protein LOC120961506
AGAP029592		Other	-1.20973	0.432351	-1.22479	0.427859	Other	AGAP011290- partial
AGAP009295		Other	-1.12766	0.457656	-1.22638	0.427389	Other	E3 ubiquitin- ligase RNF123
AGAP007837		Other	-1.51464	0.349984	-1.22732	0.427109	Other	sodium-coupled monocarboxylate transporter 1-like
AGAP008951		Other	-1.11063	0.463091	-1.22754	0.427045	Other	PIN2 TERF1-interacting telomerase inhibitor 1 isoform X1
AGAP011713		Other	-1.4497	0.366098	-1.22961	0.426432	Other	ribonuclease P subunit p29
AGAP005917		Other	-1.03009	0.489679	-1.23094	0.426039	Other	ATP-dependent DNA helicase Q4
AGAP004248	GPXH3	Other	-1.25062	0.420268	-1.23191	0.425752	Other	glutathione peroxidase-like
AGAP003591		Other	-1.57666	0.335257	-1.2334	0.425314	Other	leucine-rich repeat 1
AGAP003771		Other	-1.91657	0.264884	-1.23746	0.42412	Other	terminal uridylyltransferase Tailor-like
AGAP004038	HPX8	Other	-2.16468	0.223032	-1.23922	0.423602	Other	chorion peroxidase
AGAP003699		Other	-1.84345	0.278654	-1.24251	0.422636	Other	UDP-N-acetylglucosamine transferase subunit ALG13 homolog
AGAP006618		Other	-1.28152	0.411362	-1.24282	0.422545	Other	AGAP006618-PA
AGAP002387		Other	-1.94985	0.258844	-1.24577	0.421683	Other	prostatic acid phosphatase
AGAP029426		Other	-1.82093	0.283039	-1.24913	0.420702	Other	uncharacterized protein LOC120957383
AGAP011212		Other	-1.33018	0.397717	-1.24985	0.420493	Other	AGAP011212-PA
AGAP001182		Other	-1.03561	0.487809	-1.25037	0.420341	Other	AGAP001182-PA
AGAP002629		Other	-1.35978	0.389642	-1.25243	0.41974	Other	cell surface glyco 1-like
AGAP000495		Other	-1.40389	0.377909	-1.25316	0.419529	Other	SUMO-conjugating enzyme UBC9-B
AGAP010159		Other	-1.55761	0.339714	-1.25573	0.418783	Other	deoxyuridine 5 -triphosphate nucleotidohydrolase
AGAP029449		Other	-1.10635	0.464467	-1.25592	0.418726	Other	helicase POLQ-like
AGAP003667		Other	-2.03237	0.244454	-1.25749	0.41827	Other	SAY domain-containing 1
AGAP003447		Other	-1.48265	0.35783	-1.26336	0.416573	Other	ADP-ribosylation factor 6-interacting 4
AGAP011440		Other	-1.15761	0.448255	-1.26429	0.416305	Other	nucleolar 9
AGAP004731		Other	-1.00857	0.497039	-1.2651	0.416071	Other	phospholipase A2 hemilipin-like isoform X1
AGAP005809		Other	-1.01781	0.493866	-1.26677	0.415588	Other	phosphatase inhibitor 2 isoform X1
AGAP028570		Other	-1.80094	0.286987	-1.26981	0.414715	Other	uncharacterized protein LOC121596558
AGAP007364		Other	-2.77719	0.145875	-1.27479	0.413286	Other	maternal exuperantia-like isoform X1
AGAP001127		Other	-1.0144	0.495034	-1.27536	0.413121	Other	platelet glyco V-like
AGAP002314		Other	-1.29729	0.406891	-1.27641	0.412823	Other	AGAP002314-PA
AGAP003594		Other	-1.4675	0.361609	-1.27818	0.412315	Other	transcription factor grauzone-like
AGAP013215		Other	-2.11167	0.23138	-1.27932	0.411989	Other	tripartite motif-containing 75
AGAP003064		Other	-1.76868	0.293477	-1.28475	0.410443	Other	cysteine and histidine-rich domain-containing
AGAP012845		Other	-1.31066	0.403137	-1.28479	0.410432	Other	methanethiol oxidase
AGAP029408		Other	-1.71833	0.303899	-1.28659	0.409918	Other	ribonuclease P subunit p30
AGAP004723		Other	-1.63659	0.321615	-1.2873	0.409717	Other	chromobox homolog 1-like
AGAP010282		Other	-1.87235	0.273129	-1.28917	0.409186	Other	DNA mismatch repair spellchecker 1
AGAP013246		Other	-2.2948	0.203796	-1.29263	0.408207	Other	AF4 FMR2 family member lilli isoform X1
AGAP007502		Other	-1.4275	0.371774	-1.29318	0.408051	Other	kinesin Klp61F
AGAP011232		Other	-1.07428	0.474908	-1.29464	0.407637	Other	SET and MYND domain-containing 4-like
AGAP004492		Other	-1.46546	0.36212	-1.29858	0.406525	Other	upstream activation factor subunit spp27
AGAP010457		Other	-1.60326	0.329132	-1.29876	0.406475	Other	thymidylate synthase
AGAP004579	cdk2	Other	-2.29328	0.204012	-1.30416	0.404958	Other	cyclin-dependent kinase 2
AGAP012478		Other	-1.32013	0.4005	-1.30423	0.404938	Other	Shroom isoform X1
AGAP004558		Other	-1.33332	0.396854	-1.30606	0.404425	Other	nucleoporin Ndc1
AGAP007320		Other	-2.04482	0.242353	-1.30734	0.404064	Other	AGAP007320-PA
AGAP004891		Other	-1.77725	0.291738	-1.3103	0.403237	Other	UPF0046
AGAP012120		Other	-1.19017	0.438252	-1.31166	0.402858	Other	ATM interactor
AGAP029699		Other	-1.25736	0.41831	-1.31657	0.401488	Other	zinc finger 271-like
AGAP007300		Other	-2.27355	0.206821	-1.31686	0.401408	Other	membrane-bound alkaline phosphatase-like
AGAP003263		Other	-1.47664	0.359324	-1.31715	0.401327	Other	CDC42 small effector homolog
AGAP029383		Other	-1.35095	0.392034	-1.3267	0.398679	Other	pyruvate kinase-like isoform X1
AGAP008163		Other	-1.46586	0.362021	-1.32811	0.39829	Other	NHP2 1 homolog
AGAP006323		Other	-1.46999	0.360984	-1.33173	0.397292	Other	AGAP006323-PA
AGAP010198		Other	-1.32356	0.399548	-1.34121	0.394691	Other	ribonucleoside-diphosphate reductase large subunit-like
AGAP008436	ABCC11	Other	-1.35258	0.39159	-1.34269	0.394285	Other	canalicular multispecific organic anion transporter 2-like
AGAP003086		Other	-2.30152	0.202849	-1.34539	0.393546	Other	AGAP003086-PA
AGAP012802		Other	-1.43403	0.370096	-1.35264	0.391575	Other	xaa-pro aminopeptidase
AGAP029409		Other	-1.71402	0.304809	-1.35298	0.391482	Other	uncharacterized protein LOC120900814 isoform X1
AGAP009442		Other	-1.82369	0.282497	-1.35689	0.390423	Other	cyclin-dependent kinases regulatory subunit
AGAP029374		Other	-1.36868	0.387247	-1.35764	0.390221	Other	AGAP006928- partial
AGAP007775		Other	-1.73508	0.300393	-1.36124	0.389248	Other	ATP-dependent DNA helicase PIF1
AGAP005025		Other	-1.55035	0.341426	-1.36233	0.388954	Other	histone H3
AGAP007405		Other	-1.97313	0.254699	-1.36314	0.388737	Other	E3 SUMO- ligase NSE2-like
AGAP006785		Other	-1.98472	0.252662	-1.36368	0.388589	Other	BTB POZ domain-containing 9
AGAP004916		Other	-1.03795	0.487018	-1.3654	0.388126	Other	microfibril-associated glyco 4-like
AGAP008879		Other	-1.98181	0.253172	-1.36607	0.387946	Other	AGAP008879-PA
AGAP007510		Other	-1.58052	0.334361	-1.36787	0.387462	Other	isoform A
AGAP009909		Other	-2.04304	0.242651	-1.37497	0.38556	Other	AGAP009909- partial
AGAP005308		Other	-1.1972	0.436121	-1.37517	0.385508	Other	transcription factor Adf-1-like
AGAP008483		Other	-1.0799	0.473063	-1.38057	0.384067	Other	zinc finger with KRAB and SCAN domains 2-like
AGAP004008		Other	-1.94993	0.258828	-1.3844	0.38305	Other	isoform A
AGAP008429		Other	-1.50919	0.351308	-1.38445	0.383035	Other	zinc finger 429-like
AGAP007458		Other	-1.60694	0.328295	-1.38669	0.38244	Other	E3 ubiquitin- ligase complex slx8-rfp subunit slx8-like
AGAP003650		Other	-1.44567	0.367122	-1.38719	0.382309	Other	translation initiation factor eIF-2B subunit alpha
AGAP006606		Other	-1.33493	0.396411	-1.38933	0.381742	Other	zinc finger 174-like
AGAP009751	ANCE2	Other	-1.82798	0.281658	-1.39092	0.381322	Other	angiotensin-converting enzyme-like isoform X1
AGAP029584		Other	-1.87926	0.271823	-1.40035	0.378837	Other	homeotic female sterile
AGAP002508		Other	-1.61442	0.326596	-1.40478	0.377675	Other	aminopeptidase N
AGAP001949		Other	-1.49303	0.355265	-1.40843	0.376721	Other	AGAP001949-PA
AGAP006090		Other	-1.23757	0.424087	-1.40905	0.376558	Other	MKI67 FHA domain-interacting nucleolar phospho
AGAP004220		Other	-2.016	0.247243	-1.40977	0.376372	Other	AGAP004220-PA
AGAP012040		Other	-1.65833	0.316807	-1.41465	0.375102	Other	AGAP012040- partial
AGAP003087		Other	-2.12653	0.229009	-1.41558	0.374858	Other	transmembrane 192 isoform X1
AGAP004962		Other	-2.22334	0.214146	-1.41896	0.373982	Other	G2 mitotic-specific cyclin-B-like
AGAP013429		Other	-1.07565	0.474458	-1.4195	0.373842	Other	sodium-coupled monocarboxylate transporter 1-like
AGAP012743		Other	-2.03023	0.244816	-1.42415	0.372639	Other	probable DNA replication complex GINS PSF2
AGAP008340		Other	-1.59183	0.331751	-1.42435	0.372588	Other	zinc finger 879-like isoform X3
AGAP004773		Other	-1.17627	0.442496	-1.4262	0.372109	Other	pyruvate dehydrogenase E1 component subunit alpha type mitochondrial-like isoform X1
AGAP006930		Other	-1.76998	0.293214	-1.4275	0.371774	Other	zinc finger 624-like
AGAP007413		Other	-1.65429	0.317694	-1.4324	0.370515	Other	mediator of DNA damage checkpoint 1
AGAP004724		Other	-1.89369	0.269118	-1.43301	0.370357	Other	intraflagellar transport 74 homolog
AGAP012812		Other	-1.2234	0.428271	-1.43983	0.36861	Other	KRTCAP2 homolog
AGAP010483		Other	-1.11475	0.461771	-1.44225	0.367993	Other	exosome complex component RRP42
AGAP009459	cdk1	Other	-1.57102	0.33657	-1.44267	0.367885	Other	cyclin-dependent kinase 1
AGAP004958		Other	-1.34095	0.39476	-1.45131	0.36569	Other	GPI ethanolamine phosphate transferase 2
AGAP005834	COEJHE2E	COE	-1.16094	0.447222	-1.45477	0.364813	carboxylesterase [Source:VB Community Annotation]	venom carboxylesterase-6-like
AGAP003743		Other	-1.40567	0.377442	-1.45535	0.364668	Other	augmin complex subunit dgt6
AGAP012056		Other	-1.68298	0.31144	-1.46456	0.362345	Other	cofilin actin-depolymerizing factor homolog
AGAP003535		Other	-1.39056	0.381417	-1.47208	0.360462	Other	AGAP003535-PA
AGAP028508		Other	-1.47166	0.360568	-1.47743	0.359128	Other	uncharacterized protein LOC120957338
AGAP004957		Other	-1.82616	0.282013	-1.48269	0.357822	Other	origin recognition complex subunit 1
AGAP005289		Other	-1.02351	0.491917	-1.49223	0.355463	Other	growth differentiation factor 8-like
AGAP007552		Other	-1.59248	0.331601	-1.49469	0.354856	Other	leucine-rich melanocyte differentiation-associated -like isoform X1
AGAP003286		Other	-1.82543	0.282157	-1.50953	0.351225	Other	abrupt-like isoform X3
AGAP006367		Other	-1.18335	0.440328	-1.50989	0.351139	Other	E3 ubiquitin- ligase TRAIP-like
AGAP011220		Other	-2.06864	0.238384	-1.51138	0.350777	Other	borealin-like isoform X1
AGAP008428		Other	-1.8309	0.28109	-1.51166	0.350708	Other	N-alpha-acetyltransferase 40
AGAP002593		Other	-1.46193	0.363007	-1.51488	0.349927	Other	partial
AGAP003991		Other	-1.77621	0.291949	-1.52576	0.347297	Other	zinc finger 771-like
AGAP010474		Other	-1.44027	0.368497	-1.52721	0.346947	Other	anoctamin-4 isoform X2
AGAP003515	NIT8537	Other	-2.532	0.172899	-1.52785	0.346795	Other	omega-amidase NIT2-like
AGAP012835		Other	-1.74376	0.298591	-1.531	0.346037	Other	AGAP012835- partial
AGAP009010		Other	-1.63085	0.322897	-1.5334	0.345462	Other	zinc finger weckle-like
AGAP010387		Other	-1.75764	0.295732	-1.53422	0.345266	Other	serine--pyruvate mitochondrial-like isoform X2
AGAP002248		Other	-1.13418	0.455594	-1.54056	0.343751	Other	claret segregational
AGAP005874		Other	-1.40983	0.376355	-1.54099	0.343649	Other	downstream neighbor of son homolog
AGAP002990		Other	-1.58408	0.333537	-1.54415	0.342898	Other	AGAP002990-PA
AGAP004208		Other	-1.61439	0.326602	-1.54658	0.342321	Other	meiosis-specific nuclear structural 1-like
AGAP009682		Other	-2.67597	0.156478	-1.55159	0.341134	Other	uncharacterized protein LOC120958729
AGAP006611		Other	-1.59405	0.33124	-1.55215	0.341001	Other	E3 ubiquitin- ligase TRAIP
AGAP008343		Other	-1.38856	0.381945	-1.55283	0.34084	Other	AGAP008343- partial
AGAP007122		Other	-2.58245	0.166957	-1.55495	0.34034	Other	tubulin alpha-8 chain-like
AGAP005783		Other	-1.07644	0.474196	-1.55513	0.340297	Other	AGAP005783-PA
AGAP007767		Other	-2.54092	0.171833	-1.5578	0.339669	Other	AGAP007767-PA
AGAP006105		Other	-1.9129	0.265558	-1.55929	0.339317	Other	MIS12 homolog
AGAP004243		Other	-1.87268	0.273065	-1.56133	0.338839	Other	general transcriptional corepressor trfA isoform X3
AGAP004108		Other	-2.35436	0.195554	-1.56876	0.337098	Other	lachesin-like isoform X1
AGAP028064	LRIM16B	Other	-1.41791	0.374253	-1.57766	0.335026	Other	toll-like receptor Tollo
AGAP005483		Other	-1.84744	0.277885	-1.58313	0.333756	Other	transcription factor grauzone-like
AGAP008550		Other	-1.17004	0.44441	-1.59297	0.331488	Other	polycomb EED
AGAP028015		Other	-1.19041	0.438179	-1.59302	0.331478	Other	insulin-like growth factor-binding complex acid labile subunit
AGAP012072		Other	-1.57408	0.335858	-1.59736	0.33048	Other	lactoylglutathione lyase
AGAP009792		Other	-2.22053	0.214563	-1.5975	0.33045	Other	importin subunit alpha
AGAP007964		Other	-2.20793	0.216444	-1.60015	0.329843	Other	tudor domain-containing 5
AGAP010789		Other	-1.97254	0.254804	-1.60068	0.329722	Other	multiple epidermal growth factor-like domains 10
AGAP029069		Other	-1.46001	0.363489	-1.60399	0.328965	Other	uncharacterized protein LOC120948963
AGAP011462		Other	-1.04538	0.484518	-1.60705	0.328268	Other	tetratricopeptide repeat 25 isoform X2
AGAP000772		Other	-2.37265	0.193091	-1.60778	0.328102	Other	AGAP000772-PA
AGAP013302		Other	-1.86352	0.274806	-1.61011	0.327573	Other	AGAP013302-PA
AGAP012114	PBD2	Other	-1.78755	0.289664	-1.61293	0.326933	Other	piggyBac transposable element-derived 4-like
AGAP006098	NOS	Other	-2.51009	0.175545	-1.61381	0.326734	Other	nanos isoform X1
AGAP006395		Other	-1.65499	0.31754	-1.61456	0.326565	Other	phospholipase membrane-associated-like
AGAP012677		Other	-1.55425	0.340505	-1.62321	0.324613	Other	death-associated inhibitor of apoptosis 1-like
AGAP012745		Other	-1.58607	0.333077	-1.62389	0.324459	Other	membrane alanyl aminopeptidase-like
AGAP008739		Other	-2.1879	0.21947	-1.62703	0.323754	Other	BTB POZ domain-containing 9
AGAP007823		Other	-2.88751	0.135137	-1.64315	0.320156	Other	meiosis regulator and mRNA stability factor 1
AGAP003740		Other	-1.83622	0.280055	-1.64465	0.319825	Other	mitosis initiation fs(1)Ya
AGAP027985		Other	-1.86536	0.274455	-1.65446	0.317657	Other	zinc finger 525-like
AGAP004931		Other	-2.1964	0.218181	-1.65713	0.317069	Other	RAB6-interacting golgin
AGAP009275	Sk	Other	-1.25691	0.41844	-1.65928	0.316598	Other	sulfakinin prepro
AGAP004587		Other	-1.5378	0.344411	-1.66575	0.315182	Other	uncharacterized protein LOC120894327
AGAP012896		Other	-1.54523	0.342641	-1.66766	0.314763	Other	gamma-soluble NSF attachment
AGAP008725		Other	-1.7277	0.301933	-1.66795	0.314699	Other	intraflagellar transport 52 homolog
AGAP028209		Other	-2.20653	0.216655	-1.66898	0.314475	Other	beta-1	4-glucuronyltransferase 1-like
AGAP007598		Other	-2.23001	0.213157	-1.67115	0.314002	Other	dual specificity kinase zak2
AGAP008040		Other	-2.78131	0.145459	-1.67237	0.313737	Other	zinc finger 236 isoform X1
AGAP003698		Other	-2.44375	0.183806	-1.67414	0.313353	Other	zinc finger 593 homolog
AGAP008937		Other	-2.08966	0.234936	-1.67719	0.312691	Other	AGAP008937-PA
AGAP005987		Other	-2.45991	0.181757	-1.6821	0.311628	Other	anachronism isoform X1
AGAP013393	APN2	Other	-1.50279	0.352869	-1.68343	0.311342	Other	membrane alanyl aminopeptidase-like
AGAP006796		Other	-1.18024	0.441277	-1.68631	0.310722	Other	peritrophin A
AGAP029057		Other	-2.56631	0.168836	-1.6876	0.310443	Other	exosome complex component RRP41
AGAP012952		Other	-1.9373	0.261105	-1.69436	0.308993	Other	general transcriptional corepressor trfA isoform X3
AGAP011238		Other	-2.49801	0.177021	-1.69866	0.308072	Other	SET and MYND domain-containing 4-like
AGAP009551		Other	-2.33381	0.19836	-1.70248	0.307258	Other	luciferin sulfotransferase-like
AGAP010636		Other	-1.05237	0.482174	-1.70641	0.306422	Other	toll-like isoform X2
AGAP006989		Other	-1.33883	0.395341	-1.70779	0.30613	Other	kinesin subito isoform X1
AGAP029045		Other	-1.82474	0.282291	-1.7079	0.306104	Other	uncharacterized protein LOC120949148
AGAP006795	Aper1	Other	-1.03005	0.489692	-1.70793	0.306098	Other	peritrophin A
AGAP006609		Other	-2.60474	0.164397	-1.71017	0.305624	Other	organic cation transporter -like
AGAP010318		Other	-1.16237	0.446778	-1.71348	0.304923	Other	guanine nucleotide-binding subunit beta-5
AGAP005829		Other	-3.01992	0.123286	-1.71754	0.304067	Other	microtubule-associated RP EB family member 1 isoform X1
AGAP004643	SCRB6	Other	-1.43796	0.369088	-1.71863	0.303836	Other	scavenger receptor class B member 1 isoform X1
AGAP008783		Other	-1.14631	0.451779	-1.72597	0.302295	Other	hepatic
AGAP001544		Other	-2.59947	0.164999	-1.72936	0.301586	Other	E3 ubiquitin- ligase TRIM37-like isoform X2
AGAP011897		Other	-2.21141	0.215924	-1.73184	0.301068	Other	AGAP011897- partial
AGAP010118		Other	-2.249	0.21037	-1.73794	0.299797	Other	AGAP010118- partial
AGAP008015		Other	-2.26226	0.208446	-1.74748	0.297821	Other	lamin Dm0-like
AGAP028005		Other	-1.8991	0.268111	-1.74867	0.297576	Other	lin-9 homolog
AGAP029735		Other	-2.1442	0.22622	-1.75521	0.296231	Other	SET and MYND domain-containing 4-like
AGAP011750		Other	-1.89629	0.268632	-1.76692	0.293836	Other	alpha-N-acetylglucosaminidase
AGAP029761		Other	-2.01093	0.248114	-1.77088	0.293029	Other	zinc finger 771 isoform X1
AGAP013769		Other	-1.58049	0.334367	-1.77272	0.292656	Other	uncharacterized protein LOC120904897
AGAP010961	CYP6AK1	CYP	-1.41113	0.376017	-1.78402	0.290372	cytochrome P450 [Source:VB Community Annotation]	probable cytochrome P450 6g2 isoform X1
AGAP006818		Other	-1.70525	0.306669	-1.78626	0.289923	Other	ribonucleoside-diphosphate reductase subunit M2 isoform X2
AGAP009478		Other	-2.03041	0.244786	-1.79389	0.288394	Other	AGAP009478- partial
AGAP000879		Other	-2.18768	0.219504	-1.80276	0.286626	Other	yellow
AGAP029404		Other	-2.75662	0.14797	-1.80489	0.286203	Other	transcription factor grauzone-like
AGAP004825		Other	-2.2441	0.211085	-1.80727	0.28573	Other	uncharacterized protein LOC120952140
AGAP009810		Other	-1.61583	0.326278	-1.80944	0.285302	Other	peptidyl-prolyl cis-trans isomerase E
AGAP011739		Other	-1.40481	0.377668	-1.82155	0.282916	Other	uncharacterized protein LOC120904379 isoform X1
AGAP011599		Other	-1.99467	0.250926	-1.82539	0.282165	Other	AGAP011599- partial
AGAP010540		Other	-2.36003	0.194787	-1.83309	0.280663	Other	uncharacterized protein LOC120956433
AGAP012913		Other	-1.69821	0.308169	-1.8338	0.280525	Other	kinase D-interacting substrate of 220 kDa isoform X4
AGAP003550		Other	-1.77102	0.293002	-1.83556	0.280183	Other	titin isoform X1
AGAP002853		Other	-1.26002	0.417538	-1.83861	0.279592	Other	chemosensory A 87a
AGAP010236		Other	-1.39908	0.37917	-1.85312	0.276793	Other	PITH domain-containing GA19395
AGAP001218		Other	-1.44911	0.366246	-1.85332	0.276755	Other	tubulin alpha-1 chain
AGAP012091		Other	-2.02657	0.245437	-1.8676	0.274029	Other	AGAP012092- partial
AGAP013046		Other	-1.58195	0.334031	-1.87237	0.273125	Other	homeobox prospero-like
AGAP006272		Other	-1.88036	0.271617	-1.87289	0.273026	Other	zinc finger 624-like
AGAP007296	APG12	Other	-2.0276	0.245263	-1.87883	0.271903	Other	autophagy 12-like
AGAP028531		Other	-2.47551	0.179803	-1.89393	0.269073	Other	uncharacterized protein LOC121601980
AGAP010835		Other	-2.39407	0.190245	-1.89504	0.268867	Other	DNA replication complex GINS PSF1-like
AGAP010879		Other	-2.53812	0.172168	-1.89633	0.268625	Other	phospholipase A2-like
AGAP013307		Other	-3.0909	0.117367	-1.90036	0.267876	Other	PHD finger 7-like
AGAP007858		Other	-1.35512	0.390902	-1.90992	0.266108	Other	lysine--tRNA ligase-like isoform X2
AGAP001616		Other	-1.00808	0.497209	-1.9112	0.265872	Other	agCP14332
AGAP012761		Other	-1.43028	0.371058	-1.91123	0.265866	Other	synaptic vesicle glyco 2B-like
AGAP012477		Other	-2.47275	0.180147	-1.94414	0.259869	Other	gamma-butyrobetaine dioxygenase
AGAP003732		Other	-2.21763	0.214995	-1.96948	0.255346	Other	nucleolar transcription factor 1
AGAP006241		Other	-2.57657	0.167639	-1.97341	0.25465	Other	innexin inx5
AGAP007280		Other	-1.38304	0.383409	-1.98701	0.252261	Other	serine protease nudel
AGAP004566		Other	-1.99029	0.251689	-1.99022	0.251701	Other	trypsin-1-like
AGAP029320		Other	-1.54336	0.343087	-2.03944	0.243258	Other	ornithine decarboxylase-like
AGAP005812		Other	-1.92213	0.263865	-2.04276	0.242699	Other	elongator complex 5
AGAP029537		Other	-2.73005	0.150721	-2.06244	0.239411	Other	inositol polyphosphate multikinase
AGAP004963		Other	-3.098	0.116791	-2.07323	0.237627	Other	G2 mitotic-specific cyclin-B-like
AGAP029362		Other	-1.5376	0.344458	-2.0766	0.237072	Other	uncharacterized protein LOC120961508
AGAP000732		Other	-2.43369	0.185092	-2.09176	0.234594	Other	synaptic vesicle glyco 2B-like
AGAP007738		Other	-2.12493	0.229262	-2.11292	0.231179	Other	AGAP007738- partial
AGAP012532		Other	-2.28044	0.205835	-2.11997	0.230052	Other	AGAP012532- partial
AGAP012100	RpS26	Other	-1.35138	0.391918	-2.12387	0.229431	Other	40S ribosomal S26
AGAP007456	LRIM8B	Other	-2.16472	0.223026	-2.13753	0.227268	Other	membrane glyco LIG-1
AGAP013038		Other	-2.14625	0.225899	-2.14376	0.226289	Other	terminal uridylyltransferase Tailor-like
AGAP007457		Other	-1.23814	0.423919	-2.16388	0.223155	Other	reticulon-4 receptor-like 2
AGAP004281		Other	-2.47014	0.180474	-2.17185	0.221925	Other	double-stranded RNA-specific editase 1-like isoform X2
AGAP012641		Other	-1.97688	0.254038	-2.24142	0.211477	Other	1	5-anhydro-D-fructose reductase
AGAP012293	CYP9L3	CYP	-1.21131	0.431877	-2.24708	0.21065	cytochrome P450 [Source:VB Community Annotation]	probable cytochrome P450 9f2
AGAP001892		Other	-1.39941	0.379084	-2.24751	0.210587	Other	arrestin domain-containing 3-like
AGAP029481		Other	-1.35821	0.390065	-2.26916	0.20745	Other	regulator of cytokinesis 1-like
AGAP008968		Other	-2.26574	0.207943	-2.27811	0.206167	Other	leech-derived tryptase inhibitor C-like
AGAP006199		Other	-2.25137	0.210024	-2.29642	0.203568	Other	AGAP006199-PA
AGAP007906		Other	-1.90941	0.266201	-2.32022	0.200237	Other	serine protease inhibitor Kazal-type 1-like
AGAP007602		Other	-2.27793	0.206194	-2.33708	0.19791	Other	uncharacterized protein LOC121601213 isoform X1
AGAP012375		Other	-2.22074	0.214532	-2.33884	0.197669	Other	aurora borealis
AGAP012107		Other	-2.79748	0.143838	-2.34544	0.196766	Other	SUMO-conjugating enzyme UBC9-B
AGAP012553		Other	-3.39992	0.0947373	-2.36118	0.194632	Other	AGAP012553-PA
AGAP007365		Other	-3.35864	0.0974873	-2.37508	0.192766	Other	maternal exuperantia-like isoform X1
AGAP006404		Other	-2.9055	0.133461	-2.37729	0.19247	Other	AGAP006404-PA
AGAP008638		Other	-2.42984	0.185587	-2.37822	0.192347	Other	histone -like
AGAP011033	Cht8	Other	-2.41161	0.187946	-2.37926	0.192207	Other	probable chitinase 10
AGAP029298		Other	-1.05932	0.479859	-2.39592	0.190001	Other	heat shock factor 2-binding
AGAP012768		Other	-3.22794	0.106731	-2.40989	0.18817	Other	AGAP012768- partial
AGAP028223		Other	-3.55092	0.0853234	-2.41551	0.187439	Other	histidine-rich glyco -like
AGAP011657		Other	-2.65569	0.158693	-2.43078	0.185465	Other	probable E3 ubiquitin- ligase makorin-2
AGAP003861		Other	-2.52323	0.173953	-2.43108	0.185427	Other	peptide mitochondrial-like
AGAP028622		Other	-3.35795	0.0975344	-2.46174	0.181527	Other	SET and MYND domain-containing 4-like
AGAP000192	CYP4C26	CYP	-1.95841	0.257311	-2.48569	0.178539	cytochrome P450 [Source:VB Community Annotation]	cytochrome P450 4c3-like
AGAP009365		Other	-1.19434	0.436987	-2.58701	0.16643	Other	retinaldehyde-binding 1-like
AGAP029405		Other	-1.65366	0.317832	-2.72429	0.151324	Other	hypothetical protein ZHAS_00009994
AGAP012951	IR41c	Other	-2.16989	0.222228	-2.81321	0.142279	Other	glutamate receptor kainate 5-like
AGAP011442		Other	-2.05485	0.240674	-2.83601	0.140047	Other	retinoid-inducible serine carboxypeptidase-like
AGAP012669		Other	-2.69697	0.154217	-2.84731	0.138955	Other	modifier of mdg4 isoform X1
AGAP010256		Other	-2.06363	0.239213	-2.88669	0.135213	Other	AGAP010256- partial
AGAP029073		Other	-3.82498	0.0705611	-2.89029	0.134877	Other	AGAP010628- partial
AGAP008539		Other	-2.76602	0.14701	-2.94028	0.130283	Other	mitochondrial import inner membrane translocase subunit TIM44
AGAP007622	ANCE1	Other	-2.62888	0.161669	-2.9738	0.127291	Other	angiotensin-converting enzyme-like
AGAP028159		Other	-4.19019	0.0547806	-2.97425	0.127251	Other	zinc finger OZF-like
AGAP007402		Other	-3.43614	0.0923884	-2.98767	0.126073	Other	E3 SUMO- ligase NSE2-like
AGAP006696		Other	-3.06954	0.119118	-3.04265	0.121358	Other	AGAP006696-PA
AGAP029790		Other	-2.1434	0.226346	-3.05241	0.120541	Other	uncharacterized protein LOC120957504
AGAP029257		Other	-1.52317	0.347921	-3.08186	0.118105	Other	---NA---
AGAP029479		Other	-2.86041	0.137699	-3.22166	0.107197	Other	nuclease HARBI1 isoform X1
AGAP012660		Other	-2.66589	0.157575	-3.24898	0.105186	Other	transmembrane 9 superfamily member 3
AGAP012635		Other	-3.00617	0.124467	-3.27646	0.103202	Other	AGAP012635- partial
AGAP006654		Other	-3.56907	0.0842566	-3.34895	0.0981445	Other	3 beta-hydroxysteroid dehydrogenase Delta 5--
AGAP028436		Other	-2.52	0.174343	-3.38291	0.0958613	Other	nuclear pore complex DDB_G0274915-like
AGAP005065		Other	-2.86675	0.137096	-3.4712	0.0901707	Other	ENSANGG00000019205 partial
AGAP004806	GALE6	Other	-2.84971	0.138724	-3.53147	0.0864814	Other	32 kDa beta-galactoside-binding lectin lec-3-like
AGAP010027		Other	-3.46071	0.0908284	-3.80961	0.071317	Other	AGAP010027- partial
AGAP003433		Other	-1.52046	0.348575	-3.84856	0.0694172	Other	AGAP003433-PA
AGAP012831		Other	-1.98851	0.251999	-3.88716	0.0675845	Other	staphylococcal nuclease domain-containing 1
AGAP006434		Other	-1.98148	0.25323	-3.92254	0.0659472	Other	chitinase partial
AGAP009684		Other	-3.16595	0.111418	-3.96478	0.0640445	Other	proton-coupled folate transporter-like
AGAP006433		Other	-2.18145	0.220454	-4.29954	0.0507819	Other	probable chitinase 10
AGAP009216		Other	-6.14217	0.0141587	-5.11311	0.0288935	Other	phenoloxidase-activating factor 3-like
AGAP009122		Other	-5.81141	0.0178071	-7.1201	0.00718846	Other	trypsin-1-like

## Sheet: BP_KIS & DP_KIS (RS-RS)
Additional file 9: Differentially expressed genes that overlap between R-S comparisons in organophosphates
Gene	Gene Name or Symbol	Gene_v	logFC (BP_KIS)	FC (BP_KIS)	logFC (DP_KIS)	FC (DP_KIS)	Gene_products_x	Description_x
AGAP007293	IAP7	Other	13.667	13007.1	13.0405	8425.48	Other	death-associated inhibitor of apoptosis 1
AGAP003701		Other	10.5004	1448.57	10.5156	1463.94	Other	zinc finger 593 homolog
AGAP004113	mRpL55	Other	9.68137	821.075	9.49684	722.495	Other	39S ribosomal mitochondrial
AGAP028542		Other	9.46043	704.49	10.1538	1139.19	Other	nucleolar pre-ribosomal-associated 1
AGAP007292	IAP3	Other	9.24243	605.689	9.05419	531.596	Other	inhibitor of apoptosis 1
AGAP029317		Other	8.78354	440.667	8.77196	437.142	Other	exosome complex component RRP41
AGAP011997		Other	8.75352	431.591	9.86035	929.525	Other	cytosolic Fe-S cluster assembly factor NUBP1 homolog
AGAP012547		Other	8.71019	418.821	8.92399	485.722	Other	flotillin-2 isoform X1
AGAP029203		Other	8.33965	323.955	6.5214	91.8625	Other	hexamerin- -like
AGAP012130	ATN	Other	8.30018	315.211	8.10663	275.638	Other	allatotropins-like
AGAP012126		Other	8.04863	264.776	7.53649	185.656	Other	acyl- thioesterase 1
AGAP012202		Other	7.41231	170.344	7.25836	153.104	Other	histone H2B
AGAP012662		Other	7.09291	136.515	7.17158	144.165	Other	omega-amidase NIT2-like
AGAP012092		Other	7.00542	128.482	7.15916	142.929	Other	AGAP012092- partial
AGAP003442		Other	6.77069	109.19	6.73894	106.813	Other	spore coat SP96-like
AGAP012625		Other	6.70346	104.218	5.82606	56.7307	Other	annexin B10-like
AGAP012053		Other	6.6524	100.594	7.36899	165.305	Other	trehalase isoform X2
AGAP029040	Metazoa_SRP	Other	6.36652	82.5116	6.97637	125.921	Other	Other
AGAP003328		Other	6.28392	77.9201	6.39624	84.2289	Other	NADH dehydrogenase [ubiquinone] 1 alpha subcomplex subunit 6
AGAP004110		Other	6.24516	75.8541	6.65613	100.854	Other	coiled-coil domain-containing 124
AGAP001345		Other	5.95504	62.0363	5.76352	54.3241	Other	hexamerin- -like
AGAP003139	SRPN9	Other	5.71835	52.6496	5.49789	45.1886	Other	serine protease inhibitor 88Ea-like
AGAP009384		Other	5.7075	52.255	6.04711	66.1245	Other	AGAP009384- partial
AGAP012746		Other	5.70623	52.209	5.05017	33.1324	Other	phytanoyl- dioxygenase domain-containing 1
AGAP006196		Other	5.6477	50.1336	5.48369	44.7462	Other	AGAP006196-PA
AGAP012813		Other	5.6424	49.9494	5.2432	37.8758	Other	spondin-1
AGAP029263		Other	5.60113	48.5411	5.77966	54.9354	Other	zinc finger CCHC domain-containing 24-like isoform X2
AGAP012895		Other	5.54085	46.5545	5.55991	47.1735	Other	histone H2A
AGAP008217	CYP6Z3	CYP	5.2041	36.8629	5.6937	51.7576	cytochrome P450 [Source:VB Community Annotation]	cytochrome P450 6d3-like
AGAP012906		Other	5.19939	36.7429	5.0897	34.0527	Other	60S ribosomal L6
AGAP029597		Other	5.07591	33.7288	4.91566	30.183	Other	F-box only 25
AGAP008449	CPLCG5	CP	5.03346	32.7508	3.47491	11.1187	cuticular protein CPLCG family (CPLCG5) [Source:VB Community Annotation]	adult cuticle 1-like
AGAP012587		Other	5.01172	32.2609	5.05031	33.1355	Other	AGAP012587- partial
AGAP008020	CYP12F2	CYP	4.99872	31.9715	4.89816	29.819	cytochrome P450 [Source:VB Community Annotation]	cytochrome P450 CYP12A2-like
AGAP012191		Other	4.98193	31.6016	4.88691	29.5874	Other	succinate dehydrogenase assembly factor mitochondrial
AGAP007291	IAP4	Other	4.736	26.6488	5.28303	38.9359	Other	inhibitor of apoptosis 1
AGAP029279		Other	4.71743	26.308	4.00797	16.0886	Other	transient receptor potential cation channel painless-like
AGAP010657		Other	4.60957	24.4129	4.80164	27.8893	Other	hexamerin- -like
AGAP012190		Other	4.51572	22.8754	4.4132	21.3062	Other	AGAP012190- partial
AGAP012189		Other	4.5149	22.8623	4.24726	18.9912	Other	lysophosphatidylserine lipase ABHD12 isoform X3
AGAP005767		Other	4.50897	22.7686	5.49663	45.1491	Other	hexamerin partial
AGAP012751		Other	4.28934	19.5532	4.61006	24.4212	Other	E3 ubiquitin- ligase MYLIP
AGAP001219	TUB4A	Other	4.26677	19.2497	4.31144	19.8551	Other	tubulin alpha-1 chain
AGAP001659		Other	4.24833	19.0053	4.58749	24.042	Other	hexamerin- -like
AGAP012926		Other	4.1998	18.3767	5.10848	34.4988	Other	salivary secreted peptide
AGAP029395		Other	4.18103	18.1391	4.71631	26.2876	Other	toxin 14
AGAP005503		Other	4.07236	16.823	4.74486	26.8129	Other	farnesol dehydrogenase-like
AGAP012152		Other	3.95928	15.5547	3.69813	12.9792	Other	F-box FBD LRR-repeat At1g16940
AGAP011698		Other	3.93369	15.2813	5.55272	46.9393	Other	deoxyribonuclease I
AGAP011531		Other	3.8597	14.5173	3.99103	15.9009	Other	methanethiol oxidase
AGAP005768	HEX1A	Other	3.8567	14.4872	4.7871	27.6097	Other	hexamerin partial
AGAP002557		Other	3.85654	14.4856	4.05051	16.5701	Other	glucose dehydrogenase [ quinone]
AGAP012784		Other	3.85438	14.4639	3.47778	11.1408	Other	annexin B10-like
AGAP003777		Other	3.79801	13.9096	3.37733	10.3915	Other	uncharacterized protein LOC120894299
AGAP007319		Other	3.78588	13.7932	3.59738	12.1038	Other	uncharacterized protein LOC120950109
AGAP028434		Other	3.73868	13.3492	3.48006	11.1584	Other	O-acyltransferase like -like isoform X3
AGAP012857		Other	3.73436	13.3093	3.9843	15.8268	Other	nudix hydrolase 8
AGAP000047	CPR130	CP	3.70398	13.0319	2.71775	6.57846	cuticular protein RR-2 family 130 [Source:VB Community Annotation]	histidine-rich PFHRP-II
AGAP028153		Other	3.65939	12.6354	3.26385	9.60544	Other	Juvenile hormone-inducible
AGAP012842		Other	3.64721	12.5291	4.16057	17.8836	Other	trypsin-related protease
AGAP005645		Other	3.64564	12.5155	3.83219	14.2431	Other	farnesol dehydrogenase-like
AGAP003582		Other	3.62145	12.3073	5.88721	59.1871	Other	sorbitol dehydrogenase-like
AGAP012193		Other	3.56908	11.8686	3.63616	12.4335	Other	NEDD8-conjugating enzyme UBE2F
AGAP029696		Other	3.54352	11.6602	4.85243	28.8887	Other	DE-cadherin-like isoform X1
AGAP008293	TRYP7	Other	3.5158	11.4383	5.51847	45.838	Other	ame: Full=Trypsin-7 Flags: Precursor
AGAP004329		Other	3.50721	11.3704	3.39617	10.5281	Other	ER membrane complex subunit 6
AGAP007980	CPCFC1	CP	3.50552	11.3571	2.44726	5.45381	cuticular protein CPCFC family (CPCFC1) [Source:VB Community Annotation]	cuticle 1
AGAP012637		Other	3.40065	10.5608	3.18403	9.08843	Other	spidroin-2-like
AGAP006009	CPR30	CP	3.3957	10.5247	3.64574	12.5163	cuticular protein RR-1 family 30 [Source:VB Community Annotation]	endocuticle structural glyco ABD-5-like
AGAP011066		Other	3.39565	10.5243	3.90341	14.9639	Other	aldo-keto reductase family 1 member B1-like
AGAP012394		Other	3.36003	10.2676	4.49214	22.5044	Other	peptide methionine sulfoxide reductase
AGAP029394		Other	3.35897	10.2601	3.94383	15.3891	Other	RWD domain-containing 1
AGAP004161		Other	3.34259	10.1443	2.94787	7.71608	Other	isoform K
AGAP003778		Other	3.27945	9.70989	3.04827	8.27217	Other	uncharacterized protein LOC120894296
AGAP012071		Other	3.27694	9.69298	3.11863	8.68562	Other	lactoylglutathione lyase
AGAP005457		Other	3.22084	9.32331	4.33524	20.1854	Other	apyrase-like
AGAP012718		Other	3.21626	9.29374	3.17806	9.05092	Other	proline dehydrogenase mitochondrial isoform X1
AGAP008244		Other	3.19574	9.16249	2.99585	7.97701	Other	serine-rich adhesin for platelets-like isoform X2
AGAP001889		Other	3.17965	9.06088	3.49109	11.244	Other	metallothionein partial
AGAP002588		Other	3.13979	8.81393	3.66816	12.7124	Other	classical arabinogalactan 9-like isoform X2
AGAP011930		Other	3.11831	8.68369	1.92058	3.78576	Other	dynein regulatory complex subunit 6-like isoform X1
AGAP004788		Other	3.11457	8.66123	1.74773	3.35829	Other	ATP synthase membrane subunit mitochondrial-like
AGAP008359		Other	3.11399	8.65775	3.78298	13.7655	Other	sodium-coupled monocarboxylate transporter 1-like
AGAP011515		Other	3.03852	8.21647	2.44135	5.43151	Other	indirect flight muscle
AGAP009526		Other	3.02108	8.11776	2.55832	5.89022	Other	cytochrome c oxidase subunit mitochondrial
AGAP028898	SSU_rRNA_eukarya	Other	3.00361	8.02007	4.46254	22.0474	Other	Other
AGAP000356		Other	2.98763	7.9317	2.91757	7.5557	Other	antigen 5 like allergen Cul n 1-like
AGAP009874	CPR76	CP	2.97637	7.87004	2.93992	7.67367	cuticular protein RR-1 family 76 [Source:VB Community Annotation]	larval cuticle LCP-30
AGAP001969		Other	2.96432	7.80456	1.80463	3.4934	Other	polyubiquitin-C isoform X2
AGAP028411		Other	2.96011	7.78183	2.80495	6.98832	Other	IQ motif and SEC7 domain-containing 1 isoform X2
AGAP006792		Other	2.94763	7.7148	2.72598	6.61609	Other	KNR4 SMI1 homolog
AGAP028851	LSU_rRNA_eukarya	Other	2.94271	7.68854	4.43835	21.6809	Other	Other
AGAP010833	CLIPB14	Other	2.91072	7.51993	2.17638	4.52017	Other	partial
AGAP028680		Other	2.91043	7.51843	2.34549	5.08234	Other	F-box LRR-repeat fbxl-1-like
AGAP029694		Other	2.87099	7.31567	4.5275	23.0628	Other	DE-cadherin-like isoform X1
AGAP003773		Other	2.84711	7.19559	2.95684	7.76421	Other	uncharacterized protein LOC120952258
AGAP003775		Other	2.81691	7.04652	2.59578	6.04516	Other	uncharacterized protein LOC120894297
AGAP003776		Other	2.80953	7.01056	2.74332	6.69611	Other	AGAP003776-PA
AGAP011878		Other	2.80047	6.96668	2.4389	5.42227	Other	AGAP011878- partial
AGAP028962	SSU_rRNA_eukarya	Other	2.78232	6.87956	4.15886	17.8624	Other	Other
AGAP011784		Other	2.77963	6.86675	3.76498	13.5947	Other	AGAP011784- partial
AGAP005499		Other	2.71343	6.55878	2.67716	6.39597	Other	farnesol dehydrogenase-like
AGAP013405		Other	2.70281	6.51071	2.67285	6.37689	Other	AGAP013405-PA
AGAP008212	CYP6M2	CYP	2.68611	6.43577	2.45193	5.47148	cytochrome P450 [Source:VB Community Annotation]	probable cytochrome P450 6a14
AGAP004437		Other	2.68404	6.42651	2.3649	5.15118	Other	glycerol-3-phosphate mitochondrial isoform X1
AGAP028928	5_8S_rRNA	Other	2.67784	6.39898	2.74808	6.71822	Other	Other
AGAP008892		Other	2.65681	6.30636	4.04269	16.4805	Other	glycine-rich cell wall structural -like
AGAP008246		Other	2.62165	6.15453	3.33179	10.0686	Other	gamma-butyrobetaine dioxygenase-like
AGAP001890		Other	2.60681	6.09155	2.34999	5.09819	Other	metallothionein partial
AGAP000818	CYP9K1	CYP	2.60022	6.06378	3.37939	10.4063	cytochrome P450 [Source:VB Community Annotation]	probable cytochrome P450 9f2
AGAP028949	SSU_rRNA_eukarya	Other	2.59642	6.04786	3.24356	9.47128	Other	Other
AGAP029717		Other	2.58622	6.00525	1.27919	2.42703	Other	uncharacterized protein LOC120956446
AGAP010066		Other	2.57126	5.94327	2.31638	4.98081	Other	mpv17
AGAP003583		Other	2.5666	5.92413	2.83529	7.13684	Other	sorbitol dehydrogenase-like
AGAP028366	COX2	Other	2.56146	5.90305	1.70754	3.26604	Other	cytochrome c oxidase subunit II
AGAP028871	SSU_rRNA_eukarya	Other	2.55225	5.8655	3.99863	15.9848	Other	Other
AGAP006371		Other	2.51961	5.73428	2.93309	7.63744	Other	alpha-amylase I
AGAP028371	COX3	Other	2.49146	5.62347	1.67646	3.19642	Other	cytochrome c oxidase subunit III
AGAP005074		Other	2.49052	5.61981	2.21108	4.63022	Other	isoform A
AGAP008290	TRYP6	Other	2.49029	5.61893	3.95303	15.4874	Other	trypsin-related protease
AGAP029287		Other	2.49014	5.61832	1.96231	3.89684	Other	trichohyalin-like isoform X1
AGAP004163	GSTD7	GST	2.48947	5.61572	1.9813	3.94849	glutathione S-transferase delta class 7 [Source:VB Community Annotation]	glutathione S-transferase D7
AGAP029419		Other	2.48064	5.58145	2.06193	4.17544	Other	mpv17
AGAP008216	SG7	SGP	2.46795	5.53256	1.56616	2.96115	salivary gland protein 7 [Source:VB Community Annotation]	gSG7 salivary
AGAP002358		Other	2.46328	5.5147	2.65172	6.28415	Other	ADP,ATP carrier 2
AGAP008291	TRYP5	Other	2.45283	5.4749	3.75914	13.5399	Other	trypsin-related protease
AGAP007304		Other	2.44998	5.46407	2.77097	6.82568	Other	uncharacterized protein LOC121591463
AGAP007287	OBP47	OBP	2.43737	5.41653	1.95949	3.88924	odorant-binding protein 47 [Source:VB Community Annotation]	general odorant-binding 67
AGAP009450		Other	2.43428	5.40496	1.7758	3.42429	Other	AGAP009450- partial
AGAP008311		Other	2.43399	5.40384	2.55459	5.87502	Other	acylphosphatase-2
AGAP003714	HPX3	Other	2.43202	5.39648	2.71036	6.54484	Other	oxidase peroxidase
AGAP012772		Other	2.4237	5.36546	2.77536	6.84646	Other	zinc transporter ZIP10
AGAP029277		Other	2.41936	5.34933	3.05773	8.32662	Other	lipase member H-like
AGAP028926	SSU_rRNA_eukarya	Other	2.40306	5.28924	3.93927	15.3405	Other	Other
AGAP004263	TO1	Other	2.39782	5.27007	2.0603	4.17074	Other	antennal carrier TOL-2
AGAP028819	5_8S_rRNA	Other	2.39063	5.24386	4.23382	18.8151	Other	Other
AGAP028364	COX1	Other	2.38541	5.22493	1.7066	3.26391	Other	cytochrome c oxidase subunit partial
AGAP013362		Other	2.35685	5.12249	1.90341	3.74098	Other	AGAP013362-PA
AGAP003939		Other	2.35087	5.10132	2.20942	4.62489	Other	proteoglycan 4 isoform X2
AGAP029695		Other	2.34916	5.09528	3.32895	10.0488	Other	DE-cadherin-like isoform X1
AGAP028820	5_8S_rRNA	Other	2.34791	5.09086	5.30275	39.4719	Other	Other
AGAP001294		Other	2.33749	5.05424	2.44858	5.4588	Other	zinc finger 91
AGAP011503		Other	2.28809	4.88409	2.54521	5.83691	Other	partial
AGAP029414		Other	2.25487	4.77291	3.49944	11.3093	Other	uncharacterized protein LOC120958667
AGAP001990		Other	2.25334	4.76785	2.72304	6.60261	Other	glycine receptor subunit alpha-2-like
AGAP028894	SSU_rRNA_eukarya	Other	2.25186	4.76298	3.29403	9.80849	Other	Other
AGAP028822	5_8S_rRNA	Other	2.24745	4.74842	5.03639	32.8173	Other	Other
AGAP009708		Other	2.2395	4.72235	2.22355	4.6704	Other	tripartite motif-containing 45
AGAP009871	CPR75	CP	2.2382	4.71809	1.44725	2.72689	cuticular protein RR-1 family 75 [Source:VB Community Annotation]	endocuticle structural glyco ABD-4
AGAP007160		Other	2.23409	4.70467	1.7353	3.32949	Other	lethal(2)essential for life-like isoform X1
AGAP010032		Other	2.23178	4.69715	1.98002	3.945	Other	ciliogenesis-associated TTC17-interacting -like
AGAP010057		Other	2.22986	4.6909	2.25435	4.77121	Other	neuronal acetylcholine receptor subunit non-alpha-3-like
AGAP013063		Other	2.22231	4.66639	2.45397	5.47921	Other	synaptic vesicle glyco 2B
AGAP007848		Other	2.21901	4.65574	2.41855	5.34632	Other	AGAP007848-PA
AGAP008839		Other	2.21633	4.64708	2.8299	7.11024	Other	SET and MYND domain-containing 4
AGAP004167		Other	2.21345	4.63785	1.95141	3.86751	Other	AGAP004167-PA
AGAP002145		Other	2.20955	4.62532	2.11114	4.32033	Other	inactivation-no-after-potential D isoform X1
AGAP002867	CYP6P4	CYP	2.19989	4.59443	2.71224	6.55338	cytochrome P450 [Source:VB Community Annotation]	probable cytochrome P450 6a14
AGAP003541		Other	2.19814	4.58887	1.95185	3.8687	Other	elongation factor 1-alpha
AGAP002865	CYP6P3	CYP	2.19576	4.58131	2.26049	4.79154	cytochrome P450 [Source:VB Community Annotation]	cytochrome partial
AGAP011680		Other	2.19263	4.57138	2.45946	5.50012	Other	facilitated trehalose transporter Tret1-2 homolog
AGAP005459	CPR16	CP	2.19085	4.56574	2.09719	4.27875	cuticular protein RR-1 family 16 [Source:VB Community Annotation]	cuticle -like
AGAP002642		Other	2.18208	4.53809	2.62038	6.14913	Other	mutS homolog 5-like
AGAP006369	CPR144	CP	2.17981	4.53093	2.77096	6.82563	cuticular protein RR-2 family 144 [Source:VB Community Annotation]	uncharacterized PE-PGRS family PE_PGRS54-like
AGAP001356	ACE1	Other	2.17443	4.51408	2.32033	4.99445	Other	acetylcholinesterase isoform X1
AGAP006222		Other	2.17366	4.51166	2.05522	4.15607	Other	UDP-glucuronosyltransferase 2C1-like
AGAP003774		Other	2.17063	4.50221	1.8409	3.58233	Other	AGAP003774-PA
AGAP010295		Other	2.15962	4.46796	1.7359	3.33087	Other	muscle calcium channel subunit alpha-1-like isoform X5
AGAP002203		Other	2.15203	4.44454	1.78582	3.44814	Other	AGAP002203-PA
AGAP003586		Other	2.1466	4.42784	2.01539	4.04289	Other	phosphate carrier mitochondrial-like
AGAP003329		Other	2.13527	4.39321	2.16087	4.47184	Other	serine-rich adhesin for platelets-like
AGAP009790	CPAP3-B	CP	2.13315	4.38673	1.86186	3.63475	cuticular protein [Source:VB Community Annotation]	obstructor-E
AGAP009266		Other	2.1307	4.37929	2.1049	4.30168	Other	low molecular weight phosphotyrosine phosphatase 1
AGAP004695		Other	2.12116	4.35043	1.74859	3.36029	Other	multivesicular body subunit 12A
AGAP011785	CLIPE6	Other	2.1211	4.35025	2.15904	4.46618	Other	phenoloxidase-activating factor 2-like
AGAP003938		Other	2.11236	4.32397	2.34513	5.08106	Other	MNN4-like isoform X1
AGAP010377		Other	2.09392	4.26905	1.84584	3.59461	Other	SET domain-containing -8-like
AGAP002270	CLIPB7	Other	2.08555	4.24437	1.27433	2.41887	Other	CLIPB7 partial
AGAP011099		Other	2.08374	4.23905	2.17954	4.53008	Other	myosin-IIIb-like isoform X3
AGAP028859	LSU_rRNA_eukarya	Other	2.08292	4.23665	2.98002	7.88998	Other	Other
AGAP008218	CYP6Z2	CYP	2.07357	4.20927	2.43982	5.42575	cytochrome P450 [Source:VB Community Annotation]	cytochrome P450 6d3-like
AGAP001198	_sake	Other	2.07186	4.20428	3.09496	8.54429	Other	chymotrypsin BI-like
AGAP013060		Other	2.07166	4.20371	2.4521	5.47211	Other	salivary secreted peptide
AGAP028895	SSU_rRNA_eukarya	Other	2.06953	4.19749	4.35499	20.4636	Other	Other
AGAP029586		Other	2.06805	4.19319	1.63954	3.11566	Other	neprilysin-3
AGAP028059		Other	2.06552	4.18584	2.63444	6.20932	Other	probable 4-coumarate-- ligase 3
AGAP011096		Other	2.06168	4.17473	2.2774	4.84804	Other	CCAAT enhancer-binding
AGAP029126		Other	2.05557	4.15708	2.07585	4.21592	Other	uncharacterized protein LOC120958631
AGAP000344	CPR127	CP	2.05237	4.14786	1.3366	2.52556	cuticular protein RR-1 family 127 [Source:VB Community Annotation]	pupal cuticle 27-like
AGAP007851		Other	2.05171	4.14598	2.09776	4.28045	Other	kDa salivary secreted
AGAP008923		Other	2.05138	4.14503	2.66907	6.36017	Other	AGAP008923-PA
AGAP028841	LSU_rRNA_eukarya	Other	2.04684	4.13199	2.82124	7.0677	Other	Other
AGAP005889		Other	2.04617	4.13008	2.81604	7.04226	Other	cold and drought-regulated CORA-like
AGAP009946	GSTMS3	Other	2.04589	4.12927	2.23559	4.70955	Other	microsomal glutathione S-transferase 1-like
AGAP010327		Other	2.02846	4.0797	1.69765	3.24372	Other	serine threonine- kinase meng-po-like isoform X1
AGAP028994	LSU_rRNA_eukarya	Other	2.02768	4.07748	2.55048	5.85828	Other	Other
AGAP028974	LSU_rRNA_eukarya	Other	2.02433	4.06803	1.97965	3.94396	Other	Other
AGAP007309		Other	2.01905	4.05316	1.92159	3.7884	Other	succinate dehydrogenase [ubiquinone] iron-sulfur mitochondrial
AGAP005456	CPR15	CP	2.01033	4.02875	1.94601	3.85307	cuticular protein RR-1 family 15 [Source:VB Community Annotation]	cuticle -like
AGAP011068		Other	2.00971	4.02701	1.74439	3.35054	Other	aldo-keto reductase family 1 member B1-like
AGAP007786		Other	2.00596	4.01656	1.9509	3.86615	Other	isocitrate dehydrogenase [NAD] subunit mitochondrial
AGAP012037	CLIPB20	Other	2.00119	4.00331	1.62764	3.09007	Other	CLIP domain-containing serine protease B15-like isoform X2
AGAP004109		Other	1.99147	3.97642	1.37259	2.58934	Other	xaa-pro aminopeptidase
AGAP028980	SSU_rRNA_eukarya	Other	1.99077	3.97448	3.63384	12.4135	Other	Other
AGAP011879		Other	1.99008	3.97258	1.9957	3.98809	Other	methyltransferase 22 isoform X1
AGAP001936		Other	1.98821	3.96744	2.15819	4.46356	Other	1-phosphatidylinositol 4,5-bisphosphate phosphodiesterase isoform X1
AGAP009194	GSTE2	GST	1.98161	3.94934	1.83921	3.57815	glutathione S-transferase epsilon class 2 [Source:VB Community Annotation]	glutathione S transferase class partial
AGAP028406		Other	1.97684	3.9363	3.50139	11.3246	Other	hypothetical protein AND_002897
AGAP013256		Other	1.97466	3.93036	2.22057	4.66077	Other	AGAP013256-PA
AGAP029763		Other	1.97407	3.92875	3.25469	9.54465	Other	retinol-binding pinta-like
AGAP009374	CYP9M1	CYP	1.97149	3.92172	1.46309	2.75699	cytochrome P450 [Source:VB Community Annotation]	probable cytochrome P450 9f2
AGAP012708		Other	1.97115	3.92082	1.71577	3.28471	Other	40S ribosomal S9
AGAP028970	LSU_rRNA_eukarya	Other	1.96194	3.89585	1.71834	3.29057	Other	Other
AGAP013641	U2	Other	1.96186	3.89565	2.8752	7.33704	Other	Other
AGAP012007		Other	1.95932	3.88879	2.77033	6.82263	Other	zinc finger 585B-like
AGAP002728		Other	1.94874	3.86038	1.93247	3.81709	Other	probable isocitrate dehydrogenase [NAD] subunit mitochondrial isoform X2
AGAP004710		Other	1.94846	3.85962	1.2894	2.44427	Other	cytochrome b-c1 complex subunit 9
AGAP005005		Other	1.94598	3.85298	1.86188	3.63481	Other	TRPL translocation defect 14 isoform X1
AGAP001690		Other	1.93879	3.83383	1.8156	3.52005	Other	regulating synaptic membrane exocytosis 2 isoform X1
AGAP004744	skap	Other	1.93713	3.82942	1.77607	3.42492	Other	succinate-- ligase [ADP-forming] subunit mitochondrial isoform X2
AGAP000798		Other	1.93276	3.81785	1.85502	3.61756	Other	glutamate receptor kainate 2-like isoform X1
AGAP000037		Other	1.92969	3.80975	2.08551	4.24426	Other	low-density lipo receptor-related 4 isoform X1
AGAP010672		Other	1.92003	3.78432	1.91599	3.77372	Other	succinate dehydrogenase cytochrome b560 mitochondrial-like
AGAP004095		Other	1.91905	3.78175	2.00242	4.00671	Other	solute carrier family 25 member 45
AGAP009603	SLC25A27	Other	1.91896	3.7815	2.06414	4.18184	Other	mitochondrial uncoupling 4 isoform X2
AGAP028857	LSU_rRNA_eukarya	Other	1.9186	3.78055	3.33147	10.0664	Other	Other
AGAP001153		Other	1.91744	3.77752	1.75761	3.38137	Other	polymerase delta-interacting 2
AGAP007036	APL1A	Other	1.9139	3.76825	1.30856	2.47693	Other	partial
AGAP028979	SSU_rRNA_eukarya	Other	1.90575	3.74704	3.27796	9.69986	Other	Other
AGAP007039	LRIM4	Other	1.90133	3.73557	2.24835	4.7514	Other	leucine-rich repeat-containing G- coupled receptor 4-like
AGAP003367		Other	1.89837	3.72793	1.42722	2.68927	Other	NADH dehydrogenase [ubiquinone] 1 alpha subcomplex subunit 2
AGAP002999		Other	1.89731	3.72518	1.83408	3.56545	Other	SET and MYND domain-containing 4
AGAP007760		Other	1.89278	3.7135	1.9158	3.77323	Other	uncharacterized protein LOC120906543
AGAP012515	ATPsynF	Other	1.88704	3.69877	1.78096	3.43656	Other	ATP synthase subunit mitochondrial
AGAP009537		Other	1.88194	3.68569	1.52597	2.8798	Other	cytochrome c-2
AGAP004955		Other	1.88104	3.6834	1.32787	2.51031	Other	mitochondrial assembly of ribosomal large subunit 1
AGAP011452	GPRGRP1	Other	1.87984	3.68034	1.60883	3.05004	Other	neuropeptide CCHamide-1 receptor-like
AGAP004883		Other	1.87572	3.66984	1.63844	3.11328	Other	AGAP004883-PA
AGAP002737		Other	1.87268	3.66212	2.06797	4.19297	Other	muscle M-line assembly unc-89-like isoform X1
AGAP001594		Other	1.87093	3.65768	1.60621	3.04452	Other	N-alpha-acetyltransferase 80
AGAP000079		Other	1.86817	3.6507	2.22421	4.67255	Other	T family of potassium channels 7
AGAP012188		Other	1.86441	3.64118	1.69724	3.2428	Other	cytochrome b-c1 complex subunit 7
AGAP008273		Other	1.8634	3.63865	1.48712	2.80329	Other	tensin-3 isoform X2
AGAP000669		Other	1.86213	3.63543	1.66319	3.16715	Other	uncharacterized protein LOC120905909
AGAP009623	GAPDH	Other	1.86176	3.6345	1.89053	3.7077	Other	glyceraldehyde-3-phosphate dehydrogenase 2
AGAP002038		Other	1.8613	3.63336	2.27654	4.84514	Other	leucine-rich PPR motif-containing mitochondrial
AGAP001238		Other	1.86088	3.63229	1.70893	3.26919	Other	ras-specific guanine nucleotide-releasing factor 2-like isoform X1
AGAP010550		Other	1.85493	3.61734	1.927	3.80265	Other	antigen 5 like allergen Cul n 1-like
AGAP007138		Other	1.85114	3.60786	1.7372	3.33387	Other	dnaJ homolog subfamily C member 22-like isoform X2
AGAP007136	GPR5HT1A	Other	1.84916	3.6029	1.61757	3.06858	Other	5-hydroxytryptamine receptor-like
AGAP003030		Other	1.84491	3.59231	1.99117	3.9756	Other	pyruvate dehydrogenase E1 component subunit mitochondrial-like
AGAP012624		Other	1.84477	3.59196	1.76001	3.387	Other	annexin B10-like
AGAP010337		Other	1.84331	3.58833	1.45434	2.74031	Other	cytochrome b-c1 complex subunit 8
AGAP004148	CLIPB5	Other	1.83662	3.57173	2.20836	4.62148	Other	serine protease easter
AGAP008027		Other	1.83613	3.57051	1.50178	2.83192	Other	slowmo
AGAP000718		Other	1.82996	3.55527	1.8167	3.52275	Other	monocarboxylate transporter
AGAP011183		Other	1.82191	3.53549	1.43413	2.7022	Other	AGAP011183- partial
AGAP028932	LSU_rRNA_eukarya	Other	1.8208	3.53277	2.14444	4.4212	Other	Other
AGAP010562		Other	1.82072	3.53257	1.73409	3.3267	Other	cationic amino acid transporter 2-like
AGAP028946	LSU_rRNA_eukarya	Other	1.82032	3.5316	3.17658	9.04159	Other	Other
AGAP029392		Other	1.81496	3.51851	1.76296	3.39394	Other	neurogenic locus notch homolog 1 isoform X2
AGAP005079		Other	1.81213	3.51159	1.61004	3.05261	Other	G alpha q subunit isoform X1
AGAP002192		Other	1.81071	3.50814	1.79855	3.47871	Other	isocitrate dehydrogenase [NAD] subunit mitochondrial isoform X1
AGAP012308		Other	1.80775	3.50096	2.47547	5.56147	Other	ornithine decarboxylase-like
AGAP006506	SG2	SGP	1.80213	3.48735	1.56206	2.95275	salivary gland protein 2 [Source:VB Community Annotation]	gSG2 partial
AGAP003926		Other	1.79151	3.46176	2.05031	4.14194	Other	glutamyl aminopeptidase-like
AGAP002771		Other	1.78946	3.45685	2.24057	4.72585	Other	cell wall TIR3-like isoform X1
AGAP028872	SSU_rRNA_eukarya	Other	1.78786	3.45303	2.9626	7.7953	Other	Other
AGAP028811	5_8S_rRNA	Other	1.78407	3.44396	2.29014	4.89104	Other	Other
AGAP011697		Other	1.78402	3.44385	2.07735	4.22032	Other	AGAP011697-PA
AGAP005399		Other	1.78095	3.43651	2.26697	4.8131	Other	paxillin isoform X3
AGAP010860		Other	1.77975	3.43367	1.895	3.71922	Other	sodium-dependent nutrient amino acid transporter 1-like
AGAP005890		Other	1.77888	3.43161	1.97733	3.93765	Other	bifunctional endo-1,4-beta-xylanase -like isoform X1
AGAP007966		Other	1.77781	3.42906	1.77726	3.42773	Other	ATP synthase subunit mitochondrial
AGAP007556		Other	1.77438	3.4209	1.64693	3.13166	Other	titin isoform X1
AGAP009867		Other	1.77233	3.41606	1.68299	3.21094	Other	ATPase N2B
AGAP013336		Other	1.76986	3.41022	1.66345	3.16773	Other	NADH dehydrogenase [ubiquinone] flavo mitochondrial
AGAP008724		Other	1.76372	3.39573	1.77855	3.43082	Other	cytochrome c oxidase subunit mitochondrial
AGAP007297		Other	1.7634	3.39496	1.78043	3.43528	Other	NADH dehydrogenase [ubiquinone] 1 beta subcomplex subunit mitochondrial
AGAP010429		Other	1.75064	3.36508	1.53406	2.896	Other	succinate dehydrogenase [ubiquinone] flavo mitochondrial
AGAP011044		Other	1.74799	3.3589	2.33266	5.03734	Other	SERAC1 isoform X1
AGAP029035	LSU_rRNA_eukarya	Other	1.7441	3.34986	2.55278	5.86765	Other	Other
AGAP010716		Other	1.74365	3.34882	1.17448	2.25712	Other	HIG1 domain family member mitochondrial-like
AGAP009072		Other	1.73849	3.33685	1.63842	3.11325	Other	probable NADH dehydrogenase [ubiquinone] iron-sulfur mitochondrial
AGAP013481		Other	1.73563	3.33026	1.70756	3.26608	Other	axoneme-associated mst101(2) isoform X1
AGAP029626		Other	1.73519	3.32923	1.56536	2.95952	Other	receptor-type guanylate cyclase gcy-12 isoform X2
AGAP008955		Other	1.73479	3.32831	1.8908	3.70842	Other	cytochrome b-c1 complex subunit mitochondrial isoform X1
AGAP012148		Other	1.73469	3.32808	1.78697	3.4509	Other	mitogen-activated kinase p38b-like isoform X1
AGAP006879	ATPsynE	Other	1.73406	3.32663	1.58044	2.99061	Other	ATP synthase subunit mitochondrial
AGAP007347	LYSC1	Other	1.72012	3.29463	1.83359	3.56423	Other	lysozyme c-1-like
AGAP009879	CPR81	CP	1.71621	3.28571	1.81842	3.52694	cuticular protein RR-1 family 81 [Source:VB Community Annotation]	cuticle -like
AGAP008764		Other	1.7157	3.28456	1.55782	2.94409	Other	venom dipeptidyl peptidase 4-like isoform X3
AGAP004366		Other	1.71494	3.28282	1.58832	3.00699	Other	delta-1-pyrroline-5-carboxylate mitochondrial
AGAP002245		Other	1.71171	3.2755	1.69083	3.22842	Other	cytochrome b-c1 complex subunit mitochondrial
AGAP009315		Other	1.70518	3.26071	1.43965	2.71254	Other	adenylate cyclase type 3
AGAP005513		Other	1.705	3.26029	1.30379	2.46877	Other	elongation of very long chain fatty acids 1-like
AGAP005501		Other	1.69985	3.24867	2.16939	4.49834	Other	farnesol dehydrogenase-like
AGAP011117	LRIM19	Other	1.69784	3.24416	1.72975	3.31671	Other	septation initiation network scaffold cdc11-like
AGAP009542		Other	1.6951	3.23799	1.50457	2.8374	Other	homeotic spalt-major isoform X1
AGAP007778		Other	1.69156	3.23005	1.51318	2.85438	Other	DNA-directed RNA mitochondrial
AGAP029276		Other	1.69111	3.22905	1.2633	2.40044	Other	hormone receptor 4-like
AGAP012194		Other	1.69078	3.22831	1.43684	2.70727	Other	dnaJ homolog subfamily B member 6 isoform X1
AGAP028494		Other	1.68865	3.22355	1.26127	2.39707	Other	uncharacterized protein LOC120956843
AGAP028766	aga-mir-317	Other	1.68809	3.22231	1.85027	3.60568	Other	Other
AGAP003533		Other	1.68791	3.2219	1.35498	2.55794	Other	mitochondrial import inner membrane translocase subunit TIM14
AGAP009056		Other	1.68681	3.21945	1.72479	3.30531	Other	Juvenile hormone-inducible
AGAP011971		Other	1.67167	3.18584	1.38943	2.61974	Other	apyrase
AGAP001511		Other	1.66852	3.17889	1.95949	3.88924	Other	type I cytoskeletal 9-like
AGAP008391		Other	1.6677	3.17707	1.97334	3.92676	Other	ankyrin repeat RF_0381 isoform X2
AGAP003325		Other	1.66588	3.17307	1.71961	3.29348	Other	cytochrome c oxidase subunit NDUFA4
AGAP028636		Other	1.66408	3.16911	1.62695	3.0886	Other	serine-rich adhesin for platelets-like
AGAP010815	TEP1	Other	1.66296	3.16665	1.40531	2.64875	Other	thioester-containing partial
AGAP004719	CLIPC9	Other	1.66264	3.16595	1.30712	2.47448	Other	serine protease persephone
AGAP008653		Other	1.66152	3.1635	1.45512	2.74179	Other	probable NADH dehydrogenase [ubiquinone] 1 alpha subcomplex subunit 12
AGAP000618		Other	1.65514	3.14953	1.66778	3.17724	Other	succinate dehydrogenase [ubiquinone] cytochrome b small mitochondrial
AGAP009405	CPAP3-E	CP	1.64778	3.13351	1.94022	3.83764	cuticular protein [Source:VB Community Annotation]	obstructor-E
AGAP012755		Other	1.6476	3.13312	1.61537	3.0639	Other	ER lumen -retaining receptor
AGAP006099		Other	1.63749	3.11123	1.74746	3.35768	Other	cytochrome b-c1 complex subunit mitochondrial
AGAP028574		Other	1.63677	3.1097	1.21645	2.32375	Other	Voltage-dependent calcium channel type D subunit alpha-1
AGAP010421		Other	1.63243	3.10036	1.26283	2.39967	Other	pyruvate dehydrogenase E1 component subunit mitochondrial
AGAP010381		Other	1.62761	3.09001	1.33563	2.52385	Other	SET domain-containing -8
AGAP007990		Other	1.6276	3.08999	1.28845	2.44265	Other	UDP-glucosyltransferase 2-like
AGAP010072		Other	1.62608	3.08674	1.6007	3.03291	Other	iron-sulfur cluster assembly 2 mitochondrial
AGAP003554		Other	1.62109	3.07607	1.61682	3.06698	Other	RING finger 44 isoform X1
AGAP001138	ATPsynB	Other	1.61962	3.07295	1.50033	2.82907	Other	ATP synthase subunit mitochondrial
AGAP010226		Other	1.61953	3.07275	1.0256	2.0358	Other	uncharacterized polypeptide
AGAP028909	LSU_rRNA_eukarya	Other	1.61365	3.06024	2.45257	5.4739	Other	Other
AGAP005134		Other	1.61108	3.05481	1.63174	3.09887	Other	ATP synthase subunit mitochondrial
AGAP012405		Other	1.61089	3.05439	1.75702	3.37998	Other	amnionless
AGAP029566		Other	1.60973	3.05195	1.35162	2.55198	Other	AGAP009986- partial
AGAP002888	GPRNNA3	Other	1.60916	3.05073	1.66534	3.17188	Other	octopamine receptor beta-3R-like isoform X1
AGAP029325		Other	1.60265	3.037	1.37573	2.59499	Other	fibrinogen A
AGAP000519		Other	1.60057	3.03263	1.53578	2.89946	Other	eye-specific diacylglycerol kinase
AGAP005751		Other	1.59924	3.02984	1.08783	2.12554	Other	UDP-glucosyltransferase 2-like
AGAP012106		Other	1.59293	3.0166	1.49679	2.82214	Other	ATP synthase subunit mitochondrial
AGAP029364		Other	1.58251	2.9949	1.26148	2.39741	Other	oxidoreductase domain
AGAP007076		Other	1.58138	2.99255	2.44175	5.43301	Other	nose resistant to fluoxetine 6
AGAP005512		Other	1.58028	2.99028	2.15177	4.44371	Other	elongation of very long chain fatty acids 4-like
AGAP012703	TO2	Other	1.57964	2.98896	2.03697	4.10382	Other	antennal carrier TOL-2
AGAP004119		Other	1.57653	2.98251	1.26131	2.39713	Other	cGMP-specific 3 ,5 -cyclic phosphodiesterase
AGAP004906		Other	1.57447	2.97826	1.64652	3.13077	Other	mitochondrial pyruvate carrier 2-like
AGAP003570		Other	1.57274	2.9747	1.27686	2.42312	Other	neuroligin- X-linked
AGAP008533		Other	1.5701	2.96926	1.43529	2.70436	Other	cyclin-dependent kinase 5 activator 1
AGAP000260	ATPsynepsilon	Other	1.56837	2.9657	1.29888	2.46038	Other	stunted-like isoform X1
AGAP028167		Other	1.56399	2.95671	2.09754	4.27978	Other	phenoloxidase-activating factor 1-like
AGAP002128		Other	1.56134	2.95127	1.41883	2.67369	Other	BRCA1-associated -like
AGAP003493		Other	1.56055	2.94966	1.65417	3.14743	Other	facilitated trehalose transporter Tret1
AGAP003354	A5R3	Other	1.55996	2.94845	1.40142	2.64161	Other	antigen 5 like allergen Cul n 1-like
AGAP009107		Other	1.55863	2.94574	2.62422	6.16549	Other	AGAP009107-PA
AGAP028919	LSU_rRNA_eukarya	Other	1.55394	2.93618	1.78381	3.44335	Other	Other
AGAP029205		Other	1.55004	2.92826	1.34608	2.5422	Other	ATP synthase subunit mitochondrial
AGAP028787	LSU_rRNA_eukarya	Other	1.54736	2.92281	2.30103	4.9281	Other	Other
AGAP008331		Other	1.54705	2.92219	1.77748	3.42828	Other	GATOR complex Wdr59-like isoform X2
AGAP000854		Other	1.54493	2.91789	1.70002	3.24906	Other	G- coupled receptor 161-like
AGAP002020		Other	1.54362	2.91525	1.17018	2.25039	Other	NADH dehydrogenase [ubiquinone] 1 beta subcomplex subunit mitochondrial
AGAP011749		Other	1.54137	2.91071	1.25258	2.38266	Other	AGAP011749-PA
AGAP010039	NADH_dehyd	Other	1.54094	2.90985	1.43369	2.70138	Other	NADH dehydrogenase [ubiquinone] flavo mitochondrial
AGAP013607	U4	Other	1.54081	2.90958	1.7471	3.35684	Other	Other
AGAP002353		Other	1.53791	2.90373	2.71461	6.56414	Other	lipase 3-like
AGAP011958		Other	1.53716	2.90223	2.34365	5.07585	Other	regulator of microtubule dynamics 1-like
AGAP007357		Other	1.53686	2.90161	1.68294	3.21081	Other	clavesin-1-like
AGAP029048		Other	1.53642	2.90074	1.06985	2.09922	Other	solute carrier family 12 member 4 isoform X1
AGAP007852		Other	1.53548	2.89884	1.82292	3.53797	Other	probable aconitate mitochondrial
AGAP001181		Other	1.52916	2.88617	1.6117	3.05612	Other	uncharacterized protein LOC120894677
AGAP000128		Other	1.52758	2.88302	1.47397	2.77784	Other	synaptic vesicle glyco 2C-like
AGAP003599	ATPsynO	Other	1.52701	2.88189	1.55642	2.94123	Other	ATP synthase subunit mitochondrial
AGAP005612		Other	1.52412	2.87611	1.03011	2.04217	Other	pupal cuticle 36-like
AGAP003930		Other	1.5233	2.87448	1.84646	3.59616	Other	AGAP003930-PA
AGAP000851		Other	1.52281	2.87349	1.49761	2.82374	Other	cytochrome c oxidase subunit mitochondrial
AGAP007572		Other	1.52232	2.87252	1.25836	2.39224	Other	retinol dehydrogenase 12-like
AGAP012388		Other	1.52203	2.87196	1.41359	2.66399	Other	AGAP012388- partial
AGAP010534		Other	1.52057	2.86904	1.17452	2.25718	Other	AGAP010534- partial
AGAP013204		Other	1.5157	2.85938	1.73305	3.3243	Other	uncharacterized protein LOC121590341 isoform X3
AGAP011603		Other	1.51457	2.85715	1.79112	3.46083	Other	long-chain-fatty-acid-- ligase 1 isoform X1
AGAP001711		Other	1.51267	2.85337	1.51716	2.86227	Other	NADH-ubiquinone oxidoreductase subunit 8
AGAP007082		Other	1.5124	2.85284	1.46676	2.76401	Other	NADH dehydrogenase [ubiquinone] iron-sulfur mitochondrial
AGAP002323		Other	1.50926	2.84664	1.52596	2.87978	Other	E3 ubiquitin- ligase SIAH1A
AGAP004790		Other	1.50887	2.84588	1.51154	2.85115	Other	ATP synthase membrane subunit mitochondrial-like
AGAP009798		Other	1.50407	2.83641	1.30685	2.47401	Other	cGMP-dependent isozyme 1 isoform X1
AGAP007780		Other	1.49933	2.82711	1.36856	2.58213	Other	NADH dehydrogenase [ubiquinone] 1 beta subcomplex subunit 10
AGAP002541		Other	1.49817	2.82484	1.34246	2.53584	Other	FAM172 family homolog CG10038 isoform X1
AGAP001777	ABCC1	Other	1.49414	2.81696	1.85385	3.61463	Other	multidrug resistance-associated 4-like
AGAP002739		Other	1.49113	2.8111	1.37079	2.58612	Other	von Willebrand factor type EGF and pentraxin domain-containing 1 isoform X1
AGAP002647		Other	1.4887	2.80635	1.51194	2.85194	Other	phosphorylase b kinase gamma catalytic skeletal muscle heart isoform isoform X1
AGAP002630		Other	1.48842	2.80582	1.46639	2.7633	Other	NADH dehydrogenase [ubiquinone] 1 beta subcomplex subunit mitochondrial-like
AGAP000805		Other	1.48809	2.80518	1.21753	2.32548	Other	BTB POZ domain-containing KCTD12
AGAP001884		Other	1.48705	2.80315	1.57597	2.98136	Other	fumarate mitochondrial-like isoform X1
AGAP002974		Other	1.48647	2.80203	1.18678	2.27644	Other	acetylcholine receptor subunit alpha-like 1
AGAP009787		Other	1.48623	2.80156	1.21893	2.32774	Other	dnaJ homolog subfamily C member 28
AGAP004543		Other	1.48313	2.79555	1.24891	2.37663	Other	C3orf33 homolog
AGAP007327		Other	1.48306	2.79542	1.41775	2.67168	Other	ecdysone-induced 74EF isoform X1
AGAP002079		Other	1.48273	2.79477	1.19015	2.28176	Other	arrestin homolog isoform X3
AGAP012161		Other	1.48197	2.79331	1.84688	3.59722	Other	guanylate cyclase 32E isoform X1
AGAP028164		Other	1.48043	2.79032	2.04385	4.12345	Other	very long-chain specific acyl- mitochondrial
AGAP011945		Other	1.4765	2.78274	1.63934	3.11523	Other	ATPase inhibitor mitochondrial
AGAP004616	ATPsynCF6	Other	1.47432	2.77852	1.23941	2.36102	Other	ATP synthase-coupling factor mitochondrial
AGAP004202		Other	1.47263	2.77527	1.05013	2.07072	Other	E3 ubiquitin- ligase TRIM37-like
AGAP012008		Other	1.47178	2.77363	1.36851	2.58203	Other	Na(+) H(+) exchange regulatory cofactor NHE-RF1
AGAP004694		Other	1.47125	2.77263	1.0705	2.10016	Other	O-acyltransferase like -like isoform X2
AGAP028931	LSU_rRNA_eukarya	Other	1.47115	2.77242	1.7862	3.44905	Other	Other
AGAP001717		Other	1.46754	2.7655	1.99774	3.99375	Other	AGAP001717-PA
AGAP007593		Other	1.46646	2.76344	1.26487	2.40306	Other	glycerol-3-phosphate dehydrogenase [NAD(+)] cytoplasmic isoform X1
AGAP000849		Other	1.46386	2.75846	1.40241	2.64343	Other	NADH dehydrogenase [ubiquinone] 1 beta subcomplex subunit 1
AGAP011130		Other	1.46349	2.75775	1.50262	2.83357	Other	NADH dehydrogenase [ubiquinone] 1 alpha subcomplex subunit mitochondrial
AGAP002796	GNBPB4	Other	1.46307	2.75695	1.36324	2.57263	Other	beta-1,3-glucan-binding -like
AGAP001312		Other	1.45976	2.75062	1.31511	2.48822	Other	succinate-- ligase [ADP GDP-forming] subunit mitochondrial
AGAP028513		Other	1.4597	2.75051	1.48453	2.79826	Other	transcription factor Sox-1-like
AGAP000170		Other	1.45931	2.74976	1.46966	2.76956	Other	NADH-quinone oxidoreductase subunit B 2-like
AGAP011097		Other	1.45881	2.74882	1.17577	2.25913	Other	alpha-catulin isoform X1
AGAP007841		Other	1.45725	2.74584	1.41149	2.66012	Other	ATP synthase subunit mitochondrial
AGAP013342		Other	1.4563	2.74404	1.18387	2.27186	Other	irregular chiasm C-roughest isoform X2
AGAP002586		Other	1.45622	2.74389	1.58325	2.99644	Other	glycogen [starch] synthase
AGAP029194		Other	1.45529	2.74211	1.66708	3.17571	Other	oxidase peroxidase
AGAP011564		Other	1.45329	2.73831	1.53595	2.8998	Other	UDP-glycosyltransferase UGT5-like
AGAP008727		Other	1.45278	2.73734	1.44012	2.71343	Other	cytochrome c oxidase subunit 4 isoform mitochondrial-like
AGAP000476		Other	1.45173	2.73536	1.97937	3.94321	Other	xaa-Pro aminopeptidase -like
AGAP007642	Pfk	Other	1.45097	2.73392	1.58173	2.99328	Other	ATP-dependent 6-phosphofructokinase isoform X1
AGAP001687		Other	1.44865	2.72952	1.91097	3.76062	Other	rho gtpase activating
AGAP009598		Other	1.44495	2.72253	1.21881	2.32754	Other	voltage-dependent calcium channel subunit alpha-2 delta-4 isoform X1
AGAP009498		Other	1.44377	2.72032	2.54752	5.84627	Other	sialin isoform X1
AGAP028463		Other	1.44239	2.71772	1.13226	2.19201	Other	uncharacterized protein LOC120951258
AGAP028969	5_8S_rRNA	Other	1.43962	2.71249	2.04016	4.11291	Other	Other
AGAP001653		Other	1.43739	2.70831	1.50328	2.83487	Other	NADH-ubiquinone oxidoreductase 75 kDa mitochondrial
AGAP028855	LSU_rRNA_eukarya	Other	1.43497	2.70377	1.85942	3.62862	Other	Other
AGAP004055		Other	1.43237	2.69889	1.43711	2.70778	Other	dihydrolipoyllysine-residue succinyltransferase component of 2-oxoglutarate dehydrogenase mitochondrial
AGAP000794		Other	1.42935	2.69325	1.48774	2.8045	Other	NADH-ubiquinone oxidoreductase 49 kDa subunit-like
AGAP012048		Other	1.4293	2.69316	1.37186	2.58804	Other	probable citrate synthase mitochondrial
AGAP001531		Other	1.42755	2.6899	2.18317	4.54152	Other	sodium-independent sulfate anion transporter-like
AGAP028061		Other	1.42686	2.6886	1.16119	2.23642	Other	myosin-2 heavy chain isoform X1
AGAP011484		Other	1.42577	2.68658	1.12533	2.18151	Other	AGAP011484-PA
AGAP000965		Other	1.42377	2.68286	1.27952	2.42758	Other	ELAV 2
AGAP029402		Other	1.42243	2.68036	1.35749	2.56238	Other	uncharacterized protein LOC120955061
AGAP004879		Other	1.41567	2.66784	1.63405	3.10382	Other	arrestin domain-containing 3-like
AGAP010147		Other	1.41486	2.66634	1.34999	2.5491	Other	myosin heavy muscle isoform X33
AGAP000523	ATPsynC	Other	1.41063	2.65852	1.32269	2.50131	Other	ATP synthase lipid-binding mitochondrial
AGAP029189		Other	1.40997	2.65731	1.17987	2.26557	Other	isoform A
AGAP008884		Other	1.40687	2.65162	1.59908	3.0295	Other	protoheme IX mitochondrial
AGAP013359		Other	1.40671	2.65132	1.43065	2.69568	Other	AGAP013359-PA
AGAP007975		Other	1.39896	2.63712	1.15011	2.21932	Other	dihydrolipoyllysine-residue acetyltransferase component of pyruvate dehydrogenase mitochondrial isoform X1
AGAP005396		Other	1.39657	2.63274	1.32716	2.50908	Other	general transcriptional corepressor trfA-like
AGAP009164		Other	1.39351	2.62717	1.3559	2.55957	Other	vestigial
AGAP002350		Other	1.38433	2.61051	1.14278	2.20806	Other	troponin skeletal muscle isoform X8
AGAP004052		Other	1.38427	2.6104	1.6574	3.15449	Other	homeobox prospero isoform X1
AGAP011131	ATPsynD	Other	1.37811	2.59927	1.26529	2.40376	Other	ATP synthase subunit mitochondrial
AGAP005621		Other	1.3778	2.59872	1.29125	2.4474	Other	NADH dehydrogenase [ubiquinone] 1 alpha subcomplex subunit 5
AGAP008292	TRYP4	Other	1.37771	2.59855	2.39334	5.25371	Other	ame: Full=Trypsin-4 Flags: Precursor
AGAP004400		Other	1.37505	2.59376	1.33693	2.52613	Other	Cytochrome oxidase c subunit VIII-containing
AGAP001750		Other	1.37452	2.59281	1.26248	2.39908	Other	AGAP001750-PA
AGAP000246		Other	1.37026	2.58517	1.33727	2.52674	Other	clusterin-associated 1
AGAP012166		Other	1.3694	2.58363	1.38109	2.60466	Other	alpha-tocopherol transfer -like
AGAP000366		Other	1.36931	2.58347	1.19524	2.28982	Other	keratin-associated 5-1-like
AGAP002170		Other	1.36843	2.58189	1.31321	2.48494	Other	NADH dehydrogenase [ubiquinone] flavo mitochondrial
AGAP001982		Other	1.36437	2.57463	1.94635	3.85398	Other	high affinity nuclear juvenile hormone binding
AGAP005912		Other	1.36132	2.5692	2.03568	4.10017	Other	guanine nucleotide-binding subunit beta-1
AGAP002083		Other	1.36105	2.56873	1.03451	2.04842	Other	zinc finger rotund isoform X1
AGAP007768		Other	1.36087	2.5684	1.13684	2.199	Other	cytochrome c oxidase subunit 6C
AGAP000253		Other	1.36006	2.56695	1.3354	2.52345	Other	solute carrier family 25 member 35-like
AGAP004549		Other	1.35682	2.5612	1.5289	2.88567	Other	yellow-like
AGAP008224		Other	1.35647	2.56059	1.40318	2.64484	Other	ras-related and estrogen-regulated growth inhibitor isoform X3
AGAP013128	CYP6AA2	CYP	1.35236	2.55329	1.42235	2.68022	cytochrome P450 [Source:VB Community Annotation]	cytochrome P450
AGAP007612		Other	1.35093	2.55077	1.68021	3.20475	Other	major surface trophozoite antigen 11-like isoform X2
AGAP029628		Other	1.35011	2.54932	1.22522	2.33792	Other	death-associated kinase related isoform X1
AGAP008004		Other	1.3497	2.54859	1.20692	2.30844	Other	cE5 partial
AGAP010311		Other	1.34761	2.5449	1.09271	2.13274	Other	farnesol dehydrogenase-like
AGAP005109		Other	1.34452	2.53946	1.2156	2.32237	Other	MICOS complex subunit MIC13 homolog QIL1
AGAP029187		Other	1.34225	2.53547	1.45546	2.74244	Other	mucin-2-like isoform X2
AGAP029530		Other	1.34217	2.53533	1.24573	2.37138	Other	LOW QUALITY PROTEIN: uncharacterized protein LOC120961063
AGAP001903	Mdh2	Other	1.33631	2.52504	1.37266	2.58947	Other	malate mitochondrial
AGAP002364		Other	1.33597	2.52446	1.34475	2.53987	Other	MICOS complex subunit Mic60 isoform X2
AGAP012418		Other	1.33527	2.52323	1.08601	2.12286	Other	AGAP010920- partial
AGAP006775		Other	1.33454	2.52195	1.4948	2.81824	Other	UDP-glucosyltransferase 2-like
AGAP029567		Other	1.33353	2.52019	1.49447	2.8176	Other	low-density lipo receptor-related 12-like
AGAP029764		Other	1.33348	2.5201	1.13163	2.19105	Other	retinol-binding pinta-like
AGAP000254		Other	1.33226	2.51797	1.15088	2.22049	Other	potassium voltage-gated channel Shaker isoform X6
AGAP011159	CoVa	Other	1.33014	2.51426	1.6042	3.04028	Other	cytochrome c oxidase subunit mitochondrial
AGAP013423	SG9	SGP	1.32865	2.51168	1.39074	2.62214	salivary gland protein 9 [Source:VB Community Annotation]	threonine serine-rich mucin
AGAP010464		Other	1.32602	2.5071	1.03925	2.05516	Other	acyl carrier mitochondrial isoform X1
AGAP000461		Other	1.32524	2.50574	1.51863	2.86519	Other	teneurin-a isoform X1
AGAP000935		Other	1.32316	2.50213	1.41057	2.65841	Other	mitochondrial-processing peptidase subunit beta
AGAP001030	Syx4	Other	1.32301	2.50188	1.18003	2.26582	Other	syntaxin-4 isoform X2
AGAP006366		Other	1.32215	2.50039	1.63154	3.09843	Other	2-oxoglutarate mitochondrial-like isoform X1
AGAP001257		Other	1.32182	2.49982	1.74483	3.35156	Other	UTP--glucose-1-phosphate uridylyltransferase isoform X2
AGAP011459		Other	1.31714	2.49172	1.35236	2.55329	Other	cyclic nucleotide-gated cation channel beta-3
AGAP009865		Other	1.31582	2.48944	1.17183	2.25297	Other	NADH dehydrogenase [ubiquinone] 1 beta subcomplex subunit 9
AGAP006791		Other	1.31343	2.48533	1.62561	3.08573	Other	chorion transcription factor Cf2
AGAP028648		Other	1.31329	2.48508	1.41674	2.66981	Other	proton-coupled amino acid transporter CG1139
AGAP007391		Other	1.31293	2.48446	1.12046	2.17417	Other	coenzyme Q-binding mitochondrial
AGAP002587		Other	1.31039	2.48008	2.13008	4.37742	Other	monocarboxylate transporter 7
AGAP010808		Other	1.31027	2.47987	1.59955	3.03049	Other	serine-rich adhesin for platelets isoform X1
AGAP029132		Other	1.30935	2.4783	1.4466	2.72565	Other	transmembrane protease serine 9-like
AGAP000075		Other	1.29762	2.45823	1.56831	2.96558	Other	proton channel c-like isoform X1
AGAP012987		Other	1.2966	2.45649	1.3517	2.55213	Other	zinc finger 395
AGAP028499		Other	1.29648	2.45628	1.01946	2.02716	Other	short transmembrane mitochondrial 1
AGAP010792		Other	1.2961	2.45563	1.42695	2.68877	Other	NADH dehydrogenase [ubiquinone] 1 alpha subcomplex subunit mitochondrial
AGAP005558		Other	1.29521	2.45413	1.54024	2.90844	Other	mitochondrial-processing peptidase subunit beta-like
AGAP007939		Other	1.29407	2.45219	1.41494	2.66649	Other	glycogen phosphorylase
AGAP012261		Other	1.29181	2.44835	1.2568	2.38966	Other	UDP-glucose 4-epimerase
AGAP000363		Other	1.29072	2.4465	1.27518	2.42029	Other	stoned-B
AGAP008521		Other	1.28697	2.44015	1.38579	2.61314	Other	low density lipo receptor adapter 1-like
AGAP000468		Other	1.28591	2.43837	1.60049	3.03246	Other	mucin-2-like isoform X1
AGAP008851		Other	1.28424	2.43554	1.16295	2.23914	Other	E3 ubiquitin- ligase MIB2
AGAP000367		Other	1.28422	2.4355	1.15399	2.22529	Other	glyoxalase domain-containing 4
AGAP013095		Other	1.28208	2.4319	1.15073	2.22027	Other	zinc finger 395
AGAP028095		Other	1.27819	2.42535	1.31096	2.48107	Other	balbiani ring 6
AGAP004159		Other	1.27658	2.42264	1.6645	3.17004	Other	NADP-dependent malic enzyme
AGAP008548		Other	1.27639	2.42232	1.67143	3.18529	Other	#NAME?
AGAP003568	COE22933	COE	1.27538	2.42063	1.11879	2.17164	carboxylesterase [Source:VB Community Annotation]	neuroligin- Y-linked
AGAP002848		Other	1.27513	2.42021	1.19363	2.28728	Other	mite group 2 allergen Lep d 2-like
AGAP012321	OBP26	OBP	1.27107	2.41341	1.47867	2.78692	odorant-binding protein 26 [Source:VB Community Annotation]	general odorant-binding 56d-like
AGAP004315		Other	1.27025	2.41203	1.13192	2.19151	Other	serine threonine- kinase pink- mitochondrial
AGAP028560		Other	1.26768	2.40774	2.02568	4.07183	Other	endochitinase A
AGAP000629		Other	1.26761	2.40762	1.4642	2.7591	Other	nose resistant to fluoxetine 6
AGAP001961	GPRVPR2	Other	1.26475	2.40285	1.24463	2.36958	Other	cardioacceleratory peptide receptor-like isoform X1
AGAP005243		Other	1.26405	2.40169	1.09002	2.12878	Other	GTP-binding RAD
AGAP009652		Other	1.26125	2.39703	1.15731	2.23041	Other	NADH dehydrogenase [ubiquinone] 1 alpha subcomplex subunit 13
AGAP002399		Other	1.25435	2.3856	1.0193	2.02694	Other	axoneme-associated mst101(2) isoform X3
AGAP003620		Other	1.25383	2.38474	1.18579	2.27488	Other	AGAP003620-PA
AGAP008245		Other	1.25222	2.38207	1.43836	2.71012	Other	Shroom isoform X1
AGAP002994	CPR10	CP	1.2521	2.38189	1.53991	2.90776	cuticular protein RR-2 family 10 [Source:VB Community Annotation]	cuticle -like
AGAP001420		Other	1.24528	2.37064	1.34397	2.53849	Other	phosphoglycerate mutase 2
AGAP005752		Other	1.2437	2.36805	1.85581	3.61954	Other	glucosyl glucuronosyl transferase
AGAP028864	LSU_rRNA_eukarya	Other	1.24359	2.36787	2.59293	6.03321	Other	Other
AGAP004581		Other	1.24056	2.3629	2.29464	4.90631	Other	heat shock 70 A1-like
AGAP028789	LSU_rRNA_eukarya	Other	1.23704	2.35715	2.06826	4.19379	Other	Other
AGAP008051	SAP1	Other	1.23369	2.35168	1.4592	2.74957	Other	ejaculatory bulb-specific 3-like
AGAP029692		Other	1.23139	2.34793	1.49277	2.81428	Other	carboxypeptidase B
AGAP008487		Other	1.22951	2.34487	1.8973	3.72515	Other	sphingomyelin phosphodiesterase-like
AGAP002526		Other	1.22909	2.34419	1.2874	2.44088	Other	small integral membrane 8
AGAP008802	Pgk	Other	1.22714	2.34102	1.75802	3.38233	Other	phosphoglycerate kinase
AGAP011530		Other	1.22353	2.33517	2.36947	5.16751	Other	SET domain-containing -8 isoform X1
AGAP000595		Other	1.22248	2.33348	1.44376	2.72029	Other	lysophosphatidylcholine acyltransferase isoform X1
AGAP013092		Other	1.22201	2.33271	1.08141	2.11611	Other	cytochrome c oxidase subunit 6B1
AGAP001117	Gr37	Other	1.21882	2.32756	1.87664	3.67219	Other	gustatory receptor 2a isoform X6
AGAP028602		Other	1.21511	2.32159	1.50165	2.83166	Other	uncharacterized protein LOC120904810
AGAP028832	LSU_rRNA_eukarya	Other	1.2141	2.31996	2.2736	4.83528	Other	Other
AGAP011049		Other	1.21286	2.31797	1.28944	2.44433	Other	trichohyalin-like isoform X4
AGAP000974		Other	1.21129	2.31544	1.05013	2.07071	Other	disintegrin and metallo ase domain-containing unc-71 isoform X5
AGAP005251		Other	1.20981	2.31308	1.06801	2.09654	Other	potassium voltage-gated channel subfamily H member 8 isoform X1
AGAP001563		Other	1.20973	2.31295	1.16541	2.24296	Other	glycerol kinase-like
AGAP007621		Other	1.20811	2.31035	1.25832	2.39217	Other	cytochrome c oxidase subunit mitochondrial-like
AGAP011379	GPRFZ1	Other	1.20799	2.31015	1.44441	2.72152	Other	frizzled
AGAP028839	LSU_rRNA_eukarya	Other	1.20779	2.30984	1.64855	3.13519	Other	Other
AGAP028924	LSU_rRNA_eukarya	Other	1.20526	2.30579	1.66527	3.17172	Other	Other
AGAP029634		Other	1.20416	2.30402	1.27744	2.42409	Other	potassium voltage-gated channel Shab isoform X1
AGAP006444		Other	1.20377	2.30341	1.25814	2.39186	Other	uncharacterized protein LOC121592999 isoform X1
AGAP000457		Other	1.20257	2.30149	1.14574	2.21259	Other	#NAME?
AGAP006906		Other	1.1969	2.29246	2.06816	4.1935	Other	adenosine deaminase 2-like
AGAP029244		Other	1.19493	2.28934	1.11266	2.16244	Other	kinase C delta type homolog isoform X4
AGAP000885		Other	1.19449	2.28864	1.25012	2.37861	Other	aminopeptidase N-like
AGAP007827	Eno	Other	1.19049	2.2823	1.19578	2.29068	Other	enolase isoform X1
AGAP007846		Other	1.18971	2.28106	1.2439	2.36838	Other	leucine-rich repeat and fibronectin type-III domain-containing 3 isoform X1
AGAP002157		Other	1.18724	2.27716	1.17941	2.26484	Other	cartilage oligomeric matrix
AGAP003303		Other	1.18227	2.26933	1.00918	2.01277	Other	organic cation transporter
AGAP005837	COEJHE5E	COE	1.18113	2.26754	1.74056	3.34165	carboxylesterase [Source:VB Community Annotation]	juvenile hormone esterase-like
AGAP028417		Other	1.17938	2.26479	1.77689	3.42688	Other	ankyrin repeat and ELMO domain-containing D isoform X2
AGAP000364		Other	1.17592	2.25937	1.47452	2.77891	Other	stoned-A
AGAP011253		Other	1.16943	2.24923	1.13734	2.19975	Other	homeobox vnd-like isoform X2
AGAP006028	Rdl	Other	1.16869	2.24807	1.09776	2.14022	Other	gamma-aminobutyric acid receptor subunit beta isoform X1
AGAP029504		Other	1.16831	2.24748	1.35125	2.55134	Other	AGAP007185- partial
AGAP004583		Other	1.16349	2.23998	2.30517	4.94225	Other	heat shock 70 A1-like
AGAP005526		Other	1.16249	2.23844	1.48644	2.80196	Other	cubilin homolog
AGAP009614		Other	1.16236	2.23823	1.07729	2.11007	Other	transmembrane 186-like
AGAP002767		Other	1.15883	2.23276	1.17581	2.2592	Other	fatty acid hydroxylase domain-containing 2-like
AGAP003584		Other	1.15862	2.23244	2.42344	5.36448	Other	sorbitol dehydrogenase-like
AGAP029583		Other	1.15507	2.22695	1.11211	2.16161	Other	uncharacterized protein LOC120951836 isoform X2
AGAP009793		Other	1.15494	2.22674	1.04039	2.05679	Other	blast:Peroxidasin homolog
AGAP002889		Other	1.15353	2.22457	1.12275	2.17762	Other	NADH dehydrogenase [ubiquinone] 1 subunit C2
AGAP002419	CYP4D22	CYP	1.15188	2.22204	1.98664	3.96314	cytochrome P450 [Source:VB Community Annotation]	cytochrome P450 4d2-like isoform X1
AGAP008219	CYP6Z1	CYP	1.1507	2.22022	1.13908	2.20241	cytochrome P450 [Source:VB Community Annotation]	cytochrome P450 6d3-like
AGAP002056		Other	1.15026	2.21954	1.04842	2.06826	Other	beta-galactosidase-like isoform X2
AGAP028464		Other	1.14993	2.21904	1.08437	2.12045	Other	oxidoreductase-like domain-containing 1
AGAP006378		Other	1.14802	2.21609	1.14836	2.21661	Other	serine-rich adhesin for platelets isoform X1
AGAP029047	CTL5	Other	1.14733	2.21504	1.24282	2.36661	Other	uncharacterized protein LOC120956346 isoform X5
AGAP008919		Other	1.14486	2.21124	1.06792	2.09641	Other	AGAP008919- partial
AGAP012302		Other	1.14285	2.20817	1.08253	2.11775	Other	sodium-independent sulfate anion transporter-like isoform X2
AGAP005563	Tret1	Other	1.14251	2.20765	1.28799	2.44188	Other	facilitated trehalose transporter Tret1 isoform X2
AGAP000743		Other	1.14195	2.20679	1.00059	2.00081	Other	histone-lysine N-methyltransferase EHMT2-like
AGAP004944		Other	1.13858	2.20164	1.4349	2.70363	Other	heat shock 70 kDa cognate 4-like
AGAP028065		Other	1.13702	2.19926	1.36269	2.57165	Other	uncharacterized protein LOC120956416
AGAP012374		Other	1.13678	2.1989	1.05153	2.07273	Other	NADH dehydrogenase [ubiquinone] 1 beta subcomplex subunit 3
AGAP003305		Other	1.1365	2.19847	1.04869	2.06864	Other	uncharacterized protein LOC120948094
AGAP001434		Other	1.13599	2.1977	1.19501	2.28947	Other	glutamate-gated chloride channel isoform X1
AGAP000460		Other	1.12635	2.18305	1.07506	2.10681	Other	flocculation FLO11 isoform X1
AGAP009380		Other	1.12366	2.17898	1.53933	2.9066	Other	retinaldehyde-binding 1-like
AGAP001622		Other	1.12332	2.17847	1.24809	2.37527	Other	myosin regulatory light chain 2
AGAP028641		Other	1.12209	2.17662	1.35886	2.56482	Other	uncharacterized protein LOC120958631
AGAP010052		Other	1.12018	2.17374	1.34679	2.54346	Other	carbonic anhydrase 2
AGAP005813		Other	1.11959	2.17285	1.23563	2.35484	Other	iron-sulfur cluster assembly scaffold
AGAP007382		Other	1.11844	2.17111	1.02859	2.04003	Other	fem-1 homolog B
AGAP010145		Other	1.11784	2.17022	1.1095	2.1577	Other	yellow
AGAP003070		Other	1.11716	2.1692	1.31815	2.49347	Other	isoform A
AGAP029042	U4atac	Other	1.11481	2.16567	1.18012	2.26596	Other	Other
AGAP005502		Other	1.11448	2.16517	1.64884	3.13582	Other	farnesol dehydrogenase-like
AGAP003937		Other	1.11409	2.16459	1.15991	2.23443	Other	membrane-associated guanylate WW and PDZ domain-containing 1-like isoform X1
AGAP006456		Other	1.11123	2.16029	1.26996	2.41154	Other	NADH dehydrogenase [ubiquinone] iron-sulfur mitochondrial
AGAP003297		Other	1.11022	2.15878	1.58341	2.99677	Other	AGAP003297-PA
AGAP003510		Other	1.10702	2.154	1.10742	2.15461	Other	nose resistant to fluoxetine 6-like
AGAP028141		Other	1.10599	2.15246	1.10904	2.15701	Other	uncharacterized protein LOC120956483
AGAP007135		Other	1.10538	2.15155	1.33097	2.51572	Other	RING finger nhl-1 isoform X1
AGAP028827	LSU_rRNA_eukarya	Other	1.10182	2.14625	2.6486	6.27059	Other	Other
AGAP008852		Other	1.09739	2.13968	1.21345	2.31891	Other	AGAP008852- partial
AGAP008632		Other	1.0969	2.13895	1.60384	3.03951	Other	alpha-aminoadipic semialdehyde mitochondrial
AGAP008859		Other	1.09659	2.13848	1.17768	2.26213	Other	pneumococcal serine-rich repeat isoform X1
AGAP001358		Other	1.09651	2.13837	1.03337	2.04681	Other	ataxin-2 homolog isoform X1
AGAP011824	TPX4	Other	1.09615	2.13784	1.65507	3.14938	Other	peroxiredoxin-6-like
AGAP009193	GSTE4	GST	1.09237	2.13224	1.4046	2.64745	glutathione S-transferase epsilon class 4 [Source:VB Community Annotation]	glutathione-S-transferase E4
AGAP003927	ILP5	Other	1.09172	2.13128	1.92453	3.79614	Other	probable insulin-like peptide 7
AGAP003189		Other	1.09111	2.13038	1.04385	2.06172	Other	broad-complex core isoforms 1 2 3 4 5
AGAP029659		Other	1.08937	2.12781	1.32902	2.51232	Other	dentin sialophospho -like
AGAP012320	OBP25	OBP	1.088	2.12579	1.63417	3.10409	odorant-binding protein 25 [Source:VB Community Annotation]	general odorant-binding 56d
AGAP007407	CTLMA4	Other	1.08481	2.12109	1.02043	2.02852	Other	CTLMA3 partial
AGAP002738	SCRB5	Other	1.08464	2.12084	1.34719	2.54417	Other	scavenger receptor class B member 1
AGAP007920		Other	1.08087	2.11531	1.11361	2.16386	Other	UDP-glycosyltransferase UGT5-like
AGAP009899		Other	1.07951	2.11332	2.19754	4.58697	Other	zinc finger 263-like isoform X2
AGAP012081		Other	1.07859	2.11197	1.38397	2.60986	Other	ATP synthase subunit mitochondrial
AGAP006729		Other	1.07795	2.11104	1.72539	3.30669	Other	ester hydrolase C11orf54 homolog
AGAP002564	Aldo	Other	1.07654	2.10897	1.19613	2.29124	Other	fructose-bisphosphate aldolase isoform X2
AGAP004399	Pgm	Other	1.07221	2.10265	1.31491	2.48788	Other	phosphoglycerate mutase 2-like isoform X1
AGAP008435		Other	1.0716	2.10176	1.19062	2.28251	Other	transient receptor potential-gamma isoform X1
AGAP011479		Other	1.07145	2.10154	1.38712	2.61557	Other	hyaluronidase Tab y -like
AGAP013192		Other	1.07078	2.10056	1.2017	2.3001	Other	antigen 5 like allergen Cul n 1-like
AGAP002996		Other	1.06897	2.09794	1.1036	2.1489	Other	ATP-dependent Clp protease ATP-binding subunit clpX- mitochondrial
AGAP003944		Other	1.06765	2.09601	1.31014	2.47965	Other	rho GTPase-activating 100F isoform X1
AGAP003032		Other	1.06582	2.09336	1.32323	2.50226	Other	AGAP003032-PA
AGAP029633	Hex-A	Other	1.0648	2.09189	1.32565	2.50646	Other	hexokinase type 2 isoform X3
AGAP003357		Other	1.06287	2.08909	1.08563	2.1223	Other	sugar transporter SWEET1
AGAP006590		Other	1.06134	2.08687	1.11166	2.16094	Other	still isoform SIF type 1 isoform X1
AGAP028870	LSU_rRNA_eukarya	Other	1.05796	2.08199	1.79537	3.47105	Other	Other
AGAP009246	CYP4C27	Other	1.05762	2.08149	1.0809	2.11535	Other	cytochrome P450 4C1-like
AGAP005753		Other	1.05752	2.08135	1.2788	2.42636	Other	UDP-glucosyltransferase 2-like
AGAP009491	ATPsynG	Other	1.05532	2.07818	1.05545	2.07837	Other	ATP synthase subunit mitochondrial
AGAP000222		Other	1.0531	2.07498	1.14449	2.21068	Other	F-actin-monooxygenase Mical isoform X1
AGAP001552		Other	1.05246	2.07407	1.37682	2.59695	Other	uncharacterized oxidoreductase dhs-27-like
AGAP011829		Other	1.05179	2.07309	1.15291	2.22363	Other	NADH dehydrogenase [ubiquinone] 1 beta subcomplex subunit 4
AGAP000785		Other	1.04964	2.07001	1.35539	2.55867	Other	synaptic vesicle glyco 2A-like isoform X3
AGAP002325		Other	1.04792	2.06755	1.06673	2.09468	Other	neural cell adhesion molecule 1 isoform X1
AGAP002505		Other	1.04598	2.06477	1.09108	2.13033	Other	voltage-dependent T-type calcium channel subunit alpha-1G isoform X5
AGAP011053		Other	1.04541	2.06396	1.55796	2.94438	Other	1,5-anhydro-D-fructose reductase-like
AGAP004218		Other	1.0419	2.05894	1.04452	2.06268	Other	fibroblast growth factor receptor-like 1
AGAP007046		Other	1.04185	2.05887	1.13913	2.20248	Other	potassium voltage-gated channel Shal isoform X1
AGAP008308		Other	1.0417	2.05865	1.0921	2.13184	Other	START domain-containing 10-like
AGAP008900		Other	1.04131	2.0581	1.9881	3.96715	Other	facilitated trehalose transporter Tret1-like isoform X1
AGAP008720		Other	1.03799	2.05337	1.00896	2.01246	Other	facilitated trehalose transporter Tret1-like isoform X2
AGAP013598	U5	Other	1.03351	2.047	1.40289	2.64431	Other	Other
AGAP009602		Other	1.0304	2.04259	1.20127	2.29942	Other	AGAP009602- partial
AGAP004873		Other	1.0285	2.0399	1.09217	2.13194	Other	FH1 FH2 domain-containing 3-like isoform X1
AGAP001630	Tpi	Other	1.02737	2.0383	1.47391	2.77775	Other	triosephosphate isomerase
AGAP029547		Other	1.02704	2.03784	1.48985	2.8086	Other	receptor-type tyrosine- phosphatase-like N
AGAP000424		Other	1.02431	2.03399	1.16775	2.24661	Other	AGAP000424-PA
AGAP011460		SGP	1.02272	2.03175	1.75755	3.38125	salivary cysteine-rich protein [Source:VB Community Annotation]	salivary cysteine-rich peptide
AGAP002137		Other	1.02247	2.03139	1.12755	2.18487	Other	Juvenile hormone-inducible
AGAP006032		Other	1.01624	2.02264	1.10743	2.15462	Other	AGAP006032-PA
AGAP005390		Other	1.01435	2.02	1.25483	2.3864	Other	zinc finger 354C
AGAP005717	LYSC6	Other	1.01124	2.01564	1.44264	2.71817	Other	lysozyme c-6
AGAP028835	LSU_rRNA_eukarya	Other	1.01043	2.01451	2.20774	4.61952	Other	Other
AGAP007903		Other	1.01002	2.01394	1.19502	2.28948	Other	excitatory amino acid transporter
AGAP009127		Other	1.00554	2.00769	1.17369	2.25589	Other	neutral and basic amino acid transport rBAT-like
AGAP012780		Other	1.00527	2.00731	1.43074	2.69584	Other	PAN2-PAN3 deadenylation complex catalytic subunit PAN2 isoform X2
AGAP013124		Other	1.0034	2.00472	1.45639	2.74421	Other	uncharacterized oxidoreductase dhs-27-like
AGAP003095		Other	1.00336	2.00467	1.1264	2.18313	Other	dopachrome conversion enzyme
AGAP028825	LSU_rRNA_eukarya	Other	1.00168	2.00233	1.80255	3.48837	Other	Other
AGAP013408		Other	1.0014	2.00194	1.25959	2.39427	Other	phospholipase D A-like
AGAP000521		Other	1.00067	2.00093	1.31188	2.48265	Other	nose resistant to fluoxetine 6-like
AGAP001555		Other	-1.00041	0.499858	-1.03436	0.488232	Other	zinc finger 90
AGAP007058		Other	-1.00226	0.499218	-1.12938	0.457112	Other	homeotic distal-less isoform X1
AGAP005986		Other	-1.0047	0.498373	-1.05853	0.480119	Other	fatty acyl- reductase wat-like
AGAP010457		Other	-1.0079	0.497268	-1.02375	0.491837	Other	thymidylate synthase
AGAP009695		Other	-1.00843	0.497088	-1.02147	0.492613	Other	lysosomal thioesterase PPT2 homolog
AGAP011674		Other	-1.01024	0.496464	-1.07346	0.475177	Other	zinc finger 699-like
AGAP029553		Other	-1.01167	0.495974	-1.10212	0.465831	Other	GON-4 isoform X1
AGAP005152		Other	-1.01228	0.495761	-1.22593	0.427522	Other	craniofacial development 1
AGAP006997	Aats-ala-m	Other	-1.01335	0.495395	-1.03536	0.487895	Other	alanine--tRNA mitochondrial
AGAP002314		Other	-1.01422	0.495097	-1.37701	0.385016	Other	AGAP002314-PA
AGAP007787		Other	-1.01496	0.494841	-1.0501	0.482936	Other	AGAP007787- partial
AGAP006600		Other	-1.01879	0.493532	-1.1706	0.444235	Other	isoform A
AGAP001613		Other	-1.02115	0.492723	-1.10565	0.464694	Other	thioredoxin-related transmembrane 1-like isoform X2
AGAP001299		Other	-1.02171	0.492533	-1.04249	0.48549	Other	mannose-1-phosphate guanyltransferase beta
AGAP005064		Other	-1.02181	0.492497	-1.17504	0.442872	Other	hybrid signal transduction histidine kinase B-like isoform X2
AGAP028149		Other	-1.02196	0.492445	-1.08065	0.472816	Other	histone H1-like
AGAP001652		Other	-1.02316	0.492037	-1.70269	0.307213	Other	lipase 3-like
AGAP028444		Other	-1.02477	0.491488	-1.11688	0.46109	Other	uncharacterized protein LOC120961506
AGAP001615		Other	-1.02988	0.489752	-1.06568	0.477747	Other	AAEL003495- partial
AGAP007738		Other	-1.03013	0.489666	-1.39336	0.380677	Other	AGAP007738- partial
AGAP003764		Other	-1.03144	0.489222	-1.4382	0.369028	Other	uncharacterized protein LOC121589135 isoform X1
AGAP003716	twf	Other	-1.03779	0.487073	-1.23789	0.423992	Other	twinfilin
AGAP011282		Other	-1.03944	0.486516	-1.72046	0.303451	Other	dihydroceramide fatty acyl 2-hydroxylase FAH2
AGAP008550		Other	-1.04281	0.48538	-1.07008	0.476294	Other	polycomb EED
AGAP003345		Other	-1.04349	0.485152	-1.00381	0.498681	Other	DNA repair complementing XP-C cells homolog
AGAP029484		Other	-1.04459	0.484783	-1.23814	0.423919	Other	uncharacterized protein LOC120951038 isoform X1
AGAP029699		Other	-1.04985	0.483018	-1.03177	0.489108	Other	zinc finger 271-like
AGAP005734		Other	-1.05053	0.48279	-1.20905	0.432553	Other	ETS homologous factor
AGAP009458		Other	-1.05181	0.482363	-1.08805	0.470398	Other	methyltransferase N6AMT1
AGAP000196		Other	-1.05301	0.481961	-1.02636	0.490947	Other	transcription factor grauzone-like
AGAP005936	Pym	Other	-1.05453	0.481454	-1.15699	0.448447	Other	partner of Y14 and mago
AGAP009254		Other	-1.06174	0.479053	-1.21269	0.431464	Other	PRRC1-like
AGAP007509		Other	-1.06207	0.478945	-1.06555	0.477789	Other	HEAT repeat-containing 6
AGAP028053		Other	-1.06262	0.478762	-1.12407	0.458798	Other	uncharacterized protein LOC118510303
AGAP010308		Other	-1.06303	0.478627	-1.17032	0.444323	Other	nucleolar complex 3 homolog
AGAP004773		Other	-1.06619	0.477578	-1.36525	0.388167	Other	pyruvate dehydrogenase E1 component subunit alpha type mitochondrial-like isoform X1
AGAP008285		Other	-1.06968	0.476425	-1.18525	0.439748	Other	beta-1,4-galactosyltransferase 2-like
AGAP000570		Other	-1.07055	0.476137	-1.16037	0.447398	Other	kDa salivary
AGAP028688		Other	-1.07068	0.476093	-1.06014	0.479585	Other	uncharacterized protein LOC120904447
AGAP007085		Other	-1.07091	0.476018	-1.4583	0.363923	Other	transmembrane 135-like
AGAP005106		Other	-1.07099	0.475994	-1.15344	0.449552	Other	E3 SUMO- ligase ZBED1-like isoform X1
AGAP002533		Other	-1.07295	0.475345	-1.14065	0.453554	Other	polycomb group RING finger 3
AGAP003907		Other	-1.07629	0.474247	-1.01181	0.495925	Other	SREK1IP1
AGAP008537		Other	-1.07634	0.47423	-1.40195	0.378418	Other	homocysteine S-methyltransferase 1-like
AGAP004782		Other	-1.07638	0.474218	-1.01015	0.496494	Other	tubulin-specific chaperone D
AGAP029365		Other	-1.07698	0.47402	-2.226	0.21375	Other	sarcoplasmic reticulum histidine-rich calcium-binding -like
AGAP009163		Other	-1.07797	0.473694	-1.09673	0.467575	Other	proteasome assembly chaperone 4-like
AGAP009095		Other	-1.08057	0.472841	-1.38399	0.383157	Other	sorting nexin-21 isoform X1
AGAP010803		Other	-1.08159	0.472507	-1.17757	0.442094	Other	uncharacterized protein LOC120959516
AGAP003417		Other	-1.08337	0.471926	-1.11778	0.460802	Other	TBC1 domain family member 5
AGAP004492		Other	-1.08389	0.471754	-1.13326	0.455883	Other	upstream activation factor subunit spp27
AGAP002241		Other	-1.08487	0.471436	-1.00478	0.498345	Other	zinc finger OZF-like
AGAP008704		Other	-1.08644	0.470924	-1.13117	0.456544	Other	AGAP008704- partial
AGAP009940		Other	-1.08646	0.470917	-1.19625	0.436409	Other	stress response NST1 isoform X1
AGAP005325		Other	-1.08657	0.470881	-1.23545	0.424711	Other	spermine synthase isoform X2
AGAP010474		Other	-1.0895	0.469924	-1.74162	0.299033	Other	anoctamin-4 isoform X2
AGAP010389	Prestin	Other	-1.09123	0.46936	-1.27762	0.412476	Other	solute carrier family 26 member 6
AGAP010500		Other	-1.09216	0.469058	-1.11396	0.462024	Other	zinc finger 28-like
AGAP003742		Other	-1.09302	0.46878	-1.03587	0.487721	Other	regulator of chromosome condensation
AGAP028729	ABCG18	Other	-1.0939	0.468495	-1.34415	0.393885	Other	ATP-binding cassette sub-family G member 4-like
AGAP004164	GSTD1-4	GST	-1.09504	0.468123	-1.07963	0.47315	glutathione S-transferase delta class 1 [Source:VB Community Annotation]	glutathione S-transferase 1 isoform X3
AGAP003722	ANXB10C	Other	-1.09522	0.468065	-1.35332	0.391391	Other	annexin B10-like
AGAP010180		Other	-1.09589	0.467848	-1.17538	0.442767	Other	AGAP010180- partial
AGAP006928		Other	-1.09641	0.467678	-1.09428	0.468368	Other	AGAP006928- partial
AGAP007936		Other	-1.09947	0.466686	-1.48267	0.357825	Other	AGAP007936- partial
AGAP008483		Other	-1.10052	0.466349	-2.8969	0.13426	Other	zinc finger with KRAB and SCAN domains 2-like
AGAP006647		Other	-1.10143	0.466053	-1.31889	0.400842	Other	tsukushin-like isoform X3
AGAP001218		Other	-1.10272	0.465637	-1.14343	0.452683	Other	tubulin alpha-1 chain
AGAP001551		Other	-1.10428	0.465134	-1.11085	0.463022	Other	G-patch domain and KOW motifs-containing
AGAP011653		Other	-1.10536	0.464786	-1.00056	0.499806	Other	dipeptidase 1
AGAP011850		Other	-1.10564	0.464695	-1.10587	0.464622	Other	PRKR-interacting 1 homolog
AGAP004920	CASPS6	Other	-1.10664	0.464375	-1.00762	0.497367	Other	CASPS6 partial
AGAP002477		Other	-1.10845	0.463793	-1.13951	0.453913	Other	single-stranded DNA-binding mitochondrial
AGAP011775		Other	-1.1094	0.463486	-1.27841	0.41225	Other	PHD finger 7-like
AGAP010236		Other	-1.11259	0.462464	-1.27631	0.41285	Other	PITH domain-containing GA19395
AGAP006712		Other	-1.11446	0.461863	-1.093	0.468785	Other	BTB POZ domain-containing 9-like
AGAP005817	Cdk4	Other	-1.11546	0.461544	-1.34987	0.392328	Other	cyclin-dependent kinase 4
AGAP008430		Other	-1.11679	0.46112	-1.15954	0.447655	Other	zinc finger 14
AGAP012329		Other	-1.12105	0.459759	-1.9469	0.259374	Other	AGAP012329-PA
AGAP004656		Other	-1.12412	0.458783	-1.27555	0.413067	Other	probable histone-lysine N-methyltransferase Mes-4
AGAP011283		Other	-1.12787	0.457592	-1.26593	0.415833	Other	NF-kappa-B inhibitor-interacting Ras
AGAP002017		Other	-1.13055	0.456742	-1.31587	0.401684	Other	beta-1,3-galactosyltransferase 5
AGAP001609		Other	-1.13078	0.456668	-1.09178	0.469181	Other	E3 ubiquitin- ligase MYLIP
AGAP009743		Other	-1.13264	0.456081	-1.00181	0.499372	Other	ribonuclease mitochondrial
AGAP003036		Other	-1.13275	0.456045	-1.03784	0.487057	Other	histone deacetylase complex subunit SAP18
AGAP001115	Gr42	Other	-1.13383	0.455703	-1.77436	0.292325	Other	gustatory receptor 28b
AGAP003707		Other	-1.13552	0.455172	-1.07886	0.473404	Other	transcription elongation factor 1 homolog
AGAP003561		Other	-1.13678	0.454774	-1.22068	0.42908	Other	E3 ubiquitin- ligase TTC3 isoform X1
AGAP007616		Other	-1.13739	0.454582	-1.78697	0.28978	Other	mucin-5AC-like isoform X2
AGAP004838		Other	-1.14319	0.452758	-1.01214	0.495809	Other	respirasome Complex Assembly Factor 1
AGAP005308		Other	-1.1449	0.452222	-1.37248	0.386228	Other	transcription factor Adf-1-like
AGAP001270		Other	-1.14615	0.451831	-1.18549	0.439676	Other	zinc finger HIT domain-containing 2
AGAP001485		Other	-1.1476	0.451375	-1.1299	0.456947	Other	O-acyltransferase like -like
AGAP009404		Other	-1.15086	0.450357	-1.39547	0.380121	Other	beta-1,4-glucuronyltransferase 1-like
AGAP004259		Other	-1.15551	0.448907	-1.01676	0.494224	Other	zinc finger 239-like
AGAP007591		Other	-1.15675	0.448522	-1.0379	0.487035	Other	tRNA-splicing endonuclease subunit Sen15
AGAP008484		Other	-1.15689	0.448477	-1.75532	0.296208	Other	tRNA-dihydrouridine(16 17) synthase [NAD(P)(+)]-like
AGAP001261		Other	-1.15802	0.448127	-1.07322	0.475256	Other	probable RNA-binding CG14230
AGAP029701		Other	-1.1589	0.447853	-1.68764	0.310435	Other	Golgi-associated plant pathogenesis-related 1-like
AGAP012845		Other	-1.16109	0.447173	-1.38862	0.38193	Other	methanethiol oxidase
AGAP000213		Other	-1.16411	0.44624	-1.06861	0.476777	Other	AAEL005443- partial
AGAP010217		Other	-1.16562	0.445772	-1.20645	0.433334	Other	disulfide-isomerase A5
AGAP011193		Other	-1.16834	0.444934	-1.78791	0.289591	Other	histone H1-like
AGAP004491		Other	-1.17001	0.444418	-1.07649	0.474181	Other	exonuclease 1
AGAP007566		Other	-1.17642	0.442449	-1.47944	0.358628	Other	DNA repair complementing XP-A cells homolog
AGAP004723		Other	-1.17652	0.442416	-1.40905	0.376558	Other	chromobox homolog 1-like
AGAP001789		Other	-1.17777	0.442036	-1.19314	0.437351	Other	methionine synthase reductase-like
AGAP029741		Other	-1.1781	0.441932	-1.30207	0.405545	Other	zinc finger 62 homolog
AGAP003650		Other	-1.18118	0.440989	-1.36466	0.388327	Other	translation initiation factor eIF-2B subunit alpha
AGAP029359		Other	-1.18121	0.440983	-1.34332	0.394113	Other	AGAP006928- partial
AGAP005939		Other	-1.18178	0.440808	-1.72683	0.302115	Other	DNA repair Rev1
AGAP004844		Other	-1.18238	0.440624	-1.0169	0.494178	Other	cytokine-inducible SH2-containing
AGAP008904		Other	-1.18255	0.440571	-1.66758	0.314781	Other	cysteine sulfinic acid decarboxylase
AGAP009991		Other	-1.1872	0.439154	-1.91165	0.265788	Other	peptidyl-prolyl cis-trans rhodopsin-specific isozyme
AGAP004331		Other	-1.18851	0.438756	-1.84863	0.277656	Other	glass-like isoform X1
AGAP003263		Other	-1.18892	0.438631	-1.61201	0.327143	Other	CDC42 small effector homolog
AGAP009825		Other	-1.19566	0.436585	-1.03018	0.489648	Other	gametocyte-specific factor 1 homolog
AGAP002305		Other	-1.19938	0.435462	-1.13572	0.455107	Other	pre-mRNA-splicing factor SPF27
AGAP003974		Other	-1.19987	0.435316	-1.20565	0.433575	Other	tRNA (cytidine(32) guanosine(34)-2 -O)-methyltransferase 1
AGAP028674		Other	-1.20134	0.434873	-1.09119	0.469374	Other	zinc finger 37 homolog
AGAP005125		Other	-1.20206	0.434655	-1.07366	0.475114	Other	wech
AGAP029353		Other	-1.20247	0.43453	-1.06559	0.477778	Other	ALP1-like
AGAP011774		Other	-1.20304	0.434358	-1.45491	0.364778	Other	AGAP011774-PA
AGAP012835		Other	-1.20617	0.433418	-1.3319	0.397244	Other	AGAP012835- partial
AGAP010440		Other	-1.20641	0.433346	-1.33655	0.395966	Other	probable small nuclear ribonucleo E
AGAP007859		Other	-1.20726	0.43309	-1.96231	0.256618	Other	facilitated trehalose transporter Tret1-like
AGAP003132		Other	-1.20976	0.432341	-1.17971	0.44144	Other	DALR anticodon-binding domain-containing 3
AGAP007607		Other	-1.21109	0.431942	-1.34389	0.393958	Other	RRNAD1 isoform X1
AGAP029097		Other	-1.21442	0.430946	-1.80228	0.286722	Other	uncharacterized protein LOC120897963 isoform X1
AGAP004267		Other	-1.21643	0.430347	-1.27563	0.413046	Other	O-glucosyltransferase rumi homolog
AGAP008420	IAP5	Other	-1.22208	0.428665	-1.21888	0.429616	Other	baculoviral IAP repeat-containing 5
AGAP011652		Other	-1.22489	0.42783	-1.26942	0.414826	Other	spermatogenesis-associated 5 1
AGAP002256		Other	-1.22526	0.427721	-1.03625	0.487593	Other	RNA-binding 7
AGAP029536		Other	-1.2267	0.427295	-1.45977	0.36355	Other	AGAP011646- partial
AGAP005633		Other	-1.22962	0.426431	-1.05745	0.48048	Other	AT-rich interactive domain-containing 1A-like isoform X1
AGAP003802		Other	-1.23056	0.426151	-1.00454	0.49843	Other	SH3 domain-containing -like
AGAP006606		Other	-1.232	0.425726	-1.36378	0.388564	Other	zinc finger 174-like
AGAP008431		Other	-1.23236	0.425621	-1.17995	0.441366	Other	RNA polymerase II subunit B1 CTD phosphatase RPAP2 homolog
AGAP010152		Other	-1.23289	0.425465	-1.22867	0.426712	Other	rigor mortis
AGAP009551		Other	-1.23424	0.425065	-1.07776	0.473764	Other	luciferin sulfotransferase-like
AGAP011623		Other	-1.23532	0.424748	-1.82839	0.281579	Other	structural maintenance of chromosomes 5
AGAP003447		Other	-1.23988	0.423407	-1.12498	0.458509	Other	ADP-ribosylation factor 6-interacting 4
AGAP005272		Other	-1.24381	0.422255	-1.05701	0.480626	Other	uncharacterized protein LOC120949298
AGAP004060		Other	-1.24512	0.421873	-1.39761	0.379556	Other	zinc finger and SCAN domain-containing 31-like
AGAP029762		Other	-1.24529	0.421823	-1.22814	0.426868	Other	zinc finger 771 isoform X1
AGAP012913		Other	-1.24605	0.421601	-1.18273	0.440518	Other	kinase D-interacting substrate of 220 kDa isoform X4
AGAP007439		Other	-1.24998	0.420453	-1.17913	0.441618	Other	uncharacterized protein LOC120951297
AGAP003488		Other	-1.25015	0.420406	-1.1875	0.439063	Other	nucleotide exchange factor Sil1
AGAP006074	Obp71	OBP	-1.25044	0.42032	-1.65137	0.318337	odorant-binding protein 71 [Source:VB Community Annotation]	general odorant-binding 67-like
AGAP013302		Other	-1.25183	0.419914	-1.66766	0.314765	Other	AGAP013302-PA
AGAP012120		Other	-1.25644	0.418577	-1.21985	0.429326	Other	ATM interactor
AGAP006763		Other	-1.25892	0.417856	-1.11708	0.461025	Other	ARL14 effector
AGAP012296	CYP9J5	CYP	-1.26272	0.416758	-1.06111	0.479264	cytochrome P450 [Source:VB Community Annotation]	cytochrome P450
AGAP013046		Other	-1.26294	0.416693	-1.21546	0.430635	Other	homeobox prospero-like
AGAP003531	IR41n	Other	-1.26449	0.416248	-1.32083	0.400304	Other	ionotropic receptor 41f
AGAP010353		Other	-1.26511	0.416067	-1.11993	0.460115	Other	DNA cross-link repair 1A
AGAP004351		Other	-1.26682	0.415574	-1.16174	0.446974	Other	probable ATP-dependent RNA helicase DDX43
AGAP008725		Other	-1.27038	0.41455	-1.28842	0.4094	Other	intraflagellar transport 52 homolog
AGAP011212		Other	-1.2708	0.41443	-1.07629	0.474245	Other	AGAP011212-PA
AGAP029408		Other	-1.27313	0.413761	-1.08979	0.469829	Other	ribonuclease P subunit p30
AGAP007508		Other	-1.27674	0.412728	-1.20192	0.434698	Other	histone H3-like centromeric A
AGAP001933		Other	-1.28126	0.411435	-1.05284	0.482018	Other	nucleosomal histone kinase 1
AGAP006062		Other	-1.2836	0.410769	-1.19907	0.435555	Other	ATPase family AAA domain-containing 5
AGAP003743		Other	-1.28463	0.410476	-1.14656	0.4517	Other	augmin complex subunit dgt6
AGAP001614		Other	-1.28763	0.409624	-1.38845	0.381976	Other	AGAP001614-PA
AGAP007809	AP7862	Other	-1.28772	0.409599	-1.04487	0.484689	Other	probable aminopeptidase NPEPL1
AGAP013020		Other	-1.2902	0.408894	-1.80231	0.286715	Other	serine protease gd-like
AGAP003832		Other	-1.29125	0.408598	-1.48538	0.357155	Other	probable asparagine synthetase [glutamine-hydrolyzing]
AGAP003594		Other	-1.29521	0.407476	-1.31697	0.401378	Other	transcription factor grauzone-like
AGAP002060	ABCH3	Other	-1.29687	0.407009	-1.93287	0.261907	Other	ABC transporter G family member 20
AGAP007242		Other	-1.29992	0.406148	-1.29166	0.40848	Other	cleavage and polyadenylation specificity factor subunit 5 isoform X1
AGAP005942		Other	-1.30168	0.405653	-1.76706	0.293806	Other	saxiphilin-like isoform X1
AGAP007326		Other	-1.30291	0.405309	-1.1475	0.451406	Other	U7 snRNA-associated Sm LSm11
AGAP000695		Other	-1.30322	0.405221	-1.67953	0.312185	Other	isoform A
AGAP013769		Other	-1.30455	0.404846	-1.9383	0.260924	Other	uncharacterized protein LOC120904897
AGAP007217		Other	-1.30519	0.404667	-1.21623	0.430407	Other	pre-mRNA-processing factor 19
AGAP001258		Other	-1.30684	0.404205	-1.31613	0.40161	Other	gastrula zinc finger -like
AGAP004614		Other	-1.30803	0.403872	-1.09381	0.468523	Other	DNA polymerase epsilon subunit 2
AGAP001892		Other	-1.31362	0.40231	-1.92357	0.263601	Other	arrestin domain-containing 3-like
AGAP007582		Other	-1.31532	0.401835	-1.1569	0.448474	Other	structure-specific endonuclease subunit SLX4
AGAP003991		Other	-1.3154	0.401814	-1.81512	0.284181	Other	zinc finger 771-like
AGAP029338		Other	-1.31832	0.401001	-1.47994	0.358503	Other	trihelix transcription factor GT-3b
AGAP006422		Other	-1.31971	0.400614	-1.65042	0.318547	Other	myrosinase 1-like
AGAP028570		Other	-1.31999	0.400536	-1.06821	0.47691	Other	uncharacterized protein LOC121596558
AGAP006929		Other	-1.32088	0.400292	-1.25729	0.418329	Other	AGAP006928- partial
AGAP012802		Other	-1.321	0.400258	-2.14434	0.226198	Other	xaa-pro aminopeptidase
AGAP012293	CYP9L3	CYP	-1.32182	0.400029	-1.78849	0.289476	cytochrome P450 [Source:VB Community Annotation]	probable cytochrome P450 9f2
AGAP011713		Other	-1.32251	0.399838	-1.17437	0.443078	Other	ribonuclease P subunit p29
AGAP001166		Other	-1.32312	0.399669	-1.14228	0.453044	Other	DNA replication complex GINS SLD5
AGAP000104		Other	-1.32657	0.398714	-1.26298	0.416681	Other	COPII coat assembly SEC16
AGAP029366		Other	-1.33147	0.397364	-2.19809	0.217926	Other	uncharacterized protein LOC120894352
AGAP006779		Other	-1.34135	0.39465	-1.08693	0.470762	Other	ribosome quality control complex subunit 2-like
AGAP012091		Other	-1.34516	0.39361	-2.14402	0.226248	Other	AGAP012092- partial
AGAP012218		Other	-1.34591	0.393406	-1.8742	0.272779	Other	facilitated trehalose transporter Tret1
AGAP007635		Other	-1.34691	0.393133	-1.12084	0.459827	Other	60S ribosomal L7
AGAP006090		Other	-1.34763	0.392936	-1.01622	0.494412	Other	MKI67 FHA domain-interacting nucleolar phospho
AGAP009880		Other	-1.34843	0.392719	-1.02163	0.49256	Other	cell division cycle 23 homolog
AGAP011405		Other	-1.34893	0.392582	-1.22001	0.42928	Other	zinc finger 62-like
AGAP005271		Other	-1.3514	0.391911	-1.82568	0.282108	Other	E3 ubiquitin- ligase FANCL
AGAP004057	gatA	Other	-1.35326	0.391408	-1.31614	0.401608	Other	glutamyl-tRNA(Gln) amidotransferase subunit mitochondrial
AGAP029765		Other	-1.35413	0.391171	-1.36497	0.388244	Other	polypeptide N-acetylgalactosaminyltransferase 9
AGAP010056		Other	-1.35461	0.39104	-1.75861	0.295532	Other	beta-hexosaminidase subunit beta-like
AGAP003527		Other	-1.35603	0.390655	-1.13534	0.455229	Other	O-phosphoseryl-tRNA(Sec) selenium transferase
AGAP004891		Other	-1.3562	0.390609	-1.12915	0.457186	Other	UPF0046
AGAP012677		Other	-1.35811	0.390093	-1.53907	0.344107	Other	death-associated inhibitor of apoptosis 1-like
AGAP004566		Other	-1.36108	0.389291	-1.79156	0.28886	Other	trypsin-1-like
AGAP006054		Other	-1.36185	0.389082	-1.02883	0.490108	Other	divergent kinase domain 1B
AGAP029362		Other	-1.36589	0.387995	-2.26831	0.207573	Other	uncharacterized protein LOC120961508
AGAP009978	DUOX	Other	-1.37011	0.386862	-1.16948	0.44458	Other	dual oxidase
AGAP008164		Other	-1.37249	0.386223	-1.25106	0.42014	Other	la-related 7
AGAP029461		Other	-1.37828	0.384677	-1.16242	0.446761	Other	AGAP009884- partial
AGAP028522		Other	-1.38111	0.383922	-1.07827	0.473596	Other	charlatan isoform X1
AGAP006442		Other	-1.38142	0.38384	-1.10345	0.465402	Other	probable salivary secreted peptide
AGAP003090		Other	-1.38549	0.382758	-1.06973	0.476407	Other	(E3-independent) E2 ubiquitin-conjugating enzyme UBE2O isoform X1
AGAP004856		Other	-1.38961	0.381669	-1.2405	0.423225	Other	palmitoyltransferase ZDHHC16
AGAP003667		Other	-1.391	0.3813	-1.15394	0.449397	Other	SAY domain-containing 1
AGAP010110		Other	-1.39323	0.380712	-1.6135	0.326805	Other	AGAP010110- partial
AGAP005026		Other	-1.39338	0.380673	-1.50568	0.352164	Other	histone H4
AGAP029372		Other	-1.40145	0.378549	-1.71354	0.304911	Other	uncharacterized protein LOC120894351
AGAP006233		Other	-1.40249	0.378277	-1.02282	0.492153	Other	mitochondrial cardiolipin hydrolase
AGAP008313		Other	-1.40269	0.378222	-1.1545	0.449221	Other	beclin-1 B
AGAP012044		Other	-1.40293	0.378161	-1.12119	0.459716	Other	DNA polymerase interacting tetratricopeptide repeat- of 47 kDa
AGAP008950		Other	-1.40328	0.378069	-1.10153	0.466021	Other	nuclear envelope integral membrane 1
AGAP005992	CYP302A1	CYP	-1.40473	0.377689	-1.38821	0.382038	cytochrome P450 [Source:VB Community Annotation]	cytochrome P450 mitochondrial
AGAP028508		Other	-1.40675	0.37716	-1.73818	0.299748	Other	uncharacterized protein LOC120957338
AGAP012119		Other	-1.40738	0.376995	-1.16733	0.445245	Other	ubiquitin carboxyl-terminal hydrolase nonstop
AGAP007142		Other	-1.4082	0.376782	-1.79072	0.289029	Other	chymotrypsin-2-like
AGAP005568		Other	-1.40973	0.376382	-1.44502	0.367288	Other	zinc finger 2-like
AGAP007481		Other	-1.40996	0.376322	-1.34078	0.394808	Other	chromatin accessibility complex 1
AGAP000184		Other	-1.41093	0.376068	-1.63306	0.322403	Other	NADP-dependent malic enzyme isoform X2
AGAP005407		Other	-1.41255	0.375646	-1.36492	0.388257	Other	AGAP005407-PA
AGAP006446		Other	-1.4131	0.375505	-1.4776	0.359087	Other	zinc finger 624
AGAP011051		Other	-1.414	0.375269	-1.46469	0.362313	Other	aldo-keto reductase family 1 member B1-like
AGAP008706		Other	-1.42433	0.372594	-1.0266	0.490866	Other	zwilch
AGAP009784		Other	-1.43375	0.370166	-1.16309	0.446554	Other	ovarian-specific serine threonine- kinase Lok isoform X1
AGAP008343		Other	-1.43613	0.369558	-1.77555	0.292082	Other	AGAP008343- partial
AGAP007003		Other	-1.4404	0.368464	-1.34594	0.393398	Other	AGAP007003-PA
AGAP001104		Other	-1.44786	0.366564	-1.0673	0.477212	Other	chromatin assembly factor 1 subunit A-A-like
AGAP006690		Other	-1.44788	0.366559	-2.29601	0.203625	Other	BTB POZ domain-containing 9-like
AGAP001949		Other	-1.44814	0.366494	-1.09558	0.467948	Other	AGAP001949-PA
AGAP006393		Other	-1.45042	0.365916	-1.2053	0.433679	Other	tethering factor for nuclear proteasome STS1
AGAP003535		Other	-1.45161	0.365614	-1.46386	0.362521	Other	AGAP003535-PA
AGAP001856	PER	Other	-1.45385	0.365045	-1.6072	0.328234	Other	period circadian isoform X2
AGAP004094		Other	-1.45671	0.364324	-1.24141	0.422959	Other	sterol carrier -2
AGAP003080		Other	-1.45821	0.363945	-1.02201	0.492428	Other	translational regulator orb2-like isoform X1
AGAP012745		Other	-1.46002	0.363488	-1.70154	0.307459	Other	membrane alanyl aminopeptidase-like
AGAP009241	CYP4C36	CYP	-1.46121	0.363188	-1.30707	0.404141	cytochrome P450 [Source:VB Community Annotation]	cytochrome P450 4C1-like
AGAP012478		Other	-1.46212	0.36296	-1.38071	0.38403	Other	Shroom isoform X1
AGAP012896		Other	-1.4697	0.361058	-1.84446	0.27846	Other	gamma-soluble NSF attachment
AGAP001558	GPRGNR2	Other	-1.47255	0.360344	-1.5083	0.351526	Other	gonadotropin-releasing hormone receptor isoform X2
AGAP028652		Other	-1.47258	0.360338	-1.18209	0.440712	Other	AGAP000135- partial
AGAP003550		Other	-1.47567	0.359565	-1.59473	0.331083	Other	titin isoform X1
AGAP029374		Other	-1.47628	0.359415	-1.52524	0.347423	Other	AGAP006928- partial
AGAP012413	CycA	Other	-1.47637	0.359391	-1.45155	0.365629	Other	G2 mitotic-specific cyclin-A
AGAP002074		Other	-1.48397	0.357504	-1.25704	0.4184	Other	AGAP002074-PA
AGAP000835		Other	-1.48609	0.356978	-1.05464	0.481418	Other	ovarian tumor locus-like isoform X2
AGAP012072		Other	-1.48925	0.356197	-1.87992	0.271699	Other	lactoylglutathione lyase
AGAP009442		Other	-1.49082	0.355811	-1.1992	0.435517	Other	cyclin-dependent kinases regulatory subunit
AGAP029440		Other	-1.49113	0.355733	-1.0205	0.492945	Other	uncharacterized protein LOC120959082 isoform X1
AGAP012056		Other	-1.49483	0.354822	-1.48951	0.356134	Other	cofilin actin-depolymerizing factor homolog
AGAP011739		Other	-1.49788	0.354072	-1.04187	0.485697	Other	uncharacterized protein LOC120904379 isoform X1
AGAP010198		Other	-1.5	0.353553	-1.19528	0.436702	Other	ribonucleoside-diphosphate reductase large subunit-like
AGAP004272	GPRBOS	Other	-1.50398	0.352579	-2.01377	0.247625	Other	bride of sevenless
AGAP005914	SP11644	Other	-1.51384	0.350177	-1.11995	0.46011	Other	serine protease
AGAP003942		Other	-1.5178	0.349218	-1.65114	0.318387	Other	zinc finger 771-like
AGAP007320		Other	-1.51929	0.348856	-2.11694	0.230535	Other	AGAP007320-PA
AGAP029069		Other	-1.51985	0.348721	-1.89888	0.268151	Other	uncharacterized protein LOC120948963
AGAP007026	Ccs	Other	-1.52814	0.346725	-1.34326	0.394128	Other	copper chaperone for superoxide dismutase
AGAP001097		Other	-1.52949	0.3464	-1.92582	0.26319	Other	elongation of very long chain fatty acids AAEL008004-like
AGAP005253		Other	-1.53003	0.34627	-1.65227	0.318138	Other	SET and MYND domain-containing 4-like
AGAP003526		Other	-1.53319	0.345512	-1.0207	0.492878	Other	centrosomal of 152 kDa
AGAP009680		Other	-1.53393	0.345336	-1.36854	0.387283	Other	cilia- and flagella-associated 20
AGAP010282		Other	-1.53523	0.345023	-1.36519	0.388183	Other	DNA mismatch repair spellchecker 1
AGAP008436	ABCC11	Other	-1.5357	0.344912	-2.236	0.212274	Other	canalicular multispecific organic anion transporter 2-like
AGAP004208		Other	-1.53808	0.344342	-1.32196	0.399991	Other	meiosis-specific nuclear structural 1-like
AGAP004239		Other	-1.54037	0.343798	-1.24984	0.420495	Other	serine threonine- kinase polo
AGAP004459		Other	-1.54573	0.342522	-1.42476	0.37248	Other	SUMO-activating enzyme subunit 1
AGAP007088		Other	-1.54899	0.341749	-1.16085	0.44725	Other	peptidyl-prolyl cis-trans isomerase 5
AGAP003771		Other	-1.55712	0.339828	-1.29257	0.408224	Other	terminal uridylyltransferase Tailor-like
AGAP028064	LRIM16B	Other	-1.55813	0.339592	-1.71494	0.304615	Other	toll-like receptor Tollo
AGAP002872		Other	-1.55884	0.339424	-1.45563	0.364595	Other	lipase 3-like
AGAP009365		Other	-1.56925	0.336984	-2.04961	0.241549	Other	retinaldehyde-binding 1-like
AGAP010232		Other	-1.57149	0.336462	-2.11318	0.231137	Other	estradiol 17-beta-dehydrogenase 11
AGAP007045	LRIM15	Other	-1.57977	0.334536	-1.56179	0.338731	Other	insulin-like growth factor-binding complex acid labile subunit
AGAP006023		Other	-1.5812	0.334204	-1.20989	0.432302	Other	tyrosine 3-monooxygenase isoform X2
AGAP006795	Aper1	Other	-1.58236	0.333936	-2.34496	0.196833	Other	peritrophin A
AGAP012040		Other	-1.5842	0.33351	-1.14541	0.45206	Other	AGAP012040- partial
AGAP007296	APG12	Other	-1.58449	0.333442	-1.7322	0.300993	Other	autophagy 12-like
AGAP012156	ABCA5	Other	-1.58576	0.333148	-1.48262	0.357838	Other	ATP-binding cassette sub-family A member 3-like
AGAP006930		Other	-1.58747	0.332754	-1.2051	0.433739	Other	zinc finger 624-like
AGAP006611		Other	-1.58815	0.332598	-1.24463	0.422016	Other	E3 ubiquitin- ligase TRAIP
AGAP002535		Other	-1.58904	0.332392	-1.03379	0.488424	Other	serine threonine- phosphatase mitochondrial isoform X1
AGAP010250		Other	-1.594	0.331252	-1.1882	0.438851	Other	1,5-anhydro-D-fructose reductase isoform X4
AGAP006796		Other	-1.5958	0.330839	-2.4173	0.187206	Other	peritrophin A
AGAP007417		Other	-1.60147	0.329542	-1.05555	0.481115	Other	E3 ubiquitin- ligase SHPRH
AGAP010918		Other	-1.60457	0.328833	-1.01195	0.495877	Other	cleavage stimulation factor subunit 2 tau variant
AGAP029481		Other	-1.60699	0.328282	-1.07201	0.475657	Other	regulator of cytokinesis 1-like
AGAP010256		Other	-1.60919	0.327783	-3.31109	0.100754	Other	AGAP010256- partial
AGAP009980		Other	-1.61082	0.327411	-1.35246	0.391624	Other	SWI SNF-related matrix-associated actin-dependent regulator of chromatin subfamily A containing DEAD H box 1 homolog
AGAP004587		Other	-1.61677	0.326065	-1.67917	0.312263	Other	uncharacterized protein LOC120894327
AGAP004558		Other	-1.61819	0.325744	-1.3907	0.38138	Other	nucleoporin Ndc1
AGAP008429		Other	-1.62241	0.324793	-1.73657	0.300082	Other	zinc finger 429-like
AGAP004958		Other	-1.62502	0.324205	-1.78865	0.289443	Other	GPI ethanolamine phosphate transferase 2
AGAP029470		Other	-1.62552	0.324092	-1.07522	0.474599	Other	bicaudal C
AGAP001611		Other	-1.62661	0.323848	-2.31338	0.201189	Other	diphosphomevalonate decarboxylase
AGAP003591		Other	-1.62812	0.323511	-1.58084	0.334286	Other	leucine-rich repeat 1
AGAP012609		Other	-1.64831	0.319014	-1.1901	0.438273	Other	glucose dehydrogenase [ quinone] isoform X1
AGAP011220		Other	-1.65489	0.317562	-1.1833	0.440344	Other	borealin-like isoform X1
AGAP013194		Other	-1.65793	0.316893	-2.53716	0.172281	Other	methylthioribose kinase
AGAP008369		Other	-1.65874	0.316715	-2.28803	0.204755	Other	AGAP008369- partial
AGAP009091		Other	-1.66108	0.316202	-1.09563	0.467931	Other	aromatic-L-amino-acid decarboxylase-like isoform X1
AGAP028564		Other	-1.66119	0.316178	-1.89222	0.269393	Other	uncharacterized protein LOC118504451
AGAP007413		Other	-1.6614	0.316133	-1.22452	0.42794	Other	mediator of DNA damage checkpoint 1
AGAP009782		Other	-1.66272	0.315842	-1.32707	0.398578	Other	methylosome 50-like
AGAP002643		Other	-1.6629	0.315805	-2.69839	0.154065	Other	uncharacterized protein LOC120896794
AGAP012017		Other	-1.66385	0.315595	-1.75041	0.297217	Other	AGAP012017-PA
AGAP008879		Other	-1.6649	0.315366	-1.32485	0.39919	Other	AGAP008879-PA
AGAP006785		Other	-1.67881	0.31234	-1.39498	0.38025	Other	BTB POZ domain-containing 9
AGAP004008		Other	-1.68402	0.311215	-1.15159	0.450128	Other	isoform A
AGAP003083		Other	-1.6842	0.311175	-1.23136	0.425916	Other	lipase 1-like
AGAP011054	TPX2	Other	-1.68443	0.311126	-1.43484	0.369888	Other	peroxiredoxin 1
AGAP004243		Other	-1.68665	0.310646	-1.50747	0.351727	Other	general transcriptional corepressor trfA isoform X3
AGAP004931		Other	-1.68672	0.310632	-1.94186	0.26028	Other	RAB6-interacting golgin
AGAP008657		Other	-1.69264	0.309359	-2.38254	0.191771	Other	AGAP008657-PA
AGAP005949		Other	-1.69267	0.309353	-1.34314	0.394163	Other	2-acylglycerol O-acyltransferase 2-A-like
AGAP007458		Other	-1.70198	0.307364	-1.27523	0.41316	Other	E3 ubiquitin- ligase complex slx8-rfp subunit slx8-like
AGAP005388		Other	-1.70324	0.307095	-1.08301	0.472044	Other	retinaldehyde-binding 1-like
AGAP009010		Other	-1.71478	0.30465	-1.98631	0.252384	Other	zinc finger weckle-like
AGAP003502	HPX6	Other	-1.71607	0.304377	-1.86453	0.274613	Other	chorion peroxidase
AGAP011750		Other	-1.71915	0.303728	-2.47098	0.180369	Other	alpha-N-acetylglucosaminidase
AGAP005874		Other	-1.72031	0.303483	-1.56279	0.338497	Other	downstream neighbor of son homolog
AGAP009176		Other	-1.72123	0.30329	-1.29118	0.408617	Other	fatty acid synthase
AGAP027985		Other	-1.72407	0.302693	-2.16843	0.222453	Other	zinc finger 525-like
AGAP013142		Other	-1.72497	0.302505	-2.18888	0.219322	Other	methylthioribose kinase
AGAP029449		Other	-1.72673	0.302136	-1.27285	0.41384	Other	helicase POLQ-like
AGAP003545	Osk	Other	-1.72974	0.301506	-1.03406	0.488335	Other	maternal effect oskar
AGAP000137		Other	-1.7431	0.298727	-2.56993	0.168412	Other	proton-associated sugar transporter A
AGAP012291	CYP9J3	Other	-1.74632	0.298061	-1.95313	0.258255	Other	cytochrome P450 9e2-like
AGAP001425		Other	-1.74722	0.297875	-1.45072	0.365839	Other	sulfotransferase 1C4
AGAP004261	CRY2	Other	-1.74968	0.297369	-2.18464	0.219968	Other	cryptochrome 2
AGAP003699		Other	-1.75517	0.296237	-1.31854	0.400939	Other	UDP-N-acetylglucosamine transferase subunit ALG13 homolog
AGAP007906		Other	-1.75752	0.295756	-1.29244	0.408259	Other	serine protease inhibitor Kazal-type 1-like
AGAP003740		Other	-1.75946	0.295359	-1.46293	0.362755	Other	mitosis initiation fs(1)Ya
AGAP003732		Other	-1.76016	0.295216	-1.98444	0.25271	Other	nucleolar transcription factor 1
AGAP011033	Cht8	Other	-1.76528	0.294169	-2.11719	0.230496	Other	probable chitinase 10
AGAP008428		Other	-1.76883	0.293446	-1.62471	0.324276	Other	N-alpha-acetyltransferase 40
AGAP012114	PBD2	Other	-1.77194	0.292814	-1.65152	0.318305	Other	piggyBac transposable element-derived 4-like
AGAP011622		Other	-1.77514	0.292166	-1.06383	0.478361	Other	cortex isoform X1
AGAP012317		Other	-1.77558	0.292077	-2.23911	0.211816	Other	leucine-rich repeat neuronal 2
AGAP002429	CYP314A1	CYP	-1.77643	0.291904	-2.38621	0.191284	cytochrome P450 [Source:VB Community Annotation]	ecdysone 20-monooxygenase isoform X3
AGAP012391		Other	-1.77841	0.291505	-2.33151	0.198676	Other	uncharacterized protein LOC120904600
AGAP008783		Other	-1.78078	0.291025	-1.00632	0.497815	Other	hepatic
AGAP009151		Other	-1.78395	0.290386	-1.36785	0.387468	Other	AGAP009151- partial
AGAP003841	SG10	SGP	-1.78413	0.290351	-2.30482	0.202385	salivary gland protein 10 [Source:VB Community Annotation]	threonine serine-rich mucin
AGAP003227		Other	-1.7868	0.289813	-1.41839	0.374129	Other	nucleoside diphosphate kinase 7
AGAP008340		Other	-1.79332	0.288507	-1.86057	0.275367	Other	zinc finger 879-like isoform X3
AGAP028209		Other	-1.79408	0.288356	-2.41496	0.187511	Other	beta-1,4-glucuronyltransferase 1-like
AGAP002376		Other	-1.79768	0.287637	-1.22623	0.427432	Other	proton-coupled amino acid transporter 3
AGAP002377		Other	-1.80158	0.28686	-1.03558	0.487819	Other	fatty-acid amide hydrolase 2-like
AGAP012532		Other	-1.80816	0.285555	-1.63672	0.321587	Other	AGAP012532- partial
AGAP004579	cdk2	Other	-1.80983	0.285225	-1.41844	0.374118	Other	cyclin-dependent kinase 2
AGAP012873		Other	-1.81072	0.285049	-1.69371	0.30913	Other	cycle isoform X2
AGAP003064		Other	-1.81371	0.284459	-1.60038	0.329791	Other	cysteine and histidine-rich domain-containing
AGAP028541		Other	-1.82113	0.282999	-3.24064	0.105797	Other	AGAP011981- partial
AGAP012113		Other	-1.82173	0.282881	-1.59457	0.331121	Other	ubiquitin carboxyl-terminal hydrolase
AGAP005795		Other	-1.82929	0.281403	-2.16926	0.222325	Other	sodium-coupled monocarboxylate transporter 1
AGAP009478		Other	-1.8317	0.280933	-1.7114	0.305363	Other	AGAP009478- partial
AGAP029409		Other	-1.83294	0.280692	-1.44617	0.366995	Other	uncharacterized protein LOC120900814 isoform X1
AGAP029552	SPZ2	Other	-1.8406	0.279206	-1.81036	0.28512	Other	neurotrophin 1
AGAP008937		Other	-1.84413	0.278524	-1.60341	0.329098	Other	AGAP008937-PA
AGAP006818		Other	-1.84427	0.278496	-1.8402	0.279283	Other	ribonucleoside-diphosphate reductase subunit M2 isoform X2
AGAP005812		Other	-1.86068	0.275346	-1.93081	0.262282	Other	elongator complex 5
AGAP004700		Other	-1.86071	0.27534	-2.6773	0.156334	Other	serine protease Hayan-like isoform X1
AGAP012952		Other	-1.87285	0.273034	-1.8474	0.277892	Other	general transcriptional corepressor trfA isoform X3
AGAP007964		Other	-1.87906	0.271861	-1.52374	0.347783	Other	tudor domain-containing 5
AGAP013246		Other	-1.87916	0.271841	-1.1341	0.45562	Other	AF4 FMR2 family member lilli isoform X1
AGAP004957		Other	-1.89028	0.269754	-1.48995	0.356024	Other	origin recognition complex subunit 1
AGAP005733		Other	-1.89088	0.269642	-1.32459	0.399263	Other	ankyrin repeat and SAM domain-containing 6-like
AGAP001098		Other	-1.91144	0.265828	-3.31481	0.100495	Other	D-aspartate oxidase-like
AGAP005800		Other	-1.92324	0.263661	-1.1697	0.444514	Other	DNA replication licensing factor Mcm7
AGAP028607		Other	-1.93099	0.262249	-1.5469	0.342246	Other	uncharacterized protein LOC120895266 isoform X2
AGAP004220		Other	-1.93136	0.262182	-3.05336	0.120461	Other	AGAP004220-PA
AGAP006272		Other	-1.93217	0.262034	-1.87215	0.273167	Other	zinc finger 624-like
AGAP003698		Other	-1.93241	0.261992	-1.04594	0.48433	Other	zinc finger 593 homolog
AGAP011845		Other	-1.93259	0.261959	-1.36757	0.387545	Other	Histone H2A
AGAP029766		Other	-1.93714	0.261133	-2.10002	0.233256	Other	polypeptide N-acetylgalactosaminyltransferase 9
AGAP011067		Other	-1.93869	0.260854	-1.75011	0.297278	Other	sine oculis
AGAP009656		Other	-1.94128	0.260385	-1.40214	0.378367	Other	zinc finger 845-like
AGAP013038		Other	-1.94193	0.260268	-1.88965	0.269872	Other	terminal uridylyltransferase Tailor-like
AGAP006323		Other	-1.95173	0.258506	-1.58384	0.333594	Other	AGAP006323-PA
AGAP009751	ANCE2	Other	-1.95227	0.258409	-1.28329	0.410858	Other	angiotensin-converting enzyme-like isoform X1
AGAP005483		Other	-1.95322	0.258239	-1.64896	0.318869	Other	transcription factor grauzone-like
AGAP007456	LRIM8B	Other	-1.95982	0.25706	-1.59266	0.33156	Other	membrane glyco LIG-1
AGAP005383		Other	-1.96046	0.256947	-1.79466	0.28824	Other	retinaldehyde-binding 1-like
AGAP007510		Other	-1.96126	0.256805	-1.58825	0.332574	Other	isoform A
AGAP012868		Other	-1.96305	0.256485	-1.03414	0.488307	Other	nuclear pore complex Nup133
AGAP011599		Other	-1.97076	0.255119	-1.69034	0.309853	Other	AGAP011599- partial
AGAP010835		Other	-1.98498	0.252617	-1.83324	0.280633	Other	DNA replication complex GINS PSF1-like
AGAP004806	GALE6	Other	-1.99061	0.251632	-2.3892	0.190888	Other	32 kDa beta-galactoside-binding lectin lec-3-like
AGAP007775		Other	-1.99201	0.251388	-1.79053	0.289066	Other	ATP-dependent DNA helicase PIF1
AGAP010789		Other	-1.9952	0.250834	-1.33058	0.397608	Other	multiple epidermal growth factor-like domains 10
AGAP013231		Other	-1.99565	0.250755	-1.69196	0.309507	Other	omega-amidase NIT2-like
AGAP029790		Other	-1.99578	0.250732	-3.15685	0.112123	Other	uncharacterized protein LOC120957504
AGAP011676		Other	-2.00335	0.24942	-1.33018	0.397718	Other	mitochondrial uncoupling 2-like
AGAP029584		Other	-2.00646	0.248882	-1.24814	0.420992	Other	homeotic female sterile
AGAP029735		Other	-2.00726	0.248745	-2.04984	0.241511	Other	SET and MYND domain-containing 4-like
AGAP006711	chym3	Other	-2.00807	0.248606	-3.43269	0.0926097	Other	ame: Full=Chymotrypsin-2 ame: Full= hym2 Flags: Precursor
AGAP007405		Other	-2.00951	0.248357	-2.4873	0.178339	Other	E3 SUMO- ligase NSE2-like
AGAP029761		Other	-2.01273	0.247804	-2.32437	0.199662	Other	zinc finger 771 isoform X1
AGAP007858		Other	-2.0292	0.244991	-3.63182	0.08067	Other	lysine--tRNA ligase-like isoform X2
AGAP007300		Other	-2.03663	0.243733	-1.31213	0.402726	Other	membrane-bound alkaline phosphatase-like
AGAP029598		Other	-2.03927	0.243286	-1.38458	0.383001	Other	epsilon-trimethyllysine 2-oxoglutarate dioxygenase
AGAP003861		Other	-2.05499	0.240651	-1.88425	0.270884	Other	peptide mitochondrial-like
AGAP010111		Other	-2.05588	0.240501	-1.63323	0.322367	Other	AGAP010118- partial
AGAP029253		Other	-2.06386	0.239175	-3.02775	0.122619	Other	uncharacterized protein LOC121599023
AGAP009459	cdk1	Other	-2.07119	0.237963	-1.32712	0.398562	Other	cyclin-dependent kinase 1
AGAP004962		Other	-2.07286	0.237688	-1.63297	0.322423	Other	G2 mitotic-specific cyclin-B-like
AGAP009810		Other	-2.0768	0.23704	-1.8499	0.277411	Other	peptidyl-prolyl cis-trans isomerase E
AGAP007603		Other	-2.07812	0.236823	-1.84542	0.278275	Other	otefin
AGAP006098	NOS	Other	-2.07935	0.23662	-1.56989	0.336833	Other	nanos isoform X1
AGAP008638		Other	-2.09206	0.234546	-1.32367	0.399519	Other	histone -like
AGAP010540		Other	-2.10788	0.231988	-1.3765	0.385152	Other	uncharacterized protein LOC120956433
AGAP002387		Other	-2.10902	0.231804	-1.38153	0.38381	Other	prostatic acid phosphatase
AGAP007959		Other	-2.10965	0.231702	-1.55711	0.33983	Other	AGAP007959-PA
AGAP007598		Other	-2.11039	0.231585	-1.30922	0.403538	Other	dual specificity kinase zak2
AGAP004108		Other	-2.1279	0.22879	-1.83083	0.281103	Other	lachesin-like isoform X1
AGAP003087		Other	-2.13037	0.228399	-1.38011	0.38419	Other	transmembrane 192 isoform X1
AGAP004281		Other	-2.13062	0.22836	-2.18263	0.220274	Other	double-stranded RNA-specific editase 1-like isoform X2
AGAP012743		Other	-2.13312	0.227965	-1.17435	0.443082	Other	probable DNA replication complex GINS PSF2
AGAP029404		Other	-2.13531	0.227619	-2.03233	0.24446	Other	transcription factor grauzone-like
AGAP007767		Other	-2.1359	0.227526	-1.59512	0.330995	Other	AGAP007767-PA
AGAP011897		Other	-2.14922	0.225435	-1.42708	0.371883	Other	AGAP011897- partial
AGAP011660		Other	-2.16301	0.223289	-2.40919	0.188261	Other	uncharacterized protein LOC121600195
AGAP004825		Other	-2.17092	0.222069	-1.62783	0.323575	Other	uncharacterized protein LOC120952140
AGAP009909		Other	-2.17145	0.221987	-2.28603	0.20504	Other	AGAP009909- partial
AGAP008739		Other	-2.17153	0.221976	-1.95277	0.25832	Other	BTB POZ domain-containing 9
AGAP013215		Other	-2.17355	0.221665	-1.61086	0.327404	Other	tripartite motif-containing 75
AGAP012477		Other	-2.18097	0.220528	-1.24964	0.420553	Other	gamma-butyrobetaine dioxygenase
AGAP011238		Other	-2.18925	0.219266	-2.14941	0.225405	Other	SET and MYND domain-containing 4-like
AGAP012951	IR41c	Other	-2.19979	0.217669	-1.91036	0.266025	Other	glutamate receptor kainate 5-like
AGAP005025		Other	-2.21611	0.215222	-2.10281	0.232805	Other	histone H3
AGAP009792		Other	-2.22073	0.214532	-1.61095	0.327383	Other	importin subunit alpha
AGAP029320		Other	-2.23067	0.21306	-2.95942	0.128566	Other	ornithine decarboxylase-like
AGAP012635		Other	-2.23161	0.212922	-2.66264	0.15793	Other	AGAP012635- partial
AGAP004880		Other	-2.26063	0.208681	-3.42485	0.0931144	Other	L-lactate dehydrogenase
AGAP008015		Other	-2.26194	0.208492	-1.57499	0.335645	Other	lamin Dm0-like
AGAP007403		Other	-2.27664	0.206378	-2.95433	0.12902	Other	AGAP007403-PA
AGAP006395		Other	-2.27842	0.206123	-2.23016	0.213136	Other	phospholipase membrane-associated-like
AGAP006709	CHYM1	Other	-2.28335	0.20542	-3.81665	0.0709697	Other	ame: Full=Chymotrypsin-1 ame: Full= hym1 Flags: Precursor
AGAP012375		Other	-2.28936	0.204566	-1.60549	0.328623	Other	aurora borealis
AGAP008040		Other	-2.31	0.201661	-1.98703	0.252258	Other	zinc finger 236 isoform X1
AGAP001039	CYP307A1	CYP	-2.31552	0.200891	-1.88687	0.270393	cytochrome P450 [Source:VB Community Annotation]	cytochrome P450 307a1
AGAP012812		Other	-2.32203	0.199986	-2.50383	0.176308	Other	KRTCAP2 homolog
AGAP009682		Other	-2.3557	0.195373	-1.5139	0.350164	Other	uncharacterized protein LOC120958729
AGAP006609		Other	-2.37185	0.193198	-1.88186	0.271334	Other	organic cation transporter -like
AGAP004038	HPX8	Other	-2.37324	0.193012	-1.37704	0.385008	Other	chorion peroxidase
AGAP029537		Other	-2.37825	0.192343	-1.98565	0.2525	Other	inositol polyphosphate multikinase
AGAP012768		Other	-2.38863	0.190964	-2.42265	0.186513	Other	AGAP012768- partial
AGAP012669		Other	-2.3892	0.190888	-2.03176	0.244556	Other	modifier of mdg4 isoform X1
AGAP007364		Other	-2.4189	0.186999	-1.38729	0.382282	Other	maternal exuperantia-like isoform X1
AGAP008648		Other	-2.42231	0.186557	-2.40015	0.189445	Other	uncharacterized protein LOC120959304
AGAP029057		Other	-2.42279	0.186495	-1.94993	0.258829	Other	exosome complex component RRP41
AGAP005548		Other	-2.43494	0.184931	-2.02557	0.245608	Other	lethal(2)essential for life-like
AGAP007823		Other	-2.43542	0.184869	-1.88769	0.27024	Other	meiosis regulator and mRNA stability factor 1
AGAP004963		Other	-2.48322	0.178845	-2.26628	0.207865	Other	G2 mitotic-specific cyclin-B-like
AGAP003086		Other	-2.50896	0.175683	-1.45144	0.365657	Other	AGAP003086-PA
AGAP000772		Other	-2.51683	0.174727	-1.52996	0.346287	Other	AGAP000772-PA
AGAP008968		Other	-2.53113	0.173003	-2.48059	0.179172	Other	leech-derived tryptase inhibitor C-like
AGAP012660		Other	-2.53502	0.172537	-2.12327	0.229525	Other	transmembrane 9 superfamily member 3
AGAP003433		Other	-2.54999	0.170756	-4.22965	0.0533025	Other	AGAP003433-PA
AGAP011657		Other	-2.55486	0.170181	-2.06509	0.238971	Other	probable E3 ubiquitin- ligase makorin-2
AGAP009275	Sk	Other	-2.57	0.168405	-2.45611	0.182237	Other	sulfakinin prepro
AGAP005345		Other	-2.58088	0.167139	-2.72255	0.151506	Other	probable serine threonine- kinase kinX
AGAP028531		Other	-2.58736	0.16639	-1.58267	0.333862	Other	uncharacterized protein LOC121601980
AGAP005829		Other	-2.59054	0.166024	-2.05214	0.241126	Other	microtubule-associated RP EB family member 1 isoform X1
AGAP005987		Other	-2.62801	0.161767	-2.27186	0.207063	Other	anachronism isoform X1
AGAP006404		Other	-2.63443	0.161049	-2.20818	0.216407	Other	AGAP006404-PA
AGAP005241		Other	-2.63899	0.16054	-2.22592	0.213763	Other	isoform A
AGAP001544		Other	-2.65207	0.159092	-1.98249	0.253053	Other	E3 ubiquitin- ligase TRIM37-like isoform X2
AGAP007122		Other	-2.69304	0.154637	-1.60509	0.328716	Other	tubulin alpha-8 chain-like
AGAP011806		Other	-2.7318	0.150538	-4.41171	0.0469832	Other	ornithine decarboxylase 1-like
AGAP006202		Other	-2.73244	0.150472	-2.62548	0.162051	Other	AGAP006202-PA
AGAP006241		Other	-2.73533	0.15017	-2.00953	0.248353	Other	innexin inx5
AGAP012107		Other	-2.74005	0.149679	-2.54984	0.170774	Other	SUMO-conjugating enzyme UBC9-B
AGAP006385		Other	-2.76478	0.147136	-3.15646	0.112153	Other	collagenase-like
AGAP008539		Other	-2.8005	0.143537	-1.8186	0.283496	Other	mitochondrial import inner membrane translocase subunit TIM44
AGAP009730		Other	-2.83482	0.140164	-2.94195	0.130132	Other	neither inactivation nor afterpotential C
AGAP029257		Other	-2.8654	0.137224	-2.93182	0.131049	Other	---NA---
AGAP010118		Other	-2.88075	0.135772	-3.12148	0.114905	Other	AGAP010118- partial
AGAP011981		Other	-2.91133	0.132924	-3.80596	0.0714978	Other	AGAP011981- partial
AGAP000879		Other	-2.91411	0.132668	-2.18253	0.22029	Other	yellow
AGAP009217	CLIPB12	Other	-2.92025	0.132104	-2.08017	0.236487	Other	phenoloxidase-activating factor 3-like
AGAP007602		Other	-2.93136	0.131091	-2.63523	0.16096	Other	uncharacterized protein LOC121601213 isoform X1
AGAP012641		Other	-2.94053	0.13026	-2.41449	0.187572	Other	1,5-anhydro-D-fructose reductase
AGAP008295	TRYP2	Other	-2.97497	0.127188	-2.62118	0.162535	Other	ame: Full=Trypsin-2 ame: Full=Antryp2 Flags: Precursor
AGAP012561		Other	-3.03971	0.121606	-2.90684	0.133338	Other	chorion peroxidase
AGAP008116		Other	-3.07702	0.118502	-3.6669	0.0787322	Other	vegetative cell wall gp1-like
AGAP007622	ANCE1	Other	-3.09237	0.117248	-3.07423	0.118731	Other	angiotensin-converting enzyme-like
AGAP006367		Other	-3.09712	0.116862	-4.82571	0.0352627	Other	E3 ubiquitin- ligase TRAIP-like
AGAP000192	CYP4C26	CYP	-3.10192	0.116474	-3.40936	0.0941198	cytochrome P450 [Source:VB Community Annotation]	cytochrome P450 4c3-like
AGAP005547		Other	-3.14482	0.113061	-2.20996	0.216141	Other	lethal(2)essential for life-like
AGAP029479		Other	-3.1463	0.112946	-3.19795	0.108974	Other	nuclease HARBI1 isoform X1
AGAP003515	NIT8537	Other	-3.15709	0.112104	-2.00513	0.249113	Other	omega-amidase NIT2-like
AGAP007365		Other	-3.18164	0.110213	-2.56207	0.169332	Other	maternal exuperantia-like isoform X1
AGAP006710	CHYM2	Other	-3.19568	0.109145	-5.03845	0.0304281	Other	ame: Full=Chymotrypsin-2 ame: Full= hym2 Flags: Precursor
AGAP028223		Other	-3.19595	0.109125	-2.49029	0.17797	Other	histidine-rich glyco -like
AGAP009684		Other	-3.24716	0.10532	-3.26042	0.104356	Other	proton-coupled folate transporter-like
AGAP010658		Other	-3.24878	0.105201	-3.70035	0.0769281	Other	hexamerin- -like
AGAP028005		Other	-3.26467	0.104049	-2.85812	0.137918	Other	lin-9 homolog
AGAP010027		Other	-3.27333	0.103426	-2.31669	0.200727	Other	AGAP010027- partial
AGAP028622		Other	-3.32861	0.0995382	-2.70226	0.153652	Other	SET and MYND domain-containing 4-like
AGAP028436		Other	-3.34587	0.0983541	-3.31517	0.10047	Other	nuclear pore complex DDB_G0274915-like
AGAP013307		Other	-3.36062	0.0973538	-2.20971	0.216177	Other	PHD finger 7-like
AGAP006696		Other	-3.36249	0.0972276	-3.609	0.0819562	Other	AGAP006696-PA
AGAP028159		Other	-3.47249	0.0900897	-3.32848	0.0995471	Other	zinc finger OZF-like
AGAP012831		Other	-3.49055	0.0889695	-2.95399	0.12905	Other	staphylococcal nuclease domain-containing 1
AGAP005706		Other	-3.70169	0.0768566	-6.09598	0.0146193	Other	collagenase-like
AGAP005705		Other	-3.83812	0.0699215	-4.00462	0.0623001	Other	transmembrane protease serine 9-like
AGAP007402		Other	-4.02007	0.0616365	-3.3785	0.0961547	Other	E3 SUMO- ligase NSE2-like
AGAP006654		Other	-4.52976	0.0432917	-5.00903	0.031055	Other	3 beta-hydroxysteroid dehydrogenase Delta 5--
AGAP005065		Other	-4.90802	0.0333073	-2.94604	0.129764	Other	ENSANGG00000019205 partial
AGAP009216		Other	-5.54496	0.0214191	-6.25385	0.013104	Other	phenoloxidase-activating factor 3-like
AGAP029073		Other	-5.59793	0.0206469	-4.46528	0.0452706	Other	AGAP010628- partial
AGAP009122		Other	-7.89646	0.00419691	-6.34103	0.0123356	Other	trypsin-1-like
AGAP029405		Other	-7.9349	0.00408656	-6.36528	0.0121299	Other	hypothetical protein ZHAS_00009994

## Sheet: BD_KIS & DA_KIS & DD_KIS (RS-RS
Additional file 9: Differentially expressed genes that overlap between R-S comparisons in pyrethroids
Gene	Gene Name or Symbol	Gene_v_y_x	logFC (BD_KIS)	FC (BD_KIS)	logFC (DD_KIS)	FC (DD_KIS)	logFC (DA_KIS)	FC (DA_KIS)	Gene_products_x	Description_x
AGAP007293	IAP7	Other	13.2554	9778.46	13.4986	11574	13.4615	11279.9	Other	death-associated inhibitor of apoptosis 1
AGAP003701		Other	10.683	1644.03	10.6897	1651.68	10.6406	1596.44	Other	zinc finger 593 homolog
AGAP004113	mRpL55	Other	8.99524	510.312	9.3684	660.952	9.54936	749.278	Other	39S ribosomal mitochondrial
AGAP012547		Other	8.07133	268.975	9.07596	539.68	9.54034	744.61	Other	flotillin-2 isoform X1
AGAP028542		Other	8.92835	487.193	9.62543	789.846	9.51362	730.944	Other	nucleolar pre-ribosomal-associated 1
AGAP007292	IAP3	Other	8.5191	366.865	8.56345	378.315	9.19154	584.694	Other	inhibitor of apoptosis 1
AGAP011997		Other	8.8539	462.69	9.63482	795.004	8.45341	350.534	Other	cytosolic Fe-S cluster assembly factor NUBP1 homolog
AGAP012126		Other	7.81521	225.223	7.61559	196.12	8.4206	342.652	Other	acyl- thioesterase 1
AGAP029317		Other	9.17936	579.781	9.10928	552.288	8.41211	340.64	Other	exosome complex component RRP41
AGAP012130	ATN	Other	7.75756	216.401	7.5647	189.323	8.40533	339.044	Other	allatotropins-like
AGAP007343	LYSC2	Other	11.9532	3965.38	8.29066	313.139	7.68767	206.168	Other	lysozyme c-1
AGAP012202		Other	8.36148	328.894	7.119	139.005	7.51457	182.857	Other	histone H2B
AGAP012092		Other	7.01811	129.617	7.10718	137.871	7.48246	178.831	Other	AGAP012092- partial
AGAP012662		Other	7.32892	160.777	8.04689	264.456	7.47042	177.346	Other	omega-amidase NIT2-like
AGAP004110		Other	5.8042	55.8776	6.19078	73.0482	7.01022	128.91	Other	coiled-coil domain-containing 124
AGAP003328		Other	5.41946	42.7978	6.17058	72.0329	6.52172	91.8828	Other	NADH dehydrogenase [ubiquinone] 1 alpha subcomplex subunit 6
AGAP012625		Other	6.50389	90.7538	7.29717	157.278	6.5125	91.2975	Other	annexin B10-like
AGAP029696		Other	3.77064	13.6482	4.42222	21.4397	6.38272	83.4431	Other	DE-cadherin-like isoform X1
AGAP012801	NIT8503	Other	7.20576	147.622	6.51141	91.2282	6.3131	79.5121	Other	omega-amidase NIT2-like
AGAP012053		Other	5.93886	61.3444	6.86171	116.3	6.06798	67.0877	Other	trehalase isoform X2
AGAP029263		Other	4.76621	27.2127	5.81242	56.197	6.06275	66.8451	Other	zinc finger CCHC domain-containing 24-like isoform X2
AGAP003442		Other	6.30009	78.7981	6.80759	112.019	5.79979	55.7071	Other	spore coat SP96-like
AGAP009384		Other	5.12195	34.8227	5.08784	34.0089	5.77659	54.8186	Other	AGAP009384- partial
AGAP012847		Other	4.78498	27.5692	5.10671	34.4567	5.67273	51.0108	Other	autophagy 12-like
AGAP029040	Metazoa_SRP	Other	6.63702	99.527	6.76795	108.982	5.63886	49.8272	Other	Other
AGAP003139	SRPN9	Other	6.55868	94.2671	6.09493	68.3527	5.39649	42.1215	Other	serine protease inhibitor 88Ea-like
AGAP029597		Other	4.68796	25.776	4.73936	26.7111	5.36062	41.0872	Other	F-box only 25
AGAP012895		Other	6.14246	70.6424	6.00365	64.1621	5.29518	39.2651	Other	histone H2A
AGAP012751		Other	4.54212	23.2977	5.85155	57.7421	5.25333	38.1426	Other	E3 ubiquitin- ligase MYLIP
AGAP008020	CYP12F2	CYP	3.91751	15.1108	5.0721	33.6398	5.2507	38.073	cytochrome P450 [Source:VB Community Annotation]	cytochrome P450 CYP12A2-like
AGAP012746		Other	5.93141	61.0285	5.61735	49.0897	5.19665	36.6731	Other	phytanoyl- dioxygenase domain-containing 1
AGAP012152		Other	4.09313	17.0669	4.60379	24.3153	5.17141	36.037	Other	F-box FBD LRR-repeat At1g16940
AGAP010818		Other	4.21599	18.5841	4.28852	19.5422	5.08552	33.9543	Other	thioester-containing partial
AGAP007291	IAP4	Other	4.06592	16.7481	4.4097	21.2546	5.05535	33.2515	Other	inhibitor of apoptosis 1
AGAP012906		Other	4.07687	16.8757	5.74584	53.6624	4.89562	29.7666	Other	60S ribosomal L6
AGAP012190		Other	4.46069	22.0192	4.51692	22.8943	4.79397	27.7415	Other	AGAP012190- partial
AGAP012813		Other	5.5436	46.6433	4.97045	31.3513	4.55848	23.5634	Other	spondin-1
AGAP007319		Other	3.45396	10.9583	3.47167	11.0937	4.55259	23.4674	Other	uncharacterized protein LOC120950109
AGAP008217	CYP6Z3	CYP	2.74934	6.72409	4.60053	24.2604	4.52822	23.0744	cytochrome P450 [Source:VB Community Annotation]	cytochrome P450 6d3-like
AGAP012926		Other	4.45783	21.9757	5.1132	34.612	4.45652	21.9557	Other	salivary secreted peptide
AGAP001219	TUB4A	Other	3.74236	13.3833	3.80899	14.0159	4.44423	21.7694	Other	tubulin alpha-1 chain
AGAP012587		Other	4.52098	22.9589	4.53738	23.2214	4.32635	20.0614	Other	AGAP012587- partial
AGAP012191		Other	4.7265	26.4739	4.90656	29.9931	4.30207	19.7265	Other	succinate dehydrogenase assembly factor mitochondrial
AGAP011698		Other	3.44573	10.896	5.17094	36.0254	4.23442	18.8229	Other	deoxyribonuclease I
AGAP001889		Other	2.66751	6.3533	3.15888	8.93133	4.15716	17.8414	Other	metallothionein partial
AGAP012193		Other	3.36596	10.3099	3.79254	13.857	4.12745	17.4777	Other	NEDD8-conjugating enzyme UBE2F
AGAP012189		Other	4.37897	20.8067	4.15615	17.8289	4.02726	16.3053	Other	lysophosphatidylserine lipase ABHD12 isoform X3
AGAP012857		Other	3.88895	14.8146	4.05934	16.6719	4.02636	16.295	Other	nudix hydrolase 8
AGAP012394		Other	1.84765	3.59913	2.74854	6.72036	3.91454	15.0797	Other	peptide methionine sulfoxide reductase
AGAP028153		Other	3.93206	15.264	3.47578	11.1254	3.79212	13.8529	Other	Juvenile hormone-inducible
AGAP029395		Other	3.4054	10.5957	3.84483	14.3684	3.73031	13.272	Other	toxin 14
AGAP028434		Other	3.06935	8.39396	2.9467	7.70982	3.67696	12.7901	Other	O-acyltransferase like -like isoform X3
AGAP012784		Other	3.71646	13.1452	3.75029	13.4571	3.67471	12.7702	Other	annexin B10-like
AGAP029414		Other	1.87901	3.67823	3.16593	8.97509	3.6703	12.7312	Other	uncharacterized protein LOC120958667
AGAP011531		Other	4.09154	17.0481	4.42832	21.5307	3.64653	12.5232	Other	methanethiol oxidase
AGAP012071		Other	3.04013	8.22568	2.42658	5.37616	3.61253	12.2315	Other	lactoylglutathione lyase
AGAP028032		Other	2.69837	6.49068	3.44967	10.9258	3.54328	11.6582	Other	neuronal acetylcholine receptor subunit non-alpha-3-like
AGAP001508		Other	4.68821	25.7806	6.73803	106.746	3.46416	11.0361	Other	glycine-rich 5-like
AGAP004329		Other	2.69814	6.48965	3.5303	11.5538	3.39539	10.5224	Other	ER membrane complex subunit 6
AGAP012718		Other	3.01172	8.06523	3.05476	8.3095	3.32144	9.99662	Other	proline dehydrogenase mitochondrial isoform X1
AGAP009874	CPR76	CP	2.38957	5.24001	2.39768	5.26956	3.31983	9.98547	cuticular protein RR-1 family 76 [Source:VB Community Annotation]	larval cuticle LCP-30
AGAP004161		Other	3.02479	8.13863	2.66833	6.35692	3.305	9.88335	Other	isoform K
AGAP012037	CLIPB20	Other	1.87204	3.66049	3.00348	8.01935	3.29152	9.7914	Other	CLIP domain-containing serine protease B15-like isoform X2
AGAP008246		Other	3.11072	8.63812	3.41793	10.6881	3.26479	9.61167	Other	gamma-butyrobetaine dioxygenase-like
AGAP011878		Other	3.31746	9.96904	2.62708	6.17773	3.20625	9.22949	Other	AGAP011878- partial
AGAP010815	TEP1	Other	2.06243	4.17688	2.54648	5.84207	3.12128	8.70158	Other	thioester-containing partial
AGAP012388		Other	1.57595	2.98133	2.22279	4.66794	3.09037	8.51712	Other	AGAP012388- partial
AGAP011879		Other	2.6917	6.46073	2.00874	4.02432	3.06741	8.38268	Other	methyltransferase 22 isoform X1
AGAP009215	CLIPB18	Other	3.19381	9.15022	3.39698	10.534	3.02137	8.11937	Other	serine protease grass-like
AGAP029287		Other	2.29439	4.90546	2.10181	4.29249	3.01841	8.10273	Other	trichohyalin-like isoform X1
AGAP011066		Other	3.51447	11.4278	3.34647	10.1715	2.97578	7.86681	Other	aldo-keto reductase family 1 member B1-like
AGAP005074		Other	2.42207	5.3594	1.92293	3.79194	2.95034	7.72931	Other	isoform A
AGAP004816		Other	2.79752	6.95246	2.92135	7.57557	2.93101	7.62644	Other	glycosylphosphatidylinositol anchor biosynthesis 11
AGAP013060		Other	1.97005	3.91783	2.10728	4.30879	2.93053	7.6239	Other	salivary secreted peptide
AGAP008923		Other	2.26164	4.79537	2.17598	4.51894	2.87963	7.35962	Other	AGAP008923-PA
AGAP011697		Other	1.86828	3.65097	2.94634	7.70793	2.84237	7.17197	Other	AGAP011697-PA
AGAP011096		Other	2.51606	5.72017	1.91238	3.76429	2.83601	7.14043	Other	CCAAT enhancer-binding
AGAP011666		Other	1.80357	3.49084	2.02908	4.08145	2.80925	7.0092	Other	AGAP011666- partial
AGAP029827		Other	1.19738	2.29323	2.53954	5.81405	2.79101	6.92112	Other	AGAP009917- partial
AGAP001717		Other	2.23211	4.6982	2.10674	4.30716	2.77969	6.86704	Other	AGAP001717-PA
AGAP012637		Other	3.65928	12.6343	3.9119	15.0522	2.77028	6.82242	Other	spidroin-2-like
AGAP008740		Other	1.55393	2.93615	1.18971	2.28107	2.74485	6.70318	Other	AGAP008740- partial
AGAP003775		Other	2.30141	4.92938	1.95509	3.87741	2.72121	6.59425	Other	uncharacterized protein LOC120894297
AGAP002358		Other	2.60001	6.0629	2.51284	5.70743	2.71355	6.55936	Other	ADP,ATP carrier 2
AGAP003778		Other	2.50645	5.6822	2.7391	6.67652	2.71151	6.55009	Other	uncharacterized protein LOC120894296
AGAP000037		Other	2.02922	4.08183	1.72568	3.30736	2.70841	6.53599	Other	low-density lipo receptor-related 4 isoform X1
AGAP003247	CLIPB19	Other	1.57136	2.97185	3.25327	9.53523	2.67404	6.38213	Other	serine protease 14
AGAP013362		Other	1.98189	3.95011	2.27505	4.84015	2.66132	6.32611	Other	AGAP013362-PA
AGAP010833	CLIPB14	Other	3.63464	12.4204	3.2107	9.258	2.65197	6.28525	Other	partial
AGAP011503		Other	1.60424	3.04035	2.0476	4.13418	2.64242	6.24378	Other	partial
AGAP010398		Other	1.08877	2.12693	4.14828	17.7319	2.62178	6.15509	Other	senecionine N-oxygenase
AGAP009526		Other	2.48073	5.5818	1.99944	3.99846	2.60111	6.06752	Other	cytochrome c oxidase subunit mitochondrial
AGAP029826		Other	1.43504	2.7039	2.74541	6.70579	2.57634	5.96424	Other	AAEL003699- partial
AGAP009450		Other	2.63766	6.22321	2.49403	5.63348	2.56901	5.93401	Other	AGAP009450- partial
AGAP003541		Other	2.03411	4.0957	2.26093	4.79301	2.56473	5.91643	Other	elongation factor 1-alpha
AGAP006501		Other	2.45813	5.49505	1.8529	3.61226	2.55994	5.89682	Other	probable serine threonine- kinase fhkB isoform X2
AGAP010066		Other	2.26002	4.78997	1.94983	3.8633	2.54362	5.83052	Other	mpv17
AGAP011784		Other	2.38861	5.23654	2.58962	6.0194	2.54226	5.82499	Other	AGAP011784- partial
AGAP003777		Other	3.24164	9.45868	3.08439	8.48193	2.52834	5.76907	Other	uncharacterized protein LOC120894299
AGAP004316		Other	3.3358	10.0966	3.28609	9.75463	2.5248	5.75495	Other	kDa salivary
AGAP002557		Other	3.09597	8.55025	3.52702	11.5276	2.52261	5.7462	Other	glucose dehydrogenase [ quinone]
AGAP003776		Other	2.06785	4.19263	2.57771	5.96991	2.51482	5.71525	Other	AGAP003776-PA
AGAP011982		Other	2.32688	5.0172	2.15905	4.46622	2.50571	5.67929	Other	AGAP011982- partial
AGAP001356	ACE1	Other	1.27029	2.41209	1.923	3.79211	2.48627	5.60326	Other	acetylcholinesterase isoform X1
AGAP004455	GNBPB1	Other	1.3056	2.47186	2.16596	4.48765	2.48287	5.59008	Other	GNBP
AGAP010240	ESP	Other	1.62826	3.09141	2.49567	5.63991	2.47136	5.54568	Other	serine protease
AGAP005459	CPR16	CP	1.6028	3.03732	1.36031	2.56741	2.4681	5.53316	cuticular protein RR-1 family 16 [Source:VB Community Annotation]	cuticle -like
AGAP029276		Other	1.6428	3.12271	1.22748	2.34157	2.46808	5.53307	Other	hormone receptor 4-like
AGAP028366	COX2	Other	1.94387	3.84737	1.42646	2.68785	2.46354	5.51568	Other	cytochrome c oxidase subunit II
AGAP009871	CPR75	CP	1.47843	2.78645	1.2941	2.45224	2.45341	5.47709	cuticular protein RR-1 family 75 [Source:VB Community Annotation]	endocuticle structural glyco ABD-4
AGAP028537		Other	2.05028	4.14187	3.21884	9.3104	2.45251	5.47367	Other	probable peroxisomal membrane PEX13
AGAP002592		Other	1.39868	2.6366	2.305	4.94169	2.44977	5.46328	Other	apolipo D-like
AGAP010816	TEP3	Other	2.57354	5.9527	2.9582	7.77156	2.44542	5.44684	Other	thioester-containing partial
AGAP007287	OBP47	OBP	2.49442	5.63501	2.0924	4.26458	2.44301	5.43775	odorant-binding protein 47 [Source:VB Community Annotation]	general odorant-binding 67
AGAP013043		Other	1.97858	3.94106	2.02605	4.07287	2.42805	5.38164	Other	AGAP013043-PA
AGAP028636		Other	2.01567	4.04369	2.03448	4.09676	2.42699	5.37771	Other	serine-rich adhesin for platelets-like
AGAP013256		Other	1.91577	3.77314	1.74117	3.34306	2.41318	5.32646	Other	AGAP013256-PA
AGAP009542		Other	1.59324	3.01727	1.47761	2.78487	2.40739	5.30513	Other	homeotic spalt-major isoform X1
AGAP001511		Other	2.30334	4.93598	2.8675	7.29798	2.40699	5.30366	Other	type I cytoskeletal 9-like
AGAP001594		Other	2.29895	4.92099	1.79459	3.46918	2.39824	5.27159	Other	N-alpha-acetyltransferase 80
AGAP029417		Other	1.72941	3.31593	1.95147	3.86768	2.39157	5.2473	Other	---NA---
AGAP013117		Other	1.59092	3.01241	2.33776	5.05517	2.38124	5.20983	Other	serine protease grass-like isoform X1
AGAP028411		Other	2.78258	6.8808	2.63001	6.19029	2.36621	5.15585	Other	IQ motif and SEC7 domain-containing 1 isoform X2
AGAP013252		Other	2.1899	4.56275	3.27279	9.66514	2.36388	5.14754	Other	transmembrane protease serine 9-like
AGAP002852		Other	2.18317	4.54151	2.69556	6.47807	2.34659	5.08619	Other	NPC intracellular cholesterol transporter 2
AGAP005848		Other	1.47195	2.77396	2.48198	5.58665	2.34458	5.07911	Other	angiopoietin-related 1-like
AGAP005005		Other	1.35105	2.55098	1.78291	3.4412	2.33512	5.04593	Other	TRPL translocation defect 14 isoform X1
AGAP012772		Other	2.59195	6.02915	2.63651	6.21825	2.32904	5.02471	Other	zinc transporter ZIP10
AGAP028602		Other	1.33579	2.52414	1.62549	3.08546	2.32088	4.99637	Other	uncharacterized protein LOC120904810
AGAP011785	CLIPE6	Other	2.09615	4.27568	2.73317	6.64915	2.31758	4.98496	Other	phenoloxidase-activating factor 2-like
AGAP003939		Other	2.24531	4.74139	1.83913	3.57794	2.31589	4.97911	Other	proteoglycan 4 isoform X2
AGAP004263	TO1	Other	1.7097	3.27092	2.20664	4.61599	2.2968	4.91367	Other	antennal carrier TOL-2
AGAP001890		Other	2.42334	5.36413	2.1745	4.5143	2.293	4.90076	Other	metallothionein partial
AGAP000047	CPR130	CP	4.28637	19.5131	1.99446	3.98467	2.28557	4.87555	cuticular protein RR-2 family 130 [Source:VB Community Annotation]	histidine-rich PFHRP-II
AGAP001864	CYP4H15	CYP	2.47054	5.54252	2.25946	4.78812	2.27593	4.8431	cytochrome P450 [Source:VB Community Annotation]	probable cytochrome P450 4d14
AGAP001961	GPRVPR2	Other	1.31066	2.48056	1.69671	3.24161	2.27391	4.83632	Other	cardioacceleratory peptide receptor-like isoform X1
AGAP029419		Other	2.33561	5.04763	1.89158	3.71041	2.272	4.82991	Other	mpv17
AGAP010057		Other	2.09003	4.25758	2.46506	5.52149	2.26483	4.80599	Other	neuronal acetylcholine receptor subunit non-alpha-3-like
AGAP001648	CLIPB17	Other	1.30471	2.47034	3.63997	12.4664	2.25895	4.78644	Other	CLIPB17 partial
AGAP029402		Other	1.11847	2.17116	1.57918	2.98799	2.22061	4.66089	Other	uncharacterized protein LOC120955061
AGAP007036	APL1A	Other	1.50206	2.83246	2.1528	4.4469	2.20753	4.61883	Other	partial
AGAP012194		Other	1.50822	2.84459	2.05776	4.1634	2.19515	4.57937	Other	dnaJ homolog subfamily B member 6 isoform X1
AGAP005889		Other	2.40266	5.28776	3.00012	8.00067	2.1823	4.53877	Other	cold and drought-regulated CORA-like
AGAP009072		Other	1.50121	2.83079	1.36192	2.57027	2.15516	4.45418	Other	probable NADH dehydrogenase [ubiquinone] iron-sulfur mitochondrial
AGAP010377		Other	1.53474	2.89737	1.53128	2.89043	2.15274	4.44671	Other	SET domain-containing -8-like
AGAP003773		Other	2.82769	7.09938	2.46705	5.52911	2.15176	4.44369	Other	uncharacterized protein LOC120952258
AGAP028371	COX3	Other	1.70362	3.25717	1.31635	2.49035	2.14902	4.43526	Other	cytochrome c oxidase subunit III
AGAP005512		Other	1.79336	3.46621	1.70969	3.27091	2.14663	4.42793	Other	elongation of very long chain fatty acids 4-like
AGAP009489		Other	2.94846	7.71922	1.30215	2.46596	2.1399	4.40731	Other	cytidine deaminase-like
AGAP001990		Other	2.26737	4.81443	2.07564	4.21531	2.13896	4.40443	Other	glycine receptor subunit alpha-2-like
AGAP000113		Other	1.60021	3.03187	1.12087	2.17478	2.13867	4.40357	Other	AGAP000113- partial
AGAP009867		Other	1.45883	2.74886	1.85378	3.61447	2.1383	4.40244	Other	ATPase N2B
AGAP000743		Other	2.14616	4.42649	2.16539	4.48588	2.13085	4.37976	Other	histone-lysine N-methyltransferase EHMT2-like
AGAP007033	APL1C	Other	1.60489	3.04172	1.7753	3.4231	2.11793	4.34072	Other	APL1C
AGAP012624		Other	1.51046	2.84902	1.73414	3.32682	2.09806	4.28134	Other	annexin B10-like
AGAP008027		Other	1.33597	2.52445	1.53514	2.89817	2.0918	4.2628	Other	slowmo
AGAP005498		Other	2.77809	6.85943	1.58669	3.0036	2.08962	4.25637	Other	phospholipid scramblase 2-like isoform X1
AGAP003689	CLIPC7	Other	1.36874	2.58244	2.92184	7.5781	2.08651	4.24721	Other	CLIPC7 partial
AGAP012755		Other	1.40153	2.64181	2.51697	5.72379	2.07804	4.22235	Other	ER lumen -retaining receptor
AGAP008311		Other	2.05612	4.15867	1.43551	2.70478	2.07741	4.22048	Other	acylphosphatase-2
AGAP008331		Other	1.62166	3.07728	1.83466	3.56686	2.06991	4.19861	Other	GATOR complex Wdr59-like isoform X2
AGAP003774		Other	1.58378	2.99754	1.90724	3.75091	2.06928	4.19677	Other	AGAP003774-PA
AGAP004695		Other	1.53851	2.90494	1.63599	3.10801	2.06648	4.18863	Other	multivesicular body subunit 12A
AGAP028364	COX1	Other	1.77861	3.43095	1.3576	2.56258	2.06286	4.17814	Other	cytochrome c oxidase subunit partial
AGAP001690		Other	1.34053	2.53244	1.10927	2.15737	2.05999	4.16983	Other	regulating synaptic membrane exocytosis 2 isoform X1
AGAP008244		Other	2.89	7.4127	2.32718	5.01823	2.04188	4.11782	Other	serine-rich adhesin for platelets-like isoform X2
AGAP029114		Other	1.19111	2.28328	1.76283	3.39363	2.03472	4.09743	Other	AGAP012277- partial
AGAP009537		Other	1.64787	3.13371	1.30028	2.46277	2.02691	4.07531	Other	cytochrome c-2
AGAP006009	CPR30	CP	2.51647	5.72181	2.04572	4.12878	2.02363	4.06606	cuticular protein RR-1 family 30 [Source:VB Community Annotation]	endocuticle structural glyco ABD-5-like
AGAP004437		Other	2.45486	5.48258	2.23628	4.7118	2.01915	4.05344	Other	glycerol-3-phosphate mitochondrial isoform X1
AGAP010311		Other	1.13453	2.19548	1.1493	2.21806	2.01606	4.04476	Other	farnesol dehydrogenase-like
AGAP004549		Other	1.39543	2.63067	2.05919	4.16751	2.00058	4.0016	Other	yellow-like
AGAP028167		Other	1.27905	2.42679	1.68304	3.21104	1.99412	3.98372	Other	phenoloxidase-activating factor 1-like
AGAP007347	LYSC1	Other	1.91017	3.75854	1.43894	2.71122	1.99009	3.97261	Other	lysozyme c-1-like
AGAP012780		Other	1.19292	2.28616	1.43504	2.7039	1.98581	3.96085	Other	PAN2-PAN3 deadenylation complex catalytic subunit PAN2 isoform X2
AGAP002796	GNBPB4	Other	2.68131	6.41439	2.79225	6.92711	1.98381	3.95536	Other	beta-1,3-glucan-binding -like
AGAP000988	CPAP3-A1c	CP	1.66446	3.16996	1.56772	2.96435	1.98289	3.95284	cuticular protein [Source:VB Community Annotation]	obstructor-E-like
AGAP001969		Other	3.42238	10.7211	1.50716	2.8425	1.97462	3.93025	Other	polyubiquitin-C isoform X2
AGAP002728		Other	1.84573	3.59435	1.54474	2.91752	1.9737	3.92774	Other	probable isocitrate dehydrogenase [NAD] subunit mitochondrial isoform X2
AGAP029187		Other	1.56144	2.95148	1.25945	2.39405	1.96872	3.9142	Other	mucin-2-like isoform X2
AGAP011564		Other	1.88387	3.69063	2.10125	4.29081	1.96598	3.90677	Other	UDP-glycosyltransferase UGT5-like
AGAP005612		Other	1.67371	3.19033	2.1697	4.49928	1.96517	3.90458	Other	pupal cuticle 36-like
AGAP010295		Other	1.56817	2.96528	1.60912	3.05067	1.96356	3.90023	Other	muscle calcium channel subunit alpha-1-like isoform X5
AGAP010327		Other	1.49345	2.81561	1.32715	2.50906	1.94985	3.86335	Other	serine threonine- kinase meng-po-like isoform X1
AGAP007760		Other	1.82523	3.54362	1.60241	3.03651	1.94434	3.8486	Other	uncharacterized protein LOC120906543
AGAP028494		Other	1.5327	2.89328	1.95818	3.88572	1.9315	3.81452	Other	uncharacterized protein LOC120956843
AGAP003325		Other	1.28057	2.42935	1.46558	2.76174	1.92699	3.80262	Other	cytochrome c oxidase subunit NDUFA4
AGAP003938		Other	1.92641	3.80109	1.55893	2.94636	1.9235	3.79343	Other	MNN4-like isoform X1
AGAP011874		Other	1.89308	3.71428	2.80654	6.99604	1.91274	3.76524	Other	kinesin KIF12 isoform X1
AGAP005499		Other	2.26985	4.82274	1.88051	3.68205	1.91046	3.75929	Other	farnesol dehydrogenase-like
AGAP010226		Other	1.01805	2.02518	1.14291	2.20826	1.90894	3.75532	Other	uncharacterized polypeptide
AGAP007309		Other	1.57013	2.96932	1.69763	3.24369	1.90253	3.7387	Other	succinate dehydrogenase [ubiquinone] iron-sulfur mitochondrial
AGAP012703	TO2	Other	1.45163	2.73517	1.63414	3.10402	1.89615	3.7222	Other	antennal carrier TOL-2
AGAP009844	CLIPB15	Other	1.22766	2.34187	2.58888	6.01632	1.88078	3.68274	Other	CLIPB15 partial
AGAP009623	GAPDH	Other	1.73724	3.33398	1.28918	2.44389	1.86798	3.65022	Other	glyceraldehyde-3-phosphate dehydrogenase 2
AGAP000260	ATPsynepsilon	Other	1.40339	2.64522	1.06295	2.0892	1.86735	3.64862	Other	stunted-like isoform X1
AGAP005456	CPR15	CP	1.87576	3.66996	1.56849	2.96593	1.85434	3.61586	cuticular protein RR-1 family 15 [Source:VB Community Annotation]	cuticle -like
AGAP029048		Other	1.46918	2.76864	1.01973	2.02754	1.84803	3.60007	Other	solute carrier family 12 member 4 isoform X1
AGAP012392		Other	1.06169	2.08737	1.08006	2.11412	1.83709	3.5729	Other	MAPK regulated corepressor interacting 2
AGAP007035	APL1B	Other	2.53136	5.78115	2.71031	6.5446	1.83417	3.56565	Other	APL1B
AGAP011667		Other	1.00722	2.01003	1.65026	3.13891	1.82562	3.54458	Other	AGAP011666- partial
AGAP008273		Other	1.99234	3.97883	1.27737	2.42397	1.82128	3.53394	Other	tensin-3 isoform X2
AGAP029349		Other	1.65139	3.14135	2.14349	4.41828	1.8174	3.52446	Other	uncharacterized protein LOC121594462
AGAP010196	CTLGA1	Other	1.19576	2.29065	1.52769	2.88323	1.81644	3.52212	Other	uncharacterized protein LOC121596685 isoform X1
AGAP028463		Other	1.07789	2.11095	1.78821	3.45385	1.81624	3.52162	Other	uncharacterized protein LOC120951258
AGAP000352	TWDL1	CP	1.1812	2.26765	1.77768	3.42875	1.81586	3.52071	cuticular protein TWDL family (TWDL1) [Source:VB Community Annotation]	glycine-rich cell wall structural
AGAP001238		Other	1.86183	3.6347	1.22598	2.33915	1.81496	3.51851	Other	ras-specific guanine nucleotide-releasing factor 2-like isoform X1
AGAP010716		Other	1.30792	2.47585	1.44833	2.72892	1.81317	3.51413	Other	HIG1 domain family member mitochondrial-like
AGAP001294		Other	1.96007	3.8908	1.89564	3.72088	1.81151	3.51008	Other	zinc finger 91
AGAP011183		Other	2.34683	5.08705	1.91798	3.77894	1.81139	3.5098	Other	AGAP011183- partial
AGAP000246		Other	1.4847	2.79859	1.73525	3.32937	1.8106	3.50788	Other	clusterin-associated 1
AGAP009859		Other	1.65695	3.1535	1.89958	3.73104	1.79063	3.45965	Other	uncharacterized protein LOC120960014
AGAP028061		Other	1.27129	2.41378	1.38946	2.6198	1.77722	3.42764	Other	myosin-2 heavy chain isoform X1
AGAP000461		Other	1.54969	2.92754	1.20007	2.2975	1.77568	3.42398	Other	teneurin-a isoform X1
AGAP029626		Other	1.7613	3.39003	1.11437	2.16501	1.76722	3.40397	Other	receptor-type guanylate cyclase gcy-12 isoform X2
AGAP002145		Other	1.71201	3.27617	1.37104	2.58656	1.76654	3.40238	Other	inactivation-no-after-potential D isoform X1
AGAP007039	LRIM4	Other	1.81235	3.51215	1.59945	3.03028	1.761	3.38934	Other	leucine-rich repeat-containing G- coupled receptor 4-like
AGAP007786		Other	1.81956	3.52973	1.74429	3.3503	1.76072	3.38867	Other	isocitrate dehydrogenase [NAD] subunit mitochondrial
AGAP008724		Other	1.67575	3.19486	1.57656	2.98257	1.75096	3.36582	Other	cytochrome c oxidase subunit mitochondrial
AGAP010812	TEP4	Other	1.46091	2.75283	2.58692	6.00814	1.72648	3.30918	Other	thioester-containing partial
AGAP029547		Other	1.27907	2.42683	1.11834	2.17097	1.72112	3.29692	Other	receptor-type tyrosine- phosphatase-like N
AGAP001936		Other	1.76236	3.39253	1.51407	2.85614	1.72063	3.2958	Other	1-phosphatidylinositol 4,5-bisphosphate phosphodiesterase isoform X1
AGAP004109		Other	2.01613	4.04497	1.91004	3.7582	1.71748	3.2886	Other	xaa-pro aminopeptidase
AGAP004744	skap	Other	1.62104	3.07596	1.50879	2.8457	1.70574	3.26195	Other	succinate-- ligase [ADP-forming] subunit mitochondrial isoform X2
AGAP005645		Other	1.56452	2.9578	1.53717	2.90225	1.70427	3.25865	Other	farnesol dehydrogenase-like
AGAP010032		Other	1.68162	3.20787	1.71749	3.28863	1.69534	3.23853	Other	ciliogenesis-associated TTC17-interacting -like
AGAP029586		Other	1.83642	3.57124	1.37884	2.60059	1.69513	3.23806	Other	neprilysin-3
AGAP005334	CTLMA2	Other	1.13097	2.19007	1.78037	3.43514	1.68608	3.2178	Other	CTLMA2
AGAP011068		Other	1.94892	3.86084	1.85371	3.61428	1.67279	3.18832	Other	aldo-keto reductase family 1 member B1-like
AGAP004163	GSTD7	GST	1.83027	3.55604	1.48651	2.8021	1.66919	3.18037	glutathione S-transferase delta class 7 [Source:VB Community Annotation]	glutathione S-transferase D7
AGAP009787		Other	1.26957	2.4109	1.19867	2.29529	1.63958	3.11575	Other	dnaJ homolog subfamily C member 28
AGAP011532		Other	1.08485	2.12115	1.14451	2.21072	1.63761	3.1115	Other	septin-2
AGAP001153		Other	1.47844	2.78648	1.58559	3.0013	1.62968	3.09443	Other	polymerase delta-interacting 2
AGAP029126		Other	2.88954	7.41035	2.08642	4.24692	1.62919	3.09339	Other	uncharacterized protein LOC120958631
AGAP028107		Other	1.60162	3.03484	1.54102	2.91001	1.62771	3.09022	Other	zinc finger 525-like
AGAP000798		Other	2.02918	4.08172	1.51393	2.85588	1.627	3.08871	Other	glutamate receptor kainate 2-like isoform X1
AGAP000075		Other	1.53227	2.89241	1.67015	3.18247	1.62147	3.07689	Other	proton channel c-like isoform X1
AGAP009315		Other	1.69951	3.2479	1.41783	2.67183	1.61652	3.06634	Other	adenylate cyclase type 3
AGAP003329		Other	1.52784	2.88354	2.3191	4.9902	1.61557	3.06433	Other	serine-rich adhesin for platelets-like
AGAP028470		Other	2.03398	4.09533	1.54404	2.91609	1.61189	3.05652	Other	uncharacterized protein LOC120952662
AGAP011044		Other	2.03026	4.08478	3.13288	8.77182	1.60878	3.04995	Other	SERAC1 isoform X1
AGAP013481		Other	1.50838	2.84491	1.4799	2.78929	1.60225	3.03617	Other	axoneme-associated mst101(2) isoform X1
AGAP012148		Other	1.87939	3.67919	2.09252	4.26493	1.5928	3.01635	Other	mitogen-activated kinase p38b-like isoform X1
AGAP012161		Other	1.79363	3.46687	2.06712	4.1905	1.59132	3.01326	Other	guanylate cyclase 32E isoform X1
AGAP007160		Other	2.12308	4.35623	1.3515	2.55177	1.56715	2.96318	Other	lethal(2)essential for life-like isoform X1
AGAP003620		Other	1.13035	2.18911	1.31627	2.49022	1.56573	2.96028	Other	AGAP003620-PA
AGAP010429		Other	1.4606	2.75223	1.33265	2.51865	1.56234	2.95333	Other	succinate dehydrogenase [ubiquinone] flavo mitochondrial
AGAP002270	CLIPB7	Other	2.78737	6.90372	2.21724	4.65004	1.55989	2.94831	Other	CLIPB7 partial
AGAP029285		Other	2.77618	6.85038	1.89915	3.72994	1.55729	2.943	Other	uncharacterized protein LOC120957783
AGAP009246	CYP4C27	Other	1.81421	3.51666	1.25476	2.38627	1.54777	2.92366	Other	cytochrome P450 4C1-like
AGAP007136	GPR5HT1A	Other	1.7907	3.45982	1.23132	2.34782	1.53461	2.89709	Other	5-hydroxytryptamine receptor-like
AGAP005890		Other	1.53914	2.9062	1.6674	3.17641	1.51754	2.86302	Other	bifunctional endo-1,4-beta-xylanase -like isoform X1
AGAP009879	CPR81	CP	1.74398	3.34958	1.41114	2.65948	1.51475	2.8575	cuticular protein RR-1 family 81 [Source:VB Community Annotation]	cuticle -like
AGAP008359		Other	1.82863	3.55199	1.14124	2.2057	1.5127	2.85344	Other	sodium-coupled monocarboxylate transporter 1-like
AGAP009415		Other	1.17374	2.25596	1.14676	2.21415	1.50061	2.82962	Other	1-acyl-sn-glycerol-3-phosphate acyltransferase alpha-like isoform X2
AGAP010381		Other	1.37974	2.60221	1.49541	2.81944	1.49616	2.8209	Other	SET domain-containing -8
AGAP002542	LRIM20	Other	1.35504	2.55805	1.92165	3.78857	1.49467	2.818	Other	volume-regulated anion channel subunit LRRC8E-like
AGAP005399		Other	2.00643	4.01785	1.77516	3.42276	1.49461	2.81789	Other	paxillin isoform X3
AGAP001982		Other	1.88285	3.68803	1.5036	2.83549	1.48293	2.79515	Other	high affinity nuclear juvenile hormone binding
AGAP004358		Other	1.74364	3.34878	1.39563	2.63103	1.48287	2.79504	Other	alkyldihydroxyacetonephosphate synthase
AGAP010860		Other	1.4244	2.68402	1.42992	2.69432	1.47738	2.78442	Other	sodium-dependent nutrient amino acid transporter 1-like
AGAP013260	Cht5-4	Other	1.81691	3.52326	2.51272	5.70697	1.47334	2.77664	Other	endochitinase-like
AGAP009214	CLIPB11	Other	1.31235	2.48346	2.26317	4.80044	1.45636	2.74415	Other	serine protease grass-like
AGAP013536		Other	1.1453	2.21192	1.17621	2.25983	1.44951	2.73116	Other	zinc finger 771-like
AGAP002737		Other	1.9583	3.88603	1.39651	2.63265	1.44195	2.71688	Other	muscle M-line assembly unc-89-like isoform X1
AGAP009790	CPAP3-B	CP	2.56552	5.91966	1.83605	3.5703	1.43933	2.71196	cuticular protein [Source:VB Community Annotation]	obstructor-E
AGAP009056		Other	2.11314	4.32631	1.12954	2.18789	1.42761	2.69001	Other	Juvenile hormone-inducible
AGAP007857		Other	1.06176	2.08748	1.18285	2.27024	1.4267	2.6883	Other	restin homolog
AGAP009194	GSTE2	GST	2.63134	6.196	1.69466	3.23702	1.42577	2.68658	glutathione S-transferase epsilon class 2 [Source:VB Community Annotation]	glutathione S transferase class partial
AGAP001312		Other	1.34378	2.53816	1.01189	2.01655	1.4202	2.67622	Other	succinate-- ligase [ADP GDP-forming] subunit mitochondrial
AGAP003554		Other	1.62745	3.08967	1.38088	2.60427	1.40952	2.65648	Other	RING finger 44 isoform X1
AGAP007778		Other	1.33495	2.52266	1.56762	2.96416	1.40923	2.65595	Other	DNA-directed RNA mitochondrial
AGAP003248		Other	1.3986	2.63645	2.16929	4.49803	1.40694	2.65174	Other	serine protease 14
AGAP004955		Other	1.26518	2.40357	1.04811	2.06782	1.39831	2.63592	Other	mitochondrial assembly of ribosomal large subunit 1
AGAP001181		Other	1.58664	3.00349	1.85099	3.60747	1.39147	2.62346	Other	uncharacterized protein LOC120894677
AGAP028641		Other	1.24771	2.37464	1.20494	2.30528	1.39131	2.62316	Other	uncharacterized protein LOC120958631
AGAP000618		Other	1.64521	3.12794	1.61023	3.05299	1.38858	2.6182	Other	succinate dehydrogenase [ubiquinone] cytochrome b small mitochondrial
AGAP000794		Other	1.48353	2.79632	1.20052	2.29823	1.38225	2.60674	Other	NADH-ubiquinone oxidoreductase 49 kDa subunit-like
AGAP006227		Other	1.19591	2.29089	1.91179	3.76274	1.37931	2.60144	Other	esterase B1-like
AGAP005502		Other	1.46656	2.76362	1.2891	2.44375	1.378	2.59908	Other	farnesol dehydrogenase-like
AGAP005813		Other	1.04579	2.0645	1.28359	2.43445	1.37775	2.59863	Other	iron-sulfur cluster assembly scaffold
AGAP008654	TEP12	Other	1.36723	2.57974	1.5957	3.02241	1.37752	2.59821	Other	CD109 antigen-like
AGAP029751	AGO2	Other	1.26712	2.4068	1.40755	2.65286	1.37601	2.5955	Other	AGAP011537- partial
AGAP000128		Other	1.21496	2.32134	1.47476	2.77938	1.37408	2.59202	Other	synaptic vesicle glyco 2C-like
AGAP029566		Other	1.36715	2.57961	1.37804	2.59915	1.36095	2.56855	Other	AGAP009986- partial
AGAP010672		Other	1.75053	3.36482	1.78936	3.45661	1.35511	2.55817	Other	succinate dehydrogenase cytochrome b560 mitochondrial-like
AGAP002192		Other	1.59917	3.02969	1.50174	2.83183	1.35316	2.55471	Other	isocitrate dehydrogenase [NAD] subunit mitochondrial isoform X1
AGAP002353		Other	2.34765	5.08994	1.64801	3.13402	1.35249	2.55352	Other	lipase 3-like
AGAP029785	St4	Other	1.41562	2.66774	1.88113	3.68364	1.34909	2.54751	Other	luciferin sulfotransferase-like
AGAP009946	GSTMS3	Other	1.55501	2.93835	1.71003	3.27169	1.3399	2.53135	Other	microsomal glutathione S-transferase 1-like
AGAP002994	CPR10	CP	1.2887	2.44308	1.02197	2.03069	1.33779	2.52763	cuticular protein RR-2 family 10 [Source:VB Community Annotation]	cuticle -like
AGAP008839		Other	2.04212	4.11851	2.21131	4.63097	1.33541	2.52348	Other	SET and MYND domain-containing 4
AGAP029559	CTLMA6	Other	1.36722	2.57973	1.75096	3.36582	1.32566	2.50647	Other	collectin-10 isoform X1
AGAP029463		Other	1.1492	2.21791	1.91462	3.77014	1.32179	2.49976	Other	luciferin sulfotransferase-like
AGAP012106		Other	1.50601	2.84023	1.11769	2.17	1.32155	2.49934	Other	ATP synthase subunit mitochondrial
AGAP006099		Other	1.72315	3.30157	1.57383	2.97694	1.3152	2.48837	Other	cytochrome b-c1 complex subunit mitochondrial
AGAP003533		Other	1.25551	2.38752	1.16893	2.24845	1.31297	2.48453	Other	mitochondrial import inner membrane translocase subunit TIM14
AGAP001376	SRPN17	Other	1.36255	2.5714	2.40602	5.30011	1.30051	2.46316	Other	serpin 17 inhibitory serine protease partial
AGAP001344		Other	1.52594	2.87974	1.18309	2.27063	1.28685	2.43995	Other	T-box transcription factor TBX1 isoform X2
AGAP004148	CLIPB5	Other	1.86775	3.64964	3.05569	8.31485	1.28463	2.43619	Other	serine protease easter
AGAP004847	SCRB7	Other	1.01434	2.01998	1.33958	2.53078	1.27846	2.42579	Other	platelet glyco 4 isoform X1
AGAP003096		Other	1.65878	3.1575	1.56081	2.95019	1.27654	2.42258	Other	L-dopachrome tautomerase yellow-f-like
AGAP007852		Other	1.49317	2.81508	1.5943	3.01948	1.26892	2.4098	Other	probable aconitate mitochondrial
AGAP003937		Other	1.17552	2.25874	1.12508	2.18114	1.26069	2.39611	Other	membrane-associated guanylate WW and PDZ domain-containing 1-like isoform X1
AGAP008955		Other	1.75621	3.37809	1.75528	3.37592	1.25659	2.3893	Other	cytochrome b-c1 complex subunit mitochondrial isoform X1
AGAP002038		Other	1.73438	3.32736	1.70712	3.26508	1.24799	2.37511	Other	leucine-rich PPR motif-containing mitochondrial
AGAP009405	CPAP3-E	CP	1.34491	2.54014	1.59979	3.03098	1.24621	2.37217	cuticular protein [Source:VB Community Annotation]	obstructor-E
AGAP003570		Other	1.7102	3.27205	1.44272	2.71832	1.23978	2.36163	Other	neuroligin- X-linked
AGAP012076		Other	1.10801	2.15549	1.09703	2.13914	1.22988	2.34548	Other	bone morphogenetic 6
AGAP000818	CYP9K1	CYP	1.94565	3.85211	2.64731	6.26497	1.22721	2.34114	cytochrome P450 [Source:VB Community Annotation]	probable cytochrome P450 9f2
AGAP011379	GPRFZ1	Other	1.34341	2.5375	1.22135	2.33165	1.22438	2.33655	Other	frizzled
AGAP005396		Other	1.14919	2.2179	1.30995	2.47932	1.22061	2.33046	Other	general transcriptional corepressor trfA-like
AGAP012648		Other	1.31503	2.48808	1.93712	3.82941	1.21761	2.32562	Other	luciferin sulfotransferase-like
AGAP002245		Other	1.25361	2.38438	1.4037	2.64579	1.21598	2.32299	Other	cytochrome b-c1 complex subunit mitochondrial
AGAP004366		Other	1.81526	3.51922	1.40807	2.65382	1.21493	2.3213	Other	delta-1-pyrroline-5-carboxylate mitochondrial
AGAP012188		Other	1.81823	3.52648	1.50752	2.84321	1.21314	2.31842	Other	cytochrome b-c1 complex subunit 7
AGAP008391		Other	1.57124	2.9716	2.47006	5.54067	1.21204	2.31666	Other	ankyrin repeat RF_0381 isoform X2
AGAP012975		Other	1.65473	3.14865	1.56971	2.96846	1.21025	2.31378	Other	glycine receptor subunit alpha-4-like
AGAP007556		Other	1.32374	2.50315	1.17097	2.25163	1.20635	2.30754	Other	titin isoform X1
AGAP007572		Other	1.63872	3.1139	1.04377	2.06161	1.19352	2.2871	Other	retinol dehydrogenase 12-like
AGAP000364		Other	1.68399	3.21315	1.25539	2.38733	1.17951	2.265	Other	stoned-A
AGAP009603	SLC25A27	Other	1.26851	2.40912	1.31832	2.49375	1.17503	2.25798	Other	mitochondrial uncoupling 4 isoform X2
AGAP008892		Other	1.26295	2.39986	1.38322	2.60851	1.1741	2.25653	Other	glycine-rich cell wall structural -like
AGAP002999		Other	1.74573	3.35364	1.63193	3.09927	1.16831	2.24749	Other	SET and MYND domain-containing 4
AGAP007076		Other	1.40218	2.643	1.39054	2.62176	1.16452	2.24158	Other	nose resistant to fluoxetine 6
AGAP002739		Other	2.26711	4.81358	1.73849	3.33685	1.15972	2.23414	Other	von Willebrand factor type EGF and pentraxin domain-containing 1 isoform X1
AGAP011049		Other	1.24832	2.37565	1.38734	2.61596	1.12038	2.17404	Other	trichohyalin-like isoform X4
AGAP001711		Other	1.34903	2.54741	1.26723	2.407	1.10325	2.14838	Other	NADH-ubiquinone oxidoreductase subunit 8
AGAP000935		Other	1.49245	2.81367	1.16407	2.24089	1.0992	2.14236	Other	mitochondrial-processing peptidase subunit beta
AGAP013204		Other	1.84297	3.58747	1.27869	2.42618	1.08873	2.12686	Other	uncharacterized protein LOC121590341 isoform X3
AGAP003164		Other	1.29364	2.45146	1.84177	3.5845	1.07501	2.10674	Other	unc-13 homolog 4B isoform X1
AGAP010400		Other	1.15658	2.22928	1.76534	3.39954	1.07275	2.10344	Other	senecionine N-oxygenase-like
AGAP004055		Other	1.36963	2.58405	1.11741	2.16957	1.07111	2.10104	Other	dihydrolipoyllysine-residue succinyltransferase component of 2-oxoglutarate dehydrogenase mitochondrial
AGAP005134		Other	1.56056	2.94968	1.24827	2.37557	1.06841	2.09711	Other	ATP synthase subunit mitochondrial
AGAP002996		Other	1.13336	2.19369	1.16344	2.23991	1.06772	2.09612	Other	ATP-dependent Clp protease ATP-binding subunit clpX- mitochondrial
AGAP000079		Other	1.66768	3.17703	1.44802	2.72833	1.05844	2.08267	Other	T family of potassium channels 7
AGAP002878		Other	1.08024	2.11439	1.23586	2.35521	1.05827	2.08244	Other	cystatin
AGAP001622		Other	1.26719	2.40693	1.36445	2.57477	1.04115	2.05787	Other	myosin regulatory light chain 2
AGAP001653		Other	1.48168	2.79274	1.31896	2.49486	1.03699	2.05195	Other	NADH-ubiquinone oxidoreductase 75 kDa mitochondrial
AGAP002128		Other	1.05693	2.08049	1.16857	2.24788	1.02193	2.03063	Other	BRCA1-associated -like
AGAP010421		Other	1.4199	2.67567	1.07413	2.10545	1.01218	2.01695	Other	pyruvate dehydrogenase E1 component subunit mitochondrial
AGAP009980		Other	-1.48139	0.358145	-1.09775	0.467244	-1.00096	0.499667	Other	SWI SNF-related matrix-associated actin-dependent regulator of chromatin subfamily A containing DEAD H box 1 homolog
AGAP001127		Other	-1.0144	0.495034	-1.27536	0.413121	-1.00227	0.499213	Other	platelet glyco V-like
AGAP007458		Other	-1.60694	0.328295	-1.38669	0.38244	-1.01101	0.4962	Other	E3 ubiquitin- ligase complex slx8-rfp subunit slx8-like
AGAP028522		Other	-1.48488	0.357279	-1.1819	0.44077	-1.01866	0.493575	Other	charlatan isoform X1
AGAP003742		Other	-1.16215	0.446846	-1.13157	0.45642	-1.01933	0.493345	Other	regulator of chromosome condensation
AGAP004614		Other	-1.3445	0.393789	-1.08254	0.472198	-1.02354	0.491909	Other	DNA polymerase epsilon subunit 2
AGAP007809	AP7862	Other	-1.26733	0.415429	-1.06748	0.477152	-1.0261	0.491035	Other	probable aminopeptidase NPEPL1
AGAP012044		Other	-1.61657	0.326109	-1.13831	0.454292	-1.02865	0.490169	Other	DNA polymerase interacting tetratricopeptide repeat- of 47 kDa
AGAP006205		Other	-1.07634	0.474232	-1.13773	0.454474	-1.03481	0.488079	Other	nuclear valosin-containing -like isoform X1
AGAP009656		Other	-2.5015	0.176592	-1.0793	0.473258	-1.04684	0.484029	Other	zinc finger 845-like
AGAP008340		Other	-1.59183	0.331751	-1.42435	0.372588	-1.0542	0.481565	Other	zinc finger 879-like isoform X3
AGAP003667		Other	-2.03237	0.244454	-1.25749	0.41827	-1.0544	0.481496	Other	SAY domain-containing 1
AGAP005325		Other	-1.23407	0.425118	-1.11541	0.461561	-1.05828	0.480205	Other	spermine synthase isoform X2
AGAP002990		Other	-1.58408	0.333537	-1.54415	0.342898	-1.06383	0.478362	Other	AGAP002990-PA
AGAP006023		Other	-1.67355	0.313482	-1.18364	0.440239	-1.07484	0.474724	Other	tyrosine 3-monooxygenase isoform X2
AGAP006272		Other	-1.88036	0.271617	-1.87289	0.273026	-1.07821	0.473616	Other	zinc finger 624-like
AGAP006531		Other	-1.06855	0.476798	-1.07003	0.47631	-1.08468	0.471498	Other	probable deoxyhypusine synthase
AGAP004248	GPXH3	Other	-1.25062	0.420268	-1.23191	0.425752	-1.08483	0.471447	Other	glutathione peroxidase-like
AGAP002477		Other	-1.2306	0.426141	-1.19711	0.436149	-1.10146	0.466044	Other	single-stranded DNA-binding mitochondrial
AGAP009442		Other	-1.82369	0.282497	-1.35689	0.390423	-1.10263	0.465666	Other	cyclin-dependent kinases regulatory subunit
AGAP012120		Other	-1.19017	0.438252	-1.31166	0.402858	-1.10603	0.46457	Other	ATM interactor
AGAP011674		Other	-1.07137	0.475868	-1.01643	0.494339	-1.13242	0.456149	Other	zinc finger 699-like
AGAP002629		Other	-1.35978	0.389642	-1.25243	0.41974	-1.13627	0.454934	Other	cell surface glyco 1-like
AGAP008163		Other	-1.46586	0.362021	-1.32811	0.39829	-1.13805	0.454373	Other	NHP2 1 homolog
AGAP003263		Other	-1.47664	0.359324	-1.31715	0.401327	-1.13849	0.454236	Other	CDC42 small effector homolog
AGAP029362		Other	-1.5376	0.344458	-2.0766	0.237072	-1.14545	0.452048	Other	uncharacterized protein LOC120961508
AGAP006395		Other	-1.65499	0.31754	-1.61456	0.326565	-1.14728	0.451475	Other	phospholipase membrane-associated-like
AGAP004579	cdk2	Other	-2.29328	0.204012	-1.30416	0.404958	-1.15532	0.448967	Other	cyclin-dependent kinase 2
AGAP003974		Other	-1.22554	0.427638	-1.06483	0.478029	-1.15645	0.448615	Other	tRNA (cytidine(32) guanosine(34)-2 -O)-methyltransferase 1
AGAP012622		Other	-1.52675	0.347059	-1.18181	0.440799	-1.16321	0.446519	Other	PXMP2 4 family 4-like
AGAP006611		Other	-1.59405	0.33124	-1.55215	0.341001	-1.16824	0.444965	Other	E3 ubiquitin- ligase TRAIP
AGAP002899		Other	-1.38721	0.382304	-1.06878	0.476723	-1.16955	0.44456	Other	transmembrane 169
AGAP003732		Other	-2.21763	0.214995	-1.96948	0.255346	-1.185	0.439826	Other	nucleolar transcription factor 1
AGAP003771		Other	-1.91657	0.264884	-1.23746	0.42412	-1.18768	0.439008	Other	terminal uridylyltransferase Tailor-like
AGAP007510		Other	-1.58052	0.334361	-1.36787	0.387462	-1.19405	0.437074	Other	isoform A
AGAP007635		Other	-1.1773	0.442179	-1.11905	0.460396	-1.1987	0.435667	Other	60S ribosomal L7
AGAP011440		Other	-1.15761	0.448255	-1.26429	0.416305	-1.21343	0.431243	Other	nucleolar 9
AGAP007837		Other	-1.51464	0.349984	-1.22732	0.427109	-1.21662	0.430291	Other	sodium-coupled monocarboxylate transporter 1-like
AGAP002508		Other	-1.61442	0.326596	-1.40478	0.377675	-1.2186	0.4297	Other	aminopeptidase N
AGAP013046		Other	-1.58195	0.334031	-1.87237	0.273125	-1.22259	0.428512	Other	homeobox prospero-like
AGAP029374		Other	-1.36868	0.387247	-1.35764	0.390221	-1.22669	0.427297	Other	AGAP006928- partial
AGAP004891		Other	-1.77725	0.291738	-1.3103	0.403237	-1.23247	0.425587	Other	UPF0046
AGAP010318		Other	-1.16237	0.446778	-1.71348	0.304923	-1.23553	0.424687	Other	guanine nucleotide-binding subunit beta-5
AGAP004239		Other	-1.91682	0.264837	-1.08272	0.472139	-1.2471	0.421295	Other	serine threonine- kinase polo
AGAP003594		Other	-1.4675	0.361609	-1.27818	0.412315	-1.24752	0.421172	Other	transcription factor grauzone-like
AGAP009478		Other	-2.03041	0.244786	-1.79389	0.288394	-1.25425	0.419213	Other	AGAP009478- partial
AGAP009010		Other	-1.63085	0.322897	-1.5334	0.345462	-1.25569	0.418794	Other	zinc finger weckle-like
AGAP005939		Other	-1.04751	0.483802	-1.08052	0.472859	-1.26382	0.41644	Other	DNA repair Rev1
AGAP002478		Other	-1.36387	0.388537	-1.00282	0.499024	-1.26724	0.415454	Other	G2 mitotic-specific cyclin-B3 isoform X1
AGAP007858		Other	-1.35512	0.390902	-1.90992	0.266108	-1.26932	0.414855	Other	lysine--tRNA ligase-like isoform X2
AGAP012091		Other	-2.02657	0.245437	-1.8676	0.274029	-1.27032	0.414568	Other	AGAP012092- partial
AGAP007552		Other	-1.59248	0.331601	-1.49469	0.354856	-1.2738	0.413568	Other	leucine-rich melanocyte differentiation-associated -like isoform X1
AGAP028223		Other	-3.55092	0.0853234	-2.41551	0.187439	-1.2956	0.407368	Other	histidine-rich glyco -like
AGAP011774		Other	-1.48725	0.356692	-1.18737	0.439102	-1.30006	0.40611	Other	AGAP011774-PA
AGAP012114	PBD2	Other	-1.78755	0.289664	-1.61293	0.326933	-1.31164	0.402862	Other	piggyBac transposable element-derived 4-like
AGAP009682		Other	-2.67597	0.156478	-1.55159	0.341134	-1.31314	0.402443	Other	uncharacterized protein LOC120958729
AGAP003090		Other	-1.37902	0.384481	-1.16923	0.444659	-1.3233	0.39962	Other	(E3-independent) E2 ubiquitin-conjugating enzyme UBE2O isoform X1
AGAP028649		Other	-1.4699	0.361008	-1.00595	0.497942	-1.32917	0.397997	Other	dual oxidase maturation factor 1
AGAP013302		Other	-1.86352	0.274806	-1.61011	0.327573	-1.33706	0.395827	Other	AGAP013302-PA
AGAP006606		Other	-1.33493	0.396411	-1.38933	0.381742	-1.33999	0.395023	Other	zinc finger 174-like
AGAP002314		Other	-1.29729	0.406891	-1.27641	0.412823	-1.3402	0.394966	Other	AGAP002314-PA
AGAP007502		Other	-1.4275	0.371774	-1.29318	0.408051	-1.34121	0.39469	Other	kinesin Klp61F
AGAP009743		Other	-1.18186	0.440784	-1.14574	0.451959	-1.34746	0.392984	Other	ribonuclease mitochondrial
AGAP006233		Other	-1.45276	0.365322	-1.06716	0.477257	-1.35235	0.391654	Other	mitochondrial cardiolipin hydrolase
AGAP006438		Other	-1.27208	0.414064	-1.15079	0.45038	-1.35462	0.391038	Other	AGAP006438-PA
AGAP005783		Other	-1.07644	0.474196	-1.55513	0.340297	-1.36884	0.387201	Other	AGAP005783-PA
AGAP012677		Other	-1.55425	0.340505	-1.62321	0.324613	-1.37124	0.386558	Other	death-associated inhibitor of apoptosis 1-like
AGAP001933		Other	-1.32855	0.398169	-1.00622	0.49785	-1.37125	0.386557	Other	nucleosomal histone kinase 1
AGAP006098	NOS	Other	-2.51009	0.175545	-1.61381	0.326734	-1.37216	0.386313	Other	nanos isoform X1
AGAP011462		Other	-1.04538	0.484518	-1.60705	0.328268	-1.37492	0.385574	Other	tetratricopeptide repeat 25 isoform X2
AGAP029592		Other	-1.20973	0.432351	-1.22479	0.427859	-1.37722	0.384959	Other	AGAP011290- partial
AGAP012802		Other	-1.43403	0.370096	-1.35264	0.391575	-1.38416	0.383113	Other	xaa-pro aminopeptidase
AGAP011599		Other	-1.99467	0.250926	-1.82539	0.282165	-1.38993	0.381584	Other	AGAP011599- partial
AGAP006055		Other	-1.04645	0.484159	-1.11022	0.463223	-1.3928	0.380824	Other	tonsoku
AGAP003535		Other	-1.39056	0.381417	-1.47208	0.360462	-1.39408	0.380487	Other	AGAP003535-PA
AGAP011845		Other	-1.96584	0.25599	-1.12594	0.458204	-1.40204	0.378393	Other	Histone H2A
AGAP004587		Other	-1.5378	0.344411	-1.66575	0.315182	-1.41362	0.375369	Other	uncharacterized protein LOC120894327
AGAP003992		Other	-1.10333	0.46544	-1.0931	0.468752	-1.41493	0.375029	Other	nucleolar 6
AGAP029069		Other	-1.46001	0.363489	-1.60399	0.328965	-1.41665	0.374582	Other	uncharacterized protein LOC120948963
AGAP012293	CYP9L3	CYP	-1.21131	0.431877	-2.24708	0.21065	-1.41683	0.374536	cytochrome P450 [Source:VB Community Annotation]	probable cytochrome P450 9f2
AGAP011713		Other	-1.4497	0.366098	-1.22961	0.426432	-1.4182	0.374179	Other	ribonuclease P subunit p29
AGAP001182		Other	-1.03561	0.487809	-1.25037	0.420341	-1.43604	0.369579	Other	AGAP001182-PA
AGAP010474		Other	-1.44027	0.368497	-1.52721	0.346947	-1.44189	0.368085	Other	anoctamin-4 isoform X2
AGAP005917		Other	-1.03009	0.489679	-1.23094	0.426039	-1.44783	0.366573	Other	ATP-dependent DNA helicase Q4
AGAP011232		Other	-1.07428	0.474908	-1.29464	0.407637	-1.45294	0.365276	Other	SET and MYND domain-containing 4-like
AGAP010387		Other	-1.75764	0.295732	-1.53422	0.345266	-1.4534	0.365159	Other	serine--pyruvate mitochondrial-like isoform X2
AGAP004563	ANCE9	Other	-1.56304	0.338437	-1.13306	0.455947	-1.45634	0.364416	Other	angiotensin-converting enzyme-like
AGAP001614		Other	-1.16674	0.445427	-1.21516	0.430725	-1.46228	0.36292	Other	AGAP001614-PA
AGAP006393		Other	-1.03331	0.488589	-1.1168	0.461115	-1.46411	0.36246	Other	tethering factor for nuclear proteasome STS1
AGAP011212		Other	-1.33018	0.397717	-1.24985	0.420493	-1.471	0.360731	Other	AGAP011212-PA
AGAP003087		Other	-2.12653	0.229009	-1.41558	0.374858	-1.48681	0.356801	Other	transmembrane 192 isoform X1
AGAP007326		Other	-1.07376	0.475078	-1.08982	0.46982	-1.4911	0.355742	Other	U7 snRNA-associated Sm LSm11
AGAP008015		Other	-2.26226	0.208446	-1.74748	0.297821	-1.49564	0.354624	Other	lamin Dm0-like
AGAP005986		Other	-1.32413	0.39939	-1.04028	0.486235	-1.4996	0.353652	Other	fatty acyl- reductase wat-like
AGAP010282		Other	-1.87235	0.273129	-1.28917	0.409186	-1.50409	0.352553	Other	DNA mismatch repair spellchecker 1
AGAP012040		Other	-1.65833	0.316807	-1.41465	0.375102	-1.50515	0.352295	Other	AGAP012040- partial
AGAP007964		Other	-2.20793	0.216444	-1.60015	0.329843	-1.51302	0.350377	Other	tudor domain-containing 5
AGAP011220		Other	-2.06864	0.238384	-1.51138	0.350777	-1.51817	0.349129	Other	borealin-like isoform X1
AGAP012291	CYP9J3	Other	-1.28734	0.409706	-1.0993	0.466743	-1.52441	0.347621	Other	cytochrome P450 9e2-like
AGAP005874		Other	-1.40983	0.376355	-1.54099	0.343649	-1.52517	0.347439	Other	downstream neighbor of son homolog
AGAP005987		Other	-2.45991	0.181757	-1.6821	0.311628	-1.53188	0.345826	Other	anachronism isoform X1
AGAP001039	CYP307A1	CYP	-2.71819	0.151964	-1.13662	0.454825	-1.53412	0.34529	cytochrome P450 [Source:VB Community Annotation]	cytochrome P450 307a1
AGAP004615		Other	-1.26033	0.41745	-1.2154	0.430653	-1.53805	0.34435	Other	DNA polymerase epsilon catalytic subunit 1
AGAP001949		Other	-1.49303	0.355265	-1.40843	0.376721	-1.54207	0.343392	Other	AGAP001949-PA
AGAP007767		Other	-2.54092	0.171833	-1.5578	0.339669	-1.54303	0.343164	Other	AGAP007767-PA
AGAP001146		Other	-1.00189	0.499347	-1.11777	0.460804	-1.54704	0.342211	Other	WD repeat-containing 3
AGAP007603		Other	-1.4251	0.372394	-1.16641	0.445528	-1.54726	0.342159	Other	otefin
AGAP012743		Other	-2.03023	0.244816	-1.42415	0.372639	-1.55142	0.341174	Other	probable DNA replication complex GINS PSF2
AGAP000495		Other	-1.40389	0.377909	-1.25316	0.419529	-1.55853	0.339496	Other	SUMO-conjugating enzyme UBC9-B
AGAP004008		Other	-1.94993	0.258828	-1.3844	0.38305	-1.56222	0.33863	Other	isoform A
AGAP013246		Other	-2.2948	0.203796	-1.29263	0.408207	-1.56284	0.338484	Other	AF4 FMR2 family member lilli isoform X1
AGAP007413		Other	-1.65429	0.317694	-1.4324	0.370515	-1.57584	0.335448	Other	mediator of DNA damage checkpoint 1
AGAP009295		Other	-1.12766	0.457656	-1.22638	0.427389	-1.58138	0.334163	Other	E3 ubiquitin- ligase RNF123
AGAP012835		Other	-1.74376	0.298591	-1.531	0.346037	-1.5843	0.333487	Other	AGAP012835- partial
AGAP012913		Other	-1.69821	0.308169	-1.8338	0.280525	-1.59322	0.33143	Other	kinase D-interacting substrate of 220 kDa isoform X4
AGAP003550		Other	-1.77102	0.293002	-1.83556	0.280183	-1.59684	0.330601	Other	titin isoform X1
AGAP028585		Other	-1.0692	0.476584	-1.0416	0.485789	-1.59762	0.330422	Other	membrane-bound transcription factor site-1 protease
AGAP008436	ABCC11	Other	-1.35258	0.39159	-1.34269	0.394285	-1.60225	0.329362	Other	canalicular multispecific organic anion transporter 2-like
AGAP012100	RpS26	Other	-1.35138	0.391918	-2.12387	0.229431	-1.60253	0.329298	Other	40S ribosomal S26
AGAP008638		Other	-2.42984	0.185587	-2.37822	0.192347	-1.6103	0.327529	Other	histone -like
AGAP010879		Other	-2.53812	0.172168	-1.89633	0.268625	-1.62485	0.324243	Other	phospholipase A2-like
AGAP003064		Other	-1.76868	0.293477	-1.28475	0.410443	-1.6278	0.323581	Other	cysteine and histidine-rich domain-containing
AGAP029584		Other	-1.87926	0.271823	-1.40035	0.378837	-1.62949	0.323203	Other	homeotic female sterile
AGAP029411		Other	-2.31289	0.201257	-1.01931	0.493352	-1.6342	0.32215	Other	uncharacterized protein LOC120902212
AGAP006323		Other	-1.46999	0.360984	-1.33173	0.397292	-1.63527	0.321911	Other	AGAP006323-PA
AGAP005834	COEJHE2E	COE	-1.16094	0.447222	-1.45477	0.364813	-1.63813	0.321273	carboxylesterase [Source:VB Community Annotation]	venom carboxylesterase-6-like
AGAP028064	LRIM16B	Other	-1.41791	0.374253	-1.57766	0.335026	-1.6413	0.320567	Other	toll-like receptor Tollo
AGAP029537		Other	-2.73005	0.150721	-2.06244	0.239411	-1.64411	0.319944	Other	inositol polyphosphate multikinase
AGAP004566		Other	-1.99029	0.251689	-1.99022	0.251701	-1.65063	0.3185	Other	trypsin-1-like
AGAP004958		Other	-1.34095	0.39476	-1.45131	0.36569	-1.65225	0.318143	Other	GPI ethanolamine phosphate transferase 2
AGAP029735		Other	-2.1442	0.22622	-1.75521	0.296231	-1.65396	0.317767	Other	SET and MYND domain-containing 4-like
AGAP012896		Other	-1.54523	0.342641	-1.66766	0.314763	-1.65634	0.317243	Other	gamma-soluble NSF attachment
AGAP003527		Other	-1.05346	0.481812	-1.02099	0.492779	-1.65793	0.316893	Other	O-phosphoseryl-tRNA(Sec) selenium transferase
AGAP011238		Other	-2.49801	0.177021	-1.69866	0.308072	-1.65971	0.316503	Other	SET and MYND domain-containing 4-like
AGAP005733		Other	-2.11879	0.230239	-1.01605	0.494467	-1.66498	0.315348	Other	ankyrin repeat and SAM domain-containing 6-like
AGAP008879		Other	-1.98181	0.253172	-1.36607	0.387946	-1.66501	0.315343	Other	AGAP008879-PA
AGAP006989		Other	-1.33883	0.395341	-1.70779	0.30613	-1.67204	0.31381	Other	kinesin subito isoform X1
AGAP027985		Other	-1.86536	0.274455	-1.65446	0.317657	-1.67828	0.312456	Other	zinc finger 525-like
AGAP001616		Other	-1.00808	0.497209	-1.9112	0.265872	-1.68157	0.311743	Other	agCP14332
AGAP009810		Other	-1.61583	0.326278	-1.80944	0.285302	-1.68237	0.311569	Other	peptidyl-prolyl cis-trans isomerase E
AGAP001789		Other	-1.97053	0.255159	-1.16035	0.447403	-1.68444	0.311124	Other	methionine synthase reductase-like
AGAP004957		Other	-1.82616	0.282013	-1.48269	0.357822	-1.69167	0.309569	Other	origin recognition complex subunit 1
AGAP029409		Other	-1.71402	0.304809	-1.35298	0.391482	-1.69886	0.30803	Other	uncharacterized protein LOC120900814 isoform X1
AGAP012017		Other	-1.9006	0.267831	-1.1771	0.442238	-1.70032	0.307718	Other	AGAP012017-PA
AGAP003740		Other	-1.83622	0.280055	-1.64465	0.319825	-1.70176	0.30741	Other	mitosis initiation fs(1)Ya
AGAP013429		Other	-1.07565	0.474458	-1.4195	0.373842	-1.70721	0.306252	Other	sodium-coupled monocarboxylate transporter 1-like
AGAP009459	cdk1	Other	-1.57102	0.33657	-1.44267	0.367885	-1.71372	0.304873	Other	cyclin-dependent kinase 1
AGAP006930		Other	-1.76998	0.293214	-1.4275	0.371774	-1.73213	0.301008	Other	zinc finger 624-like
AGAP008739		Other	-2.1879	0.21947	-1.62703	0.323754	-1.73538	0.300331	Other	BTB POZ domain-containing 9
AGAP005483		Other	-1.84744	0.277885	-1.58313	0.333756	-1.74573	0.298182	Other	transcription factor grauzone-like
AGAP003290		Other	-1.89645	0.268603	-1.1964	0.436363	-1.74878	0.297554	Other	AGAP003290- partial
AGAP009751	ANCE2	Other	-1.82798	0.281658	-1.39092	0.381322	-1.75169	0.296954	Other	angiotensin-converting enzyme-like isoform X1
AGAP007959		Other	-2.57823	0.167446	-1.11692	0.461077	-1.7593	0.295391	Other	AGAP007959-PA
AGAP029761		Other	-2.01093	0.248114	-1.77088	0.293029	-1.76526	0.294174	Other	zinc finger 771 isoform X1
AGAP029257		Other	-1.52317	0.347921	-3.08186	0.118105	-1.7655	0.294124	Other	---NA---
AGAP009680		Other	-1.43416	0.370062	-1.10557	0.464719	-1.76622	0.293977	Other	cilia- and flagella-associated 20
AGAP003699		Other	-1.84345	0.278654	-1.24251	0.422636	-1.76886	0.293441	Other	UDP-N-acetylglucosamine transferase subunit ALG13 homolog
AGAP006785		Other	-1.98472	0.252662	-1.36368	0.388589	-1.78338	0.290502	Other	BTB POZ domain-containing 9
AGAP013255	APN3	Other	-1.27341	0.413682	-1.20887	0.432607	-1.78347	0.290483	Other	membrane alanyl aminopeptidase-like
AGAP003743		Other	-1.40567	0.377442	-1.45535	0.364668	-1.78759	0.289655	Other	augmin complex subunit dgt6
AGAP005949		Other	-1.78025	0.291133	-1.05081	0.482698	-1.79321	0.288528	Other	2-acylglycerol O-acyltransferase 2-A-like
AGAP007296	APG12	Other	-2.0276	0.245263	-1.87883	0.271903	-1.79487	0.288198	Other	autophagy 12-like
AGAP029045		Other	-1.82474	0.282291	-1.7079	0.306104	-1.80015	0.287144	Other	uncharacterized protein LOC120949148
AGAP028005		Other	-1.8991	0.268111	-1.74867	0.297576	-1.80176	0.286824	Other	lin-9 homolog
AGAP012553		Other	-3.39992	0.0947373	-2.36118	0.194632	-1.82949	0.281363	Other	AGAP012553-PA
AGAP010961	CYP6AK1	CYP	-1.41113	0.376017	-1.78402	0.290372	-1.82951	0.281361	cytochrome P450 [Source:VB Community Annotation]	probable cytochrome P450 6g2 isoform X1
AGAP001611		Other	-1.38508	0.382867	-1.11616	0.461321	-1.82953	0.281356	Other	diphosphomevalonate decarboxylase
AGAP010540		Other	-2.36003	0.194787	-1.83309	0.280663	-1.83386	0.280513	Other	uncharacterized protein LOC120956433
AGAP003650		Other	-1.44567	0.367122	-1.38719	0.382309	-1.83827	0.279656	Other	translation initiation factor eIF-2B subunit alpha
AGAP002248		Other	-1.13418	0.455594	-1.54056	0.343751	-1.83966	0.279388	Other	claret segregational
AGAP010198		Other	-1.32356	0.399548	-1.34121	0.394691	-1.84248	0.278842	Other	ribonucleoside-diphosphate reductase large subunit-like
AGAP006818		Other	-1.70525	0.306669	-1.78626	0.289923	-1.84748	0.277878	Other	ribonucleoside-diphosphate reductase subunit M2 isoform X2
AGAP010835		Other	-2.39407	0.190245	-1.89504	0.268867	-1.85041	0.277314	Other	DNA replication complex GINS PSF1-like
AGAP005829		Other	-3.01992	0.123286	-1.71754	0.304067	-1.85165	0.277075	Other	microtubule-associated RP EB family member 1 isoform X1
AGAP013038		Other	-2.14625	0.225899	-2.14376	0.226289	-1.86129	0.27523	Other	terminal uridylyltransferase Tailor-like
AGAP005812		Other	-1.92213	0.263865	-2.04276	0.242699	-1.88167	0.27137	Other	elongator complex 5
AGAP004558		Other	-1.33332	0.396854	-1.30606	0.404425	-1.88277	0.271162	Other	nucleoporin Ndc1
AGAP029790		Other	-2.1434	0.226346	-3.05241	0.120541	-1.89624	0.268642	Other	uncharacterized protein LOC120957504
AGAP004963		Other	-3.098	0.116791	-2.07323	0.237627	-1.90231	0.267515	Other	G2 mitotic-specific cyclin-B-like
AGAP029449		Other	-1.10635	0.464467	-1.25592	0.418726	-1.90361	0.267274	Other	helicase POLQ-like
AGAP003086		Other	-2.30152	0.202849	-1.34539	0.393546	-1.91776	0.264665	Other	AGAP003086-PA
AGAP012952		Other	-1.9373	0.261105	-1.69436	0.308993	-1.91847	0.264535	Other	general transcriptional corepressor trfA isoform X3
AGAP028531		Other	-2.47551	0.179803	-1.89393	0.269073	-1.94043	0.260539	Other	uncharacterized protein LOC121601980
AGAP000772		Other	-2.37265	0.193091	-1.60778	0.328102	-1.94551	0.259623	Other	AGAP000772-PA
AGAP007300		Other	-2.27355	0.206821	-1.31686	0.401408	-1.94573	0.259583	Other	membrane-bound alkaline phosphatase-like
AGAP007320		Other	-2.04482	0.242353	-1.30734	0.404064	-1.94833	0.259116	Other	AGAP007320-PA
AGAP011067		Other	-1.43276	0.370423	-1.15987	0.447553	-1.95545	0.25784	Other	sine oculis
AGAP012768		Other	-3.22794	0.106731	-2.40989	0.18817	-1.96069	0.256905	Other	AGAP012768- partial
AGAP009782		Other	-1.30565	0.404539	-1.08474	0.471477	-1.96588	0.255983	Other	methylosome 50-like
AGAP003531	IR41n	Other	-1.07374	0.475087	-1.03326	0.488604	-1.96981	0.255287	Other	ionotropic receptor 41f
AGAP004036	HPX7	Other	-1.71451	0.304705	-1.06545	0.477822	-1.97632	0.254138	Other	chorion peroxidase-like
AGAP012478		Other	-1.32013	0.4005	-1.30423	0.404938	-1.98791	0.252104	Other	Shroom isoform X1
AGAP009792		Other	-2.22053	0.214563	-1.5975	0.33045	-1.99013	0.251716	Other	importin subunit alpha
AGAP013215		Other	-2.11167	0.23138	-1.27932	0.411989	-1.99132	0.251509	Other	tripartite motif-containing 75
AGAP010636		Other	-1.05237	0.482174	-1.70641	0.306422	-2.0015	0.24974	Other	toll-like isoform X2
AGAP004108		Other	-2.35436	0.195554	-1.56876	0.337098	-2.01027	0.248226	Other	lachesin-like isoform X1
AGAP008040		Other	-2.78131	0.145459	-1.67237	0.313737	-2.01474	0.247458	Other	zinc finger 236 isoform X1
AGAP011622		Other	-1.59633	0.330717	-1.14053	0.453594	-2.01969	0.246611	Other	cortex isoform X1
AGAP008429		Other	-1.50919	0.351308	-1.38445	0.383035	-2.02293	0.246058	Other	zinc finger 429-like
AGAP013393	APN2	Other	-1.50279	0.352869	-1.68343	0.311342	-2.02488	0.245725	Other	membrane alanyl aminopeptidase-like
AGAP003591		Other	-1.57666	0.335257	-1.2334	0.425314	-2.03625	0.243797	Other	leucine-rich repeat 1
AGAP008483		Other	-1.0799	0.473063	-1.38057	0.384067	-2.04388	0.242511	Other	zinc finger with KRAB and SCAN domains 2-like
AGAP028015		Other	-1.19041	0.438179	-1.59302	0.331478	-2.04596	0.242161	Other	insulin-like growth factor-binding complex acid labile subunit
AGAP012107		Other	-2.79748	0.143838	-2.34544	0.196766	-2.05112	0.241297	Other	SUMO-conjugating enzyme UBC9-B
AGAP013555	U3	Other	1.30097	2.46395	1.94595	3.85292	-2.05809	0.240134	Other	Other
AGAP003515	NIT8537	Other	-2.532	0.172899	-1.52785	0.346795	-2.06309	0.239302	Other	omega-amidase NIT2-like
AGAP028209		Other	-2.20653	0.216655	-1.66898	0.314475	-2.06366	0.239208	Other	beta-1,4-glucuronyltransferase 1-like
AGAP007602		Other	-2.27793	0.206194	-2.33708	0.19791	-2.07514	0.237313	Other	uncharacterized protein LOC121601213 isoform X1
AGAP006609		Other	-2.60474	0.164397	-1.71017	0.305624	-2.07896	0.236685	Other	organic cation transporter -like
AGAP004851		Other	-1.12737	0.457749	-1.20102	0.434967	-2.08195	0.236195	Other	isoform A
AGAP007280		Other	-1.38304	0.383409	-1.98701	0.252261	-2.08256	0.236096	Other	serine protease nudel
AGAP007823		Other	-2.88751	0.135137	-1.64315	0.320156	-2.09394	0.23424	Other	meiosis regulator and mRNA stability factor 1
AGAP009909		Other	-2.04304	0.242651	-1.37497	0.38556	-2.11138	0.231425	Other	AGAP009909- partial
AGAP004243		Other	-1.87268	0.273065	-1.56133	0.338839	-2.11641	0.23062	Other	general transcriptional corepressor trfA isoform X3
AGAP004825		Other	-2.2441	0.211085	-1.80727	0.28573	-2.1166	0.23059	Other	uncharacterized protein LOC120952140
AGAP003227		Other	-1.97284	0.254751	-1.18572	0.439606	-2.12109	0.229874	Other	nucleoside diphosphate kinase 7
AGAP012845		Other	-1.31066	0.403137	-1.28479	0.410432	-2.12541	0.229185	Other	methanethiol oxidase
AGAP029298		Other	-1.05932	0.479859	-2.39592	0.190001	-2.12727	0.228891	Other	heat shock factor 2-binding
AGAP009275	Sk	Other	-1.25691	0.41844	-1.65928	0.316598	-2.16241	0.223382	Other	sulfakinin prepro
AGAP008428		Other	-1.8309	0.28109	-1.51166	0.350708	-2.16693	0.222683	Other	N-alpha-acetyltransferase 40
AGAP004962		Other	-2.22334	0.214146	-1.41896	0.373982	-2.16704	0.222667	Other	G2 mitotic-specific cyclin-B-like
AGAP007365		Other	-3.35864	0.0974873	-2.37508	0.192766	-2.1889	0.219318	Other	maternal exuperantia-like isoform X1
AGAP008539		Other	-2.76602	0.14701	-2.94028	0.130283	-2.19076	0.219037	Other	mitochondrial import inner membrane translocase subunit TIM44
AGAP006795	Aper1	Other	-1.03005	0.489692	-1.70793	0.306098	-2.20308	0.217173	Other	peritrophin A
AGAP007775		Other	-1.73508	0.300393	-1.36124	0.389248	-2.21449	0.215462	Other	ATP-dependent DNA helicase PIF1
AGAP005800		Other	-1.62006	0.325321	-1.08155	0.472521	-2.23114	0.212991	Other	DNA replication licensing factor Mcm7
AGAP006404		Other	-2.9055	0.133461	-2.37729	0.19247	-2.24213	0.211374	Other	AGAP006404-PA
AGAP006442		Other	-1.06864	0.476769	-1.12835	0.457438	-2.24306	0.211238	Other	probable salivary secreted peptide
AGAP000879		Other	-2.18768	0.219504	-1.80276	0.286626	-2.25255	0.209852	Other	yellow
AGAP010789		Other	-1.97254	0.254804	-1.60068	0.329722	-2.25727	0.209167	Other	multiple epidermal growth factor-like domains 10
AGAP002387		Other	-1.94985	0.258844	-1.24577	0.421683	-2.26778	0.20765	Other	prostatic acid phosphatase
AGAP012477		Other	-2.47275	0.180147	-1.94414	0.259869	-2.2824	0.205555	Other	gamma-butyrobetaine dioxygenase
AGAP007364		Other	-2.77719	0.145875	-1.27479	0.413286	-2.28877	0.20465	Other	maternal exuperantia-like isoform X1
AGAP012532		Other	-2.28044	0.205835	-2.11997	0.230052	-2.30693	0.202089	Other	AGAP012532- partial
AGAP011739		Other	-1.40481	0.377668	-1.82155	0.282916	-2.31161	0.201436	Other	uncharacterized protein LOC120904379 isoform X1
AGAP010159		Other	-1.55761	0.339714	-1.25573	0.418783	-2.31462	0.201015	Other	deoxyuridine 5 -triphosphate nucleotidohydrolase
AGAP010118		Other	-2.249	0.21037	-1.73794	0.299797	-2.34122	0.197343	Other	AGAP010118- partial
AGAP004806	GALE6	Other	-2.84971	0.138724	-3.53147	0.0864814	-2.35396	0.195609	Other	32 kDa beta-galactoside-binding lectin lec-3-like
AGAP000732		Other	-2.43369	0.185092	-2.09176	0.234594	-2.36225	0.194487	Other	synaptic vesicle glyco 2B-like
AGAP010256		Other	-2.06363	0.239213	-2.88669	0.135213	-2.36699	0.19385	Other	AGAP010256- partial
AGAP006796		Other	-1.18024	0.441277	-1.68631	0.310722	-2.37491	0.192789	Other	peritrophin A
AGAP009365		Other	-1.19434	0.436987	-2.58701	0.16643	-2.38438	0.191527	Other	retinaldehyde-binding 1-like
AGAP007906		Other	-1.90941	0.266201	-2.32022	0.200237	-2.39412	0.190238	Other	serine protease inhibitor Kazal-type 1-like
AGAP007598		Other	-2.23001	0.213157	-1.67115	0.314002	-2.407	0.188547	Other	dual specificity kinase zak2
AGAP003698		Other	-2.44375	0.183806	-1.67414	0.313353	-2.40853	0.188347	Other	zinc finger 593 homolog
AGAP011750		Other	-1.89629	0.268632	-1.76692	0.293836	-2.42815	0.185804	Other	alpha-N-acetylglucosaminidase
AGAP007456	LRIM8B	Other	-2.16472	0.223026	-2.13753	0.227268	-2.42968	0.185607	Other	membrane glyco LIG-1
AGAP008783		Other	-1.14631	0.451779	-1.72597	0.302295	-2.44771	0.183302	Other	hepatic
AGAP007738		Other	-2.12493	0.229262	-2.11292	0.231179	-2.45193	0.182766	Other	AGAP007738- partial
AGAP002593		Other	-1.46193	0.363007	-1.51488	0.349927	-2.46478	0.181146	Other	partial
AGAP013307		Other	-3.0909	0.117367	-1.90036	0.267876	-2.46756	0.180796	Other	PHD finger 7-like
AGAP001892		Other	-1.39941	0.379084	-2.24751	0.210587	-2.4689	0.180628	Other	arrestin domain-containing 3-like
AGAP007457		Other	-1.23814	0.423919	-2.16388	0.223155	-2.47754	0.17955	Other	reticulon-4 receptor-like 2
AGAP007122		Other	-2.58245	0.166957	-1.55495	0.34034	-2.49337	0.177592	Other	tubulin alpha-8 chain-like
AGAP001544		Other	-2.59947	0.164999	-1.72936	0.301586	-2.51745	0.174651	Other	E3 ubiquitin- ligase TRIM37-like isoform X2
AGAP029481		Other	-1.35821	0.390065	-2.26916	0.20745	-2.51969	0.17438	Other	regulator of cytokinesis 1-like
AGAP011897		Other	-2.21141	0.215924	-1.73184	0.301068	-2.56512	0.168974	Other	AGAP011897- partial
AGAP006696		Other	-3.06954	0.119118	-3.04265	0.121358	-2.56933	0.168482	Other	AGAP006696-PA
AGAP012635		Other	-3.00617	0.124467	-3.27646	0.103202	-2.5859	0.166559	Other	AGAP012635- partial
AGAP004281		Other	-2.47014	0.180474	-2.17185	0.221925	-2.59466	0.16555	Other	double-stranded RNA-specific editase 1-like isoform X2
AGAP004038	HPX8	Other	-2.16468	0.223032	-1.23922	0.423602	-2.60432	0.164445	Other	chorion peroxidase
AGAP007405		Other	-1.97313	0.254699	-1.36314	0.388737	-2.64055	0.160367	Other	E3 SUMO- ligase NSE2-like
AGAP012745		Other	-1.58607	0.333077	-1.62389	0.324459	-2.66566	0.1576	Other	membrane alanyl aminopeptidase-like
AGAP029057		Other	-2.56631	0.168836	-1.6876	0.310443	-2.72502	0.151247	Other	exosome complex component RRP41
AGAP029073		Other	-3.82498	0.0705611	-2.89029	0.134877	-2.73727	0.149968	Other	AGAP010628- partial
AGAP005025		Other	-1.55035	0.341426	-1.36233	0.388954	-2.81783	0.141824	Other	histone H3
AGAP003861		Other	-2.52323	0.173953	-2.43108	0.185427	-2.87619	0.136201	Other	peptide mitochondrial-like
AGAP028622		Other	-3.35795	0.0975344	-2.46174	0.181527	-2.90186	0.133799	Other	SET and MYND domain-containing 4-like
AGAP029320		Other	-1.54336	0.343087	-2.03944	0.243258	-2.92977	0.131235	Other	ornithine decarboxylase-like
AGAP012660		Other	-2.66589	0.157575	-3.24898	0.105186	-2.97922	0.126814	Other	transmembrane 9 superfamily member 3
AGAP012375		Other	-2.22074	0.214532	-2.33884	0.197669	-2.98666	0.126161	Other	aurora borealis
AGAP006434		Other	-1.98148	0.25323	-3.92254	0.0659472	-3.04822	0.120891	Other	chitinase partial
AGAP006241		Other	-2.57657	0.167639	-1.97341	0.25465	-3.07783	0.118435	Other	innexin inx5
AGAP028436		Other	-2.52	0.174343	-3.38291	0.0958613	-3.14206	0.113278	Other	nuclear pore complex DDB_G0274915-like
AGAP029479		Other	-2.86041	0.137699	-3.22166	0.107197	-3.17044	0.111071	Other	nuclease HARBI1 isoform X1
AGAP013769		Other	-1.58049	0.334367	-1.77272	0.292656	-3.19437	0.109245	Other	uncharacterized protein LOC120904897
AGAP012761		Other	-1.43028	0.371058	-1.91123	0.265866	-3.2609	0.104321	Other	synaptic vesicle glyco 2B-like
AGAP007622	ANCE1	Other	-2.62888	0.161669	-2.9738	0.127291	-3.33027	0.0994235	Other	angiotensin-converting enzyme-like
AGAP012641		Other	-1.97688	0.254038	-2.24142	0.211477	-3.43519	0.0924496	Other	1,5-anhydro-D-fructose reductase
AGAP000192	CYP4C26	CYP	-1.95841	0.257311	-2.48569	0.178539	-3.4729	0.0900643	cytochrome P450 [Source:VB Community Annotation]	cytochrome P450 4c3-like
AGAP012812		Other	-1.2234	0.428271	-1.43983	0.36861	-3.55189	0.085266	Other	KRTCAP2 homolog
AGAP006433		Other	-2.18145	0.220454	-4.29954	0.0507819	-3.60878	0.0819689	Other	probable chitinase 10
AGAP008968		Other	-2.26574	0.207943	-2.27811	0.206167	-3.72314	0.0757224	Other	leech-derived tryptase inhibitor C-like
AGAP009684		Other	-3.16595	0.111418	-3.96478	0.0640445	-3.78941	0.0723226	Other	proton-coupled folate transporter-like
AGAP012951	IR41c	Other	-2.16989	0.222228	-2.81321	0.142279	-3.83167	0.0702347	Other	glutamate receptor kainate 5-like
AGAP012831		Other	-1.98851	0.251999	-3.88716	0.0675845	-3.88703	0.0675907	Other	staphylococcal nuclease domain-containing 1
AGAP003433		Other	-1.52046	0.348575	-3.84856	0.0694172	-4.11858	0.0575685	Other	AGAP003433-PA
AGAP007402		Other	-3.43614	0.0923884	-2.98767	0.126073	-4.14395	0.056565	Other	E3 SUMO- ligase NSE2-like
AGAP028159		Other	-4.19019	0.0547806	-2.97425	0.127251	-4.35618	0.048827	Other	zinc finger OZF-like
AGAP011442		Other	-2.05485	0.240674	-2.83601	0.140047	-4.38041	0.0480138	Other	retinoid-inducible serine carboxypeptidase-like
AGAP005065		Other	-2.86675	0.137096	-3.4712	0.0901707	-4.66756	0.0393481	Other	ENSANGG00000019205 partial
AGAP010027		Other	-3.46071	0.0908284	-3.80961	0.071317	-4.69484	0.0386111	Other	AGAP010027- partial
AGAP029405		Other	-1.65366	0.317832	-2.72429	0.151324	-4.78987	0.0361498	Other	hypothetical protein ZHAS_00009994
AGAP006654		Other	-3.56907	0.0842566	-3.34895	0.0981445	-4.9547	0.0322469	Other	3 beta-hydroxysteroid dehydrogenase Delta 5--
AGAP012669		Other	-2.69697	0.154217	-2.84731	0.138955	-5.67528	0.0195691	Other	modifier of mdg4 isoform X1
AGAP009216		Other	-6.14217	0.0141587	-5.11311	0.0288935	-7.88751	0.00422302	Other	phenoloxidase-activating factor 3-like
AGAP009122		Other	-5.81141	0.0178071	-7.1201	0.00718846	-8.40108	0.00295817	Other	trypsin-1-like
