# Supplementary material for: Transcriptomic analysis of Anopheles gambiae from Benin reveals overexpression of salivary and cuticular proteins associated with cross-resistance to pyrethroids and organophosphates
Source: BMC Genomics. 2024 Apr 6;25:348. doi: 10.1186/s12864-024-10261-x (PMC10998338; doi:10.1186/s12864-024-10261-x)
Supplement: Supplementary file 10 — Supplementary Material 10. [file 12864_2024_10261_MOESM10_ESM.xlsx]

## Sheet: all_rs_genes1
Additional file 10: Differential expressed genes involved in multiple-insecticide resistance
Gene	Gene Name or Symbol	Gene_v	Gene_products	Description	logFC_BD_KIS	logFC_DD_KIS	logFC_DA_KIS	logFC_BP_KIS	logFC_DP_KIS
AGAP000037		Other	Other	low-density lipo receptor-related 4 isoform X1	2.02922	1.72568	2.70841	1.92969	2.08551
AGAP000075		Other	Other	proton channel c-like isoform X1	1.53227	1.67015	1.62147	1.29762	1.56831
AGAP000079		Other	Other	T family of potassium channels 7	1.66768	1.44802	1.05844	1.86817	2.22421
AGAP000128		Other	Other	synaptic vesicle glyco 2C-like	1.21496	1.47476	1.37408	1.52758	1.47397
AGAP000246		Other	Other	clusterin-associated 1	1.4847	1.73525	1.8106	1.37026	1.33727
AGAP000260	ATPsynepsilon	Other	Other	stunted-like isoform X1	1.40339	1.06295	1.86735	1.56837	1.29888
AGAP000364		Other	Other	stoned-A	1.68399	1.25539	1.17951	1.17592	1.47452
AGAP000461		Other	Other	teneurin-a isoform X1	1.54969	1.20007	1.77568	1.32524	1.51863
AGAP000618		Other	Other	succinate dehydrogenase [ubiquinone] cytochrome b small mitochondrial	1.64521	1.61023	1.38858	1.65514	1.66778
AGAP000743		Other	Other	histone-lysine N-methyltransferase EHMT2-like	2.14616	2.16539	2.13085	1.14195	1.00059
AGAP000772		Other	Other	AGAP000772-PA	-2.37265	-1.60778	-1.94551	-2.51683	-1.52996
AGAP000794		Other	Other	NADH-ubiquinone oxidoreductase 49 kDa subunit-like	1.48353	1.20052	1.38225	1.42935	1.48774
AGAP000798		Other	Other	glutamate receptor kainate 2-like isoform X1	2.02918	1.51393	1.627	1.93276	1.85502
AGAP000879		Other	Other	yellow	-2.18768	-1.80276	-2.25255	-2.91411	-2.18253
AGAP000935		Other	Other	mitochondrial-processing peptidase subunit beta	1.49245	1.16407	1.0992	1.32316	1.41057
AGAP001153		Other	Other	polymerase delta-interacting 2	1.47844	1.58559	1.62968	1.91744	1.75761
AGAP001181		Other	Other	uncharacterized protein LOC120894677	1.58664	1.85099	1.39147	1.52916	1.6117
AGAP001219	TUB4A	Other	Other	tubulin alpha-1 chain	3.74236	3.80899	4.44423	4.26677	4.31144
AGAP001238		Other	Other	ras-specific guanine nucleotide-releasing factor 2-like isoform X1	1.86183	1.22598	1.81496	1.86088	1.70893
AGAP001294		Other	Other	zinc finger 91	1.96007	1.89564	1.81151	2.33749	2.44858
AGAP001312		Other	Other	succinate-- ligase [ADP GDP-forming] subunit mitochondrial	1.34378	1.01189	1.4202	1.45976	1.31511
AGAP001356	ACE1	Other	Other	acetylcholinesterase isoform X1	1.27029	1.923	2.48627	2.17443	2.32033
AGAP001511		Other	Other	type I cytoskeletal 9-like	2.30334	2.8675	2.40699	1.66852	1.95949
AGAP001544		Other	Other	E3 ubiquitin- ligase TRIM37-like isoform X2	-2.59947	-1.72936	-2.51745	-2.65207	-1.98249
AGAP001594		Other	Other	N-alpha-acetyltransferase 80	2.29895	1.79459	2.39824	1.87093	1.60621
AGAP001611		Other	Other	diphosphomevalonate decarboxylase	-1.38508	-1.11616	-1.82953	-1.62661	-2.31338
AGAP001614		Other	Other	AGAP001614-PA	-1.16674	-1.21516	-1.46228	-1.28763	-1.38845
AGAP001622		Other	Other	myosin regulatory light chain 2	1.26719	1.36445	1.04115	1.12332	1.24809
AGAP001653		Other	Other	NADH-ubiquinone oxidoreductase 75 kDa mitochondrial	1.48168	1.31896	1.03699	1.43739	1.50328
AGAP001690		Other	Other	regulating synaptic membrane exocytosis 2 isoform X1	1.34053	1.10927	2.05999	1.93879	1.8156
AGAP001711		Other	Other	NADH-ubiquinone oxidoreductase subunit 8	1.34903	1.26723	1.10325	1.51267	1.51716
AGAP001717		Other	Other	AGAP001717-PA	2.23211	2.10674	2.77969	1.46754	1.99774
AGAP001789		Other	Other	methionine synthase reductase-like	-1.97053	-1.16035	-1.68444	-1.17777	-1.19314
AGAP001889		Other	Other	metallothionein partial	2.66751	3.15888	4.15716	3.17965	3.49109
AGAP001890		Other	Other	metallothionein partial	2.42334	2.1745	2.293	2.60681	2.34999
AGAP001892		Other	Other	arrestin domain-containing 3-like	-1.39941	-2.24751	-2.4689	-1.31362	-1.92357
AGAP001933		Other	Other	nucleosomal histone kinase 1	-1.32855	-1.00622	-1.37125	-1.28126	-1.05284
AGAP001936		Other	Other	"1-phosphatidylinositol 4	1.76236	1.51407	1.72063	1.98821	2.15819
AGAP001949		Other	Other	AGAP001949-PA	-1.49303	-1.40843	-1.54207	-1.44814	-1.09558
AGAP001961	GPRVPR2	Other	Other	cardioacceleratory peptide receptor-like isoform X1	1.31066	1.69671	2.27391	1.26475	1.24463
AGAP001969		Other	Other	polyubiquitin-C isoform X2	3.42238	1.50716	1.97462	2.96432	1.80463
AGAP001982		Other	Other	high affinity nuclear juvenile hormone binding	1.88285	1.5036	1.48293	1.36437	1.94635
AGAP001990		Other	Other	glycine receptor subunit alpha-2-like	2.26737	2.07564	2.13896	2.25334	2.72304
AGAP002038		Other	Other	leucine-rich PPR motif-containing mitochondrial	1.73438	1.70712	1.24799	1.8613	2.27654
AGAP002128		Other	Other	BRCA1-associated -like	1.05693	1.16857	1.02193	1.56134	1.41883
AGAP002145		Other	Other	inactivation-no-after-potential D isoform X1	1.71201	1.37104	1.76654	2.20955	2.11114
AGAP002192		Other	Other	isocitrate dehydrogenase [NAD] subunit mitochondrial isoform X1	1.59917	1.50174	1.35316	1.81071	1.79855
AGAP002245		Other	Other	cytochrome b-c1 complex subunit mitochondrial	1.25361	1.4037	1.21598	1.71171	1.69083
AGAP002270	CLIPB7	Other	Other	CLIPB7 partial	2.78737	2.21724	1.55989	2.08555	1.27433
AGAP002314		Other	Other	AGAP002314-PA	-1.29729	-1.27641	-1.3402	-1.01422	-1.37701
AGAP002353		Other	Other	lipase 3-like	2.34765	1.64801	1.35249	1.53791	2.71461
AGAP002358		Other	Other	"ADP	2.60001	2.51284	2.71355	2.46328	2.65172
AGAP002387		Other	Other	prostatic acid phosphatase	-1.94985	-1.24577	-2.26778	-2.10902	-1.38153
AGAP002477		Other	Other	single-stranded DNA-binding mitochondrial	-1.2306	-1.19711	-1.10146	-1.10845	-1.13951
AGAP002557		Other	Other	glucose dehydrogenase [ quinone]	3.09597	3.52702	2.52261	3.85654	4.05051
AGAP002728		Other	Other	probable isocitrate dehydrogenase [NAD] subunit mitochondrial isoform X2	1.84573	1.54474	1.9737	1.94874	1.93247
AGAP002737		Other	Other	muscle M-line assembly unc-89-like isoform X1	1.9583	1.39651	1.44195	1.87268	2.06797
AGAP002739		Other	Other	von Willebrand factor type EGF and pentraxin domain-containing 1 isoform X1	2.26711	1.73849	1.15972	1.49113	1.37079
AGAP002796	GNBPB4	Other	Other	"beta-1	2.68131	2.79225	1.98381	1.46307	1.36324
AGAP002996		Other	Other	ATP-dependent Clp protease ATP-binding subunit clpX- mitochondrial	1.13336	1.16344	1.06772	1.06897	1.1036
AGAP002999		Other	Other	SET and MYND domain-containing 4	1.74573	1.63193	1.16831	1.89731	1.83408
AGAP003064		Other	Other	cysteine and histidine-rich domain-containing	-1.76868	-1.28475	-1.6278	-1.81371	-1.60038
AGAP003086		Other	Other	AGAP003086-PA	-2.30152	-1.34539	-1.91776	-2.50896	-1.45144
AGAP003087		Other	Other	transmembrane 192 isoform X1	-2.12653	-1.41558	-1.48681	-2.13037	-1.38011
AGAP003090		Other	Other	(E3-independent) E2 ubiquitin-conjugating enzyme UBE2O isoform X1	-1.37902	-1.16923	-1.3233	-1.38549	-1.06973
AGAP003139	SRPN9	Other	Other	serine protease inhibitor 88Ea-like	6.55868	6.09493	5.39649	5.71835	5.49789
AGAP003227		Other	Other	nucleoside diphosphate kinase 7	-1.97284	-1.18572	-2.12109	-1.7868	-1.41839
AGAP003263		Other	Other	CDC42 small effector homolog	-1.47664	-1.31715	-1.13849	-1.18892	-1.61201
AGAP003325		Other	Other	cytochrome c oxidase subunit NDUFA4	1.28057	1.46558	1.92699	1.66588	1.71961
AGAP003328		Other	Other	NADH dehydrogenase [ubiquinone] 1 alpha subcomplex subunit 6	5.41946	6.17058	6.52172	6.28392	6.39624
AGAP003329		Other	Other	serine-rich adhesin for platelets-like	1.52784	2.3191	1.61557	2.13527	2.16087
AGAP003433		Other	Other	AGAP003433-PA	-1.52046	-3.84856	-4.11858	-2.54999	-4.22965
AGAP003442		Other	Other	spore coat SP96-like	6.30009	6.80759	5.79979	6.77069	6.73894
AGAP003515	NIT8537	Other	Other	omega-amidase NIT2-like	-2.532	-1.52785	-2.06309	-3.15709	-2.00513
AGAP003527		Other	Other	O-phosphoseryl-tRNA(Sec) selenium transferase	-1.05346	-1.02099	-1.65793	-1.35603	-1.13534
AGAP003531	IR41n	Other	Other	ionotropic receptor 41f	-1.07374	-1.03326	-1.96981	-1.26449	-1.32083
AGAP003533		Other	Other	mitochondrial import inner membrane translocase subunit TIM14	1.25551	1.16893	1.31297	1.68791	1.35498
AGAP003535		Other	Other	AGAP003535-PA	-1.39056	-1.47208	-1.39408	-1.45161	-1.46386
AGAP003541		Other	Other	elongation factor 1-alpha	2.03411	2.26093	2.56473	2.19814	1.95185
AGAP003550		Other	Other	titin isoform X1	-1.77102	-1.83556	-1.59684	-1.47567	-1.59473
AGAP003554		Other	Other	RING finger 44 isoform X1	1.62745	1.38088	1.40952	1.62109	1.61682
AGAP003570		Other	Other	neuroligin- X-linked	1.7102	1.44272	1.23978	1.57274	1.27686
AGAP003591		Other	Other	leucine-rich repeat 1	-1.57666	-1.2334	-2.03625	-1.62812	-1.58084
AGAP003594		Other	Other	transcription factor grauzone-like	-1.4675	-1.27818	-1.24752	-1.29521	-1.31697
AGAP003620		Other	Other	AGAP003620-PA	1.13035	1.31627	1.56573	1.25383	1.18579
AGAP003650		Other	Other	translation initiation factor eIF-2B subunit alpha	-1.44567	-1.38719	-1.83827	-1.18118	-1.36466
AGAP003667		Other	Other	SAY domain-containing 1	-2.03237	-1.25749	-1.0544	-1.391	-1.15394
AGAP003698		Other	Other	zinc finger 593 homolog	-2.44375	-1.67414	-2.40853	-1.93241	-1.04594
AGAP003699		Other	Other	UDP-N-acetylglucosamine transferase subunit ALG13 homolog	-1.84345	-1.24251	-1.76886	-1.75517	-1.31854
AGAP003701		Other	Other	zinc finger 593 homolog	10.683	10.6897	10.6406	10.5004	10.5156
AGAP003732		Other	Other	nucleolar transcription factor 1	-2.21763	-1.96948	-1.185	-1.76016	-1.98444
AGAP003740		Other	Other	mitosis initiation fs(1)Ya	-1.83622	-1.64465	-1.70176	-1.75946	-1.46293
AGAP003742		Other	Other	regulator of chromosome condensation	-1.16215	-1.13157	-1.01933	-1.09302	-1.03587
AGAP003743		Other	Other	augmin complex subunit dgt6	-1.40567	-1.45535	-1.78759	-1.28463	-1.14656
AGAP003771		Other	Other	terminal uridylyltransferase Tailor-like	-1.91657	-1.23746	-1.18768	-1.55712	-1.29257
AGAP003773		Other	Other	uncharacterized protein LOC120952258	2.82769	2.46705	2.15176	2.84711	2.95684
AGAP003774		Other	Other	AGAP003774-PA	1.58378	1.90724	2.06928	2.17063	1.8409
AGAP003775		Other	Other	uncharacterized protein LOC120894297	2.30141	1.95509	2.72121	2.81691	2.59578
AGAP003776		Other	Other	AGAP003776-PA	2.06785	2.57771	2.51482	2.80953	2.74332
AGAP003777		Other	Other	uncharacterized protein LOC120894299	3.24164	3.08439	2.52834	3.79801	3.37733
AGAP003778		Other	Other	uncharacterized protein LOC120894296	2.50645	2.7391	2.71151	3.27945	3.04827
AGAP003861		Other	Other	peptide mitochondrial-like	-2.52323	-2.43108	-2.87619	-2.05499	-1.88425
AGAP003937		Other	Other	membrane-associated guanylate WW and PDZ domain-containing 1-like isoform X1	1.17552	1.12508	1.26069	1.11409	1.15991
AGAP003938		Other	Other	MNN4-like isoform X1	1.92641	1.55893	1.9235	2.11236	2.34513
AGAP003939		Other	Other	proteoglycan 4 isoform X2	2.24531	1.83913	2.31589	2.35087	2.20942
AGAP003974		Other	Other	tRNA (cytidine(32) guanosine(34)-2 -O)-methyltransferase 1	-1.22554	-1.06483	-1.15645	-1.19987	-1.20565
AGAP004008		Other	Other	isoform A	-1.94993	-1.3844	-1.56222	-1.68402	-1.15159
AGAP004038	HPX8	Other	Other	chorion peroxidase	-2.16468	-1.23922	-2.60432	-2.37324	-1.37704
AGAP004055		Other	Other	dihydrolipoyllysine-residue succinyltransferase component of 2-oxoglutarate dehydrogenase mitochondrial	1.36963	1.11741	1.07111	1.43237	1.43711
AGAP004108		Other	Other	lachesin-like isoform X1	-2.35436	-1.56876	-2.01027	-2.1279	-1.83083
AGAP004109		Other	Other	xaa-pro aminopeptidase	2.01613	1.91004	1.71748	1.99147	1.37259
AGAP004110		Other	Other	coiled-coil domain-containing 124	5.8042	6.19078	7.01022	6.24516	6.65613
AGAP004113	mRpL55	Other	Other	39S ribosomal mitochondrial	8.99524	9.3684	9.54936	9.68137	9.49684
AGAP004148	CLIPB5	Other	Other	serine protease easter	1.86775	3.05569	1.28463	1.83662	2.20836
AGAP004161		Other	Other	isoform K	3.02479	2.66833	3.305	3.34259	2.94787
AGAP004239		Other	Other	serine threonine- kinase polo	-1.91682	-1.08272	-1.2471	-1.54037	-1.24984
AGAP004243		Other	Other	general transcriptional corepressor trfA isoform X3	-1.87268	-1.56133	-2.11641	-1.68665	-1.50747
AGAP004263	TO1	Other	Other	antennal carrier TOL-2	1.7097	2.20664	2.2968	2.39782	2.0603
AGAP004281		Other	Other	double-stranded RNA-specific editase 1-like isoform X2	-2.47014	-2.17185	-2.59466	-2.13062	-2.18263
AGAP004329		Other	Other	ER membrane complex subunit 6	2.69814	3.5303	3.39539	3.50721	3.39617
AGAP004366		Other	Other	delta-1-pyrroline-5-carboxylate mitochondrial	1.81526	1.40807	1.21493	1.71494	1.58832
AGAP004437		Other	Other	glycerol-3-phosphate mitochondrial isoform X1	2.45486	2.23628	2.01915	2.68404	2.3649
AGAP004549		Other	Other	yellow-like	1.39543	2.05919	2.00058	1.35682	1.5289
AGAP004558		Other	Other	nucleoporin Ndc1	-1.33332	-1.30606	-1.88277	-1.61819	-1.3907
AGAP004566		Other	Other	trypsin-1-like	-1.99029	-1.99022	-1.65063	-1.36108	-1.79156
AGAP004579	cdk2	Other	Other	cyclin-dependent kinase 2	-2.29328	-1.30416	-1.15532	-1.80983	-1.41844
AGAP004587		Other	Other	uncharacterized protein LOC120894327	-1.5378	-1.66575	-1.41362	-1.61677	-1.67917
AGAP004614		Other	Other	DNA polymerase epsilon subunit 2	-1.3445	-1.08254	-1.02354	-1.30803	-1.09381
AGAP004695		Other	Other	multivesicular body subunit 12A	1.53851	1.63599	2.06648	2.12116	1.74859
AGAP004744	skap	Other	Other	succinate-- ligase [ADP-forming] subunit mitochondrial isoform X2	1.62104	1.50879	1.70574	1.93713	1.77607
AGAP004806	GALE6	Other	Other	32 kDa beta-galactoside-binding lectin lec-3-like	-2.84971	-3.53147	-2.35396	-1.99061	-2.3892
AGAP004825		Other	Other	uncharacterized protein LOC120952140	-2.2441	-1.80727	-2.1166	-2.17092	-1.62783
AGAP004891		Other	Other	UPF0046	-1.77725	-1.3103	-1.23247	-1.3562	-1.12915
AGAP004955		Other	Other	mitochondrial assembly of ribosomal large subunit 1	1.26518	1.04811	1.39831	1.88104	1.32787
AGAP004957		Other	Other	origin recognition complex subunit 1	-1.82616	-1.48269	-1.69167	-1.89028	-1.48995
AGAP004958		Other	Other	GPI ethanolamine phosphate transferase 2	-1.34095	-1.45131	-1.65225	-1.62502	-1.78865
AGAP004962		Other	Other	G2 mitotic-specific cyclin-B-like	-2.22334	-1.41896	-2.16704	-2.07286	-1.63297
AGAP004963		Other	Other	G2 mitotic-specific cyclin-B-like	-3.098	-2.07323	-1.90231	-2.48322	-2.26628
AGAP005005		Other	Other	TRPL translocation defect 14 isoform X1	1.35105	1.78291	2.33512	1.94598	1.86188
AGAP005025		Other	Other	histone H3	-1.55035	-1.36233	-2.81783	-2.21611	-2.10281
AGAP005065		Other	Other	ENSANGG00000019205 partial	-2.86675	-3.4712	-4.66756	-4.90802	-2.94604
AGAP005074		Other	Other	isoform A	2.42207	1.92293	2.95034	2.49052	2.21108
AGAP005134		Other	Other	ATP synthase subunit mitochondrial	1.56056	1.24827	1.06841	1.61108	1.63174
AGAP005325		Other	Other	spermine synthase isoform X2	-1.23407	-1.11541	-1.05828	-1.08657	-1.23545
AGAP005396		Other	Other	general transcriptional corepressor trfA-like	1.14919	1.30995	1.22061	1.39657	1.32716
AGAP005399		Other	Other	paxillin isoform X3	2.00643	1.77516	1.49461	1.78095	2.26697
AGAP005483		Other	Other	transcription factor grauzone-like	-1.84744	-1.58313	-1.74573	-1.95322	-1.64896
AGAP005499		Other	Other	farnesol dehydrogenase-like	2.26985	1.88051	1.91046	2.71343	2.67716
AGAP005502		Other	Other	farnesol dehydrogenase-like	1.46656	1.2891	1.378	1.11448	1.64884
AGAP005512		Other	Other	elongation of very long chain fatty acids 4-like	1.79336	1.70969	2.14663	1.58028	2.15177
AGAP005612		CP	Other	pupal cuticle 36-like	1.67371	2.1697	1.96517	1.52412	1.03011
AGAP005645		Other	Other	farnesol dehydrogenase-like	1.56452	1.53717	1.70427	3.64564	3.83219
AGAP005733		Other	Other	ankyrin repeat and SAM domain-containing 6-like	-2.11879	-1.01605	-1.66498	-1.89088	-1.32459
AGAP005800		Other	Other	DNA replication licensing factor Mcm7	-1.62006	-1.08155	-2.23114	-1.92324	-1.1697
AGAP005812		Other	Other	elongator complex 5	-1.92213	-2.04276	-1.88167	-1.86068	-1.93081
AGAP005813		Other	Other	iron-sulfur cluster assembly scaffold	1.04579	1.28359	1.37775	1.11959	1.23563
AGAP005829		Other	Other	microtubule-associated RP EB family member 1 isoform X1	-3.01992	-1.71754	-1.85165	-2.59054	-2.05214
AGAP005874		Other	Other	downstream neighbor of son homolog	-1.40983	-1.54099	-1.52517	-1.72031	-1.56279
AGAP005889		Other	Other	cold and drought-regulated CORA-like	2.40266	3.00012	2.1823	2.04617	2.81604
AGAP005890		Other	Other	"bifunctional endo-1	1.53914	1.6674	1.51754	1.77888	1.97733
AGAP005939		Other	Other	DNA repair Rev1	-1.04751	-1.08052	-1.26382	-1.18178	-1.72683
AGAP005949		Other	Other	2-acylglycerol O-acyltransferase 2-A-like	-1.78025	-1.05081	-1.79321	-1.69267	-1.34314
AGAP005986		Other	Other	fatty acyl- reductase wat-like	-1.32413	-1.04028	-1.4996	-1.0047	-1.05853
AGAP005987		Other	Other	anachronism isoform X1	-2.45991	-1.6821	-1.53188	-2.62801	-2.27186
AGAP006023		Other	Other	tyrosine 3-monooxygenase isoform X2	-1.67355	-1.18364	-1.07484	-1.5812	-1.20989
AGAP006098	NOS	Other	Other	nanos isoform X1	-2.51009	-1.61381	-1.37216	-2.07935	-1.56989
AGAP006099		Other	Other	cytochrome b-c1 complex subunit mitochondrial	1.72315	1.57383	1.3152	1.63749	1.74746
AGAP006233		Other	Other	mitochondrial cardiolipin hydrolase	-1.45276	-1.06716	-1.35235	-1.40249	-1.02282
AGAP006241		Other	Other	innexin inx5	-2.57657	-1.97341	-3.07783	-2.73533	-2.00953
AGAP006272		Other	Other	zinc finger 624-like	-1.88036	-1.87289	-1.07821	-1.93217	-1.87215
AGAP006323		Other	Other	AGAP006323-PA	-1.46999	-1.33173	-1.63527	-1.95173	-1.58384
AGAP006393		Other	Other	tethering factor for nuclear proteasome STS1	-1.03331	-1.1168	-1.46411	-1.45042	-1.2053
AGAP006395		Other	Other	phospholipase membrane-associated-like	-1.65499	-1.61456	-1.14728	-2.27842	-2.23016
AGAP006404		Other	Other	AGAP006404-PA	-2.9055	-2.37729	-2.24213	-2.63443	-2.20818
AGAP006606		Other	Other	zinc finger 174-like	-1.33493	-1.38933	-1.33999	-1.232	-1.36378
AGAP006609		Other	Other	organic cation transporter -like	-2.60474	-1.71017	-2.07896	-2.37185	-1.88186
AGAP006611		Other	Other	E3 ubiquitin- ligase TRAIP	-1.59405	-1.55215	-1.16824	-1.58815	-1.24463
AGAP006654		Other	Other	3 beta-hydroxysteroid dehydrogenase Delta 5--	-3.56907	-3.34895	-4.9547	-4.52976	-5.00903
AGAP006696		Other	Other	AGAP006696-PA	-3.06954	-3.04265	-2.56933	-3.36249	-3.609
AGAP006785		Other	Other	BTB POZ domain-containing 9	-1.98472	-1.36368	-1.78338	-1.67881	-1.39498
AGAP006795	Aper1	Other	Other	peritrophin A	-1.03005	-1.70793	-2.20308	-1.58236	-2.34496
AGAP006796		Other	Other	peritrophin A	-1.18024	-1.68631	-2.37491	-1.5958	-2.4173
AGAP006818		Other	Other	ribonucleoside-diphosphate reductase subunit M2 isoform X2	-1.70525	-1.78626	-1.84748	-1.84427	-1.8402
AGAP006930		Other	Other	zinc finger 624-like	-1.76998	-1.4275	-1.73213	-1.58747	-1.2051
AGAP007036	APL1A	Other	Other	partial	1.50206	2.1528	2.20753	1.9139	1.30856
AGAP007039	LRIM4	Other	Other	leucine-rich repeat-containing G- coupled receptor 4-like	1.81235	1.59945	1.761	1.90133	2.24835
AGAP007076		Other	Other	nose resistant to fluoxetine 6	1.40218	1.39054	1.16452	1.58138	2.44175
AGAP007122		Other	Other	tubulin alpha-8 chain-like	-2.58245	-1.55495	-2.49337	-2.69304	-1.60509
AGAP007136	GPR5HT1A	Other	Other	5-hydroxytryptamine receptor-like	1.7907	1.23132	1.53461	1.84916	1.61757
AGAP007160		Other	Other	lethal(2)essential for life-like isoform X1	2.12308	1.3515	1.56715	2.23409	1.7353
AGAP007287	OBP47	OBP	odorant-binding protein 47 [Source:VB Community Annotation]	general odorant-binding 67	2.49442	2.0924	2.44301	2.43737	1.95949
AGAP007291	IAP4	Other	Other	inhibitor of apoptosis 1	4.06592	4.4097	5.05535	4.736	5.28303
AGAP007292	IAP3	Other	Other	inhibitor of apoptosis 1	8.5191	8.56345	9.19154	9.24243	9.05419
AGAP007293	IAP7	Other	Other	death-associated inhibitor of apoptosis 1	13.2554	13.4986	13.4615	13.667	13.0405
AGAP007296	APG12	Other	Other	autophagy 12-like	-2.0276	-1.87883	-1.79487	-1.58449	-1.7322
AGAP007300		Other	Other	membrane-bound alkaline phosphatase-like	-2.27355	-1.31686	-1.94573	-2.03663	-1.31213
AGAP007309		Other	Other	succinate dehydrogenase [ubiquinone] iron-sulfur mitochondrial	1.57013	1.69763	1.90253	2.01905	1.92159
AGAP007319		Other	Other	uncharacterized protein LOC120950109	3.45396	3.47167	4.55259	3.78588	3.59738
AGAP007320		Other	Other	AGAP007320-PA	-2.04482	-1.30734	-1.94833	-1.51929	-2.11694
AGAP007326		Other	Other	U7 snRNA-associated Sm LSm11	-1.07376	-1.08982	-1.4911	-1.30291	-1.1475
AGAP007347	LYSC1	Other	Other	lysozyme c-1-like	1.91017	1.43894	1.99009	1.72012	1.83359
AGAP007364		Other	Other	maternal exuperantia-like isoform X1	-2.77719	-1.27479	-2.28877	-2.4189	-1.38729
AGAP007365		Other	Other	maternal exuperantia-like isoform X1	-3.35864	-2.37508	-2.1889	-3.18164	-2.56207
AGAP007402		Other	Other	E3 SUMO- ligase NSE2-like	-3.43614	-2.98767	-4.14395	-4.02007	-3.3785
AGAP007405		Other	Other	E3 SUMO- ligase NSE2-like	-1.97313	-1.36314	-2.64055	-2.00951	-2.4873
AGAP007413		Other	Other	mediator of DNA damage checkpoint 1	-1.65429	-1.4324	-1.57584	-1.6614	-1.22452
AGAP007456	LRIM8B	Other	Other	membrane glyco LIG-1	-2.16472	-2.13753	-2.42968	-1.95982	-1.59266
AGAP007458		Other	Other	E3 ubiquitin- ligase complex slx8-rfp subunit slx8-like	-1.60694	-1.38669	-1.01101	-1.70198	-1.27523
AGAP007510		Other	Other	isoform A	-1.58052	-1.36787	-1.19405	-1.96126	-1.58825
AGAP007556		Other	Other	titin isoform X1	1.32374	1.17097	1.20635	1.77438	1.64693
AGAP007572		Other	Other	retinol dehydrogenase 12-like	1.63872	1.04377	1.19352	1.52232	1.25836
AGAP007598		Other	Other	dual specificity kinase zak2	-2.23001	-1.67115	-2.407	-2.11039	-1.30922
AGAP007602		Other	Other	uncharacterized protein LOC121601213 isoform X1	-2.27793	-2.33708	-2.07514	-2.93136	-2.63523
AGAP007603		Other	Other	otefin	-1.4251	-1.16641	-1.54726	-2.07812	-1.84542
AGAP007622	ANCE1	Other	Other	angiotensin-converting enzyme-like	-2.62888	-2.9738	-3.33027	-3.09237	-3.07423
AGAP007635		Other	Other	60S ribosomal L7	-1.1773	-1.11905	-1.1987	-1.34691	-1.12084
AGAP007738		Other	Other	AGAP007738- partial	-2.12493	-2.11292	-2.45193	-1.03013	-1.39336
AGAP007760		Other	Other	uncharacterized protein LOC120906543	1.82523	1.60241	1.94434	1.89278	1.9158
AGAP007767		Other	Other	AGAP007767-PA	-2.54092	-1.5578	-1.54303	-2.1359	-1.59512
AGAP007775		Other	Other	ATP-dependent DNA helicase PIF1	-1.73508	-1.36124	-2.21449	-1.99201	-1.79053
AGAP007778		Other	Other	DNA-directed RNA mitochondrial	1.33495	1.56762	1.40923	1.69156	1.51318
AGAP007786		Other	Other	isocitrate dehydrogenase [NAD] subunit mitochondrial	1.81956	1.74429	1.76072	2.00596	1.9509
AGAP007809	AP7862	Other	Other	probable aminopeptidase NPEPL1	-1.26733	-1.06748	-1.0261	-1.28772	-1.04487
AGAP007823		Other	Other	meiosis regulator and mRNA stability factor 1	-2.88751	-1.64315	-2.09394	-2.43542	-1.88769
AGAP007852		Other	Other	probable aconitate mitochondrial	1.49317	1.5943	1.26892	1.53548	1.82292
AGAP007858		Other	Other	lysine--tRNA ligase-like isoform X2	-1.35512	-1.90992	-1.26932	-2.0292	-3.63182
AGAP007906		Other	Other	serine protease inhibitor Kazal-type 1-like	-1.90941	-2.32022	-2.39412	-1.75752	-1.29244
AGAP007959		Other	Other	AGAP007959-PA	-2.57823	-1.11692	-1.7593	-2.10965	-1.55711
AGAP007964		Other	Other	tudor domain-containing 5	-2.20793	-1.60015	-1.51302	-1.87906	-1.52374
AGAP008015		Other	Other	lamin Dm0-like	-2.26226	-1.74748	-1.49564	-2.26194	-1.57499
AGAP008027		Other	Other	slowmo	1.33597	1.53514	2.0918	1.83613	1.50178
AGAP008040		Other	Other	zinc finger 236 isoform X1	-2.78131	-1.67237	-2.01474	-2.31	-1.98703
AGAP008244		Other	Other	serine-rich adhesin for platelets-like isoform X2	2.89	2.32718	2.04188	3.19574	2.99585
AGAP008246		Other	Other	gamma-butyrobetaine dioxygenase-like	3.11072	3.41793	3.26479	2.62165	3.33179
AGAP008273		Other	Other	tensin-3 isoform X2	1.99234	1.27737	1.82128	1.8634	1.48712
AGAP008311		Other	Other	acylphosphatase-2	2.05612	1.43551	2.07741	2.43399	2.55459
AGAP008331		Other	Other	GATOR complex Wdr59-like isoform X2	1.62166	1.83466	2.06991	1.54705	1.77748
AGAP008340		Other	Other	zinc finger 879-like isoform X3	-1.59183	-1.42435	-1.0542	-1.79332	-1.86057
AGAP008359		Other	Other	sodium-coupled monocarboxylate transporter 1-like	1.82863	1.14124	1.5127	3.11399	3.78298
AGAP008391		Other	Other	ankyrin repeat RF_0381 isoform X2	1.57124	2.47006	1.21204	1.6677	1.97334
AGAP008428		Other	Other	N-alpha-acetyltransferase 40	-1.8309	-1.51166	-2.16693	-1.76883	-1.62471
AGAP008429		Other	Other	zinc finger 429-like	-1.50919	-1.38445	-2.02293	-1.62241	-1.73657
AGAP008436	ABCC11	Other	Other	canalicular multispecific organic anion transporter 2-like	-1.35258	-1.34269	-1.60225	-1.5357	-2.236
AGAP008483		Other	Other	zinc finger with KRAB and SCAN domains 2-like	-1.0799	-1.38057	-2.04388	-1.10052	-2.8969
AGAP008539		Other	Other	mitochondrial import inner membrane translocase subunit TIM44	-2.76602	-2.94028	-2.19076	-2.8005	-1.8186
AGAP008638		Other	Other	histone -like	-2.42984	-2.37822	-1.6103	-2.09206	-1.32367
AGAP008724		Other	Other	cytochrome c oxidase subunit mitochondrial	1.67575	1.57656	1.75096	1.76372	1.77855
AGAP008739		Other	Other	BTB POZ domain-containing 9	-2.1879	-1.62703	-1.73538	-2.17153	-1.95277
AGAP008783		Other	Other	hepatic	-1.14631	-1.72597	-2.44771	-1.78078	-1.00632
AGAP008839		Other	Other	SET and MYND domain-containing 4	2.04212	2.21131	1.33541	2.21633	2.8299
AGAP008879		Other	Other	AGAP008879-PA	-1.98181	-1.36607	-1.66501	-1.6649	-1.32485
AGAP008892		Other	Other	glycine-rich cell wall structural -like	1.26295	1.38322	1.1741	2.65681	4.04269
AGAP008923		Other	Other	AGAP008923-PA	2.26164	2.17598	2.87963	2.05138	2.66907
AGAP008955		Other	Other	cytochrome b-c1 complex subunit mitochondrial isoform X1	1.75621	1.75528	1.25659	1.73479	1.8908
AGAP008968		Other	Other	leech-derived tryptase inhibitor C-like	-2.26574	-2.27811	-3.72314	-2.53113	-2.48059
AGAP009010		Other	Other	zinc finger weckle-like	-1.63085	-1.5334	-1.25569	-1.71478	-1.98631
AGAP009056		Other	Other	Juvenile hormone-inducible	2.11314	1.12954	1.42761	1.68681	1.72479
AGAP009072		Other	Other	probable NADH dehydrogenase [ubiquinone] iron-sulfur mitochondrial	1.50121	1.36192	2.15516	1.73849	1.63842
AGAP009122		Other	Other	trypsin-1-like	-5.81141	-7.1201	-8.40108	-7.89646	-6.34103
AGAP009216		Other	Other	phenoloxidase-activating factor 3-like	-6.14217	-5.11311	-7.88751	-5.54496	-6.25385
AGAP009275	Sk	Other	Other	sulfakinin prepro	-1.25691	-1.65928	-2.16241	-2.57	-2.45611
AGAP009315		Other	Other	adenylate cyclase type 3	1.69951	1.41783	1.61652	1.70518	1.43965
AGAP009365		Other	Other	retinaldehyde-binding 1-like	-1.19434	-2.58701	-2.38438	-1.56925	-2.04961
AGAP009384		Other	Other	AGAP009384- partial	5.12195	5.08784	5.77659	5.7075	6.04711
AGAP009442		Other	Other	cyclin-dependent kinases regulatory subunit	-1.82369	-1.35689	-1.10263	-1.49082	-1.1992
AGAP009450		Other	Other	AGAP009450- partial	2.63766	2.49403	2.56901	2.43428	1.7758
AGAP009459	cdk1	Other	Other	cyclin-dependent kinase 1	-1.57102	-1.44267	-1.71372	-2.07119	-1.32712
AGAP009478		Other	Other	AGAP009478- partial	-2.03041	-1.79389	-1.25425	-1.8317	-1.7114
AGAP009526		Other	Other	cytochrome c oxidase subunit mitochondrial	2.48073	1.99944	2.60111	3.02108	2.55832
AGAP009537		Other	Other	cytochrome c-2	1.64787	1.30028	2.02691	1.88194	1.52597
AGAP009542		Other	Other	homeotic spalt-major isoform X1	1.59324	1.47761	2.40739	1.6951	1.50457
AGAP009603	SLC25A27	Other	Other	mitochondrial uncoupling 4 isoform X2	1.26851	1.31832	1.17503	1.91896	2.06414
AGAP009623	GAPDH	Other	Other	glyceraldehyde-3-phosphate dehydrogenase 2	1.73724	1.28918	1.86798	1.86176	1.89053
AGAP009656		Other	Other	zinc finger 845-like	-2.5015	-1.0793	-1.04684	-1.94128	-1.40214
AGAP009680		Other	Other	cilia- and flagella-associated 20	-1.43416	-1.10557	-1.76622	-1.53393	-1.36854
AGAP009682		Other	Other	uncharacterized protein LOC120958729	-2.67597	-1.55159	-1.31314	-2.3557	-1.5139
AGAP009684		Other	Other	proton-coupled folate transporter-like	-3.16595	-3.96478	-3.78941	-3.24716	-3.26042
AGAP009743		Other	Other	ribonuclease mitochondrial	-1.18186	-1.14574	-1.34746	-1.13264	-1.00181
AGAP009751	ANCE2	Other	Other	angiotensin-converting enzyme-like isoform X1	-1.82798	-1.39092	-1.75169	-1.95227	-1.28329
AGAP009782		Other	Other	methylosome 50-like	-1.30565	-1.08474	-1.96588	-1.66272	-1.32707
AGAP009787		Other	Other	dnaJ homolog subfamily C member 28	1.26957	1.19867	1.63958	1.48623	1.21893
AGAP009792		Other	Other	importin subunit alpha	-2.22053	-1.5975	-1.99013	-2.22073	-1.61095
AGAP009810		Other	Other	peptidyl-prolyl cis-trans isomerase E	-1.61583	-1.80944	-1.68237	-2.0768	-1.8499
AGAP009867		Other	Other	ATPase N2B	1.45883	1.85378	2.1383	1.77233	1.68299
AGAP009909		Other	Other	AGAP009909- partial	-2.04304	-1.37497	-2.11138	-2.17145	-2.28603
AGAP009980		Other	Other	SWI SNF-related matrix-associated actin-dependent regulator of chromatin subfamily A containing DEAD H box 1 homolog	-1.48139	-1.09775	-1.00096	-1.61082	-1.35246
AGAP010027		Other	Other	AGAP010027- partial	-3.46071	-3.80961	-4.69484	-3.27333	-2.31669
AGAP010032		Other	Other	ciliogenesis-associated TTC17-interacting -like	1.68162	1.71749	1.69534	2.23178	1.98002
AGAP010057		Other	Other	neuronal acetylcholine receptor subunit non-alpha-3-like	2.09003	2.46506	2.26483	2.22986	2.25435
AGAP010066		Other	Other	mpv17	2.26002	1.94983	2.54362	2.57126	2.31638
AGAP010118		Other	Other	AGAP010118- partial	-2.249	-1.73794	-2.34122	-2.88075	-3.12148
AGAP010198		Other	Other	ribonucleoside-diphosphate reductase large subunit-like	-1.32356	-1.34121	-1.84248	-1.5	-1.19528
AGAP010226		Other	Other	uncharacterized polypeptide	1.01805	1.14291	1.90894	1.61953	1.0256
AGAP010256		Other	Other	AGAP010256- partial	-2.06363	-2.88669	-2.36699	-1.60919	-3.31109
AGAP010282		Other	Other	DNA mismatch repair spellchecker 1	-1.87235	-1.28917	-1.50409	-1.53523	-1.36519
AGAP010295		Other	Other	muscle calcium channel subunit alpha-1-like isoform X5	1.56817	1.60912	1.96356	2.15962	1.7359
AGAP010311		Other	Other	farnesol dehydrogenase-like	1.13453	1.1493	2.01606	1.34761	1.09271
AGAP010327		Other	Other	serine threonine- kinase meng-po-like isoform X1	1.49345	1.32715	1.94985	2.02846	1.69765
AGAP010377		Other	Other	SET domain-containing -8-like	1.53474	1.53128	2.15274	2.09392	1.84584
AGAP010381		Other	Other	SET domain-containing -8	1.37974	1.49541	1.49616	1.62761	1.33563
AGAP010421		Other	Other	pyruvate dehydrogenase E1 component subunit mitochondrial	1.4199	1.07413	1.01218	1.63243	1.26283
AGAP010429		Other	Other	succinate dehydrogenase [ubiquinone] flavo mitochondrial	1.4606	1.33265	1.56234	1.75064	1.53406
AGAP010474		Other	Other	anoctamin-4 isoform X2	-1.44027	-1.52721	-1.44189	-1.0895	-1.74162
AGAP010540		Other	Other	uncharacterized protein LOC120956433	-2.36003	-1.83309	-1.83386	-2.10788	-1.3765
AGAP010672		Other	Other	succinate dehydrogenase cytochrome b560 mitochondrial-like	1.75053	1.78936	1.35511	1.92003	1.91599
AGAP010716		Other	Other	HIG1 domain family member mitochondrial-like	1.30792	1.44833	1.81317	1.74365	1.17448
AGAP010789		Other	Other	multiple epidermal growth factor-like domains 10	-1.97254	-1.60068	-2.25727	-1.9952	-1.33058
AGAP010815	TEP1	Other	Other	thioester-containing partial	2.06243	2.54648	3.12128	1.66296	1.40531
AGAP010833	CLIPB14	Other	Other	partial	3.63464	3.2107	2.65197	2.91072	2.17638
AGAP010835		Other	Other	DNA replication complex GINS PSF1-like	-2.39407	-1.89504	-1.85041	-1.98498	-1.83324
AGAP010860		Other	Other	sodium-dependent nutrient amino acid transporter 1-like	1.4244	1.42992	1.47738	1.77975	1.895
AGAP011044		Other	Other	SERAC1 isoform X1	2.03026	3.13288	1.60878	1.74799	2.33266
AGAP011049		Other	Other	trichohyalin-like isoform X4	1.24832	1.38734	1.12038	1.21286	1.28944
AGAP011066		Other	Other	aldo-keto reductase family 1 member B1-like	3.51447	3.34647	2.97578	3.39565	3.90341
AGAP011067		Other	Other	sine oculis	-1.43276	-1.15987	-1.95545	-1.93869	-1.75011
AGAP011068		Other	Other	aldo-keto reductase family 1 member B1-like	1.94892	1.85371	1.67279	2.00971	1.74439
AGAP011096		Other	Other	CCAAT enhancer-binding	2.51606	1.91238	2.83601	2.06168	2.2774
AGAP011183		Other	Other	AGAP011183- partial	2.34683	1.91798	1.81139	1.82191	1.43413
AGAP011212		Other	Other	AGAP011212-PA	-1.33018	-1.24985	-1.471	-1.2708	-1.07629
AGAP011220		Other	Other	borealin-like isoform X1	-2.06864	-1.51138	-1.51817	-1.65489	-1.1833
AGAP011238		Other	Other	SET and MYND domain-containing 4-like	-2.49801	-1.69866	-1.65971	-2.18925	-2.14941
AGAP011379	GPRFZ1	Other	Other	frizzled	1.34341	1.22135	1.22438	1.20799	1.44441
AGAP011503		Other	Other	partial	1.60424	2.0476	2.64242	2.28809	2.54521
AGAP011531		Other	Other	methanethiol oxidase	4.09154	4.42832	3.64653	3.8597	3.99103
AGAP011564		Other	Other	UDP-glycosyltransferase UGT5-like	1.88387	2.10125	1.96598	1.45329	1.53595
AGAP011599		Other	Other	AGAP011599- partial	-1.99467	-1.82539	-1.38993	-1.97076	-1.69034
AGAP011622		Other	Other	cortex isoform X1	-1.59633	-1.14053	-2.01969	-1.77514	-1.06383
AGAP011674		Other	Other	zinc finger 699-like	-1.07137	-1.01643	-1.13242	-1.01024	-1.07346
AGAP011697		Other	Other	AGAP011697-PA	1.86828	2.94634	2.84237	1.78402	2.07735
AGAP011698		Other	Other	deoxyribonuclease I	3.44573	5.17094	4.23442	3.93369	5.55272
AGAP011713		Other	Other	ribonuclease P subunit p29	-1.4497	-1.22961	-1.4182	-1.32251	-1.17437
AGAP011739		Other	Other	uncharacterized protein LOC120904379 isoform X1	-1.40481	-1.82155	-2.31161	-1.49788	-1.04187
AGAP011750		Other	Other	alpha-N-acetylglucosaminidase	-1.89629	-1.76692	-2.42815	-1.71915	-2.47098
AGAP011774		Other	Other	AGAP011774-PA	-1.48725	-1.18737	-1.30006	-1.20304	-1.45491
AGAP011784		Other	Other	AGAP011784- partial	2.38861	2.58962	2.54226	2.77963	3.76498
AGAP011785	CLIPE6	Other	Other	phenoloxidase-activating factor 2-like	2.09615	2.73317	2.31758	2.1211	2.15904
AGAP011845		Other	Other	Histone H2A	-1.96584	-1.12594	-1.40204	-1.93259	-1.36757
AGAP011878		Other	Other	AGAP011878- partial	3.31746	2.62708	3.20625	2.80047	2.4389
AGAP011879		Other	Other	methyltransferase 22 isoform X1	2.6917	2.00874	3.06741	1.99008	1.9957
AGAP011897		Other	Other	AGAP011897- partial	-2.21141	-1.73184	-2.56512	-2.14922	-1.42708
AGAP011997		Other	Other	cytosolic Fe-S cluster assembly factor NUBP1 homolog	8.8539	9.63482	8.45341	8.75352	9.86035
AGAP012017		Other	Other	AGAP012017-PA	-1.9006	-1.1771	-1.70032	-1.66385	-1.75041
AGAP012037	CLIPB20	Other	Other	CLIP domain-containing serine protease B15-like isoform X2	1.87204	3.00348	3.29152	2.00119	1.62764
AGAP012040		Other	Other	AGAP012040- partial	-1.65833	-1.41465	-1.50515	-1.5842	-1.14541
AGAP012044		Other	Other	DNA polymerase interacting tetratricopeptide repeat- of 47 kDa	-1.61657	-1.13831	-1.02865	-1.40293	-1.12119
AGAP012053		Other	Other	trehalase isoform X2	5.93886	6.86171	6.06798	6.6524	7.36899
AGAP012071		Other	Other	lactoylglutathione lyase	3.04013	2.42658	3.61253	3.27694	3.11863
AGAP012091		Other	Other	AGAP012092- partial	-2.02657	-1.8676	-1.27032	-1.34516	-2.14402
AGAP012092		Other	Other	AGAP012092- partial	7.01811	7.10718	7.48246	7.00542	7.15916
AGAP012106		Other	Other	ATP synthase subunit mitochondrial	1.50601	1.11769	1.32155	1.59293	1.49679
AGAP012107		Other	Other	SUMO-conjugating enzyme UBC9-B	-2.79748	-2.34544	-2.05112	-2.74005	-2.54984
AGAP012114	PBD2	Other	Other	piggyBac transposable element-derived 4-like	-1.78755	-1.61293	-1.31164	-1.77194	-1.65152
AGAP012120		Other	Other	ATM interactor	-1.19017	-1.31166	-1.10603	-1.25644	-1.21985
AGAP012126		Other	Other	acyl- thioesterase 1	7.81521	7.61559	8.4206	8.04863	7.53649
AGAP012130	ATN	Other	Other	allatotropins-like	7.75756	7.5647	8.40533	8.30018	8.10663
AGAP012148		Other	Other	mitogen-activated kinase p38b-like isoform X1	1.87939	2.09252	1.5928	1.73469	1.78697
AGAP012152		Other	Other	F-box FBD LRR-repeat At1g16940	4.09313	4.60379	5.17141	3.95928	3.69813
AGAP012161		Other	Other	guanylate cyclase 32E isoform X1	1.79363	2.06712	1.59132	1.48197	1.84688
AGAP012188		Other	Other	cytochrome b-c1 complex subunit 7	1.81823	1.50752	1.21314	1.86441	1.69724
AGAP012189		Other	Other	lysophosphatidylserine lipase ABHD12 isoform X3	4.37897	4.15615	4.02726	4.5149	4.24726
AGAP012190		Other	Other	AGAP012190- partial	4.46069	4.51692	4.79397	4.51572	4.4132
AGAP012191		Other	Other	succinate dehydrogenase assembly factor mitochondrial	4.7265	4.90656	4.30207	4.98193	4.88691
AGAP012193		Other	Other	NEDD8-conjugating enzyme UBE2F	3.36596	3.79254	4.12745	3.56908	3.63616
AGAP012194		Other	Other	dnaJ homolog subfamily B member 6 isoform X1	1.50822	2.05776	2.19515	1.69078	1.43684
AGAP012202		Other	Other	histone H2B	8.36148	7.119	7.51457	7.41231	7.25836
AGAP012375		Other	Other	aurora borealis	-2.22074	-2.33884	-2.98666	-2.28936	-1.60549
AGAP012388		Other	Other	AGAP012388- partial	1.57595	2.22279	3.09037	1.52203	1.41359
AGAP012394		Other	Other	peptide methionine sulfoxide reductase	1.84765	2.74854	3.91454	3.36003	4.49214
AGAP012477		Other	Other	gamma-butyrobetaine dioxygenase	-2.47275	-1.94414	-2.2824	-2.18097	-1.24964
AGAP012478		Other	Other	Shroom isoform X1	-1.32013	-1.30423	-1.98791	-1.46212	-1.38071
AGAP012532		Other	Other	AGAP012532- partial	-2.28044	-2.11997	-2.30693	-1.80816	-1.63672
AGAP012547		Other	Other	flotillin-2 isoform X1	8.07133	9.07596	9.54034	8.71019	8.92399
AGAP012587		Other	Other	AGAP012587- partial	4.52098	4.53738	4.32635	5.01172	5.05031
AGAP012624		Other	Other	annexin B10-like	1.51046	1.73414	2.09806	1.84477	1.76001
AGAP012625		Other	Other	annexin B10-like	6.50389	7.29717	6.5125	6.70346	5.82606
AGAP012635		Other	Other	AGAP012635- partial	-3.00617	-3.27646	-2.5859	-2.23161	-2.66264
AGAP012637		Other	Other	spidroin-2-like	3.65928	3.9119	2.77028	3.40065	3.18403
AGAP012641		Other	Other	"1	-1.97688	-2.24142	-3.43519	-2.94053	-2.41449
AGAP012660		Other	Other	transmembrane 9 superfamily member 3	-2.66589	-3.24898	-2.97922	-2.53502	-2.12327
AGAP012662		Other	Other	omega-amidase NIT2-like	7.32892	8.04689	7.47042	7.09291	7.17158
AGAP012669		Other	Other	modifier of mdg4 isoform X1	-2.69697	-2.84731	-5.67528	-2.3892	-2.03176
AGAP012677		Other	Other	death-associated inhibitor of apoptosis 1-like	-1.55425	-1.62321	-1.37124	-1.35811	-1.53907
AGAP012703	TO2	Other	Other	antennal carrier TOL-2	1.45163	1.63414	1.89615	1.57964	2.03697
AGAP012718		Other	Other	proline dehydrogenase mitochondrial isoform X1	3.01172	3.05476	3.32144	3.21626	3.17806
AGAP012743		Other	Other	probable DNA replication complex GINS PSF2	-2.03023	-1.42415	-1.55142	-2.13312	-1.17435
AGAP012745		Other	Other	membrane alanyl aminopeptidase-like	-1.58607	-1.62389	-2.66566	-1.46002	-1.70154
AGAP012746		Other	Other	phytanoyl- dioxygenase domain-containing 1	5.93141	5.61735	5.19665	5.70623	5.05017
AGAP012751		Other	Other	E3 ubiquitin- ligase MYLIP	4.54212	5.85155	5.25333	4.28934	4.61006
AGAP012755		Other	Other	ER lumen -retaining receptor	1.40153	2.51697	2.07804	1.6476	1.61537
AGAP012768		Other	Other	AGAP012768- partial	-3.22794	-2.40989	-1.96069	-2.38863	-2.42265
AGAP012772		Other	Other	zinc transporter ZIP10	2.59195	2.63651	2.32904	2.4237	2.77536
AGAP012780		Other	Other	PAN2-PAN3 deadenylation complex catalytic subunit PAN2 isoform X2	1.19292	1.43504	1.98581	1.00527	1.43074
AGAP012784		Other	Other	annexin B10-like	3.71646	3.75029	3.67471	3.85438	3.47778
AGAP012802		Other	Other	xaa-pro aminopeptidase	-1.43403	-1.35264	-1.38416	-1.321	-2.14434
AGAP012812		Other	Other	KRTCAP2 homolog	-1.2234	-1.43983	-3.55189	-2.32203	-2.50383
AGAP012813		Other	Other	spondin-1	5.5436	4.97045	4.55848	5.6424	5.2432
AGAP012831		Other	Other	staphylococcal nuclease domain-containing 1	-1.98851	-3.88716	-3.88703	-3.49055	-2.95399
AGAP012835		Other	Other	AGAP012835- partial	-1.74376	-1.531	-1.5843	-1.20617	-1.3319
AGAP012845		Other	Other	methanethiol oxidase	-1.31066	-1.28479	-2.12541	-1.16109	-1.38862
AGAP012857		Other	Other	nudix hydrolase 8	3.88895	4.05934	4.02636	3.73436	3.9843
AGAP012895		Other	Other	histone H2A	6.14246	6.00365	5.29518	5.54085	5.55991
AGAP012896		Other	Other	gamma-soluble NSF attachment	-1.54523	-1.66766	-1.65634	-1.4697	-1.84446
AGAP012906		Other	Other	60S ribosomal L6	4.07687	5.74584	4.89562	5.19939	5.0897
AGAP012913		Other	Other	kinase D-interacting substrate of 220 kDa isoform X4	-1.69821	-1.8338	-1.59322	-1.24605	-1.18273
AGAP012951	IR41c	Other	Other	glutamate receptor kainate 5-like	-2.16989	-2.81321	-3.83167	-2.19979	-1.91036
AGAP012952		Other	Other	general transcriptional corepressor trfA isoform X3	-1.9373	-1.69436	-1.91847	-1.87285	-1.8474
AGAP013038		Other	Other	terminal uridylyltransferase Tailor-like	-2.14625	-2.14376	-1.86129	-1.94193	-1.88965
AGAP013046		Other	Other	homeobox prospero-like	-1.58195	-1.87237	-1.22259	-1.26294	-1.21546
AGAP013204		Other	Other	uncharacterized protein LOC121590341 isoform X3	1.84297	1.27869	1.08873	1.5157	1.73305
AGAP013215		Other	Other	tripartite motif-containing 75	-2.11167	-1.27932	-1.99132	-2.17355	-1.61086
AGAP013246		Other	Other	AF4 FMR2 family member lilli isoform X1	-2.2948	-1.29263	-1.56284	-1.87916	-1.1341
AGAP013256		Other	Other	AGAP013256-PA	1.91577	1.74117	2.41318	1.97466	2.22057
AGAP013302		Other	Other	AGAP013302-PA	-1.86352	-1.61011	-1.33706	-1.25183	-1.66766
AGAP013307		Other	Other	PHD finger 7-like	-3.0909	-1.90036	-2.46756	-3.36062	-2.20971
AGAP013362		Other	Other	AGAP013362-PA	1.98189	2.27505	2.66132	2.35685	1.90341
AGAP013481		Other	Other	axoneme-associated mst101(2) isoform X1	1.50838	1.4799	1.60225	1.73563	1.70756
AGAP013769		Other	Other	uncharacterized protein LOC120904897	-1.58049	-1.77272	-3.19437	-1.30455	-1.9383
AGAP027985		Other	Other	zinc finger 525-like	-1.86536	-1.65446	-1.67828	-1.72407	-2.16843
AGAP028005		Other	Other	lin-9 homolog	-1.8991	-1.74867	-1.80176	-3.26467	-2.85812
AGAP028061		Other	Other	myosin-2 heavy chain isoform X1	1.27129	1.38946	1.77722	1.42686	1.16119
AGAP028064	LRIM16B	Other	Other	toll-like receptor Tollo	-1.41791	-1.57766	-1.6413	-1.55813	-1.71494
AGAP028153		Other	Other	Juvenile hormone-inducible	3.93206	3.47578	3.79212	3.65939	3.26385
AGAP028159		Other	Other	zinc finger OZF-like	-4.19019	-2.97425	-4.35618	-3.47249	-3.32848
AGAP028167		Other	Other	phenoloxidase-activating factor 1-like	1.27905	1.68304	1.99412	1.56399	2.09754
AGAP028209		Other	Other	"beta-1	-2.20653	-1.66898	-2.06366	-1.79408	-2.41496
AGAP028223		Other	Other	histidine-rich glyco -like	-3.55092	-2.41551	-1.2956	-3.19595	-2.49029
AGAP028364	COX1	Other	Other	cytochrome c oxidase subunit partial	1.77861	1.3576	2.06286	2.38541	1.7066
AGAP028366	COX2	Other	Other	cytochrome c oxidase subunit II	1.94387	1.42646	2.46354	2.56146	1.70754
AGAP028371	COX3	Other	Other	cytochrome c oxidase subunit III	1.70362	1.31635	2.14902	2.49146	1.67646
AGAP028411		Other	Other	IQ motif and SEC7 domain-containing 1 isoform X2	2.78258	2.63001	2.36621	2.96011	2.80495
AGAP028434		Other	Other	O-acyltransferase like -like isoform X3	3.06935	2.9467	3.67696	3.73868	3.48006
AGAP028436		Other	Other	nuclear pore complex DDB_G0274915-like	-2.52	-3.38291	-3.14206	-3.34587	-3.31517
AGAP028463		Other	Other	uncharacterized protein LOC120951258	1.07789	1.78821	1.81624	1.44239	1.13226
AGAP028494		Other	Other	uncharacterized protein LOC120956843	1.5327	1.95818	1.9315	1.68865	1.26127
AGAP028522		Other	Other	charlatan isoform X1	-1.48488	-1.1819	-1.01866	-1.38111	-1.07827
AGAP028531		Other	Other	uncharacterized protein LOC121601980	-2.47551	-1.89393	-1.94043	-2.58736	-1.58267
AGAP028542		Other	Other	nucleolar pre-ribosomal-associated 1	8.92835	9.62543	9.51362	9.46043	10.1538
AGAP028602		Other	Other	uncharacterized protein LOC120904810	1.33579	1.62549	2.32088	1.21511	1.50165
AGAP028622		Other	Other	SET and MYND domain-containing 4-like	-3.35795	-2.46174	-2.90186	-3.32861	-2.70226
AGAP028636		Other	Other	serine-rich adhesin for platelets-like	2.01567	2.03448	2.42699	1.66408	1.62695
AGAP028641		Other	Other	uncharacterized protein LOC120958631	1.24771	1.20494	1.39131	1.12209	1.35886
AGAP029040	Metazoa_SRP	Other	Other	Other	6.63702	6.76795	5.63886	6.36652	6.97637
AGAP029048		Other	Other	solute carrier family 12 member 4 isoform X1	1.46918	1.01973	1.84803	1.53642	1.06985
AGAP029057		Other	Other	exosome complex component RRP41	-2.56631	-1.6876	-2.72502	-2.42279	-1.94993
AGAP029069		Other	Other	uncharacterized protein LOC120948963	-1.46001	-1.60399	-1.41665	-1.51985	-1.89888
AGAP029073		Other	Other	AGAP010628- partial	-3.82498	-2.89029	-2.73727	-5.59793	-4.46528
AGAP029126		Other	Other	uncharacterized protein LOC120958631	2.88954	2.08642	1.62919	2.05557	2.07585
AGAP029187		Other	Other	mucin-2-like isoform X2	1.56144	1.25945	1.96872	1.34225	1.45546
AGAP029257		Other	Other	---NA---	-1.52317	-3.08186	-1.7655	-2.8654	-2.93182
AGAP029263		Other	Other	zinc finger CCHC domain-containing 24-like isoform X2	4.76621	5.81242	6.06275	5.60113	5.77966
AGAP029276		Other	Other	hormone receptor 4-like	1.6428	1.22748	2.46808	1.69111	1.2633
AGAP029287		Other	Other	trichohyalin-like isoform X1	2.29439	2.10181	3.01841	2.49014	1.96231
AGAP029317		Other	Other	exosome complex component RRP41	9.17936	9.10928	8.41211	8.78354	8.77196
AGAP029320		Other	Other	ornithine decarboxylase-like	-1.54336	-2.03944	-2.92977	-2.23067	-2.95942
AGAP029362		Other	Other	uncharacterized protein LOC120961508	-1.5376	-2.0766	-1.14545	-1.36589	-2.26831
AGAP029374		Other	Other	AGAP006928- partial	-1.36868	-1.35764	-1.22669	-1.47628	-1.52524
AGAP029395		Other	Other	toxin 14	3.4054	3.84483	3.73031	4.18103	4.71631
AGAP029402		Other	Other	uncharacterized protein LOC120955061	1.11847	1.57918	2.22061	1.42243	1.35749
AGAP029405		Other	Other	hypothetical protein ZHAS_00009994	-1.65366	-2.72429	-4.78987	-7.9349	-6.36528
AGAP029409		Other	Other	uncharacterized protein LOC120900814 isoform X1	-1.71402	-1.35298	-1.69886	-1.83294	-1.44617
AGAP029414		Other	Other	uncharacterized protein LOC120958667	1.87901	3.16593	3.6703	2.25487	3.49944
AGAP029419		Other	Other	mpv17	2.33561	1.89158	2.272	2.48064	2.06193
AGAP029449		Other	Other	helicase POLQ-like	-1.10635	-1.25592	-1.90361	-1.72673	-1.27285
AGAP029479		Other	Other	nuclease HARBI1 isoform X1	-2.86041	-3.22166	-3.17044	-3.1463	-3.19795
AGAP029481		Other	Other	regulator of cytokinesis 1-like	-1.35821	-2.26916	-2.51969	-1.60699	-1.07201
AGAP029537		Other	Other	inositol polyphosphate multikinase	-2.73005	-2.06244	-1.64411	-2.37825	-1.98565
AGAP029547		Other	Other	receptor-type tyrosine- phosphatase-like N	1.27907	1.11834	1.72112	1.02704	1.48985
AGAP029566		Other	Other	AGAP009986- partial	1.36715	1.37804	1.36095	1.60973	1.35162
AGAP029584		Other	Other	homeotic female sterile	-1.87926	-1.40035	-1.62949	-2.00646	-1.24814
AGAP029586		Other	Other	neprilysin-3	1.83642	1.37884	1.69513	2.06805	1.63954
AGAP029597		Other	Other	F-box only 25	4.68796	4.73936	5.36062	5.07591	4.91566
AGAP029626		Other	Other	receptor-type guanylate cyclase gcy-12 isoform X2	1.7613	1.11437	1.76722	1.73519	1.56536
AGAP029696		Other	Other	DE-cadherin-like isoform X1	3.77064	4.42222	6.38272	3.54352	4.85243
AGAP029735		Other	Other	SET and MYND domain-containing 4-like	-2.1442	-1.75521	-1.65396	-2.00726	-2.04984
AGAP029761		Other	Other	zinc finger 771 isoform X1	-2.01093	-1.77088	-1.76526	-2.01273	-2.32437
AGAP029790		Other	Other	uncharacterized protein LOC120957504	-2.1434	-3.05241	-1.89624	-1.99578	-3.15685
AGAP000192	CYP4C26	CYP	cytochrome P450 [Source:VB Community Annotation]	cytochrome P450 4c3-like	-1.95841	-2.48569	-3.4729	-3.10192	-3.40936
AGAP000818	CYP9K1	CYP	cytochrome P450 [Source:VB Community Annotation]	probable cytochrome P450 9f2	1.94565	2.64731	1.22721	2.60022	3.37939
AGAP001039	CYP307A1	CYP	cytochrome P450 [Source:VB Community Annotation]	cytochrome P450 307a1	-2.71819	-1.13662	-1.53412	-2.31552	-1.88687
AGAP008020	CYP12F2	CYP	cytochrome P450 [Source:VB Community Annotation]	cytochrome P450 CYP12A2-like	3.91751	5.0721	5.2507	4.99872	4.89816
AGAP008217	CYP6Z3	CYP	cytochrome P450 [Source:VB Community Annotation]	cytochrome P450 6d3-like	2.74934	4.60053	4.52822	5.2041	5.6937
AGAP009246	CYP4C27	CYP	Other	cytochrome P450 4C1-like	1.81421	1.25476	1.54777	1.05762	1.0809
AGAP012291	CYP9J3	CYP	Other	cytochrome P450 9e2-like	-1.28734	-1.0993	-1.52441	-1.74632	-1.95313
AGAP012293	CYP9L3	CYP	cytochrome P450 [Source:VB Community Annotation]	probable cytochrome P450 9f2	-1.21131	-2.24708	-1.41683	-1.32182	-1.78849
AGAP006442		SGP	Other	probable salivary secreted peptide	-1.06864	-1.12835	-2.24306	-1.38142	-1.10345
AGAP012926		SGP	Other	salivary secreted peptide	4.45783	5.1132	4.45652	4.1998	5.10848
AGAP013060		SGP	Other	salivary secreted peptide	1.97005	2.10728	2.93053	2.07166	2.4521
AGAP000047	CPR130	CP	cuticular protein RR-2 family 130 [Source:VB Community Annotation]	histidine-rich PFHRP-II	4.28637	1.99446	2.28557	3.70398	2.71775
AGAP002994	CPR10	CP	cuticular protein RR-2 family 10 [Source:VB Community Annotation]	cuticle -like	1.2887	1.02197	1.33779	1.2521	1.53991
AGAP005456	CPR15	CP	cuticular protein RR-1 family 15 [Source:VB Community Annotation]	cuticle -like	1.87576	1.56849	1.85434	2.01033	1.94601
AGAP005459	CPR16	CP	cuticular protein RR-1 family 16 [Source:VB Community Annotation]	cuticle -like	1.6028	1.36031	2.4681	2.19085	2.09719
AGAP006009	CPR30	CP	cuticular protein RR-1 family 30 [Source:VB Community Annotation]	endocuticle structural glyco ABD-5-like	2.51647	2.04572	2.02363	3.3957	3.64574
AGAP009405	CPAP3-E	CP	cuticular protein [Source:VB Community Annotation]	obstructor-E	1.34491	1.59979	1.24621	1.64778	1.94022
AGAP009790	CPAP3-B	CP	cuticular protein [Source:VB Community Annotation]	obstructor-E	2.56552	1.83605	1.43933	2.13315	1.86186
AGAP009871	CPR75	CP	cuticular protein RR-1 family 75 [Source:VB Community Annotation]	endocuticle structural glyco ABD-4	1.47843	1.2941	2.45341	2.2382	1.44725
AGAP009874	CPR76	CP	cuticular protein RR-1 family 76 [Source:VB Community Annotation]	larval cuticle LCP-30	2.38957	2.39768	3.31983	2.97637	2.93992
AGAP009879	CPR81	CP	cuticular protein RR-1 family 81 [Source:VB Community Annotation]	cuticle -like	1.74398	1.41114	1.51475	1.71621	1.81842
AGAP004163	GSTD7	GST	glutathione S-transferase delta class 7 [Source:VB Community Annotation]	glutathione S-transferase D7	1.83027	1.48651	1.66919	2.48947	1.9813
AGAP009194	GSTE2	GST	glutathione S-transferase epsilon class 2 [Source:VB Community Annotation]	glutathione S transferase class partial	2.63134	1.69466	1.42577	1.98161	1.83921
AGAP009946	GSTMS3	GST	Other	microsomal glutathione S-transferase 1-like	1.55501	1.71003	1.3399	2.04589	2.23559
