# Supplementary material for: Transcriptomic analysis of Anopheles gambiae from Benin reveals overexpression of salivary and cuticular proteins associated with cross-resistance to pyrethroids and organophosphates
Source: BMC Genomics. 2024 Apr 6;25:348. doi: 10.1186/s12864-024-10261-x (PMC10998338; doi:10.1186/s12864-024-10261-x)
Supplement: Supplementary file 11 — Supplementary Material 11. [file 12864_2024_10261_MOESM11_ESM.xlsx]

## Sheet: Sheet1
Additional file 11: Significantly differentially expressed genes of interest in R–S and C–S (FDR<0.01 and FC>2)
Gene categories	Gene type	Gene ID	Gene Symbol	FC (DA_KIS)	FC (BD_KIS)	FC (DD_KIS)	FC (BP_KIS)	FC (DP_KIS)	FC (BU_KIS)	FC (DU_KIS)
Detoxification genes	Carboxylesterase genes (COE)	AGAP010390	COE12O	NS	4.37	NS	NS	NS	4.21	NS
		AGAP003568	COE22933	2.77	NS	NS	NS	2.17	NS	2.17
		AGAP005372	COEBE3C	NS	2.09	NS	NS	NS	2.34	NS
		AGAP005837	COEJHE5E	NS	2.27	2.47	2.27	3.34	2.84	3.34
		AGAP013509		0.38	NS	NS	NS	NS	NS	0.37
	Cytochrome P450s genes (CYPs)	AGAP002429	CYP314A1	NS	NS	NS	NS	0.19	NS	0.19
		AGAP000192	CYP4C26	0.09	0.26	0.18	0.12	0.09	0.3	0.09
		AGAP009246	CYP4C27	2.92	3.52	2.39	2.08	2.12	3.73	2.12
		AGAP009240	CYP4C35	NS	3.09	NS	NS	NS	2.58	NS
		AGAP009241	CYP4C36	0.37	NS	NS	NS	0.4	NS	0.4
		AGAP008358	CYP4H17	2.45	NS	NS	NS	NS	NS	3.09
		AGAP002419	CYP4D22	NS	2.14	NS	2.22	3.96	2	3.96
		AGAP001864	CYP4H15	4.84	5.54	4.79	3.35	NS	5.35	5.39
		AGAP013128	CYP6AA2	NS	NS	2.37	2.55	2.68	2.48	2.68
		AGAP010961	CYP6AK1	0.28	0.38	0.29	NS	NS	0.45	0.41
		AGAP008020	CYP12F2	38.07	15.11	33.64	31.97	29.82	27.46	29.82
		AGAP012957	CYP4D17	3.76	NS	NS	NS	NS	NS	2.03
		AGAP005992	CYP302A1	0.27	NS	0.25	NS	0.38	NS	0.38
		AGAP002869	CYP6P2	NS	2.64	NS	NS	NS	2.07	NS
		AGAP010077	CYP303A1	NS	NS	NS	NS	14.07	NS	14.07
		AGAP008212	CYP6M2	NS	NS	NS	6.44	5.47	5.81	5.47
		AGAP001039	CYP307A1	0.35	0.15	0.45	0.2	0.27	0.17	0.27
		AGAP002865	CYP6P3	2.08	2.66	NS	4.58	4.79	3.1	4.79
		AGAP000818	CYP9K1	2.34	3.85	6.26	6.06	10.41	7.22	10.41
		AGAP002867	CYP6P4	NS	6.77	NS	4.59	6.55	6.07	6.55
		AGAP009374	CYP9M1	NS	3.14	NS	3.92	NS	2.46	NS
		AGAP012295	CYP9L1	0.43	NS	NS	NS	NS	NS	0.49
		AGAP012293	CYP9L3	0.37	0.43	0.21	0.4	0.29	0.45	0.29
		AGAP012296	CYP9J5	0.4	NS	NS	NS	0.48	NS	0.48
		AGAP012291	CYP9J3	0.35	0.41	0.47	0.3	0.26	0.39	0.26
		AGAP008217	CYP6Z3	23.07	NS	24.26	36.86	NS	26.13	23.99
		AGAP008218	CYP6Z2	3.09	NS	2.9	4.21	5.43	2.82	5.43
	Glutathione S-transferase genes (GSTs)	AGAP009193	GSTE4	NS	3.29	NS	2.13	NS	2.81	NS
		AGAP004164	GSTD1-4	NS	0.45	NS	0.47	NS	0.5	NS
		AGAP009194	GSTE2	2.69	6.2	3.24	3.95	3.58	4.9	3.58
		AGAP009946	GSTMS3	2.53	2.94	3.27	4.13	4.71	3.37	4.71
		AGAP010404	GSTS1	NS	2.85	NS	3.26	NS	2.56	NS
		AGAP004163	GSTD7	3.18	3.56	2.8	5.62	3.95	4.54	3.95
Cuticullar proteins	CPs	AGAP009790	CPAP3-B	2.71	5.92	3.57	4.39	3.63	4.74	3.63
		AGAP000047	CPR130	4.88	19.51	3.98	13.03	6.58	15.36	6.58
		AGAP007980	CPCFC1	NS	20.16	NS	11.36	NS	10.78	NS
		AGAP008444	CPLCG1	0.25	2.06	NS	NS	0.49	2.08	0.49
		AGAP008447	CPLCG4	NS	32.11	NS	25.61	NS	31.88	NS
		AGAP009405	CPAP3-E	2.37	2.54	3.03	3.13	3.84	3.51	3.84
		AGAP003334	CPLCX2	0.29	NS	0.19	NS	0.36	NS	0.36
		AGAP009759	CPLCP12	NS	9.51	NS	7.1	NS	8.66	NS
		AGAP000987	CPAP3-A1b	2.66	NS	3.47	NS	NS	NS	2.2
		AGAP001664	CPR1	NS	NS	NS	NS	9.26	NS	9.26
		AGAP002994	CPR10	2.53	2.44	2.03	2.38	2.91	2.45	2.91
		AGAP000820	CPR125	NS	3.83	NS	NS	NS	2.44	NS
		AGAP008449	CPLCG5	NS	41.81	NS	32.75	NS	30.06	NS
		AGAP009758	CPLCP11	NS	3.91	NS	NS	NS	3.66	NS
		AGAP000344	CPR127	2.99	4.68	NS	4.15	2.53	4.21	2.53
		AGAP003308	CPAP3-C	NS	3.95	NS	NS	NS	3.6	NS
		AGAP006868	CPR140	NS	7.06	NS	2.86	NS	4.55	NS
		AGAP005456	CPR15	3.62	3.67	2.97	4.03	3.85	4.6	3.85
		AGAP005459	CPR16	5.53	3.04	2.57	4.57	4.28	3.56	4.28
		AGAP006829	CPR59	NS	6.4	NS	NS	NS	5.64	NS
		AGAP006283	CPR70	NS	NS	NS	0.41	NS	0.39	NS
		AGAP009871	CPR75	NS	2.79	2.45	4.72	2.73	4.63	2.73
		AGAP009874	CPR76	9.99	5.24	5.27	7.87	7.67	8.71	7.67
		AGAP011937		NS	5.15	NS	2.37	NS	4.4	NS
		AGAP006009	CPR30	4.07	5.72	4.13	10.52	12.52	9.04	12.52
		AGAP006369	CPR144	NS	NS	NS	4.53	NS	4.83	NS
		AGAP011936		NS	2.32	NS	NS	NS	2.24	NS
		AGAP008512		NS	2.24	NS	2.06	NS	2.04	NS
		AGAP001748		NS	3.62	NS	3.03	NS	3.57	NS
		AGAP000352	TWDL1	3.52	NS	3.43	NS	NS	NS	2.64
		AGAP009879	CPR81	2.86	3.35	2.66	3.29	3.53	3.51	3.53
		AGAP002726	CPR9	NS	2.82	NS	NS	NS	2.33	NS
Salivary gland proteins	SGPs	AGAP008216	SG7	NS	4.48	NS	5.53	NS	2.4	NS
		AGAP008279	D7L2	NS	2.94	NS	NS	NS	2.25	NS
		AGAP008282	D7r2	NS	4.78	NS	NS	NS	2.43	NS
		AGAP008278	D7L1	NS	4.42	NS	NS	NS	3.35	NS
		AGAP008280	D7r5	0.31	NS	NS	NS	0.46	NS	0.46
		AGAP000612	SG1	0.41	NS	0.39	NS	NS	NS	0.42
		AGAP003841	SG10	0.07	NS	NS	0.29	0.2	0.48	0.2
		AGAP000607	SG1c	NS	2.78	NS	NS	NS	2.08	NS
		AGAP003713		NS	NS	NS	NS	0.43	NS	0.43
		AGAP006507	SG3	NS	4.59	NS	NS	NS	3.25	NS
		AGAP013423	SG9	NS	NS	NS	2.51	2.62	2.07	2.62
		AGAP006899		NS	2.02	NS	NS	NS	2.08	NS
		AGAP006442		0.21	NS	0.46	NS	0.47	NS	0.47
		AGAP006506	SG2	NS	4.29	3.59	3.49	2.95	3.69	2.95
		AGAP007851		2.28	NS	2.32	4.15	4.28	3.51	4.28
		AGAP013060		7.62	3.92	4.31	4.2	5.47	4.72	5.47
		AGAP000152		NS	NS	0.27	NS	0.4	NS	0.4
		AGAP008782		NS	NS	NS	2.81	NS	2.79	NS
		AGAP001989		NS	3.79	NS	2.07	NS	2.82	NS
		AGAP005822		NS	2.82	NS	NS	NS	2.29	NS
		AGAP011026		NS	2.76	NS	3.03	NS	2.37	NS
		AGAP012926		21.96	21.98	34.61	18.38	34.5	30.36	34.5
		AGAP006495		0.22	NS	0.22	NS	0.35	NS	0.35
		AGAP004316		5.75	10.1	9.75	5.32	NS	11.86	4.92
		AGAP006432		NS	NS	NS	NS	0.45	NS	0.45
