# Supplementary material for: Transcriptomic analysis of Anopheles gambiae from Benin reveals overexpression of salivary and cuticular proteins associated with cross-resistance to pyrethroids and organophosphates
Source: BMC Genomics. 2024 Apr 6;25:348. doi: 10.1186/s12864-024-10261-x (PMC10998338; doi:10.1186/s12864-024-10261-x)
Supplement: Supplementary file 12 — Supplementary Material 12. [file 12864_2024_10261_MOESM12_ESM.xlsx]

## Sheet: Down_BD_vs_KIS
Additional file 12: Gene ontology enrichment analysis
Category	Term	Count	%	PValue	Genes	List Total	Pop Hits	Pop Total	Fold Enrichment	Bonferroni	Benjamini	FDR
GOTERM_BP_DIRECT	GO:0016925~protein sumoylation	8	1.27796	5.0199e-07	1280569, 1277365, 5667039, 3290227, 1271745, 5667042, 1274605, 1274857	388	11	6788	12.7235	0.000224365	0.00022439	0.000222884
GOTERM_BP_DIRECT	GO:0006364~rRNA processing	13	2.07668	3.97031e-06	4576037, 1271407, 4576732, 1280926, 1281517, 1276069, 1274296, 1278811, 1279389, 1274697, 1276982, 1280395, 1270610	388	44	6788	5.16893	0.00177316	0.000887365	0.000881409
GOTERM_BP_DIRECT	GO:0006334~nucleosome assembly	10	1.59744	2.09235e-05	1282061, 1267447, 1269019, 1268267, 1269026, 1267440, 3291767, 1278748, 1275847, 1272526	388	29	6788	6.03271	0.00930928	0.00311759	0.00309667
GOTERM_BP_DIRECT	GO:0006352~DNA-templated transcription, initiation	8	1.27796	3.41094e-05	1267447, 1269019, 1268267, 1269026, 1267440, 1278748, 1275847, 1272526	388	18	6788	7.77549	0.0151315	0.00381173	0.00378615
GOTERM_BP_DIRECT	GO:0000727~double-strand break repair via break-induced replication	6	0.958466	0.000332967	1276468, 1279642, 1282001, 3292521, 1274119, 3292108	388	12	6788	8.74742	0.138311	0.0297673	0.0295675
GOTERM_BP_DIRECT	GO:0042273~ribosomal large subunit biogenesis	6	0.958466	0.00109469	4577761, 4577124, 1272587, 1273638, 1272946, 1279481	388	15	6788	6.99794	0.387124	0.0815541	0.0810068
GOTERM_BP_DIRECT	GO:0006267~pre-replicative complex assembly involved in nuclear cell cycle DNA replication	4	0.638978	0.00541721	1276468, 1279642, 1274119, 1272643	388	7	6788	9.99705	0.911794	0.345928	0.343606
GOTERM_BP_DIRECT	GO:0006268~DNA unwinding involved in DNA replication	4	0.638978	0.00830388	1276468, 1279642, 1276585, 1274119	388	8	6788	8.74742	0.975943	0.383989	0.381412
GOTERM_BP_DIRECT	GO:0006310~DNA recombination	5	0.798722	0.00859036	1278190, 1276585, 1279490, 1274638, 1279706	388	15	6788	5.83162	0.978858	0.383989	0.381412
GOTERM_BP_DIRECT	GO:0006270~DNA replication initiation	5	0.798722	0.00859036	1275397, 1276468, 1279642, 1275769, 1272643	388	15	6788	5.83162	0.978858	0.383989	0.381412
GOTERM_BP_DIRECT	GO:0051301~cell division	8	1.27796	0.0128521	3291573, 1269725, 1270705, 1279642, 1276497, 1279299, 1269240, 1271535	388	45	6788	3.11019	0.996918	0.522265	0.518759
GOTERM_BP_DIRECT	GO:0000463~maturation of LSU-rRNA from tricistronic rRNA transcript (SSU-rRNA, 5.8S rRNA, LSU-rRNA)	4	0.638978	0.0215316	1280796, 1272896, 1269592, 1275380	388	11	6788	6.36176	0.999941	0.802051	0.796668
GOTERM_BP_DIRECT	GO:0048477~oogenesis	3	0.479233	0.0288995	1270890, 1276771, 1270899	388	5	6788	10.4969	0.999998	0.989879	0.983236
GOTERM_BP_DIRECT	GO:0006298~mismatch repair	4	0.638978	0.0342965	1275022, 1279643, 1274638, 1279706	388	13	6788	5.38303	1	0.989879	0.983236
GOTERM_BP_DIRECT	GO:0000470~maturation of LSU-rRNA	4	0.638978	0.0342965	1277799, 1277045, 1279389, 1269894	388	13	6788	5.38303	1	0.989879	0.983236
GOTERM_BP_DIRECT	GO:0006281~DNA repair	8	1.27796	0.0354319	5667577, 1278190, 1276585, 1270376, 1279490, 1280291, 1269914, 1273769	388	55	6788	2.5447	1	0.989879	0.983236
GOTERM_BP_DIRECT	GO:0000447~endonucleolytic cleavage in ITS1 to separate SSU-rRNA from 5.8S rRNA and LSU-rRNA from tricistronic rRNA transcript (SSU-rRNA, 5.8S rRNA, LSU-rRNA)	3	0.479233	0.0417335	1272435, 3290889, 1278253	388	6	6788	8.74742	1	1	0.995516
GOTERM_BP_DIRECT	GO:0017148~negative regulation of translation	4	0.638978	0.0592187	1276771, 1279484, 1275591, 1274803	388	16	6788	4.37371	1	1	0.995516
GOTERM_BP_DIRECT	GO:0000724~double-strand break repair via homologous recombination	5	0.798722	0.0721739	5667039, 1276585, 1278334, 5668364, 5667042	388	28	6788	3.12408	1	1	0.995516
GOTERM_BP_DIRECT	GO:0008344~adult locomotory behavior	3	0.479233	0.0722454	1275593, 3290214, 3290238	388	8	6788	6.56057	1	1	0.995516
GOTERM_BP_DIRECT	GO:0048512~circadian behavior	3	0.479233	0.0722454	1275593, 3290214, 3290238	388	8	6788	6.56057	1	1	0.995516
GOTERM_BP_DIRECT	GO:0036297~interstrand cross-link repair	3	0.479233	0.0722454	1270376, 1272686, 5667034	388	8	6788	6.56057	1	1	0.995516
GOTERM_BP_DIRECT	GO:0007131~reciprocal meiotic recombination	3	0.479233	0.0894769	4576863, 1281656, 3290227	388	9	6788	5.83162	1	1	0.995516
GOTERM_BP_DIRECT	GO:0000460~maturation of 5.8S rRNA	3	0.479233	0.0894769	1277045, 1279389, 5667229	388	9	6788	5.83162	1	1	0.995516
GOTERM_CC_DIRECT	GO:0005730~nucleolus	27	4.3131	5.8833e-10	1278253, 5667551, 1280802, 1274296, 1279389, 1274610, 1271461, 1278598, 1278334, 1270610, 1272896, 1271407, 4576732, 1269788, 4577761, 4577442, 4577124, 5667140, 3290889, 1281947, 1276069, 1275397, 1277799, 5667229, 1272587, 1273638, 1272946	446	115	7943	4.18134	1.23549e-07	6.17747e-08	6.17747e-08
GOTERM_CC_DIRECT	GO:0005634~nucleus	134	21.4058	5.82687e-09	1270705, 5668181, 1269313, 1281717, 1280626, 3291310, 1275440, 3292006, 1279642, 1278278, 5667655, 1279402, 1274119, 1270157, 3290060, 1274638, 1275848, 1275847, 4576037, 1269305, 1269026, 1279490, 1274084, 1280637, 3292077, 1279377, 1270045, 1276541, 1269025, 1280880, 4577482, 1280086, 1269020, 1269019, 1278290, 1269259, 4577454, 3291405, 1280807, 4576925, 3291767, 1277005, 1278855, 1274258, 127…	446	1502	7943	1.58886	1.22364e-06	4.07881e-07	4.07881e-07
GOTERM_CC_DIRECT	GO:0000811~GINS complex	4	0.638978	0.0016046	1282001, 3292521, 1271127, 3292108	446	5	7943	14.2475	0.28626	0.0830745	0.0830745
GOTERM_CC_DIRECT	GO:0005694~chromosome	7	1.11821	0.00212549	5667577, 1281656, 1279455, 3292645, 1276585, 1274161, 1278283	446	25	7943	4.98664	0.360346	0.0830745	0.0830745
GOTERM_CC_DIRECT	GO:0032040~small-subunit processome	8	1.27796	0.00237356	1271407, 1277799, 1274296, 1282020, 1278811, 1280004, 1278598, 1276982	446	34	7943	4.19045	0.392887	0.0830745	0.0830745
GOTERM_CC_DIRECT	GO:0000307~cyclin-dependent protein kinase holoenzyme complex	4	0.638978	0.0263053	1273481, 3291042, 1269240, 1271535	446	12	7943	5.93647	0.996295	0.652627	0.652627
GOTERM_CC_DIRECT	GO:0030687~preribosome, large subunit precursor	5	0.798722	0.0272102	1277045, 1279389, 1274697, 1272587, 1273638	446	21	7943	4.24034	0.996952	0.652627	0.652627
GOTERM_CC_DIRECT	GO:0008622~epsilon DNA polymerase complex	3	0.479233	0.0279697	1275918, 1275917, 1275777	446	5	7943	10.6857	0.997413	0.652627	0.652627
GOTERM_CC_DIRECT	GO:0005654~nucleoplasm	9	1.4377	0.035304	4576786, 3290130, 1277798, 4577761, 4577442, 1279204, 1279195, 1269914, 4577935	446	68	7943	2.35713	0.999473	0.741384	0.741384
GOTERM_CC_DIRECT	GO:0030915~Smc5-Smc6 complex	3	0.479233	0.0404166	5667039, 1279490, 5667042	446	6	7943	8.90471	0.999827	0.771589	0.771589
GOTERM_CC_DIRECT	GO:0005737~cytoplasm	77	12.3003	0.0825815	5668181, 1269631, 1276690, 1278793, 1277985, 1278750, 1275644, 5667699, 1279204, 1277983, 1280232, 1277549, 1273988, 1278518, 4577442, 1282066, 1269984, 5668090, 3290644, 3290886, 1279299, 1274084, 1269904, 1273191, 3290130, 1280842, 1275450, 1272101, 1276585, 1280045, 1268130, 4397685, 1274605, 11175602, 1280926, 3290439, 3291573, 1273481, 1275022, 1280611, 1278855, 1277129, 1270450, 1280576, 12…	446	1168	7943	1.17408	1	1	1
GOTERM_CC_DIRECT	GO:0071011~precatalytic spliceosome	4	0.638978	0.0868978	1277799, 1273262, 1272597, 1274814	446	19	7943	3.74935	1	1	1
GOTERM_MF_DIRECT	GO:0003677~DNA binding	39	6.23003	2.79014e-09	4576786, 4576863, 1275918, 1278190, 1269019, 1275917, 4578247, 1268267, 4576925, 1280807, 3291767, 1280626, 1267439, 3290384, 1279402, 1279643, 3292284, 1275848, 1274638, 1275847, 1273769, 4576732, 1267447, 1282065, 4577124, 1269026, 1278746, 5667740, 1279455, 5667229, 1267440, 1269025, 3289966, 4397682, 1278527, 1269020, 1278748, 1272946, 1272526	441	232	7676	2.92599	9.59806e-07	9.59807e-07	9.59807e-07
GOTERM_MF_DIRECT	GO:0046982~protein heterodimerization activity	18	2.8754	7.04826e-09	1267447, 1269019, 1269743, 1268267, 1269026, 1280807, 1267439, 3290384, 1278746, 1267440, 1269025, 1275777, 3292284, 1269020, 1278748, 1275848, 1275847, 1272526	441	56	7676	5.59475	2.4246e-06	1.2123e-06	1.2123e-06
GOTERM_MF_DIRECT	GO:0008270~zinc ion binding	45	7.1885	2.26828e-06	11175602, 1275917, 1269499, 1279484, 4576827, 3291405, 1278771, 1278810, 1274374, 3291310, 1280557, 1276055, 1274258, 1276771, 5667039, 1274432, 1270157, 4578020, 4576560, 1273528, 1270875, 4577194, 1274857, 4576335, 4576578, 4577001, 11176044, 3290988, 4576818, 1278782, 5667042, 1277611, 1279455, 3291105, 1279036, 1271398, 1276585, 3290598, 1273453, 1280880, 1275911, 1280086, 4578273, 1275898, 1…	441	369	7676	2.12267	0.000779985	0.000260096	0.000260096
GOTERM_MF_DIRECT	GO:0003723~RNA binding	35	5.59105	0.000492898	1278253, 1281915, 1276053, 1269817, 5667412, 1275440, 1278811, 1278855, 1273262, 1274610, 3290762, 1273301, 1272597, 1272473, 1279225, 1280232, 1269894, 1280031, 1269592, 1274814, 4576037, 4577206, 4577442, 4577124, 3290889, 1281947, 1276069, 1277798, 1277799, 5667229, 5667105, 1276762, 1273638, 1277999, 1272946	441	327	7676	1.86302	0.155996	0.0423892	0.0423892
GOTERM_MF_DIRECT	GO:0061665~SUMO ligase activity	3	0.479233	0.00946188	5667039, 5667042, 1274857	441	3	7676	17.4059	0.962008	0.650977	0.650977
GOTERM_MF_DIRECT	GO:0003688~DNA replication origin binding	5	0.798722	0.0171466	1276468, 1279642, 1274119, 1275769, 1272643	441	18	7676	4.83497	0.997393	0.983073	0.983073
GOTERM_MF_DIRECT	GO:0004601~peroxidase activity	5	0.798722	0.0517776	1270890, 1279399, 1269440, 1270899, 1274093	441	25	7676	3.48118	1	1	1
GOTERM_MF_DIRECT	GO:0019901~protein kinase binding	5	0.798722	0.0585321	3291573, 1273481, 1269240, 1271535, 1280802	441	26	7676	3.34729	1	1	1
GOTERM_MF_DIRECT	GO:0003700~transcription factor activity, sequence-specific DNA binding	10	1.59744	0.0604318	1278810, 4576335, 1274258, 1279036, 1280086, 5666867, 1278198, 1275898, 1277548, 1270875	441	87	7676	2.00068	1	1	1
GOTERM_MF_DIRECT	GO:0003712~transcription cofactor activity	7	1.11821	0.0646021	5667740, 1277475, 5667655, 4577454, 1274933, 1270863, 1274857	441	50	7676	2.43683	1	1	1
GOTERM_MF_DIRECT	GO:0003676~nucleic acid binding	12	1.91693	0.0680598	1269638, 1274374, 1272491, 1271583, 1269258, 1276585, 1269499, 4576827, 1280395, 1279919, 1281517, 4577194	441	116	7676	1.80061	1	1	1
GOTERM_MF_DIRECT	GO:0005524~ATP binding	53	8.46645	0.0710568	4576863, 1278190, 1269313, 1269631, 5667412, 1275440, 1279642, 1277540, 1279402, 1277983, 1270110, 1274119, 1275769, 1281561, 1280395, 1269310, 1280031, 1278518, 4576037, 5668090, 1274084, 1281846, 1280569, 1276468, 1281656, 1276585, 1270125, 1277999, 1270128, 1276867, 1279619, 4397685, 1269259, 1278097, 1280527, 1280899, 1272473, 5666864, 1272116, 1275989, 1269771, 5667439, 1273804, 1280291, 127…	441	742	7676	1.24328	1	1	1
GOTERM_MF_DIRECT	GO:0003697~single-stranded DNA binding	6	0.958466	0.0975918	5667577, 1276468, 1275022, 1273482, 1279642, 1274119	441	43	7676	2.42873	1	1	1
GOTERM_MF_DIRECT	GO:0046872~metal ion binding	44	7.02875	0.0993504	11175844, 5668181, 4576344, 1279240, 1275380, 1274650, 1273484, 5667577, 1280599, 1275028, 1279642, 1271583, 1280796, 1276231, 1276232, 1274119, 1274933, 1270376, 1269771, 1273429, 1277307, 1274638, 1270899, 4576732, 11175958, 3290227, 1277196, 1272080, 1269607, 3290373, 1274384, 3292495, 1275472, 5667740, 1271475, 1280980, 1279214, 3289966, 1271597, 1280261, 4397682, 1274508, 1269086, 1274704	441	616	7676	1.24328	1	1	1

## Sheet: UP_BD_vs_KIS
Additional file 12: Gene ontology enrichment analysis
Category	Term	Count	%	PValue	Genes	List Total	Pop Hits	Pop Total	Fold Enrichment	Bonferroni	Benjamini	FDR
GOTERM_BP_DIRECT	GO:0006099~tricarboxylic acid cycle	16	2.18281	1.06204e-13	1272618, 1278481, 1278105, 1281238, 1281865, 1273240, 1272475, 1280620, 1278179, 1281223, 1269365, 1269860, 1280494, 1271698, 1270895, 1276976	406	23	6788	11.6308	3.76119e-11	3.75963e-11	3.62156e-11
GOTERM_BP_DIRECT	GO:0007268~chemical synaptic transmission	20	2.72851	1.0481e-09	1269968, 4577940, 4576034, 11175937, 1278350, 3290865, 1275250, 4577925, 3290639, 1276697, 1279487, 1274421, 1274229, 1272986, 4577187, 1281130, 1271789, 1270457, 1272129, 1275727	406	61	6788	5.48171	3.71026e-07	1.85513e-07	1.78701e-07
GOTERM_BP_DIRECT	GO:0006120~mitochondrial electron transport, NADH to ubiquinone	10	1.36426	1.3463e-08	1278975, 1280027, 1270163, 1272388, 1273079, 1281463, 1279464, 1270796, 1269384, 1279284	406	14	6788	11.9423	4.76588e-06	1.49693e-06	1.44196e-06
GOTERM_BP_DIRECT	GO:0015986~ATP synthesis coupled proton transport	9	1.22783	2.1143e-08	1277984, 1274263, 1278118, 5666800, 1270199, 1270795, 1274812, 1282029, 1275916	406	11	6788	13.6794	7.48461e-06	1.49693e-06	1.44196e-06
GOTERM_BP_DIRECT	GO:0006123~mitochondrial electron transport, cytochrome c to oxygen	9	1.22783	2.1143e-08	1275574, 1271383, 1274544, 1277364, 1275578, 1271373, 1270770, 3290402, 4578263	406	11	6788	13.6794	7.48461e-06	1.49693e-06	1.44196e-06
GOTERM_BP_DIRECT	GO:0042391~regulation of membrane potential	13	1.77353	4.11597e-07	4577940, 4576034, 11175937, 1276697, 1279487, 1281485, 1272986, 4577187, 1274964, 1281130, 1270457, 1272129, 1275727	406	35	6788	6.20999	0.000145695	2.42842e-05	2.33924e-05
GOTERM_BP_DIRECT	GO:0050877~neurological system process	10	1.36426	5.13576e-06	1276697, 4577940, 4576034, 1279487, 11175937, 1272986, 4577187, 1281130, 1270457, 1272129	406	24	6788	6.96634	0.00181641	0.000227257	0.000218912
GOTERM_BP_DIRECT	GO:0034220~ion transmembrane transport	10	1.36426	5.13576e-06	1276697, 4577940, 4576034, 1279487, 11175937, 1272986, 4577187, 1281130, 1270457, 1272129	406	24	6788	6.96634	0.00181641	0.000227257	0.000218912
GOTERM_BP_DIRECT	GO:0005975~carbohydrate metabolic process	21	2.86494	1.07154e-05	11175811, 1269636, 4578326, 11175545, 1280733, 1280732, 1277459, 1273163, 1281368, 3291533, 1280620, 1277035, 1276981, 1281223, 1273166, 5667612, 1281056, 1274601, 5666829, 1278816, 1276319	406	114	6788	3.07985	0.0037861	0.000421473	0.000405996
GOTERM_BP_DIRECT	GO:0009060~aerobic respiration	6	0.818554	3.55687e-05	1269317, 5667168, 1280500, 1281463, 1269860, 1272093	406	8	6788	12.5394	0.0125126	0.00125913	0.00121289
GOTERM_BP_DIRECT	GO:0006122~mitochondrial electron transport, ubiquinol to cytochrome c	5	0.682128	0.000170153	1272705, 1269317, 5667168, 1280500, 1271373	406	6	6788	13.9327	0.058461	0.00547585	0.00527476
GOTERM_BP_DIRECT	GO:0006121~mitochondrial electron transport, succinate to ubiquinone	4	0.545703	0.000806172	1272618, 1272475, 1280494, 1271698	406	4	6788	16.7192	0.248362	0.0207915	0.0200279
GOTERM_BP_DIRECT	GO:0042776~mitochondrial ATP synthesis coupled proton transport	4	0.545703	0.000806172	1274263, 1268850, 1280592, 1280570	406	4	6788	16.7192	0.248362	0.0207915	0.0200279
GOTERM_BP_DIRECT	GO:1902476~chloride transmembrane transport	7	0.95498	0.000822262	1276697, 4576034, 11175937, 1278350, 4577187, 1281130, 4577925	406	20	6788	5.85172	0.252634	0.0207915	0.0200279
GOTERM_BP_DIRECT	GO:0006182~cGMP biosynthetic process	5	0.682128	0.00196523	1279811, 1280524, 1269328, 11175716, 1268631	406	10	6788	8.35961	0.501612	0.0434807	0.0418839
GOTERM_BP_DIRECT	GO:0007168~receptor guanylyl cyclase signaling pathway	5	0.682128	0.00196523	1279811, 1280524, 1269328, 11175716, 1268631	406	10	6788	8.35961	0.501612	0.0434807	0.0418839
GOTERM_BP_DIRECT	GO:0034765~regulation of ion transmembrane transport	7	0.95498	0.00232967	1270054, 1278971, 1276592, 1274964, 4576494, 1277769, 3290639	406	24	6788	4.87644	0.562057	0.048512	0.0467304
GOTERM_BP_DIRECT	GO:0006096~glycolytic process	5	0.682128	0.00294394	1281756, 1278999, 1281542, 1275659, 1278131	406	11	6788	7.59964	0.647848	0.0578975	0.0557713
GOTERM_BP_DIRECT	GO:0006196~AMP catabolic process	4	0.545703	0.0135164	1280699, 1270958, 5667074, 1276150	406	9	6788	7.43076	0.991913	0.251833	0.242584
GOTERM_BP_DIRECT	GO:0032981~mitochondrial respiratory chain complex I assembly	5	0.682128	0.015969	1280338, 1269923, 1281463, 1275503, 1272093	406	17	6788	4.91742	0.99665	0.282652	0.272272
GOTERM_BP_DIRECT	GO:0071805~potassium ion transmembrane transport	6	0.818554	0.0171327	1270054, 4576067, 1276592, 1274964, 4576494, 1277769	406	26	6788	3.85828	0.997796	0.288808	0.278202
GOTERM_BP_DIRECT	GO:0006334~nucleosome assembly	6	0.818554	0.0267296	4577811, 1268522, 1280488, 1267698, 1274983, 1280483	406	29	6788	3.45915	0.999932	0.412759	0.397601
GOTERM_BP_DIRECT	GO:0007165~signal transduction	20	2.72851	0.0305398	4577940, 1269328, 4576034, 11175716, 11175937, 1268631, 1282046, 1276697, 1279811, 1280524, 4397832, 1281489, 1278773, 1279487, 1272986, 4577187, 1281130, 1270457, 1273405, 1272129	406	201	6788	1.6636	0.999983	0.412759	0.397601
GOTERM_BP_DIRECT	GO:0006086~acetyl-CoA biosynthetic process from pyruvate	3	0.409277	0.0314816	1277974, 1272627, 1272922	406	5	6788	10.0315	0.999988	0.412759	0.397601
GOTERM_BP_DIRECT	GO:0006102~isocitrate metabolic process	3	0.409277	0.0314816	1273240, 1278179, 1269365	406	5	6788	10.0315	0.999988	0.412759	0.397601
GOTERM_BP_DIRECT	GO:0022900~electron transport chain	3	0.409277	0.0314816	1280338, 1279745, 1270020	406	5	6788	10.0315	0.999988	0.412759	0.397601
GOTERM_BP_DIRECT	GO:0061061~muscle structure development	3	0.409277	0.0314816	1278765, 1278763, 1278764	406	5	6788	10.0315	0.999988	0.412759	0.397601
GOTERM_BP_DIRECT	GO:0051260~protein homooligomerization	4	0.545703	0.0385355	1272394, 1270054, 1276592, 1277769	406	13	6788	5.14437	0.999999	0.487199	0.469308
GOTERM_BP_DIRECT	GO:0031146~SCF-dependent proteasomal ubiquitin-dependent protein catabolic process	5	0.682128	0.0513964	1269645, 1274334, 1273991, 1280739, 3290937	406	24	6788	3.48317	1	0.627391	0.604351
GOTERM_BP_DIRECT	GO:0002224~toll-like receptor signaling pathway	3	0.409277	0.0610699	11175899, 1272472, 5666799	406	7	6788	7.16538	1	0.675585	0.650776
GOTERM_BP_DIRECT	GO:0070509~calcium ion import	3	0.409277	0.0610699	1273457, 1279728, 3290639	406	7	6788	7.16538	1	0.675585	0.650776
GOTERM_BP_DIRECT	GO:0031398~positive regulation of protein ubiquitination	3	0.409277	0.0610699	1269875, 1269874, 4576426	406	7	6788	7.16538	1	0.675585	0.650776
GOTERM_BP_DIRECT	GO:0000281~mitotic cytokinesis	4	0.545703	0.0661546	1274770, 1275974, 1275976, 1275975	406	16	6788	4.1798	1	0.709658	0.683597
GOTERM_BP_DIRECT	GO:0051726~regulation of cell cycle	5	0.682128	0.0739075	1269875, 1269874, 1273991, 3290937, 4576426	406	27	6788	3.09615	1	0.769508	0.741249
GOTERM_BP_DIRECT	GO:0071880~adenylate cyclase-activating adrenergic receptor signaling pathway	3	0.409277	0.0782854	1274598, 1273080, 1273081	406	8	6788	6.2697	1	0.791801	0.762723
GOTERM_BP_DIRECT	GO:0007608~sensory perception of smell	9	1.22783	0.0819076	4578091, 1281613, 1269878, 1277700, 1277701, 1274914, 1273405, 1269370, 1277705	406	76	6788	1.97991	1	0.805425	0.775847
GOTERM_BP_DIRECT	GO:0051056~regulation of small GTPase mediated signal transduction	3	0.409277	0.0967908	1281489, 3290563, 4577025	406	9	6788	5.57307	1	0.907796	0.874459
GOTERM_BP_DIRECT	GO:0050896~response to stimulus	9	1.22783	0.097447	4578091, 1281613, 1269878, 1277700, 1277701, 1277541, 1271910, 1269370, 1277705	406	79	6788	1.90472	1	0.907796	0.874459
GOTERM_CC_DIRECT	GO:0005747~mitochondrial respiratory chain complex I	29	3.95634	1.42685e-26	1269655, 1279464, 1272093, 1279284, 1280338, 1278975, 1275044, 1277067, 1275005, 1281463, 1272611, 1275503, 1269870, 1270796, 1269923, 1280819, 1279032, 11175793, 1278183, 3289770, 1273330, 1280027, 1270163, 1270020, 1272388, 1273079, 1281098, 1269384, 1276306	511	37	7943	12.1832	2.126e-24	2.126e-24	1.95478e-24
GOTERM_CC_DIRECT	GO:0045202~synapse	24	3.27422	1.12314e-09	1269968, 4577940, 4576034, 11175937, 1278350, 3290865, 1281827, 1275250, 1277171, 4577925, 3290639, 1276697, 1279487, 1274598, 1274421, 1274229, 1272986, 4577187, 1277829, 1281130, 1270457, 1269262, 1272129, 1275727	511	83	7943	4.49466	1.67348e-07	8.3674e-08	7.69351e-08
GOTERM_CC_DIRECT	GO:0005751~mitochondrial respiratory chain complex IV	9	1.22783	1.07749e-07	1279745, 1275574, 1271383, 1274544, 1277364, 1275578, 1270770, 3290402, 4578263	511	12	7943	11.658	1.60545e-05	5.35156e-06	4.92056e-06
GOTERM_CC_DIRECT	GO:0005753~mitochondrial proton-transporting ATP synthase complex	7	0.95498	4.51135e-07	5667225, 5667223, 1268850, 1270199, 1280592, 1280570, 1275916	511	7	7943	15.544	6.72169e-05	1.68048e-05	1.54514e-05
GOTERM_CC_DIRECT	GO:0005887~integral component of plasma membrane	40	5.45703	1.20274e-05	4576067, 1278350, 1273080, 1273081, 1276697, 5667114, 1272472, 1281646, 1279487, 1274598, 1277541, 5668029, 4577690, 1271586, 1281162, 1270457, 1269968, 4577940, 11175899, 4576034, 11175937, 4578014, 1268532, 1278242, 3290865, 1282006, 1268519, 1275250, 4577925, 1280600, 5666799, 1274421, 1274229, 1272986, 1274964, 1277939, 4577187, 1281130, 1271910, 1272129	511	296	7943	2.10054	0.00179049	0.000358417	0.000329551
GOTERM_CC_DIRECT	GO:0005750~mitochondrial respiratory chain complex III	5	0.682128	0.000227108	1279923, 1272705, 1269317, 5667168, 1280500	511	6	7943	12.9534	0.0332767	0.00563986	0.00518564
GOTERM_CC_DIRECT	GO:0043005~neuron projection	15	2.04638	0.00043787	1273907, 4577940, 4576034, 11175937, 1276697, 1279487, 1270584, 1272986, 4577187, 1273457, 1281130, 1270457, 1269262, 1272129, 1275727	511	79	7943	2.9514	0.0631733	0.00932038	0.00856975
GOTERM_CC_DIRECT	GO:0005576~extracellular region	34	4.63847	0.000654082	4577673, 4578026, 4577378, 4578288, 11176056, 3291827, 11175545, 1280733, 1281525, 1280732, 1277689, 1280631, 1279202, 1272275, 1271145, 1280210, 1273987, 5666829, 1280172, 1274914, 1276319, 11175811, 1269647, 4576332, 4577740, 11176088, 1274364, 1277459, 1271310, 1279776, 1273112, 1269288, 3289801, 1269088	511	285	7943	1.85438	0.0928887	0.0121823	0.0112012
GOTERM_CC_DIRECT	GO:0045261~proton-transporting ATP synthase complex, catalytic core F(1)	4	0.545703	0.00100256	1274263, 1274812, 1280592, 1280570	511	4	7943	15.544	0.138824	0.0165979	0.0152611
GOTERM_CC_DIRECT	GO:0000275~mitochondrial proton-transporting ATP synthase complex, catalytic core F(1)	4	0.545703	0.00238675	1277984, 1278118, 1271996, 1278926	511	5	7943	12.4352	0.299563	0.0355626	0.0326985
GOTERM_CC_DIRECT	GO:0000276~mitochondrial proton-transporting ATP synthase complex, coupling factor F(o)	4	0.545703	0.00454639	5666800, 1270199, 1282029, 1275916	511	6	7943	10.3627	0.492854	0.0615829	0.0566232
GOTERM_CC_DIRECT	GO:0005759~mitochondrial matrix	8	1.09141	0.00601058	1272350, 1280898, 1280620, 1276480, 1269343, 1272962, 1274512, 1270796	511	35	7943	3.55292	0.59273	0.0746313	0.0686208
GOTERM_CC_DIRECT	GO:0005615~extracellular space	36	4.91132	0.011069	1269537, 4577238, 1267938, 1267637, 1277787, 1270170, 3291431, 1278910, 1280598, 1273421, 1276210, 3291179, 1270451, 1271144, 1275504, 1270695, 1275865, 1281140, 4397672, 1271901, 1269647, 1268811, 4577882, 3289597, 1275030, 11175677, 1271132, 1271131, 1270760, 1273975, 36518491, 1274106, 1270049, 1280162, 1280160, 1273813	511	366	7943	1.52892	0.809572	0.125784	0.115654
GOTERM_CC_DIRECT	GO:0005749~mitochondrial respiratory chain complex II, succinate dehydrogenase complex (ubiquinone)	3	0.409277	0.0118186	1272618, 1272475, 1271698	511	3	7943	15.544	0.829916	0.125784	0.115654
GOTERM_CC_DIRECT	GO:0005739~mitochondrion	32	4.36562	0.0160748	4397607, 1279286, 1278870, 1268728, 1279503, 1280898, 1281865, 1273240, 1278179, 1281223, 1276772, 1272611, 1280494, 1276976, 1272515, 1276241, 3291459, 1274580, 1281605, 1278481, 1278105, 1281238, 1278988, 1277734, 1274544, 1279498, 1279852, 1270421, 1269343, 1269365, 1269086, 1270888	511	324	7943	1.53521	0.910598	0.152521	0.140237
GOTERM_CC_DIRECT	GO:0000786~nucleosome	8	1.09141	0.0163781	1267699, 4577811, 1268522, 1280488, 1267698, 1274983, 1268521, 1280483	511	42	7943	2.96077	0.914611	0.152521	0.140237
GOTERM_CC_DIRECT	GO:0008076~voltage-gated potassium channel complex	4	0.545703	0.022484	1270054, 1276592, 4576494, 1277769	511	10	7943	6.21761	0.966236	0.187365	0.172275
GOTERM_CC_DIRECT	GO:0034703~cation channel complex	3	0.409277	0.0226347	1281602, 1277541, 1271910	511	4	7943	11.658	0.967002	0.187365	0.172275
GOTERM_CC_DIRECT	GO:0019005~SCF ubiquitin ligase complex	6	0.818554	0.0402079	1269645, 1274334, 1273991, 1280552, 1280739, 3290937	511	30	7943	3.10881	0.99779	0.315315	0.28992
GOTERM_CC_DIRECT	GO:0001725~stress fiber	3	0.409277	0.0696658	1278765, 1278763, 1278764	511	7	7943	6.66173	0.999979	0.517746	0.476048
GOTERM_CC_DIRECT	GO:0016021~integral component of membrane	140	19.0996	0.0729709	4578326, 1279363, 3291425, 3291305, 5668187, 1279888, 5668347, 1281602, 1281963, 1273542, 1281686, 1274598, 5667259, 1277620, 1280199, 1267770, 1268980, 5667934, 1272334, 1281162, 1278319, 4577642, 1268850, 3289757, 1279771, 1278320, 3289597, 1281605, 4575988, 11176028, 1280008, 1279811, 1280524, 1273273, 1274005, 1275578, 5666799, 1279498, 1270287, 1280361, 5667527, 1271534, 1271896, 1278969, 12…	511	1943	7943	1.12	0.999987	0.517746	0.476048
GOTERM_CC_DIRECT	GO:0005604~basement membrane	4	0.545703	0.078933	1274328, 1270049, 1280162, 1280160	511	16	7943	3.88601	0.999995	0.534591	0.491537
GOTERM_MF_DIRECT	GO:0004866~endopeptidase inhibitor activity	10	1.36426	3.42066e-07	1278910, 1271132, 1271131, 3291179, 1271145, 1271144, 1278906, 1275504, 36518491, 1275865	509	17	7676	8.87091	0.000111507	0.000111514	0.000108093
GOTERM_MF_DIRECT	GO:0030594~neurotransmitter receptor activity	13	1.77353	3.42918e-06	1269968, 4577940, 4576034, 11175937, 1275250, 1276697, 1279487, 1274421, 1272986, 4577187, 1281130, 1270457, 1272129	509	38	7676	5.15914	0.00111729	0.000558956	0.00054181
GOTERM_MF_DIRECT	GO:0008137~NADH dehydrogenase (ubiquinone) activity	7	0.95498	1.36286e-05	1277067, 1272388, 1281520, 1279032, 1279464, 1272093, 1276306	509	10	7676	10.5564	0.00443309	0.00148097	0.00143554
GOTERM_MF_DIRECT	GO:0046933~proton-transporting ATP synthase activity, rotational mechanism	6	0.818554	5.8983e-05	1277984, 1274263, 1278118, 1274812, 1271996, 1278926	509	8	7676	11.3104	0.0190453	0.00480712	0.00465966
GOTERM_MF_DIRECT	GO:0004888~transmembrane signaling receptor activity	11	1.50068	7.81397e-05	11175899, 1272472, 5666799, 1279487, 11175937, 1271397, 1272986, 4577187, 1281130, 1270457, 1272129	509	36	7676	4.60795	0.0251528	0.00509471	0.00493843
GOTERM_MF_DIRECT	GO:0044877~macromolecular complex binding	6	0.818554	0.000125494	4577811, 1268522, 1280488, 1267698, 1280483, 1278870	509	9	7676	10.0537	0.040088	0.00681851	0.00660935
GOTERM_MF_DIRECT	GO:0005230~extracellular ligand-gated ion channel activity	7	0.95498	0.000537993	1276697, 4577940, 4576034, 1279487, 11175937, 4577187, 1281130	509	17	7676	6.20964	0.160906	0.0250551	0.0242866
GOTERM_MF_DIRECT	GO:0051287~NAD binding	8	1.09141	0.000685687	1278999, 1269636, 1269070, 1273240, 1278179, 1272388, 1273984, 1279464	509	24	7676	5.02685	0.200373	0.0255701	0.0247858
GOTERM_MF_DIRECT	GO:0051539~4 iron, 4 sulfur cluster binding	9	1.22783	0.000705924	1278105, 1279503, 1280674, 1281520, 1276480, 1281463, 1269860, 1279464, 1272093	509	31	7676	4.37822	0.205635	0.0255701	0.0247858
GOTERM_MF_DIRECT	GO:0005249~voltage-gated potassium channel activity	6	0.818554	0.00150972	1270054, 1276592, 1274964, 4576494, 1277769, 1269408	509	14	7676	6.46309	0.388928	0.0492168	0.0477071
GOTERM_MF_DIRECT	GO:0015078~hydrogen ion transmembrane transporter activity	5	0.682128	0.00182723	5666800, 1270199, 1270795, 1282029, 1275916	509	9	7676	8.37808	0.44911	0.0541523	0.0524912
GOTERM_MF_DIRECT	GO:0001653~peptide receptor activity	5	0.682128	0.00288714	1279811, 1280524, 1269328, 11175716, 1268631	509	10	7676	7.54028	0.610374	0.0784339	0.0760279
GOTERM_MF_DIRECT	GO:0004252~serine-type endopeptidase activity	35	4.7749	0.00520316	4577753, 4577673, 4577378, 4578288, 11175927, 1274290, 3290876, 3291827, 1267637, 1277787, 3291431, 1281525, 1277689, 1280412, 1280631, 1270130, 1280970, 1280210, 1273921, 1274755, 4578163, 5667979, 1280172, 11175997, 4578338, 1269249, 11175517, 1278263, 11175677, 1274364, 1280862, 11176153, 1273975, 1273118, 1269288	509	326	7676	1.61908	0.817437	0.130479	0.126477
GOTERM_MF_DIRECT	GO:0004553~hydrolase activity, hydrolyzing O-glycosyl compounds	6	0.818554	0.00665558	4578326, 1273163, 1273166, 1274601, 5666829, 1278816	509	19	7676	4.76228	0.886616	0.15498	0.150226
GOTERM_MF_DIRECT	GO:0008061~chitin binding	15	2.04638	0.0105813	11175811, 4578026, 4576332, 11176088, 11175545, 1280733, 1280732, 1277459, 1279202, 1279776, 1271310, 3289801, 1269088, 5666829, 1276319	509	107	7676	2.1141	0.968818	0.226807	0.21985
GOTERM_MF_DIRECT	GO:0004383~guanylate cyclase activity	5	0.682128	0.0111316	1279811, 1280524, 1269328, 11175716, 1268631	509	14	7676	5.38591	0.97399	0.226807	0.21985
GOTERM_MF_DIRECT	GO:0004449~isocitrate dehydrogenase (NAD+) activity	3	0.409277	0.0125388	1273240, 1278179, 1269365	509	3	7676	15.0806	0.98365	0.24045	0.233074
GOTERM_MF_DIRECT	GO:0051537~2 iron, 2 sulfur cluster binding	6	0.818554	0.0185138	1279503, 1279923, 1276883, 1276480, 1269860, 1269384	509	24	7676	3.77014	0.997739	0.326796	0.316772
GOTERM_MF_DIRECT	GO:0038023~signaling receptor activity	8	1.09141	0.0190464	11175899, 1272472, 5666799, 1276211, 3289757, 1274229, 3290865, 1275727	509	42	7676	2.87249	0.998106	0.326796	0.316772
GOTERM_MF_DIRECT	GO:0009055~electron carrier activity	5	0.682128	0.0226064	1271383, 1272618, 1272475, 1271373, 1269860	509	17	7676	4.43546	0.999421	0.355362	0.344462
GOTERM_MF_DIRECT	GO:0004129~cytochrome-c oxidase activity	3	0.409277	0.0239815	1277364, 1275578, 1270770	509	4	7676	11.3104	0.999634	0.355362	0.344462
GOTERM_MF_DIRECT	GO:0016810~hydrolase activity, acting on carbon-nitrogen (but not peptide) bonds	3	0.409277	0.0239815	1280733, 1277459, 1273796	509	4	7676	11.3104	0.999634	0.355362	0.344462
GOTERM_MF_DIRECT	GO:0016705~oxidoreductase activity, acting on paired donors, with incorporation or reduction of molecular oxygen	14	1.90996	0.0375479	4578358, 1267986, 4577420, 3291637, 3291679, 5668265, 1273542, 1271285, 1273103, 1277432, 1273100, 1280199, 1280195, 4577054	509	114	7676	1.852	0.999996	0.51932	0.50339
GOTERM_MF_DIRECT	GO:0051371~muscle alpha-actinin binding	3	0.409277	0.0382322	1278765, 1278763, 1278764	509	5	7676	9.04833	0.999997	0.51932	0.50339
GOTERM_MF_DIRECT	GO:0008253~5'-nucleotidase activity	4	0.545703	0.0404717	1280699, 1270958, 5667074, 1276150	509	12	7676	5.02685	0.999999	0.527751	0.511562
GOTERM_MF_DIRECT	GO:0008010~structural constituent of chitin-based larval cuticle	9	1.22783	0.0427981	1271915, 1279290, 1277342, 1276149, 1276673, 4576095, 1279298, 1279293, 1276152	509	60	7676	2.26208	0.999999	0.536623	0.520162
GOTERM_MF_DIRECT	GO:0020037~heme binding	18	2.45566	0.0451639	4578358, 1267986, 4577420, 3291637, 3291679, 5668265, 1273542, 1271285, 1273103, 1271373, 1277432, 1273100, 1280199, 1272224, 1271698, 1280195, 4577054, 1272536	509	165	7676	1.64515	1	0.545313	0.528585
GOTERM_MF_DIRECT	GO:0042813~Wnt-activated receptor activity	3	0.409277	0.0548705	1278320, 3291305, 1278319	509	6	7676	7.54028	1	0.638849	0.619252
GOTERM_MF_DIRECT	GO:0004497~monooxygenase activity	14	1.90996	0.0592674	4578358, 1267986, 4577420, 3291637, 3291679, 5668265, 1273542, 1271285, 1273103, 1277432, 1273100, 1280199, 1280195, 4577054	509	122	7676	1.73055	1	0.666247	0.64581
GOTERM_MF_DIRECT	GO:0004364~glutathione transferase activity	6	0.818554	0.0707894	1280156, 1280155, 1279363, 1280154, 1273987, 1272645	509	34	7676	2.66127	1	0.748977	0.726003
GOTERM_MF_DIRECT	GO:0005251~delayed rectifier potassium channel activity	3	0.409277	0.0735193	1276592, 4576494, 1277769	509	7	7676	6.46309	1	0.748977	0.726003
GOTERM_MF_DIRECT	GO:0043027~cysteine-type endopeptidase inhibitor activity involved in apoptotic process	3	0.409277	0.0735193	1269875, 1269874, 4576426	509	7	7676	6.46309	1	0.748977	0.726003
GOTERM_MF_DIRECT	GO:0000166~nucleotide binding	6	0.818554	0.0945958	1280699, 1281865, 1270958, 5667074, 1280182, 1276150	509	37	7676	2.44549	1	0.917478	0.889335
GOTERM_MF_DIRECT	GO:0005506~iron ion binding	16	2.18281	0.0956879	4578358, 1267986, 4577420, 3291637, 3291679, 5668265, 1279503, 1273542, 1271285, 1273103, 1277432, 1273100, 1276883, 1280199, 1280195, 4577054	509	157	7676	1.53687	1	0.917478	0.889335

## Sheet: Down_BP_vs_KIS
Additional file 12: Gene ontology enrichment analysis
Category	Term	Count	%	PValue	Genes	List Total	Pop Hits	Pop Total	Fold Enrichment	Bonferroni	Benjamini	FDR
GOTERM_BP_DIRECT	GO:0006334~nucleosome assembly	12	1.99667	1.46581e-07	1282061, 1267447, 1269019, 1274983, 1268267, 1269026, 1267440, 3291767, 1278748, 1270732, 1275847, 1272526	369	29	6788	7.612	6.36142e-05	6.36162e-05	6.34696e-05
GOTERM_BP_DIRECT	GO:0006352~DNA-templated transcription, initiation	8	1.33111	2.45925e-05	1267447, 1269019, 1268267, 1269026, 1267440, 1278748, 1275847, 1272526	369	18	6788	8.17585	0.0106165	0.00533658	0.00532428
GOTERM_BP_DIRECT	GO:0016925~protein sumoylation	6	0.998336	0.000160493	1280569, 5667039, 3290227, 1271745, 5667042, 1274605	369	11	6788	10.034	0.0672885	0.0232179	0.0231644
GOTERM_BP_DIRECT	GO:0000727~double-strand break repair via break-induced replication	6	0.998336	0.000262952	1276468, 1279642, 1282001, 3292521, 1274119, 3292108	369	12	6788	9.19783	0.107863	0.0285303	0.0284645
GOTERM_BP_DIRECT	GO:0006270~DNA replication initiation	6	0.998336	0.000870717	1275397, 1276468, 1270041, 1279642, 1274882, 1275769	369	15	6788	7.35827	0.314808	0.0755782	0.0754041
GOTERM_BP_DIRECT	GO:0006268~DNA unwinding involved in DNA replication	4	0.665557	0.00721469	1276468, 1279642, 1276585, 1274119	369	8	6788	9.19783	0.956826	0.391397	0.390495
GOTERM_BP_DIRECT	GO:0048512~circadian behavior	4	0.665557	0.00721469	1275593, 3290214, 1277279, 3290238	369	8	6788	9.19783	0.956826	0.391397	0.390495
GOTERM_BP_DIRECT	GO:0008344~adult locomotory behavior	4	0.665557	0.00721469	1275593, 3290214, 1277279, 3290238	369	8	6788	9.19783	0.956826	0.391397	0.390495
GOTERM_BP_DIRECT	GO:0051301~cell division	8	1.33111	0.00990263	3291573, 1269725, 1270705, 1279642, 1276497, 1274882, 1279299, 1269240	369	45	6788	3.27034	0.986689	0.477527	0.476427
GOTERM_BP_DIRECT	GO:0006261~DNA-dependent DNA replication	4	0.665557	0.0142558	1275918, 1280005, 1282001, 1273769	369	10	6788	7.35827	0.998034	0.618702	0.617276
GOTERM_BP_DIRECT	GO:0007586~digestion	4	0.665557	0.0188262	3291694, 1270348, 1270347, 1278958	369	11	6788	6.68933	0.999738	0.742779	0.741067
GOTERM_BP_DIRECT	GO:0006260~DNA replication	5	0.831947	0.0206266	1278190, 3292521, 1271764, 3292108, 1279619	369	20	6788	4.59892	0.999882	0.745997	0.744278
GOTERM_BP_DIRECT	GO:0048477~oogenesis	3	0.499168	0.0262788	1270890, 1276771, 1270899	369	5	6788	11.0374	0.99999	0.808645	0.806782
GOTERM_BP_DIRECT	GO:0006272~leading strand elongation	3	0.499168	0.0262788	1275917, 1279643, 1267591	369	5	6788	11.0374	0.99999	0.808645	0.806782
GOTERM_BP_DIRECT	GO:0006281~DNA repair	8	1.33111	0.0279486	5667577, 1278190, 1280005, 1276585, 1270376, 1281639, 1269914, 1273769	369	55	6788	2.67573	0.999995	0.808645	0.806782
GOTERM_BP_DIRECT	GO:0006298~mismatch repair	4	0.665557	0.0301119	1275022, 1279643, 1274638, 1279706	369	13	6788	5.6602	0.999998	0.816787	0.814905
GOTERM_BP_DIRECT	GO:0006974~cellular response to DNA damage stimulus	4	0.665557	0.0442275	5667577, 4578247, 1269771, 1267591	369	15	6788	4.90551	1	1	1
GOTERM_BP_DIRECT	GO:0006310~DNA recombination	4	0.665557	0.0442275	1278190, 1276585, 1274638, 1279706	369	15	6788	4.90551	1	1	1
GOTERM_BP_DIRECT	GO:0006267~pre-replicative complex assembly involved in nuclear cell cycle DNA replication	3	0.499168	0.05135	1276468, 1279642, 1274119	369	7	6788	7.88386	1	1	1
GOTERM_BP_DIRECT	GO:0033314~mitotic DNA replication checkpoint	3	0.499168	0.05135	1278334, 1274882, 1275769	369	7	6788	7.88386	1	1	1
GOTERM_BP_DIRECT	GO:0017148~negative regulation of translation	4	0.665557	0.0523124	1276771, 1279484, 1275591, 1274803	369	16	6788	4.59892	1	1	1
GOTERM_BP_DIRECT	GO:0000724~double-strand break repair via homologous recombination	5	0.831947	0.0621994	1281007, 5667039, 1276585, 1278334, 5667042	369	28	6788	3.28494	1	1	1
GOTERM_BP_DIRECT	GO:0045910~negative regulation of DNA recombination	3	0.499168	0.0660617	1274983, 1270732, 1279706	369	8	6788	6.89837	1	1	1
GOTERM_BP_DIRECT	GO:0036297~interstrand cross-link repair	3	0.499168	0.0660617	1270376, 1272686, 5667034	369	8	6788	6.89837	1	1	1
GOTERM_BP_DIRECT	GO:0006457~protein folding	7	1.16473	0.0756428	1279414, 1278442, 1281752, 1279225, 1270014, 1270125, 1270128	369	55	6788	2.34127	1	1	1
GOTERM_BP_DIRECT	GO:0032508~DNA duplex unwinding	3	0.499168	0.0819675	1278190, 1276585, 1281639	369	9	6788	6.13189	1	1	1
GOTERM_BP_DIRECT	GO:0006979~response to oxidative stress	5	0.831947	0.0843571	1270890, 1268632, 1279399, 1270927, 1270899	369	31	6788	2.96704	1	1	1
GOTERM_BP_DIRECT	GO:0006364~rRNA processing	6	0.998336	0.087736	1278811, 4576732, 1279389, 1274697, 1280395, 1280926	369	44	6788	2.5085	1	1	1
GOTERM_BP_DIRECT	GO:0000278~mitotic cell cycle	5	0.831947	0.0924935	1275917, 1281950, 1269984, 3290439, 1274084	369	32	6788	2.87432	1	1	1
GOTERM_CC_DIRECT	GO:0000786~nucleosome	19	3.1614	1.19348e-12	1267447, 1269019, 1268267, 1269026, 1280807, 3291767, 1267439, 3290384, 1278746, 1274983, 1267440, 1269025, 3292284, 1269020, 1278748, 1270732, 1275848, 1275847, 1272526	431	42	7943	8.33703	2.33924e-10	2.33922e-10	2.32728e-10
GOTERM_CC_DIRECT	GO:0005634~nucleus	135	22.4626	2.42983e-10	1270705, 5668181, 1269313, 1280868, 3291310, 1275440, 3292006, 1279642, 1278278, 5667655, 1279402, 1274119, 1270157, 3290060, 1274638, 1275848, 1275847, 1269305, 1269026, 1274084, 1280637, 1280005, 1272068, 1270045, 1276541, 1274882, 1269025, 1280880, 1273315, 1269020, 1269019, 1269259, 4577454, 3291405, 1280807, 4576925, 3291767, 1277005, 1278855, 1274258, 1277642, 1269771, 3291372, 1270732, 128…	431	1502	7943	1.65642	4.76247e-08	2.38124e-08	2.36909e-08
GOTERM_CC_DIRECT	GO:0000811~GINS complex	4	0.665557	0.00145168	1282001, 3292521, 1271127, 3292108	431	5	7943	14.7434	0.247787	0.0948428	0.0943589
GOTERM_CC_DIRECT	GO:0005694~chromosome	6	0.998336	0.00981214	5667577, 1281656, 1279455, 3292645, 1276585, 1278283	431	25	7943	4.42302	0.85524	0.480795	0.478342
GOTERM_CC_DIRECT	GO:0008622~epsilon DNA polymerase complex	3	0.499168	0.0262154	1275918, 1275917, 1267591	431	5	7943	11.0575	0.994521	0.929278	0.924537
GOTERM_CC_DIRECT	GO:0048471~perinuclear region of cytoplasm	5	0.831947	0.03308	1276771, 1281752, 1276690, 1270125, 1270128	431	23	7943	4.00636	0.998631	0.929278	0.924537
GOTERM_CC_DIRECT	GO:0005664~nuclear origin of replication recognition complex	3	0.499168	0.0379297	1270041, 1275769, 1271764	431	6	7943	9.21462	0.999489	0.929278	0.924537
GOTERM_CC_DIRECT	GO:0030915~Smc5-Smc6 complex	3	0.499168	0.0379297	1281007, 5667039, 5667042	431	6	7943	9.21462	0.999489	0.929278	0.924537
GOTERM_CC_DIRECT	GO:0005680~anaphase-promoting complex	4	0.665557	0.0521575	1274220, 3291384, 1279299, 1271249	431	16	7943	4.60731	0.999972	1	1
GOTERM_CC_DIRECT	GO:0005737~cytoplasm	75	12.4792	0.0762623	1268428, 5668181, 1269631, 1276690, 1278793, 1278750, 1275644, 1279204, 1277983, 1280232, 1275724, 1277549, 1273988, 1268258, 1282066, 1269984, 5668090, 11175890, 3290644, 3290886, 1279299, 1274084, 1269904, 1279414, 1280842, 1276220, 1272101, 1280563, 1276585, 1280045, 1273315, 1271454, 1274605, 5668080, 1280926, 3290439, 1280603, 3291573, 1273481, 1275022, 1280611, 1278855, 1277129, 1280576, 12…	431	1168	7943	1.18338	1	1	1
GOTERM_CC_DIRECT	GO:0042555~MCM complex	3	0.499168	0.0986703	1276468, 1279642, 1274119	431	10	7943	5.52877	1	1	1
GOTERM_MF_DIRECT	GO:0046982~protein heterodimerization activity	18	2.99501	6.13989e-09	1267447, 1269019, 1269743, 1268267, 1269026, 1280807, 1267439, 3290384, 1278746, 1267440, 1269025, 3292284, 1269020, 1278748, 1267591, 1275848, 1275847, 1272526	437	56	7676	5.64596	2.2165e-06	2.2165e-06	2.2165e-06
GOTERM_MF_DIRECT	GO:0003677~DNA binding	36	5.99002	8.25388e-08	1275918, 1278190, 1269019, 1275917, 4578247, 1268267, 4576925, 1280807, 3291767, 1281639, 1267439, 3290384, 1279402, 1279643, 1274733, 3292284, 1276735, 1275848, 1274638, 1275847, 1273769, 4576732, 1267447, 1269026, 1278746, 5667740, 1280005, 1279455, 1274104, 1267440, 1269025, 3289966, 4397682, 1269020, 1278748, 1272526	437	232	7676	2.72564	2.97961e-05	1.48983e-05	1.48983e-05
GOTERM_MF_DIRECT	GO:0003688~DNA replication origin binding	7	1.16473	0.000335261	1276468, 1270041, 1279642, 1274882, 1274119, 1275769, 1271764	437	18	7676	6.83092	0.11401	0.0403431	0.0403431
GOTERM_MF_DIRECT	GO:0008270~zinc ion binding	37	6.15641	0.000939612	1275917, 1269499, 1279484, 3291405, 1278771, 1278810, 1274374, 3291310, 1280557, 1274258, 1276771, 5667039, 1270157, 4578020, 4576560, 1270875, 4577194, 1278958, 4576335, 4577001, 4577542, 11175890, 3290988, 4576818, 1275295, 5667042, 1279455, 1272068, 3291105, 1279036, 1271398, 1276585, 3290598, 1270102, 1280781, 1280880, 1274803	437	369	7676	1.76128	0.287774	0.0848	0.0848
GOTERM_MF_DIRECT	GO:0005524~ATP binding	58	9.65058	0.0103038	1278190, 1269313, 1270907, 1269631, 1281639, 5667412, 1275440, 1281007, 1279642, 1277540, 1279402, 1277983, 1270110, 1274119, 1275769, 1281561, 1280395, 1276735, 5668090, 1279572, 1274084, 1281846, 1280569, 1279139, 1276468, 1281656, 1280005, 5668135, 1276585, 1273315, 1281053, 1270125, 1270128, 1276867, 1279619, 1269259, 1278097, 1280527, 1272116, 1274977, 1269771, 5667439, 1273804, 1273769, 127…	437	742	7676	1.37302	0.976221	0.717977	0.717977
GOTERM_MF_DIRECT	GO:0004601~peroxidase activity	6	0.998336	0.0119331	1270890, 1268632, 1279399, 1270927, 1269440, 1270899	437	25	7676	4.21565	0.986882	0.717977	0.717977
GOTERM_MF_DIRECT	GO:0046872~metal ion binding	47	7.8203	0.0317476	11175844, 5668181, 4576344, 1277483, 1279240, 1280868, 1273484, 5667577, 1280599, 1279642, 1280796, 1276231, 1276232, 1281563, 1274119, 1274933, 1270376, 1269771, 1273429, 1277307, 1274638, 4577490, 1270899, 4576732, 11175958, 3290227, 1279572, 1281908, 1277196, 1272080, 1269607, 3290373, 1274220, 1274384, 3292495, 5667740, 1278822, 1271475, 1280980, 1279214, 1269662, 3289966, 1271597, 1280261, 4…	437	616	7676	1.3402	0.999991	1	1
GOTERM_MF_DIRECT	GO:0003697~single-stranded DNA binding	7	1.16473	0.0332115	5667577, 1276468, 1275022, 1273482, 1279642, 1276220, 1274119	437	43	7676	2.85945	0.999995	1	1
GOTERM_MF_DIRECT	GO:0004693~cyclin-dependent protein serine/threonine kinase activity	4	0.665557	0.0339865	1269259, 1276486, 1273315, 3291042	437	13	7676	5.40468	0.999996	1	1
GOTERM_MF_DIRECT	GO:0008353~RNA polymerase II carboxy-terminal domain kinase activity	3	0.499168	0.0414556	1269259, 1276486, 1273315	437	6	7676	8.78261	1	1	1
GOTERM_MF_DIRECT	GO:0016018~cyclosporin A binding	3	0.499168	0.0717816	1279414, 1279225, 1270014	437	8	7676	6.58696	1	1	1
GOTERM_MF_DIRECT	GO:0061630~ubiquitin protein ligase activity	9	1.4975	0.0928409	1274220, 3292495, 1271475, 1271398, 1280980, 1270376, 4576818, 1269771, 1269914	437	82	7676	1.92789	1	1	1

## Sheet: UP_BP_vs_KIS
Additional file 12: Gene ontology enrichment analysis
Category	Term	Count	%	PValue	Genes	List Total	Pop Hits	Pop Total	Fold Enrichment	Bonferroni	Benjamini	FDR
GOTERM_BP_DIRECT	GO:0006099~tricarboxylic acid cycle	16	2.23776	9.51671e-14	1272618, 1278481, 1278105, 1281238, 1281865, 1273240, 1272475, 1280620, 1278179, 1281223, 1269365, 1269860, 1280494, 1271698, 1270895, 1276976	403	23	6788	11.7173	3.3872e-11	3.38795e-11	3.27375e-11
GOTERM_BP_DIRECT	GO:0006120~mitochondrial electron transport, NADH to ubiquinone	11	1.53846	3.84927e-10	1278975, 1280027, 1268745, 1272388, 1273079, 1281463, 1279464, 1270796, 1269384, 1279284, 1269491	403	14	6788	13.2343	1.37034e-07	4.8267e-08	4.664e-08
GOTERM_BP_DIRECT	GO:0015986~ATP synthesis coupled proton transport	10	1.3986	4.06744e-10	1277984, 1274263, 1278118, 5666800, 1270199, 1271420, 1270795, 1274812, 1282029, 1275916	403	11	6788	15.3124	1.44801e-07	4.8267e-08	4.664e-08
GOTERM_BP_DIRECT	GO:0006123~mitochondrial electron transport, cytochrome c to oxygen	9	1.25874	1.99365e-08	1275574, 1271383, 1274544, 1277364, 1275578, 1271373, 1270770, 3290402, 4578263	403	11	6788	13.7812	7.09736e-06	1.77435e-06	1.71454e-06
GOTERM_BP_DIRECT	GO:0007268~chemical synaptic transmission	17	2.37762	2.93388e-07	1269968, 1269406, 4577940, 4576034, 1278350, 3290865, 4577925, 3290639, 1276697, 1270461, 1279487, 1274229, 1272986, 4577187, 1275447, 1281130, 1275727	403	61	6788	4.69414	0.000104441	2.08892e-05	2.01851e-05
GOTERM_BP_DIRECT	GO:0042391~regulation of membrane potential	13	1.81818	3.79724e-07	1269406, 4577940, 4576034, 1276697, 1270461, 1279487, 1281485, 1272986, 4577187, 1274964, 1275447, 1281130, 1275727	403	35	6788	6.25622	0.000135173	2.25303e-05	2.17709e-05
GOTERM_BP_DIRECT	GO:0006096~glycolytic process	8	1.11888	6.51118e-07	1270715, 1281756, 1278999, 1274543, 1281542, 1275659, 1278131, 1273402	403	11	6788	12.2499	0.000231771	3.3114e-05	3.19978e-05
GOTERM_BP_DIRECT	GO:0034220~ion transmembrane transport	10	1.3986	4.83024e-06	1276697, 4577940, 1269406, 4576034, 1270461, 1279487, 1272986, 4577187, 1275447, 1281130	403	24	6788	7.0182	0.00171809	0.000191063	0.000184622
GOTERM_BP_DIRECT	GO:0050877~neurological system process	10	1.3986	4.83024e-06	1276697, 4577940, 1269406, 4576034, 1270461, 1279487, 1272986, 4577187, 1275447, 1281130	403	24	6788	7.0182	0.00171809	0.000191063	0.000184622
GOTERM_BP_DIRECT	GO:0009060~aerobic respiration	6	0.839161	3.43041e-05	1269317, 5667168, 1280500, 1281463, 1269860, 1272093	403	8	6788	12.6328	0.0121382	0.00122123	0.00118006
GOTERM_BP_DIRECT	GO:0006122~mitochondrial electron transport, ubiquinol to cytochrome c	5	0.699301	0.000165272	1272705, 1269317, 5667168, 1280500, 1271373	403	6	6788	14.0364	0.0571439	0.00534879	0.0051685
GOTERM_BP_DIRECT	GO:0034765~regulation of ion transmembrane transport	8	1.11888	0.000347792	1270054, 1278971, 1276592, 1274964, 1272004, 4576494, 1277769, 3290639	403	24	6788	5.61456	0.116475	0.0103178	0.00997005
GOTERM_BP_DIRECT	GO:0006121~mitochondrial electron transport, succinate to ubiquinone	4	0.559441	0.000788619	1272618, 1272475, 1280494, 1271698	403	4	6788	16.8437	0.244865	0.0200535	0.0193775
GOTERM_BP_DIRECT	GO:0042776~mitochondrial ATP synthesis coupled proton transport	4	0.559441	0.000788619	1274263, 1268850, 1280592, 1280570	403	4	6788	16.8437	0.244865	0.0200535	0.0193775
GOTERM_BP_DIRECT	GO:0071805~potassium ion transmembrane transport	7	0.979021	0.00346975	1270054, 4576067, 1276592, 1274964, 1272004, 4576494, 1277769	403	26	6788	4.53483	0.709857	0.0823488	0.079573
GOTERM_BP_DIRECT	GO:1902476~chloride transmembrane transport	6	0.839161	0.00525065	1276697, 4576034, 1278350, 4577187, 1281130, 4577925	403	20	6788	5.0531	0.846516	0.116827	0.112889
GOTERM_BP_DIRECT	GO:0051260~protein homooligomerization	5	0.699301	0.00564625	1272394, 1270054, 1276592, 1272004, 1277769	403	13	6788	6.47834	0.866781	0.118239	0.114253
GOTERM_BP_DIRECT	GO:0007165~signal transduction	22	3.07692	0.00768453	4576873, 1269406, 4577940, 1269328, 4576034, 11175716, 1282046, 1276697, 1279811, 1280524, 1277755, 1281489, 1270461, 1278773, 1279487, 1274950, 1281035, 1273943, 1272986, 4577187, 1275447, 1281130	403	201	6788	1.84359	0.935832	0.151983	0.14686
GOTERM_BP_DIRECT	GO:0032981~mitochondrial respiratory chain complex I assembly	5	0.699301	0.0155724	1280338, 4577778, 1281463, 1275503, 1272093	403	17	6788	4.95402	0.996255	0.291777	0.281942
GOTERM_BP_DIRECT	GO:0006182~cGMP biosynthetic process	4	0.559441	0.0181017	1279811, 1280524, 1269328, 11175716	403	10	6788	6.73747	0.998501	0.306866	0.296523
GOTERM_BP_DIRECT	GO:0007168~receptor guanylyl cyclase signaling pathway	4	0.559441	0.0181017	1279811, 1280524, 1269328, 11175716	403	10	6788	6.73747	0.998501	0.306866	0.296523
GOTERM_BP_DIRECT	GO:0006062~sorbitol catabolic process	3	0.41958	0.0193807	1274247, 1274249, 1274248	403	4	6788	12.6328	0.999058	0.313615	0.303044
GOTERM_BP_DIRECT	GO:0007586~digestion	4	0.559441	0.0238155	1277689, 1277690, 1277691, 1277692	403	11	6788	6.12497	0.999812	0.368623	0.356197
GOTERM_BP_DIRECT	GO:0032504~multicellular organism reproduction	7	0.979021	0.0288198	1275285, 1268811, 11175919, 1274106, 1281140, 1275030, 1271901	403	40	6788	2.94764	0.99997	0.381099	0.368253
GOTERM_BP_DIRECT	GO:0061061~muscle structure development	3	0.41958	0.0310446	1278765, 1278763, 1278764	403	5	6788	10.1062	0.999987	0.381099	0.368253
GOTERM_BP_DIRECT	GO:0006086~acetyl-CoA biosynthetic process from pyruvate	3	0.41958	0.0310446	1277974, 1272627, 1272922	403	5	6788	10.1062	0.999987	0.381099	0.368253
GOTERM_BP_DIRECT	GO:0006102~isocitrate metabolic process	3	0.41958	0.0310446	1273240, 1278179, 1269365	403	5	6788	10.1062	0.999987	0.381099	0.368253
GOTERM_BP_DIRECT	GO:0005978~glycogen biosynthetic process	3	0.41958	0.0310446	1273385, 1273314, 1281916	403	5	6788	10.1062	0.999987	0.381099	0.368253
GOTERM_BP_DIRECT	GO:0022900~electron transport chain	3	0.41958	0.0310446	1280338, 1279745, 1270020	403	5	6788	10.1062	0.999987	0.381099	0.368253
GOTERM_BP_DIRECT	GO:0042407~cristae formation	3	0.41958	0.0602578	1274785, 1273598, 1273178	403	7	6788	7.21872	1	0.670368	0.647771
GOTERM_BP_DIRECT	GO:0070509~calcium ion import	3	0.41958	0.0602578	1273457, 1279728, 3290639	403	7	6788	7.21872	1	0.670368	0.647771
GOTERM_BP_DIRECT	GO:0031398~positive regulation of protein ubiquitination	3	0.41958	0.0602578	1269875, 1269874, 4576426	403	7	6788	7.21872	1	0.670368	0.647771
GOTERM_BP_DIRECT	GO:0016226~iron-sulfur cluster assembly	4	0.559441	0.0649724	1279503, 1280674, 1276480, 1273238	403	16	6788	4.21092	1	0.700915	0.677288
GOTERM_BP_DIRECT	GO:0051726~regulation of cell cycle	5	0.699301	0.0723171	1269875, 1269874, 1273991, 3290937, 4576426	403	27	6788	3.1192	1	0.750915	0.725604
GOTERM_BP_DIRECT	GO:0005975~carbohydrate metabolic process	12	1.67832	0.073826	1269636, 1280732, 1277459, 3291907, 4578326, 1280620, 1281223, 1276981, 1273166, 5667612, 1278363, 11175545	403	114	6788	1.77302	1	0.750915	0.725604
GOTERM_BP_DIRECT	GO:0034620~cellular response to unfolded protein	3	0.41958	0.0772668	5667763, 1275756, 5667608	403	8	6788	6.31638	1	0.764082	0.738327
GOTERM_BP_DIRECT	GO:0006334~nucleosome assembly	5	0.699301	0.08935	4577811, 1268522, 1280488, 1267698, 1280483	403	29	6788	2.90408	1	0.850473	0.821806
GOTERM_BP_DIRECT	GO:0006196~AMP catabolic process	3	0.41958	0.0955588	1280699, 1270958, 1276150	403	9	6788	5.61456	1	0.850473	0.821806
GOTERM_BP_DIRECT	GO:0051056~regulation of small GTPase mediated signal transduction	3	0.41958	0.0955588	1281489, 3290563, 4577025	403	9	6788	5.61456	1	0.850473	0.821806
GOTERM_BP_DIRECT	GO:0042026~protein refolding	3	0.41958	0.0955588	5667763, 1275756, 5667608	403	9	6788	5.61456	1	0.850473	0.821806
GOTERM_CC_DIRECT	GO:0005747~mitochondrial respiratory chain complex I	30	4.1958	2.56216e-28	1268745, 1269655, 1279464, 1272093, 1279284, 1280338, 1278975, 1275044, 1277067, 1275005, 1281463, 1272611, 1275503, 1269870, 1270796, 1269491, 1280819, 1279032, 11175793, 1278183, 3289770, 1273330, 1277216, 1280027, 1270020, 1272388, 1273079, 1281098, 1269384, 1276306	509	37	7943	12.6528	3.6895e-26	3.6895e-26	3.43329e-26
GOTERM_CC_DIRECT	GO:0045202~synapse	22	3.07692	3.27929e-08	1269968, 1269406, 4577940, 4576034, 1278350, 3290865, 1281827, 1277171, 4577925, 3290639, 1276697, 1270461, 1279487, 1274229, 1271774, 1272986, 4577187, 1277829, 1275447, 1281130, 1269262, 1275727	509	83	7943	4.13629	4.72216e-06	2.36109e-06	2.19712e-06
GOTERM_CC_DIRECT	GO:0005751~mitochondrial respiratory chain complex IV	9	1.25874	1.04491e-07	1279745, 1275574, 1271383, 1274544, 1277364, 1275578, 1270770, 3290402, 4578263	509	12	7943	11.7038	1.50466e-05	5.01558e-06	4.66728e-06
GOTERM_CC_DIRECT	GO:0005753~mitochondrial proton-transporting ATP synthase complex	7	0.979021	4.40673e-07	5667225, 5667223, 1268850, 1270199, 1280592, 1280570, 1275916	509	7	7943	15.6051	6.34549e-05	1.58642e-05	1.47626e-05
GOTERM_CC_DIRECT	GO:0005739~mitochondrion	40	5.59441	8.53568e-05	1279286, 1278870, 11176134, 1268728, 1281936, 1280823, 1279503, 1281865, 1273240, 1278179, 1281223, 1276772, 1272611, 1274459, 1280494, 1269791, 1276976, 1272515, 1270715, 1276241, 3291459, 1274580, 1281605, 1278481, 5668175, 1278105, 1281238, 1278988, 1280324, 1277734, 1274544, 1279498, 1279852, 1273238, 1270421, 1269365, 1271579, 1269086, 1278506, 1270888	509	324	7943	1.92656	0.0122167	0.00245828	0.00228756
GOTERM_CC_DIRECT	GO:0000276~mitochondrial proton-transporting ATP synthase complex, coupling factor F(o)	5	0.699301	0.000223651	5666800, 1270199, 1271420, 1282029, 1275916	509	6	7943	13.0043	0.0316962	0.00460082	0.00428132
GOTERM_CC_DIRECT	GO:0005750~mitochondrial respiratory chain complex III	5	0.699301	0.000223651	1279923, 1272705, 1269317, 5667168, 1280500	509	6	7943	13.0043	0.0316962	0.00460082	0.00428132
GOTERM_CC_DIRECT	GO:0045261~proton-transporting ATP synthase complex, catalytic core F(1)	4	0.559441	0.000990982	1274263, 1274812, 1280592, 1280570	509	4	7943	15.6051	0.133048	0.0178377	0.0165989
GOTERM_CC_DIRECT	GO:0000275~mitochondrial proton-transporting ATP synthase complex, catalytic core F(1)	4	0.559441	0.00235966	1277984, 1278118, 1271996, 1278926	509	5	7943	12.4841	0.288367	0.0366623	0.0341163
GOTERM_CC_DIRECT	GO:0008076~voltage-gated potassium channel complex	5	0.699301	0.00254599	1270054, 1276592, 1272004, 4576494, 1277769	509	10	7943	7.80255	0.307253	0.0366623	0.0341163
GOTERM_CC_DIRECT	GO:0043005~neuron projection	13	1.81818	0.00412521	1269406, 4577940, 4576034, 1276697, 1270461, 1279487, 1272986, 4577187, 1273457, 1275447, 1281130, 1269262, 1275727	509	79	7943	2.56793	0.448581	0.0512859	0.0477243
GOTERM_CC_DIRECT	GO:0005887~integral component of plasma membrane	32	4.47552	0.00427382	4576067, 1278350, 1273080, 1273081, 1276697, 1281646, 1279487, 1277541, 5668029, 4577690, 1275447, 3292064, 1281162, 1280392, 1270459, 1269968, 1269406, 4577940, 4576034, 4578014, 1268532, 1278242, 3290865, 4577925, 1270461, 4578011, 1274229, 1272986, 1274964, 1277939, 4577187, 1281130	509	296	7943	1.68704	0.460304	0.0512859	0.0477243
GOTERM_CC_DIRECT	GO:0005749~mitochondrial respiratory chain complex II, succinate dehydrogenase complex (ubiquinone)	3	0.41958	0.0117281	1272618, 1272475, 1271698	509	3	7943	15.6051	0.817101	0.129911	0.120889
GOTERM_CC_DIRECT	GO:0016021~integral component of membrane	146	20.4196	0.0163878	4578326, 1279363, 3291425, 1278034, 3291305, 5668187, 1273384, 1279888, 5668347, 1281602, 1273542, 5667259, 1277620, 1280199, 1267770, 5667934, 1272334, 1281162, 1278319, 4577006, 4577642, 1268850, 3289757, 1279771, 1278320, 1281605, 4575988, 11176028, 1276422, 1272581, 1280008, 1279811, 1280524, 1274005, 1275578, 1279498, 1270287, 1271774, 5667527, 4577242, 1271534, 1271896, 1271412, 1278969, 12…	509	1943	7943	1.17259	0.907393	0.16856	0.156854
GOTERM_CC_DIRECT	GO:0045211~postsynaptic membrane	6	0.839161	0.0191802	1269406, 1270461, 3289757, 1272986, 1275447, 1275196	509	25	7943	3.74523	0.938504	0.18413	0.171344
GOTERM_CC_DIRECT	GO:0061617~MICOS complex	3	0.41958	0.0224651	1274785, 1273598, 1273178	509	4	7943	11.7038	0.962065	0.202186	0.188146
GOTERM_CC_DIRECT	GO:0043231~intracellular membrane-bounded organelle	13	1.81818	0.0399436	1278034, 5667252, 1276422, 1276885, 1271193, 5667148, 1274274, 1271893, 1270287, 1276421, 1277959, 1272922, 1278717	509	107	7943	1.89595	0.997177	0.338346	0.31485
GOTERM_CC_DIRECT	GO:0000786~nucleosome	7	0.979021	0.049108	1267699, 4577811, 1268522, 1280488, 1267698, 1268521, 1280483	509	42	7943	2.60085	0.999291	0.392864	0.365582
GOTERM_CC_DIRECT	GO:0005576~extracellular region	26	3.63636	0.0649733	4577673, 4577378, 4578288, 11175545, 1280732, 1277689, 1280631, 1279202, 3290783, 1271145, 1269399, 1273920, 1273987, 1274914, 1277690, 1277691, 1277692, 1278380, 1277459, 1279757, 1271772, 1271310, 1273112, 1269288, 1273115, 1269088	509	285	7943	1.42362	0.999937	0.492429	0.458233
GOTERM_CC_DIRECT	GO:0001725~stress fiber	3	0.41958	0.0691792	1278765, 1278763, 1278764	509	7	7943	6.6879	0.999967	0.49809	0.463501
GOTERM_MF_DIRECT	GO:0008137~NADH dehydrogenase (ubiquinone) activity	7	0.979021	1.09272e-05	1277067, 1272388, 1281520, 1279032, 1279464, 1272093, 1276306	490	10	7676	10.9657	0.00367571	0.00368246	0.00359504
GOTERM_MF_DIRECT	GO:0046933~proton-transporting ATP synthase activity, rotational mechanism	6	0.839161	4.90288e-05	1277984, 1274263, 1278118, 1274812, 1271996, 1278926	490	8	7676	11.749	0.0163873	0.00704603	0.00687876
GOTERM_MF_DIRECT	GO:0030594~neurotransmitter receptor activity	11	1.53846	9.36986e-05	1269968, 1276697, 4577940, 1269406, 4576034, 1270461, 1279487, 1272986, 4577187, 1275447, 1281130	490	38	7676	4.53469	0.0310845	0.00704603	0.00687876
GOTERM_MF_DIRECT	GO:0044877~macromolecular complex binding	6	0.839161	0.00010454	4577811, 1268522, 1280488, 1267698, 1280483, 1278870	490	9	7676	10.4435	0.0346186	0.00704603	0.00687876
GOTERM_MF_DIRECT	GO:0015078~hydrogen ion transmembrane transporter activity	6	0.839161	0.00010454	5666800, 1270199, 1271420, 1270795, 1282029, 1275916	490	9	7676	10.4435	0.0346186	0.00704603	0.00687876
GOTERM_MF_DIRECT	GO:0051287~NAD binding	8	1.11888	0.000544775	1278999, 1269636, 1269070, 1273240, 1278179, 1272388, 1273984, 1279464	490	24	7676	5.22177	0.167764	0.026352	0.0257265
GOTERM_MF_DIRECT	GO:0051539~4 iron, 4 sulfur cluster binding	9	1.25874	0.000547372	1278105, 1279503, 1280674, 1281520, 1276480, 1281463, 1269860, 1279464, 1272093	490	31	7676	4.54799	0.168492	0.026352	0.0257265
GOTERM_MF_DIRECT	GO:0005249~voltage-gated potassium channel activity	6	0.839161	0.00127114	1270054, 1276592, 1274964, 1272004, 4576494, 1277769	490	14	7676	6.7137	0.348611	0.053547	0.0522758
GOTERM_MF_DIRECT	GO:0005230~extracellular ligand-gated ion channel activity	6	0.839161	0.00334995	1276697, 4577940, 4576034, 1279487, 4577187, 1281130	490	17	7676	5.52893	0.677234	0.112893	0.110213
GOTERM_MF_DIRECT	GO:0004866~endopeptidase inhibitor activity	6	0.839161	0.00334995	1271132, 1271145, 1278906, 1275504, 36518491, 1275865	490	17	7676	5.52893	0.677234	0.112893	0.110213
GOTERM_MF_DIRECT	GO:0020037~heme binding	21	2.93706	0.00397379	4578358, 1267986, 11175835, 4577420, 3291637, 3291679, 1274394, 1273542, 1271285, 1273103, 1271373, 1277432, 1280199, 1272224, 1271698, 5668319, 4577054, 1277758, 1272536, 1277759, 1278717	490	165	7676	1.99377	0.738634	0.121742	0.118852
GOTERM_MF_DIRECT	GO:0005251~delayed rectifier potassium channel activity	4	0.559441	0.0074125	1276592, 1272004, 4576494, 1277769	490	7	7676	8.9516	0.918513	0.208168	0.203226
GOTERM_MF_DIRECT	GO:0008194~UDP-glycosyltransferase activity	5	0.699301	0.00975017	1276422, 1276421, 1277959, 1278034, 5667252	490	14	7676	5.59475	0.963188	0.252754	0.246754
GOTERM_MF_DIRECT	GO:0004449~isocitrate dehydrogenase (NAD+) activity	3	0.41958	0.0116376	1273240, 1278179, 1269365	490	3	7676	15.6653	0.980646	0.280133	0.273483
GOTERM_MF_DIRECT	GO:0016705~oxidoreductase activity, acting on paired donors, with incorporation or reduction of molecular oxygen	15	2.0979	0.0131693	4578358, 1267986, 11175835, 4577420, 3291637, 3291679, 1273542, 1271285, 1273103, 1277432, 1280199, 5668319, 4577054, 1277758, 1277759	490	114	7676	2.06122	0.988524	0.29587	0.288847
GOTERM_MF_DIRECT	GO:0051537~2 iron, 2 sulfur cluster binding	6	0.839161	0.0159145	1279503, 1279923, 1276480, 1273238, 1269860, 1269384	490	24	7676	3.91633	0.995512	0.318734	0.311167
GOTERM_MF_DIRECT	GO:0022848~acetylcholine-gated cation-selective channel activity	4	0.559441	0.0161638	1269406, 1270461, 1272986, 1275447	490	9	7676	6.96236	0.995879	0.318734	0.311167
GOTERM_MF_DIRECT	GO:0009055~electron carrier activity	5	0.699301	0.0199183	1271383, 1272618, 1272475, 1271373, 1269860	490	17	7676	4.60744	0.998864	0.318734	0.311167
GOTERM_MF_DIRECT	GO:0005506~iron ion binding	18	2.51748	0.0217506	4578358, 1267986, 11175835, 4577420, 3291637, 3291679, 1279503, 1273201, 1273542, 1271285, 1273103, 1277432, 1280199, 5668319, 4577054, 1277758, 1277759, 1278717	490	157	7676	1.79602	0.999395	0.318734	0.311167
GOTERM_MF_DIRECT	GO:0001653~peptide receptor activity	4	0.559441	0.022016	1279811, 1280524, 1269328, 11175716	490	10	7676	6.26612	0.999448	0.318734	0.311167
GOTERM_MF_DIRECT	GO:0015020~glucuronosyltransferase activity	4	0.559441	0.022016	1276885, 5667148, 1271193, 1270287	490	10	7676	6.26612	0.999448	0.318734	0.311167
GOTERM_MF_DIRECT	GO:0004129~cytochrome-c oxidase activity	3	0.41958	0.0222958	1277364, 1275578, 1270770	490	4	7676	11.749	0.999499	0.318734	0.311167
GOTERM_MF_DIRECT	GO:0003939~L-iditol 2-dehydrogenase activity	3	0.41958	0.0222958	1274247, 1274249, 1274248	490	4	7676	11.749	0.999499	0.318734	0.311167
GOTERM_MF_DIRECT	GO:0004497~monooxygenase activity	15	2.0979	0.0226991	4578358, 1267986, 11175835, 4577420, 3291637, 3291679, 1273542, 1271285, 1273103, 1277432, 1280199, 5668319, 4577054, 1277758, 1277759	490	122	7676	1.92606	0.999564	0.318734	0.311167
GOTERM_MF_DIRECT	GO:0004888~transmembrane signaling receptor activity	7	0.979021	0.0246671	1269406, 1270461, 1279487, 1272986, 4577187, 1275447, 1281130	490	36	7676	3.04603	0.999779	0.332513	0.324619
GOTERM_MF_DIRECT	GO:0008010~structural constituent of chitin-based larval cuticle	9	1.25874	0.0353322	1271915, 1279290, 1276149, 1276673, 4576095, 1279298, 1279293, 1276152, 1276979	490	60	7676	2.3498	0.999995	0.444399	0.43385
GOTERM_MF_DIRECT	GO:0051371~muscle alpha-actinin binding	3	0.41958	0.0356047	1278765, 1278763, 1278764	490	5	7676	9.39918	0.999995	0.444399	0.43385
GOTERM_MF_DIRECT	GO:0042813~Wnt-activated receptor activity	3	0.41958	0.0511846	1278320, 3291305, 1278319	490	6	7676	7.83265	1	0.5948	0.580681
GOTERM_MF_DIRECT	GO:0030553~cGMP binding	3	0.41958	0.0511846	1280008, 3291342, 1279209	490	6	7676	7.83265	1	0.5948	0.580681
GOTERM_MF_DIRECT	GO:0051119~sugar transmembrane transporter activity	4	0.559441	0.0552825	4577006, 1276247, 1279867, 1270939	490	14	7676	4.4758	1	0.600975	0.586708
GOTERM_MF_DIRECT	GO:0004383~guanylate cyclase activity	4	0.559441	0.0552825	1279811, 1280524, 1269328, 11175716	490	14	7676	4.4758	1	0.600975	0.586708
GOTERM_MF_DIRECT	GO:0043027~cysteine-type endopeptidase inhibitor activity involved in apoptotic process	3	0.41958	0.0686935	1269875, 1269874, 4576426	490	7	7676	6.7137	1	0.723428	0.706255

## Sheet: Down_DA_vs_KIS
Additional file 12: Gene ontology enrichment analysis
Category	Term	Count	%	PValue	Genes	List Total	Pop Hits	Pop Total	Fold Enrichment	Bonferroni	Benjamini	FDR
GOTERM_BP_DIRECT	GO:0006334~nucleosome assembly	11	1.74603	2.43491e-06	1267447, 1269019, 1274983, 1268267, 1269026, 1267440, 3291767, 1278748, 1270732, 1275847, 1272526	388	29	6788	6.63598	0.00108052	0.0010811	0.00105188
GOTERM_BP_DIRECT	GO:0043171~peptide catabolic process	10	1.5873	1.51856e-05	1278754, 1276400, 11175602, 11175603, 11175889, 11176042, 1273453, 11176044, 1279320, 1281913	388	28	6788	6.24816	0.00671979	0.00337121	0.0032801
GOTERM_BP_DIRECT	GO:0051301~cell division	12	1.90476	3.13465e-05	3291573, 1269725, 1270706, 1270705, 1279642, 1276497, 1271222, 1275538, 1274614, 1279299, 1269240, 3290393	388	45	6788	4.66529	0.0138217	0.00378615	0.00368382
GOTERM_BP_DIRECT	GO:0006352~DNA-templated transcription, initiation	8	1.26984	3.41094e-05	1267447, 1269019, 1268267, 1269026, 1267440, 1278748, 1275847, 1272526	388	18	6788	7.77549	0.0150307	0.00378615	0.00368382
GOTERM_BP_DIRECT	GO:0006189~'de novo' IMP biosynthetic process	5	0.793651	0.000142394	1272085, 1281753, 1273584, 1279199, 1281370	388	6	6788	14.579	0.0612702	0.0126446	0.0123029
GOTERM_BP_DIRECT	GO:0000727~double-strand break repair via break-induced replication	6	0.952381	0.000332967	1276468, 1282031, 1279642, 3292521, 1274119, 1279806	388	12	6788	8.74742	0.13745	0.0246396	0.0239737
GOTERM_BP_DIRECT	GO:0045910~negative regulation of DNA recombination	5	0.793651	0.000606105	1273861, 1274983, 1270732, 1272449, 1279706	388	8	6788	10.9343	0.236004	0.0384444	0.0374053
GOTERM_BP_DIRECT	GO:0000724~double-strand break repair via homologous recombination	8	1.26984	0.00077221	1281007, 5667039, 1276585, 1278334, 1270268, 1270139, 5667042, 3290529	388	28	6788	4.99853	0.290357	0.0428577	0.0416993
GOTERM_BP_DIRECT	GO:0006508~proteolysis	18	2.85714	0.00241171	11175602, 1274708, 11175603, 11175889, 4578289, 11176044, 1276581, 1281913, 5668252, 1276400, 1278754, 1269160, 11176042, 1273453, 1269552, 4578020, 1272796, 1278958	388	140	6788	2.24934	0.657708	0.100536	0.0978189
GOTERM_BP_DIRECT	GO:0007586~digestion	5	0.793651	0.00249076	3291694, 3291693, 1277690, 1277691, 1278958	388	11	6788	7.9522	0.669542	0.100536	0.0978189
GOTERM_BP_DIRECT	GO:0016925~protein sumoylation	5	0.793651	0.00249076	1280569, 5667039, 3290227, 1271745, 5667042	388	11	6788	7.9522	0.669542	0.100536	0.0978189
GOTERM_BP_DIRECT	GO:0006260~DNA replication	6	0.952381	0.00446222	1278190, 3292521, 1271764, 1279619, 1272449, 3290529	388	20	6788	5.24845	0.86271	0.165102	0.16064
GOTERM_BP_DIRECT	GO:0006267~pre-replicative complex assembly involved in nuclear cell cycle DNA replication	4	0.634921	0.00541721	1276468, 1282031, 1279642, 1274119	388	7	6788	9.99705	0.910344	0.185019	0.180018
GOTERM_BP_DIRECT	GO:0006606~protein import into nucleus	7	1.11111	0.00609817	1280349, 1272828, 1277952, 1268247, 1279214, 1272510, 1273534	388	30	6788	4.08213	0.933853	0.193399	0.188172
GOTERM_BP_DIRECT	GO:0048512~circadian behavior	4	0.634921	0.00830388	1275593, 1277279, 1270344, 3290238	388	8	6788	8.74742	0.975334	0.216878	0.211016
GOTERM_BP_DIRECT	GO:0008344~adult locomotory behavior	4	0.634921	0.00830388	1275593, 1277279, 1270344, 3290238	388	8	6788	8.74742	0.975334	0.216878	0.211016
GOTERM_BP_DIRECT	GO:0006268~DNA unwinding involved in DNA replication	4	0.634921	0.00830388	1276468, 1279642, 1276585, 1274119	388	8	6788	8.74742	0.975334	0.216878	0.211016
GOTERM_BP_DIRECT	GO:0019464~glycine decarboxylation via glycine cleavage system	3	0.47619	0.00935955	1279751, 1277146, 1282039	388	3	6788	17.4948	0.984628	0.230869	0.224629
GOTERM_BP_DIRECT	GO:0006814~sodium ion transport	5	0.793651	0.0109476	4576984, 1273345, 1281156, 11175493, 1276460	388	16	6788	5.46714	0.99246	0.255829	0.248914
GOTERM_BP_DIRECT	GO:0032508~DNA duplex unwinding	4	0.634921	0.0119348	1278190, 1276585, 1281639, 1272449	388	9	6788	7.77549	0.99516	0.264952	0.257791
GOTERM_BP_DIRECT	GO:0006261~DNA-dependent DNA replication	4	0.634921	0.0163386	1275918, 1280005, 5667838, 1273769	388	10	6788	6.99794	0.999334	0.345445	0.336109
GOTERM_BP_DIRECT	GO:0018345~protein palmitoylation	3	0.47619	0.0180145	1275112, 1273368, 1277989	388	4	6788	13.1211	0.999688	0.363565	0.353739
GOTERM_BP_DIRECT	GO:0048477~oogenesis	3	0.47619	0.0288995	1270890, 1276771, 1270899	388	5	6788	10.4969	0.999998	0.557886	0.542808
GOTERM_BP_DIRECT	GO:0006298~mismatch repair	4	0.634921	0.0342965	1273861, 1279643, 1281155, 1279706	388	13	6788	5.38303	1	0.629271	0.612264
GOTERM_BP_DIRECT	GO:0006281~DNA repair	8	1.26984	0.0354319	1278190, 1280005, 1276585, 1281639, 1272449, 1274208, 1269914, 1273769	388	55	6788	2.5447	1	0.629271	0.612264
GOTERM_BP_DIRECT	GO:0006364~rRNA processing	7	1.11111	0.0372013	1278811, 1274731, 1274698, 1280395, 1274259, 1280926, 1277660	388	44	6788	2.78327	1	0.635284	0.618114
GOTERM_BP_DIRECT	GO:0031573~intra-S DNA damage checkpoint	3	0.47619	0.0417335	1278334, 1270268, 1279806	388	6	6788	8.74742	1	0.686284	0.667736
GOTERM_BP_DIRECT	GO:0006310~DNA recombination	4	0.634921	0.0501679	1278190, 1276585, 1272449, 1279706	388	15	6788	4.66529	1	0.79552	0.774019
GOTERM_BP_DIRECT	GO:0000070~mitotic sister chromatid segregation	3	0.47619	0.05626	1270706, 1270705, 1270262	388	7	6788	7.49779	1	0.86136	0.83808
GOTERM_BP_DIRECT	GO:0032922~circadian regulation of gene expression	3	0.47619	0.0722454	1274104, 3290413, 4577060	388	8	6788	6.56057	1	1	0.975169
GOTERM_BP_DIRECT	GO:0007131~reciprocal meiotic recombination	3	0.47619	0.0894769	1281656, 3290227, 1270139	388	9	6788	5.83162	1	1	0.975169
GOTERM_CC_DIRECT	GO:0000786~nucleosome	19	3.01587	2.58865e-12	1267447, 1269019, 1268267, 1269026, 1280807, 3291767, 1280914, 1267439, 1278746, 1274983, 1267440, 1269025, 3292284, 1269020, 1278748, 1270732, 1275848, 1275847, 1272526	451	42	7943	7.96732	4.58181e-10	4.5819e-10	4.55602e-10
GOTERM_CC_DIRECT	GO:0042555~MCM complex	5	0.793651	0.00162333	1276468, 1282031, 1279642, 1274119, 3290529	451	10	7943	8.80599	0.249911	0.140256	0.139464
GOTERM_CC_DIRECT	GO:0005634~nucleus	110	17.4603	0.00237722	1270706, 1270705, 1269313, 1280868, 1276413, 1279642, 1279402, 1274119, 3290060, 1279806, 1275848, 1275847, 1269305, 1269026, 1274084, 1280005, 1272068, 1276541, 1269025, 1273315, 1269020, 1269019, 1282031, 1269259, 3291405, 11176132, 1280807, 3291767, 1277005, 1274258, 1277642, 1269771, 3291372, 1270732, 1281191, 1272917, 1274380, 1281117, 3290034, 1278746, 1276441, 1279036, 1276606, 4577060, 32…	451	1502	7943	1.28982	0.343787	0.140256	0.139464
GOTERM_CC_DIRECT	GO:0051233~spindle midzone	4	0.634921	0.00816595	1270706, 1270705, 1276497, 1278103	451	8	7943	8.80599	0.765736	0.361343	0.359302
GOTERM_CC_DIRECT	GO:0005576~extracellular region	25	3.96825	0.0328499	3290656, 1277042, 4576208, 3291694, 1270270, 1270272, 1280875, 3291693, 1279248, 1272678, 1275327, 1273988, 1270899, 1277690, 1277691, 1277395, 5667484, 4578092, 1274186, 1274361, 1281017, 1271077, 1275116, 1271651, 1270269	451	285	7943	1.54491	0.997293	0.912878	0.90772
GOTERM_CC_DIRECT	GO:0032040~small-subunit processome	6	0.952381	0.0408536	1277799, 1282020, 1278811, 1274698, 1274259, 1277660	451	34	7943	3.108	0.999378	0.912878	0.90772
GOTERM_CC_DIRECT	GO:0032133~chromosome passenger complex	3	0.47619	0.04126	1270706, 1270705, 1278103	451	6	7943	8.80599	0.999423	0.912878	0.90772
GOTERM_CC_DIRECT	GO:0030915~Smc5-Smc6 complex	3	0.47619	0.04126	1281007, 5667039, 5667042	451	6	7943	8.80599	0.999423	0.912878	0.90772
GOTERM_CC_DIRECT	GO:0005694~chromosome	5	0.793651	0.0499663	1281656, 1279455, 3292645, 1278103, 1276585	451	25	7943	3.52239	0.999885	0.982671	0.97712
GOTERM_CC_DIRECT	GO:0005680~anaphase-promoting complex	4	0.634921	0.0583409	1274220, 3291384, 1279299, 1271249	451	16	7943	4.40299	0.999976	1	1
GOTERM_CC_DIRECT	GO:0005737~cytoplasm	78	12.381	0.0783586	1280190, 1268428, 1269631, 1276690, 3290413, 1278793, 1275481, 1278754, 1270192, 1278750, 1275644, 1280157, 1272333, 1270793, 1277146, 1279204, 1280232, 1277549, 1273988, 1273428, 1268258, 1269984, 5668090, 3290644, 1279299, 1274084, 1273191, 1280842, 1272101, 1280563, 1276585, 1275538, 1273315, 1271454, 1268130, 4397685, 11175602, 1271935, 11175889, 5668080, 11176132, 1280926, 11176018, 3291573,…	451	1168	7943	1.17614	0.999999	1	1
GOTERM_MF_DIRECT	GO:0003677~DNA binding	36	5.71429	3.78913e-07	1275918, 1278190, 1270508, 1269019, 1275917, 1268267, 1280807, 3291767, 1281639, 1267439, 1279402, 1279643, 1274733, 3292284, 1276735, 1275848, 1279806, 1275847, 1273769, 1267447, 1269026, 1280914, 1278746, 5667740, 1280005, 1271371, 1279455, 1274104, 1267440, 1269025, 3289966, 4397682, 1269020, 1278748, 1272449, 1272526	465	232	7676	2.56151	0.000137157	0.000123694	0.000122668
GOTERM_MF_DIRECT	GO:0046982~protein heterodimerization activity	16	2.53968	6.8339e-07	1267447, 1269019, 1268267, 1269026, 1280807, 1280914, 1267439, 1278746, 1267440, 1269025, 3292284, 1269020, 1278748, 1275848, 1275847, 1272526	465	56	7676	4.71644	0.000247357	0.000123694	0.000122668
GOTERM_MF_DIRECT	GO:0003688~DNA replication origin binding	7	1.11111	0.000469395	1276468, 1282031, 1279642, 1274119, 1275769, 1271764, 3290529	465	18	7676	6.41959	0.156302	0.0566403	0.056171
GOTERM_MF_DIRECT	GO:0003678~DNA helicase activity	7	1.11111	0.000883586	1276468, 1282031, 1279642, 1274119, 1281639, 1272449, 3290529	465	20	7676	5.77763	0.273851	0.0799645	0.0793018
GOTERM_MF_DIRECT	GO:0008270~zinc ion binding	37	5.87302	0.00277892	11175602, 11175889, 1275917, 3291405, 1279320, 1281956, 1278754, 1274374, 1274258, 1276771, 5667039, 4578020, 1273588, 4577194, 1278958, 4576335, 4577027, 4577986, 4577001, 11176044, 1277195, 4576818, 1278782, 5667042, 5668252, 1276400, 1279455, 1272068, 1274246, 1279036, 1271398, 1276585, 3290598, 1273453, 1270102, 1269189, 1272346	465	369	7676	1.65523	0.634822	0.182484	0.180972
GOTERM_MF_DIRECT	GO:0005524~ATP binding	64	10.1587	0.00302459	4576148, 1278190, 1269313, 1270907, 1269631, 1272094, 1281639, 5667412, 1281007, 1271085, 1279642, 1273861, 1277540, 1279402, 1270110, 1274119, 1275769, 1281561, 1280395, 1276735, 1269747, 5668090, 1274084, 3290529, 1281846, 1280569, 1279139, 1276468, 1281656, 1280005, 1276585, 1273315, 1270125, 1281370, 1276867, 1279619, 4397685, 1271935, 1282031, 1269259, 1278097, 1270296, 5666864, 1269771, 566…	465	742	7676	1.42383	0.665983	0.182484	0.180972
GOTERM_MF_DIRECT	GO:0070006~metalloaminopeptidase activity	8	1.26984	0.00595453	1278754, 1276400, 11175602, 1278448, 11175889, 1273453, 11176044, 1278144	465	37	7676	3.5692	0.884903	0.295729	0.293278
GOTERM_MF_DIRECT	GO:0004497~monooxygenase activity	16	2.53968	0.00653545	4576168, 3291548, 4577529, 1276664, 1276720, 5667962, 1276721, 1280399, 1270531, 1280396, 1276915, 1271003, 1275800, 1280196, 1275799, 1269042	465	122	7676	2.16492	0.906855	0.295729	0.293278
GOTERM_MF_DIRECT	GO:0042277~peptide binding	7	1.11111	0.0129573	1278754, 1276400, 11175602, 11175889, 1273453, 11176044, 1281395	465	33	7676	3.5016	0.991095	0.52117	0.516851
GOTERM_MF_DIRECT	GO:0070573~metallodipeptidase activity	4	0.634921	0.019136	11175603, 11176042, 4578020, 1281913	465	10	7676	6.60301	0.999083	0.67385	0.668266
GOTERM_MF_DIRECT	GO:0017056~structural constituent of nuclear pore	5	0.793651	0.0204761	1280349, 1272828, 1277952, 1268247, 1277861	465	18	7676	4.58542	0.999441	0.67385	0.668266
GOTERM_MF_DIRECT	GO:0015293~symporter activity	6	0.952381	0.0321342	4576984, 1273345, 1276661, 1281156, 11175493, 1276460	465	30	7676	3.30151	0.999993	0.969381	0.961348
GOTERM_MF_DIRECT	GO:0004693~cyclin-dependent protein serine/threonine kinase activity	4	0.634921	0.0398582	1269259, 1276441, 1273315, 3291042	465	13	7676	5.07924	1	1	0.99446
GOTERM_MF_DIRECT	GO:0003697~single-stranded DNA binding	7	1.11111	0.0430491	1276468, 1273482, 1282031, 1279642, 1281155, 1274119, 3290529	465	43	7676	2.68727	1	1	0.99446
GOTERM_MF_DIRECT	GO:0046872~metal ion binding	48	7.61905	0.0545642	11175844, 1270508, 1277483, 1279240, 1280868, 1273484, 1272054, 1280875, 1271085, 1279642, 1276231, 1276232, 1270793, 1272055, 1281563, 1274119, 1274933, 1269651, 1269771, 1270411, 1270899, 1268798, 11175958, 3290227, 1281908, 1277196, 1279199, 4576539, 1269607, 3290373, 1274220, 3292495, 1275472, 1272085, 5667740, 1277855, 1278822, 1273653, 1279214, 3289966, 1271597, 1280261, 4397682, 1281370, 1…	465	616	7676	1.2863	1	1	0.99446
GOTERM_MF_DIRECT	GO:0030145~manganese ion binding	4	0.634921	0.0580086	1278448, 1275644, 1278144, 1270268	465	15	7676	4.40201	1	1	0.99446
GOTERM_MF_DIRECT	GO:0004601~peroxidase activity	5	0.793651	0.0607957	1270890, 1279399, 1269440, 1270899, 1274093	465	25	7676	3.30151	1	1	0.99446
GOTERM_MF_DIRECT	GO:0022857~transmembrane transporter activity	11	1.74603	0.0711662	1268889, 1281842, 1276033, 3291583, 1272321, 1274665, 1272376, 1271055, 1278121, 1278096, 1277194	465	98	7676	1.85289	1	1	0.99446
GOTERM_MF_DIRECT	GO:0008235~metalloexopeptidase activity	3	0.47619	0.0801154	1277195, 1269552, 1272796	465	8	7676	6.19032	1	1	0.99446
GOTERM_MF_DIRECT	GO:0016705~oxidoreductase activity, acting on paired donors, with incorporation or reduction of molecular oxygen	12	1.90476	0.0828531	1276664, 1276720, 5667962, 1276721, 1280399, 4576168, 1270531, 3291548, 1280396, 1271003, 1280196, 4577529	465	114	7676	1.73763	1	1	0.99446
GOTERM_MF_DIRECT	GO:0003887~DNA-directed DNA polymerase activity	3	0.47619	0.0990013	1275917, 1276606, 5667838	465	9	7676	5.50251	1	1	0.99446

## Sheet: UP_DA_vs_KIS
Additional file 12: Gene ontology enrichment analysis
Category	Term	Count	%	PValue	Genes	List Total	Pop Hits	Pop Total	Fold Enrichment	Bonferroni	Benjamini	FDR
GOTERM_BP_DIRECT	GO:0006099~tricarboxylic acid cycle	14	1.9802	6.06472e-11	1272618, 1278481, 1278105, 1281865, 1273240, 1272475, 1280620, 1278179, 1281223, 1269365, 1269860, 1280494, 1271698, 1270895	403	23	6788	10.2527	2.55931e-08	2.55931e-08	2.51686e-08
GOTERM_BP_DIRECT	GO:0034765~regulation of ion transmembrane transport	12	1.69731	3.4033e-08	1276178, 1277771, 1278971, 1276592, 1274964, 1272004, 1273247, 1277770, 1270015, 1277769, 1270812, 3290639	403	24	6788	8.42184	1.43618e-05	5.7143e-06	5.61951e-06
GOTERM_BP_DIRECT	GO:0042391~regulation of membrane potential	14	1.9802	4.0623e-08	1269406, 4577940, 1271929, 11175937, 1276697, 1270461, 1279487, 1274268, 1281485, 1272986, 1274964, 1273247, 1275447, 1281130	403	35	6788	6.73747	1.71427e-05	5.7143e-06	5.61951e-06
GOTERM_BP_DIRECT	GO:0007268~chemical synaptic transmission	17	2.40453	2.93388e-07	1269968, 1269406, 4577940, 1271929, 11175937, 1278350, 3290865, 4577925, 3290639, 1276697, 1273594, 1270461, 1279487, 1274229, 1272986, 1275447, 1281130	403	61	6788	4.69414	0.000123802	3.09524e-05	3.0439e-05
GOTERM_BP_DIRECT	GO:0034220~ion transmembrane transport	10	1.41443	4.83024e-06	1276697, 4577940, 1269406, 1271929, 1270461, 1279487, 11175937, 1272986, 1275447, 1281130	403	24	6788	7.0182	0.00203629	0.000339727	0.000334092
GOTERM_BP_DIRECT	GO:0050877~neurological system process	10	1.41443	4.83024e-06	1276697, 4577940, 1269406, 1271929, 1270461, 1279487, 11175937, 1272986, 1275447, 1281130	403	24	6788	7.0182	0.00203629	0.000339727	0.000334092
GOTERM_BP_DIRECT	GO:0071805~potassium ion transmembrane transport	9	1.27298	8.56033e-05	4576067, 1277771, 1276592, 1274964, 1272004, 1273247, 1277770, 1277769, 1270812	403	26	6788	5.8305	0.0354814	0.00516065	0.00507505
GOTERM_BP_DIRECT	GO:0051260~protein homooligomerization	6	0.848656	0.000615065	1272394, 1277771, 1276592, 1272004, 1277770, 1277769	403	13	6788	7.774	0.228669	0.0324447	0.0319065
GOTERM_BP_DIRECT	GO:0006121~mitochondrial electron transport, succinate to ubiquinone	4	0.565771	0.000788619	1272618, 1272475, 1280494, 1271698	403	4	6788	16.8437	0.283179	0.0369775	0.0363641
GOTERM_BP_DIRECT	GO:0035556~intracellular signal transduction	17	2.40453	0.00195017	1271726, 1269328, 4577642, 1269334, 4578014, 1280437, 5666774, 1273220, 1280524, 1274973, 1274049, 1280530, 1272033, 1280167, 1281188, 1273831, 1270954	403	121	6788	2.36647	0.561228	0.0822972	0.080932
GOTERM_BP_DIRECT	GO:0006122~mitochondrial electron transport, ubiquinol to cytochrome c	4	0.565771	0.00360443	1269317, 1280500, 1271373, 1270149	403	6	6788	11.2291	0.782121	0.138279	0.135985
GOTERM_BP_DIRECT	GO:0000045~autophagosome assembly	6	0.848656	0.00808835	1274477, 1268773, 1271177, 1269871, 1271192, 4576857	403	22	6788	4.59373	0.967521	0.258731	0.254439
GOTERM_BP_DIRECT	GO:0034620~cellular response to unfolded protein	4	0.565771	0.00923073	5667763, 4577471, 1275756, 5667608	403	8	6788	8.42184	0.980029	0.258731	0.254439
GOTERM_BP_DIRECT	GO:0009060~aerobic respiration	4	0.565771	0.00923073	1269317, 1280500, 1281463, 1269860	403	8	6788	8.42184	0.980029	0.258731	0.254439
GOTERM_BP_DIRECT	GO:0018105~peptidyl-serine phosphorylation	8	1.13154	0.00946214	1280437, 5666774, 1273220, 1268467, 1273831, 1268816, 1278616, 1270954	403	41	6788	3.28657	0.981903	0.258731	0.254439
GOTERM_BP_DIRECT	GO:0043066~negative regulation of apoptotic process	5	0.707214	0.00980971	1271393, 1269875, 1269874, 5668151, 4576426	403	15	6788	5.61456	0.984395	0.258731	0.254439
GOTERM_BP_DIRECT	GO:0051085~chaperone mediated protein folding requiring cofactor	5	0.707214	0.0124795	5667763, 1269995, 4577471, 1275756, 5667608	403	16	6788	5.26365	0.995006	0.307711	0.302606
GOTERM_BP_DIRECT	GO:0042026~protein refolding	4	0.565771	0.0132447	5667763, 4577471, 1275756, 5667608	403	9	6788	7.48608	0.996399	0.307711	0.302606
GOTERM_BP_DIRECT	GO:0007186~G-protein coupled receptor signaling pathway	8	1.13154	0.0138543	1274760, 1276357, 3291695, 1276578, 1280643, 3291484, 1272033, 11175487	403	44	6788	3.06249	0.997226	0.307711	0.302606
GOTERM_BP_DIRECT	GO:0060070~canonical Wnt signaling pathway	5	0.707214	0.0155724	4578224, 1278320, 3291305, 1279837, 1278319	403	17	6788	4.95402	0.998671	0.328577	0.323127
GOTERM_BP_DIRECT	GO:0009755~hormone-mediated signaling pathway	4	0.565771	0.0181017	3291695, 1270451, 1276344, 1280470	403	10	6788	6.73747	0.999551	0.363757	0.357723
GOTERM_BP_DIRECT	GO:0006123~mitochondrial electron transport, cytochrome c to oxygen	4	0.565771	0.0238155	1275574, 1271383, 1271373, 4578263	403	11	6788	6.12497	0.999962	0.442825	0.43548
GOTERM_BP_DIRECT	GO:0098609~cell-cell adhesion	8	1.13154	0.024135	1271391, 1280467, 5668029, 1272798, 1279132, 5666925, 5668187, 1270327	403	49	6788	2.74999	0.999967	0.442825	0.43548
GOTERM_BP_DIRECT	GO:1902476~chloride transmembrane transport	5	0.707214	0.0275619	1276697, 11175937, 1278350, 1281130, 4577925	403	20	6788	4.21092	0.999992	0.451753	0.444259
GOTERM_BP_DIRECT	GO:0061061~muscle structure development	3	0.424328	0.0310446	1278765, 1278763, 1278764	403	5	6788	10.1062	0.999998	0.451753	0.444259
GOTERM_BP_DIRECT	GO:0046339~diacylglycerol metabolic process	3	0.424328	0.0310446	1271726, 1274049, 1269334	403	5	6788	10.1062	0.999998	0.451753	0.444259
GOTERM_BP_DIRECT	GO:0006102~isocitrate metabolic process	3	0.424328	0.0310446	1273240, 1278179, 1269365	403	5	6788	10.1062	0.999998	0.451753	0.444259
GOTERM_BP_DIRECT	GO:0046834~lipid phosphorylation	3	0.424328	0.0310446	1271726, 1274049, 1269334	403	5	6788	10.1062	0.999998	0.451753	0.444259
GOTERM_BP_DIRECT	GO:0007205~protein kinase C-activating G-protein coupled receptor signaling pathway	3	0.424328	0.0310446	1271726, 1274049, 1269334	403	5	6788	10.1062	0.999998	0.451753	0.444259
GOTERM_BP_DIRECT	GO:0031398~positive regulation of protein ubiquitination	3	0.424328	0.0602578	1269875, 1269874, 4576426	403	7	6788	7.21872	1	0.820283	0.806676
GOTERM_BP_DIRECT	GO:0070509~calcium ion import	3	0.424328	0.0602578	1273457, 1279728, 3290639	403	7	6788	7.21872	1	0.820283	0.806676
GOTERM_BP_DIRECT	GO:0016226~iron-sulfur cluster assembly	4	0.565771	0.0649724	1276121, 1280674, 1276480, 1273238	403	16	6788	4.21092	1	0.830859	0.817077
GOTERM_BP_DIRECT	GO:0030150~protein import into mitochondrial matrix	4	0.565771	0.0649724	1280533, 11175691, 1274190, 1270777	403	16	6788	4.21092	1	0.830859	0.817077
GOTERM_BP_DIRECT	GO:0044804~nucleophagy	3	0.424328	0.0772668	1268773, 1271177, 1269871	403	8	6788	6.31638	1	0.931616	0.916163
GOTERM_BP_DIRECT	GO:0042742~defense response to bacterium	3	0.424328	0.0772668	1269831, 1271984, 1276305	403	8	6788	6.31638	1	0.931616	0.916163
GOTERM_BP_DIRECT	GO:0007165~signal transduction	18	2.54597	0.0863906	1269406, 4577940, 1269328, 1271929, 11175716, 11175937, 1277681, 1276697, 1280524, 1270461, 1278773, 1279487, 1274950, 1279930, 1272986, 1275447, 1281130, 1276218	403	201	6788	1.50839	1	1	0.985748
GOTERM_BP_DIRECT	GO:0006334~nucleosome assembly	5	0.707214	0.08935	4577811, 1268522, 1280488, 1267698, 1280483	403	29	6788	2.90408	1	1	0.985748
GOTERM_BP_DIRECT	GO:0007411~axon guidance	5	0.707214	0.0985251	3292068, 3290302, 1273013, 1270011, 1274848	403	30	6788	2.80728	1	1	0.985748
GOTERM_CC_DIRECT	GO:0045202~synapse	20	2.82885	3.35854e-07	1269968, 1269406, 4577940, 1271929, 11175937, 1278350, 3290865, 1281827, 4577925, 3290639, 1276697, 1270461, 1279487, 1281784, 1274229, 1271774, 1272986, 1277829, 1275447, 1281130	481	83	7943	3.97916	5.64219e-05	5.64235e-05	5.40725e-05
GOTERM_CC_DIRECT	GO:0008076~voltage-gated potassium channel complex	7	0.990099	8.05042e-06	1277771, 1279500, 1276592, 1272004, 1277770, 1277769, 1270812	481	10	7943	11.5595	0.00135156	0.000676236	0.000648059
GOTERM_CC_DIRECT	GO:0005887~integral component of plasma membrane	36	5.09194	9.34508e-05	4576067, 1278350, 1273080, 11175487, 1273081, 1276697, 1273142, 1276357, 1279487, 1277541, 5668029, 1271100, 4577690, 1273247, 1275447, 1281162, 1270459, 1269968, 1269406, 4577940, 1271929, 11175937, 4578014, 1268532, 3290865, 4577925, 1271391, 1280600, 1280467, 1270461, 4578011, 1274229, 1272986, 1274964, 1277939, 1281130	481	296	7943	2.0084	0.0155779	0.00523325	0.00501519
GOTERM_CC_DIRECT	GO:0005576~extracellular region	33	4.66761	0.000473781	4577673, 11175507, 4577378, 4578288, 11175960, 1275261, 11175545, 3292662, 1281525, 1280631, 1279202, 3290783, 1271145, 1273920, 1273987, 1275326, 1280172, 1276856, 1274914, 1274736, 4576332, 1274364, 1270483, 1271772, 1271310, 1270484, 1273112, 3289800, 4577382, 1269288, 3289801, 1269088, 1276305	481	285	7943	1.91209	0.0765273	0.0175119	0.0167822
GOTERM_CC_DIRECT	GO:0045211~postsynaptic membrane	8	1.13154	0.000521188	1269406, 1271929, 1270461, 3289757, 1272986, 1275447, 1275196, 1274848	481	25	7943	5.28432	0.0838566	0.0175119	0.0167822
GOTERM_CC_DIRECT	GO:0043005~neuron projection	13	1.83876	0.00259572	1269406, 4577940, 1271929, 11175937, 1276697, 1270461, 1279487, 1281784, 1270011, 1272986, 1273457, 1275447, 1281130	481	79	7943	2.71741	0.353801	0.0726802	0.0696518
GOTERM_CC_DIRECT	GO:0005750~mitochondrial respiratory chain complex III	4	0.565771	0.00382266	1279923, 1269317, 1280500, 1270149	481	6	7943	11.009	0.474517	0.0917439	0.0879212
GOTERM_CC_DIRECT	GO:0001725~stress fiber	4	0.565771	0.00639103	1278765, 1278763, 1278764, 1281694	481	7	7943	9.43629	0.659431	0.134212	0.128619
GOTERM_CC_DIRECT	GO:0032590~dendrite membrane	3	0.424328	0.0104953	1277771, 1277770, 1277769	481	3	7943	16.5135	0.830098	0.176322	0.168975
GOTERM_CC_DIRECT	GO:0005749~mitochondrial respiratory chain complex II, succinate dehydrogenase complex (ubiquinone)	3	0.424328	0.0104953	1272618, 1272475, 1271698	481	3	7943	16.5135	0.830098	0.176322	0.168975
GOTERM_CC_DIRECT	GO:0005743~mitochondrial inner membrane	10	1.41443	0.0155229	4578007, 5667925, 1279395, 1269860, 1277681, 1271996, 4577911, 1273606, 1270149, 11176005	481	65	7943	2.54054	0.927798	0.237076	0.227198
GOTERM_CC_DIRECT	GO:0032809~neuronal cell body membrane	3	0.424328	0.0201527	1277771, 1277770, 1277769	481	4	7943	12.3851	0.967295	0.278654	0.267044
GOTERM_CC_DIRECT	GO:0005615~extracellular space	33	4.66761	0.0215625	4577238, 4578224, 1267938, 5668126, 3291431, 3291695, 1277029, 1277227, 1280456, 1278910, 1280598, 1279246, 1273421, 1271021, 1278851, 1270451, 3292489, 1273865, 1275504, 1270695, 1275865, 1281140, 1268811, 11175677, 5668411, 1279159, 1273975, 1272403, 36518491, 1274106, 1279837, 1274848, 1273813	481	366	7943	1.48892	0.974322	0.278654	0.267044
GOTERM_CC_DIRECT	GO:0005751~mitochondrial respiratory chain complex IV	4	0.565771	0.0320435	1279745, 1275574, 1271383, 4578263	481	12	7943	5.5045	0.995795	0.384522	0.3685
GOTERM_CC_DIRECT	GO:0000786~nucleosome	7	0.990099	0.0389145	1267699, 4577811, 1268522, 1280488, 1267698, 1268521, 1280483	481	42	7943	2.75225	0.998729	0.435843	0.417683
GOTERM_CC_DIRECT	GO:0005759~mitochondrial matrix	6	0.848656	0.0572918	1272590, 1280620, 1276480, 1277681, 1272962, 1274512	481	35	7943	2.83089	0.99995	0.601564	0.576499
GOTERM_CC_DIRECT	GO:0005912~adherens junction	5	0.707214	0.0685169	1278765, 1269702, 1278763, 1278764, 1272798	481	26	7943	3.17568	0.999993	0.677108	0.648895
GOTERM_CC_DIRECT	GO:0005891~voltage-gated calcium channel complex	3	0.424328	0.0800774	1276178, 1278971, 3290639	481	8	7943	6.19257	0.999999	0.736772	0.706073
GOTERM_CC_DIRECT	GO:0005739~mitochondrion	27	3.81895	0.0833254	1275818, 1279286, 11176134, 1268728, 1279569, 1281865, 1273240, 1278179, 1281223, 1276772, 1272375, 1280494, 1269791, 1272515, 1270715, 5668151, 1274580, 1278481, 1278105, 1278988, 1277734, 1279498, 1273238, 1270421, 1269663, 1269365, 1269086	481	324	7943	1.37613	1	0.736772	0.706073
GOTERM_CC_DIRECT	GO:0031941~filamentous actin	3	0.424328	0.098955	1278765, 1278763, 1278764	481	9	7943	5.5045	1	0.831222	0.796588
GOTERM_MF_DIRECT	GO:0005249~voltage-gated potassium channel activity	10	1.41443	2.59494e-08	1277771, 1279500, 1276592, 1274964, 1272004, 1273247, 1277770, 1277769, 1270812, 1269408	494	14	7676	11.0989	9.52337e-06	9.52342e-06	9.39367e-06
GOTERM_MF_DIRECT	GO:0005251~delayed rectifier potassium channel activity	6	0.848656	2.01945e-05	1277771, 1276592, 1272004, 1277770, 1277769, 1270812	494	7	7676	13.3187	0.00738405	0.00370569	0.0036552
GOTERM_MF_DIRECT	GO:0030594~neurotransmitter receptor activity	11	1.55587	0.000100326	1269968, 1276697, 4577940, 1269406, 1271929, 1270461, 1279487, 11175937, 1272986, 1275447, 1281130	494	38	7676	4.49798	0.0361519	0.0122732	0.012106
GOTERM_MF_DIRECT	GO:0004866~endopeptidase inhibitor activity	7	0.990099	0.000457773	1278910, 1271145, 1278851, 1278906, 1275504, 36518491, 1275865	494	17	7676	6.39819	0.154681	0.0420006	0.0414284
GOTERM_MF_DIRECT	GO:0044877~macromolecular complex binding	5	0.707214	0.00163349	4577811, 1268522, 1280488, 1267698, 1280483	494	9	7676	8.63248	0.451177	0.099915	0.0985538
GOTERM_MF_DIRECT	GO:0022848~acetylcholine-gated cation-selective channel activity	5	0.707214	0.00163349	1269406, 1271929, 1270461, 1272986, 1275447	494	9	7676	8.63248	0.451177	0.099915	0.0985538
GOTERM_MF_DIRECT	GO:0031072~heat shock protein binding	6	0.848656	0.00258476	5667763, 4577471, 1269663, 1275756, 5667608, 1280878	494	16	7676	5.82692	0.613195	0.135515	0.133669
GOTERM_MF_DIRECT	GO:0009055~electron carrier activity	6	0.848656	0.003471	1271383, 1272618, 1272475, 1271373, 1269860, 1270149	494	17	7676	5.48416	0.720869	0.159232	0.157063
GOTERM_MF_DIRECT	GO:0042813~Wnt-activated receptor activity	4	0.565771	0.00454942	1278320, 3291305, 1279837, 1278319	494	6	7676	10.359	0.812401	0.185515	0.182988
GOTERM_MF_DIRECT	GO:0004888~transmembrane signaling receptor activity	8	1.13154	0.00706495	1269406, 1271929, 1270461, 1279487, 11175937, 1272986, 1275447, 1281130	494	36	7676	3.45299	0.925878	0.259284	0.255751
GOTERM_MF_DIRECT	GO:0004449~isocitrate dehydrogenase (NAD+) activity	3	0.424328	0.0118247	1273240, 1278179, 1269365	494	3	7676	15.5385	0.987292	0.394513	0.389139
GOTERM_MF_DIRECT	GO:0017147~Wnt-protein binding	4	0.565771	0.0165245	1278320, 3291305, 1279837, 1278319	494	9	7676	6.90598	0.997791	0.505374	0.498489
GOTERM_MF_DIRECT	GO:0005230~extracellular ligand-gated ion channel activity	5	0.707214	0.0204663	1276697, 4577940, 1279487, 11175937, 1281130	494	17	7676	4.57014	0.999494	0.577781	0.569909
GOTERM_MF_DIRECT	GO:0004252~serine-type endopeptidase activity	31	4.38472	0.028318	4577673, 4577378, 4578288, 1275261, 1275260, 1271480, 3291431, 1281525, 1280238, 1272590, 1280412, 1279246, 1280631, 3290783, 1281981, 1273920, 1272633, 1273921, 1274755, 1280172, 11175997, 4578338, 1269249, 1272082, 11176005, 11175677, 1274364, 1274900, 1273975, 4577382, 1269288	494	326	7676	1.47758	0.999974	0.636608	0.627935
GOTERM_MF_DIRECT	GO:0051787~misfolded protein binding	4	0.565771	0.0294886	5667763, 4577471, 1275756, 5667608	494	11	7676	5.65035	0.999983	0.636608	0.627935
GOTERM_MF_DIRECT	GO:0044183~protein binding involved in protein folding	4	0.565771	0.0294886	5667763, 4577471, 1275756, 5667608	494	11	7676	5.65035	0.999983	0.636608	0.627935
GOTERM_MF_DIRECT	GO:0005245~voltage-gated calcium channel activity	4	0.565771	0.0294886	1276178, 1278971, 1279728, 3290639	494	11	7676	5.65035	0.999983	0.636608	0.627935
GOTERM_MF_DIRECT	GO:0004698~calcium-dependent protein kinase C activity	3	0.424328	0.0361512	1280437, 5666774, 1273220	494	5	7676	9.32308	0.999999	0.663375	0.654337
GOTERM_MF_DIRECT	GO:0051371~muscle alpha-actinin binding	3	0.424328	0.0361512	1278765, 1278763, 1278764	494	5	7676	9.32308	0.999999	0.663375	0.654337
GOTERM_MF_DIRECT	GO:0044325~ion channel binding	3	0.424328	0.0361512	1274268, 1279500, 1281485	494	5	7676	9.32308	0.999999	0.663375	0.654337
GOTERM_MF_DIRECT	GO:0005509~calcium ion binding	20	2.82885	0.0408857	1268219, 1267597, 1279132, 5668184, 1274580, 11175752, 5668187, 3290639, 1272241, 1281600, 1281675, 1281552, 1276848, 1281188, 1273227, 1273426, 1267595, 5666925, 1274848, 1270327	494	193	7676	1.6102	1	0.684077	0.674758
GOTERM_MF_DIRECT	GO:0008061~chitin binding	13	1.83876	0.0410074	11175507, 4576332, 11175960, 11175545, 1270483, 1279202, 1271772, 1271310, 1270484, 3289800, 3289801, 1269088, 1276856	494	107	7676	1.88785	1	0.684077	0.674758
GOTERM_MF_DIRECT	GO:0051539~4 iron, 4 sulfur cluster binding	6	0.848656	0.0455448	1278105, 1280674, 1281520, 1276480, 1281463, 1269860	494	31	7676	3.00744	1	0.726737	0.716836
GOTERM_MF_DIRECT	GO:0051082~unfolded protein binding	8	1.13154	0.0513643	5667763, 1269995, 4577471, 1269663, 1275756, 1272962, 1270777, 5667608	494	53	7676	2.34543	1	0.733324	0.723333
GOTERM_MF_DIRECT	GO:0004115~3',5'-cyclic-AMP phosphodiesterase activity	3	0.424328	0.0519521	1279930, 1277681, 1276218	494	6	7676	7.76923	1	0.733324	0.723333
GOTERM_MF_DIRECT	GO:0004143~diacylglycerol kinase activity	3	0.424328	0.0519521	1271726, 1274049, 1269334	494	6	7676	7.76923	1	0.733324	0.723333
GOTERM_MF_DIRECT	GO:0020037~heme binding	17	2.40453	0.0639686	11175921, 4578358, 3291636, 3291637, 3291679, 1279569, 1277622, 1274154, 1273103, 1271373, 1277432, 1280199, 1271698, 4577054, 1270149, 1277759, 1278717	494	165	7676	1.60093	1	0.84206	0.830588
GOTERM_MF_DIRECT	GO:0051287~NAD binding	5	0.707214	0.0642443	1278999, 1269070, 1273240, 1278179, 1272388	494	24	7676	3.23718	1	0.84206	0.830588
GOTERM_MF_DIRECT	GO:0043027~cysteine-type endopeptidase inhibitor activity involved in apoptotic process	3	0.424328	0.0696994	1269875, 1269874, 4576426	494	7	7676	6.65934	1	0.882058	0.870041
GOTERM_MF_DIRECT	GO:0042826~histone deacetylase binding	3	0.424328	0.0890789	1272326, 1277175, 3289751	494	8	7676	5.82692	1	1	0.989071

## Sheet: Down_DD_vs_KIS
Additional file 12: Gene ontology enrichment analysis
Category	Term	Count	%	PValue	Genes	List Total	Pop Hits	Pop Total	Fold Enrichment	Bonferroni	Benjamini	FDR
GOTERM_BP_DIRECT	GO:0043171~peptide catabolic process	6	1.41176	0.00282219	1278754, 11175602, 11175603, 11175889, 1273453, 11176044	244	28	6788	5.96136	0.577677	0.860769	0.860769
GOTERM_BP_DIRECT	GO:0016925~protein sumoylation	4	0.941176	0.0060401	1280569, 5667039, 1271745, 5667042	244	11	6788	10.1162	0.842419	0.921115	0.921115
GOTERM_BP_DIRECT	GO:0048477~oogenesis	3	0.705882	0.0118816	1270890, 1276771, 1270899	244	5	6788	16.6918	0.973894	1	1
GOTERM_BP_DIRECT	GO:0006364~rRNA processing	6	1.41176	0.0196342	1278811, 5667921, 1279850, 1280395, 1270610, 1280926	244	44	6788	3.79359	0.997637	1	1
GOTERM_BP_DIRECT	GO:0030488~tRNA methylation	4	0.941176	0.021248	1268887, 1276794, 1279684, 1278793	244	17	6788	6.54581	0.998571	1	1
GOTERM_BP_DIRECT	GO:0000278~mitotic cell cycle	5	1.17647	0.0262275	1275917, 1281950, 1269984, 3290439, 1274084	244	32	6788	4.34682	0.999698	1	1
GOTERM_BP_DIRECT	GO:0008344~adult locomotory behavior	3	0.705882	0.0309876	1275593, 1277279, 3290238	244	8	6788	10.4324	0.999932	1	1
GOTERM_BP_DIRECT	GO:0048512~circadian behavior	3	0.705882	0.0309876	1275593, 1277279, 3290238	244	8	6788	10.4324	0.999932	1	1
GOTERM_BP_DIRECT	GO:0032508~DNA duplex unwinding	3	0.705882	0.0389147	1278190, 1276585, 1281639	244	9	6788	9.27322	0.999994	1	1
GOTERM_BP_DIRECT	GO:0000463~maturation of LSU-rRNA from tricistronic rRNA transcript (SSU-rRNA, 5.8S rRNA, LSU-rRNA)	3	0.705882	0.0567324	1280796, 1269592, 1275380	244	11	6788	7.58718	1	1	1
GOTERM_BP_DIRECT	GO:0051225~spindle assembly	3	0.705882	0.0567324	1276497, 1276404, 5667694	244	11	6788	7.58718	1	1	1
GOTERM_BP_DIRECT	GO:0006508~proteolysis	10	2.35294	0.0632799	1278754, 11175602, 1274708, 11175603, 11175889, 4578289, 1273453, 11176044, 4578020, 5668252	244	140	6788	1.98712	1	1	1
GOTERM_BP_DIRECT	GO:0000727~double-strand break repair via break-induced replication	3	0.705882	0.0665103	1276468, 1282001, 3292521	244	12	6788	6.95492	1	1	1
GOTERM_BP_DIRECT	GO:0010389~regulation of G2/M transition of mitotic cell cycle	2	0.470588	0.0703205	1273481, 3291042	244	2	6788	27.8197	1	1	1
GOTERM_BP_DIRECT	GO:0048254~snoRNA localization	2	0.470588	0.0703205	1280796, 1275380	244	2	6788	27.8197	1	1	1
GOTERM_BP_DIRECT	GO:0009263~deoxyribonucleotide biosynthetic process	2	0.470588	0.0703205	1270247, 1279619	244	2	6788	27.8197	1	1	1
GOTERM_BP_DIRECT	GO:0045450~bicoid mRNA localization	2	0.470588	0.0703205	5667105, 1269817	244	2	6788	27.8197	1	1	1
GOTERM_BP_DIRECT	GO:0000493~box H/ACA snoRNP assembly	2	0.470588	0.0703205	3290130, 5667921	244	2	6788	27.8197	1	1	1
GOTERM_BP_DIRECT	GO:0051301~cell division	5	1.17647	0.0761266	3291573, 1269725, 1270705, 1276497, 1269240	244	45	6788	3.09107	1	1	1
GOTERM_BP_DIRECT	GO:0000724~double-strand break repair via homologous recombination	4	0.941176	0.0769451	1281007, 5667039, 1276585, 5667042	244	28	6788	3.97424	1	1	1
GOTERM_BP_DIRECT	GO:0006979~response to oxidative stress	4	0.941176	0.0977781	1270890, 1268632, 1270899, 1274093	244	31	6788	3.58964	1	1	1
GOTERM_BP_DIRECT	GO:0006310~DNA recombination	3	0.705882	0.0987093	1278190, 1276585, 1279706	244	15	6788	5.56393	1	1	1
GOTERM_CC_DIRECT	GO:0005634~nucleus	81	19.0588	7.18975e-05	1268428, 1278190, 1270705, 1269313, 1281639, 1281007, 1280796, 1279402, 1274432, 1279204, 1270110, 1270157, 1280395, 3292284, 1279969, 1276735, 1270875, 1277307, 1277549, 3290060, 1275848, 1269743, 11175892, 1274084, 5667042, 1280569, 1276468, 1280566, 5667921, 1270045, 1276585, 1276541, 1274046, 4577482, 1269025, 1281132, 4397682, 1269020, 1276867, 1269259, 3291405, 1280807, 3291767, 1267439, 12…	285	1502	7943	1.50299	0.0104425	0.010497	0.0104251
GOTERM_CC_DIRECT	GO:0000786~nucleosome	8	1.88235	0.000638422	1278746, 1269025, 1280807, 3291767, 3292284, 1269020, 1275848, 1267439	285	42	7943	5.3086	0.0890246	0.0466048	0.0462856
GOTERM_CC_DIRECT	GO:0005576~extracellular region	21	4.94118	0.00297228	4576887, 3290656, 1277042, 1277691, 1277395, 1277692, 5667484, 4576208, 1270270, 4578092, 1270272, 1274186, 1273113, 1278497, 1271077, 1275116, 1279248, 1270397, 1270269, 1269142, 1270899	285	285	7943	2.05359	0.352476	0.144651	0.14366
GOTERM_CC_DIRECT	GO:0000811~GINS complex	3	0.705882	0.0118595	1282001, 3292521, 1271127	285	5	7943	16.7221	0.824802	0.432872	0.429908
GOTERM_CC_DIRECT	GO:0030915~Smc5-Smc6 complex	3	0.705882	0.0173719	1281007, 5667039, 5667042	285	6	7943	13.9351	0.922585	0.507258	0.503784
GOTERM_CC_DIRECT	GO:0032040~small-subunit processome	5	1.17647	0.0319399	1277799, 1282020, 1278811, 1279850, 1278598	285	34	7943	4.09856	0.991255	0.777205	0.771881
GOTERM_CC_DIRECT	GO:0005737~cytoplasm	53	12.4706	0.0512658	1268428, 1269631, 1276690, 1278793, 1278754, 1275644, 1279204, 1277549, 1269984, 3290644, 1280319, 1274084, 3290130, 1276585, 1271454, 1268130, 11175602, 11175889, 5668080, 1280926, 3290439, 11176018, 3291573, 1273481, 1280611, 1277129, 1280576, 1278136, 1276794, 1272353, 11176142, 1279225, 1280292, 1281191, 1268798, 4576255, 11176044, 4576818, 1278144, 3292495, 1274185, 1278343, 1281950, 1275872…	285	1168	7943	1.26466	0.99954	0.932216	0.925831
GOTERM_CC_DIRECT	GO:0005874~microtubule	7	1.64706	0.0567582	1270262, 1281950, 1269313, 1269984, 4576255, 1270110, 3290439	285	77	7943	2.53365	0.999803	0.932216	0.925831
GOTERM_CC_DIRECT	GO:0000307~cyclin-dependent protein kinase holoenzyme complex	3	0.705882	0.0663883	1273481, 3291042, 1269240	285	12	7943	6.96754	0.999956	0.932216	0.925831
GOTERM_CC_DIRECT	GO:0070652~HAUS complex	2	0.470588	0.0702354	1276404, 5667694	285	2	7943	27.8702	0.999976	0.932216	0.925831
GOTERM_CC_DIRECT	GO:0070761~pre-snoRNP complex	2	0.470588	0.0702354	1280796, 1275380	285	2	7943	27.8702	0.999976	0.932216	0.925831
GOTERM_MF_DIRECT	GO:0008270~zinc ion binding	34	8	5.76762e-06	11175602, 11175889, 1275917, 1269499, 3291405, 1278810, 1278754, 1274374, 1280557, 1274258, 1276771, 5667039, 1274432, 1270157, 4578020, 4576560, 1270875, 4577194, 4576335, 4577986, 4577001, 4577542, 11176044, 3290988, 4576818, 5667042, 5668252, 1279036, 1276585, 3290598, 1273453, 1270102, 1269189, 1276605	300	369	7676	2.35758	0.00132568	0.00132655	0.00132655
GOTERM_MF_DIRECT	GO:0046982~protein heterodimerization activity	8	1.88235	0.00571665	1278746, 1269743, 1269025, 1280807, 3292284, 1269020, 1275848, 1267439	300	56	7676	3.65524	0.732491	0.657415	0.657415
GOTERM_MF_DIRECT	GO:0070006~metalloaminopeptidase activity	6	1.41176	0.0135935	1278754, 11175602, 11175889, 1273453, 11176044, 1278144	300	37	7676	4.14919	0.95706	1	1
GOTERM_MF_DIRECT	GO:0003677~DNA binding	17	4	0.0188836	1275918, 1278190, 1275917, 1280807, 3291767, 1281639, 1267439, 1278746, 1279402, 3290169, 1269025, 1274733, 4397682, 3292284, 1276735, 1269020, 1275848	300	232	7676	1.87489	0.987534	1	1
GOTERM_MF_DIRECT	GO:0008061~chitin binding	10	2.35294	0.0233046	1270270, 1270272, 1275116, 1279248, 3290656, 1277042, 1270269, 1269142, 5667484, 4576208	300	107	7676	2.39128	0.995588	1	1
GOTERM_MF_DIRECT	GO:0020037~heme binding	13	3.05882	0.0272859	1268632, 11175638, 4576168, 1276664, 1276720, 5667962, 1276721, 1270890, 1280399, 1270531, 1271003, 4578153, 1270899	300	165	7676	2.01592	0.998276	1	1
GOTERM_MF_DIRECT	GO:0016705~oxidoreductase activity, acting on paired donors, with incorporation or reduction of molecular oxygen	10	2.35294	0.0333627	1276664, 1276720, 5667962, 1276721, 11175638, 1280399, 4576168, 1270531, 1271003, 4578153	300	114	7676	2.24444	0.999592	1	1
GOTERM_MF_DIRECT	GO:0042277~peptide binding	5	1.17647	0.0379713	1278754, 11175602, 11175889, 1273453, 11176044	300	33	7676	3.87677	0.999864	1	1
GOTERM_MF_DIRECT	GO:0004497~monooxygenase activity	10	2.35294	0.0481389	1276664, 1276720, 5667962, 1276721, 11175638, 1280399, 4576168, 1270531, 1271003, 4578153	300	122	7676	2.09727	0.999988	1	1
GOTERM_MF_DIRECT	GO:0003700~transcription factor activity, sequence-specific DNA binding	8	1.88235	0.0523582	1278810, 4576335, 1274258, 1279036, 1278198, 1277548, 1270875, 1276605	300	87	7676	2.3528	0.999996	1	1
GOTERM_MF_DIRECT	GO:0008241~peptidyl-dipeptidase activity	3	0.705882	0.0553494	4578020, 1274704, 1269607	300	10	7676	7.676	0.999998	1	1
GOTERM_MF_DIRECT	GO:0004601~peroxidase activity	4	0.941176	0.0715364	1270890, 1268632, 1270899, 1274093	300	25	7676	4.09387	1	1	1
GOTERM_MF_DIRECT	GO:0004748~ribonucleoside-diphosphate reductase activity, thioredoxin disulfide as acceptor	2	0.470588	0.0763927	1270247, 1279619	300	2	7676	25.5867	1	1	1
GOTERM_MF_DIRECT	GO:0005506~iron ion binding	11	2.58824	0.0857704	1276664, 1276720, 5667962, 1276721, 11175638, 1280399, 4576168, 1270531, 1276690, 1271003, 4578153	300	157	7676	1.7927	1	1	1
GOTERM_MF_DIRECT	GO:0015276~ligand-gated ion channel activity	4	0.941176	0.0860215	1274187, 11175491, 1269730, 1280702	300	27	7676	3.79062	1	1	1
GOTERM_MF_DIRECT	GO:0004180~carboxypeptidase activity	3	0.705882	0.0889116	4578020, 1274704, 1269607	300	13	7676	5.90462	1	1	1
GOTERM_MF_DIRECT	GO:0004693~cyclin-dependent protein serine/threonine kinase activity	3	0.705882	0.0889116	1269259, 1276486, 3291042	300	13	7676	5.90462	1	1	1

## Sheet: UP_DD_vs_KIS
Additional file 12: Gene ontology enrichment analysis
Category	Term	Count	%	PValue	Genes	List Total	Pop Hits	Pop Total	Fold Enrichment	Bonferroni	Benjamini	FDR
GOTERM_BP_DIRECT	GO:0006099~tricarboxylic acid cycle	14	2.26904	4.58106e-12	1272618, 1278481, 1278105, 1281238, 1281865, 1273240, 1272475, 1278179, 1269365, 1269860, 1280494, 1271698, 1270895, 1276976	329	23	6788	12.5587	1.57132e-09	1.5713e-09	1.5484e-09
GOTERM_BP_DIRECT	GO:0006123~mitochondrial electron transport, cytochrome c to oxygen	8	1.2966	1.612e-07	1275574, 1271383, 1274544, 1277364, 1275578, 1271373, 1270770, 3290402	329	11	6788	15.0053	5.52902e-05	2.76459e-05	2.72429e-05
GOTERM_BP_DIRECT	GO:0005975~carbohydrate metabolic process	18	2.91734	2.89161e-05	4576940, 4576216, 4578326, 11175507, 11175960, 11175545, 1280732, 1273163, 1281368, 1277035, 1276981, 1273166, 5667612, 1274601, 1270301, 5666829, 1276856, 1278816	329	114	6788	3.25772	0.00986933	0.00330607	0.00325788
GOTERM_BP_DIRECT	GO:0015986~ATP synthesis coupled proton transport	6	0.972447	9.2772e-05	1277984, 1274263, 1278118, 1270199, 1274812, 1282029	329	11	6788	11.2539	0.0313213	0.0079552	0.00783924
GOTERM_BP_DIRECT	GO:0009060~aerobic respiration	5	0.810373	0.000321013	1269317, 1280500, 1281463, 1269860, 1272093	329	8	6788	12.8951	0.104278	0.0203721	0.0200752
GOTERM_BP_DIRECT	GO:0006120~mitochondrial electron transport, NADH to ubiquinone	6	0.972447	0.000356364	1278975, 1280027, 1272388, 1281463, 1279464, 1270796	329	14	6788	8.84238	0.115077	0.0203721	0.0200752
GOTERM_BP_DIRECT	GO:0006121~mitochondrial electron transport, succinate to ubiquinone	4	0.648298	0.000431297	1272618, 1272475, 1280494, 1271698	329	4	6788	20.6322	0.13754	0.0211336	0.0208255
GOTERM_BP_DIRECT	GO:0051726~regulation of cell cycle	7	1.13452	0.00151803	1270580, 1269875, 1269874, 1273991, 1269576, 3290937, 4576426	329	27	6788	5.34909	0.406121	0.0650855	0.0641367
GOTERM_BP_DIRECT	GO:0006122~mitochondrial electron transport, ubiquinol to cytochrome c	4	0.648298	0.00200486	1272705, 1269317, 1280500, 1271373	329	6	6788	13.7548	0.497599	0.0764074	0.0752936
GOTERM_BP_DIRECT	GO:0006182~cGMP biosynthetic process	4	0.648298	0.0104083	1279811, 1280524, 1269328, 11175716	329	10	6788	8.25289	0.972367	0.32455	0.319819
GOTERM_BP_DIRECT	GO:0007168~receptor guanylyl cyclase signaling pathway	4	0.648298	0.0104083	1279811, 1280524, 1269328, 11175716	329	10	6788	8.25289	0.972367	0.32455	0.319819
GOTERM_BP_DIRECT	GO:0006334~nucleosome assembly	6	0.972447	0.0116473	4577811, 1268522, 1280488, 1267698, 1280483, 1272577	329	29	6788	4.26873	0.982019	0.332917	0.328064
GOTERM_BP_DIRECT	GO:0042776~mitochondrial ATP synthesis coupled proton transport	3	0.486224	0.0130899	1274263, 1268850, 1280570	329	4	6788	15.4742	0.989105	0.345373	0.340339
GOTERM_BP_DIRECT	GO:0000045~autophagosome assembly	5	0.810373	0.0196281	3292501, 1274477, 1268773, 1269871, 4576857	329	22	6788	4.68914	0.998886	0.449461	0.442909
GOTERM_BP_DIRECT	GO:0006102~isocitrate metabolic process	3	0.486224	0.0211235	1273240, 1278179, 1269365	329	5	6788	12.3793	0.99934	0.449461	0.442909
GOTERM_BP_DIRECT	GO:0061061~muscle structure development	3	0.486224	0.0211235	1278765, 1278763, 1278764	329	5	6788	12.3793	0.99934	0.449461	0.442909
GOTERM_BP_DIRECT	GO:0051923~sulfation	4	0.648298	0.0222765	1269028, 4397705, 4397706, 5667837	329	13	6788	6.34838	0.999559	0.449461	0.442909
GOTERM_BP_DIRECT	GO:0007268~chemical synaptic transmission	8	1.2966	0.0267731	1269968, 4577940, 1279487, 11175937, 1274229, 1278350, 1281130, 4577925	329	61	6788	2.70586	0.999909	0.510176	0.502739
GOTERM_BP_DIRECT	GO:0051085~chaperone mediated protein folding requiring cofactor	4	0.648298	0.0392033	5667763, 1269995, 4577471, 5667608	329	16	6788	5.15805	0.999999	0.707723	0.697407
GOTERM_BP_DIRECT	GO:0031398~positive regulation of protein ubiquitination	3	0.486224	0.0416026	1269875, 1269874, 4576426	329	7	6788	8.84238	1	0.713485	0.703084
GOTERM_BP_DIRECT	GO:0006032~chitin catabolic process	5	0.810373	0.0438479	11175507, 11175960, 5666829, 1276856, 11175545	329	28	6788	3.68432	1	0.716182	0.705742
GOTERM_BP_DIRECT	GO:0060070~canonical Wnt signaling pathway	4	0.648298	0.0459494	1278320, 3291305, 1279837, 1278319	329	17	6788	4.85464	1	0.716393	0.70595
GOTERM_BP_DIRECT	GO:0034620~cellular response to unfolded protein	3	0.486224	0.0537299	5667763, 4577471, 5667608	329	8	6788	7.73708	1	0.801276	0.789596
GOTERM_BP_DIRECT	GO:0042026~protein refolding	3	0.486224	0.0669232	5667763, 4577471, 5667608	329	9	6788	6.87741	1	0.951034	0.937171
GOTERM_BP_DIRECT	GO:1902476~chloride transmembrane transport	4	0.648298	0.0693174	11175937, 1278350, 1281130, 4577925	329	20	6788	4.12644	1	0.951034	0.937171
GOTERM_BP_DIRECT	GO:0090263~positive regulation of canonical Wnt signaling pathway	3	0.486224	0.081052	1269875, 1269874, 4576426	329	10	6788	6.18967	1	1	0.988304
GOTERM_BP_DIRECT	GO:0042391~regulation of membrane potential	5	0.810373	0.0864869	4577940, 1279487, 11175937, 1281485, 1281130	329	35	6788	2.94746	1	1	0.988304
GOTERM_BP_DIRECT	GO:0016042~lipid catabolic process	6	0.972447	0.0921139	1272097, 1278431, 1271021, 1269555, 1281188, 1273610	329	50	6788	2.47587	1	1	0.988304
GOTERM_BP_DIRECT	GO:0045333~cellular respiration	2	0.324149	0.094313	1279852, 1269791	329	2	6788	20.6322	1	1	0.988304
GOTERM_BP_DIRECT	GO:0071477~cellular hypotonic salinity response	2	0.324149	0.094313	1278350, 4577925	329	2	6788	20.6322	1	1	0.988304
GOTERM_CC_DIRECT	GO:0005747~mitochondrial respiratory chain complex I	17	2.75527	1.30291e-11	1268921, 1279464, 1272093, 1278183, 3289770, 1278975, 1273330, 1275044, 1280027, 1275005, 1270020, 1272388, 1281463, 1281098, 1275503, 1269870, 1270796	421	37	7943	8.66861	1.78498e-09	1.78498e-09	1.70681e-09
GOTERM_CC_DIRECT	GO:0005576~extracellular region	40	6.48298	3.17598e-08	4577673, 11175507, 4577378, 4578288, 11176056, 3291827, 11175960, 1275261, 11175545, 1272097, 1281525, 1280732, 1277689, 1280631, 1279202, 1273147, 3290783, 1271145, 1273920, 1273987, 1275326, 5666829, 1280172, 1276856, 3292480, 1270616, 11175953, 1280858, 1277577, 1274364, 1279757, 1270483, 1271310, 1273112, 11175918, 4577382, 1269288, 3289801, 1269088, 1269161	421	285	7943	2.648	4.35109e-06	2.17555e-06	2.08027e-06
GOTERM_CC_DIRECT	GO:0005751~mitochondrial respiratory chain complex IV	8	1.2966	6.91563e-07	1279745, 1275574, 1271383, 1274544, 1277364, 1275578, 1270770, 3290402	421	12	7943	12.578	9.47397e-05	3.15814e-05	3.01983e-05
GOTERM_CC_DIRECT	GO:0005615~extracellular space	40	6.48298	1.91784e-05	4577238, 1269555, 4578145, 1267938, 3291927, 1267637, 3291430, 5668126, 1270170, 3291431, 3291695, 3290265, 1278910, 1280598, 1278431, 1273421, 1276210, 1271021, 1280178, 1278851, 3292489, 1275504, 1275865, 1281140, 4397672, 1268811, 11175677, 1281802, 3292058, 1271132, 1280861, 1270760, 1272023, 1279159, 1273975, 1272403, 36518491, 1274106, 1279837, 1273813	421	366	7943	2.06197	0.00262402	0.000656862	0.000628094
GOTERM_CC_DIRECT	GO:0005753~mitochondrial proton-transporting ATP synthase complex	5	0.810373	0.000237431	5667225, 5667223, 1268850, 1270199, 1280570	421	7	7943	13.4764	0.0320085	0.00634097	0.00606326
GOTERM_CC_DIRECT	GO:0000786~nucleosome	10	1.62075	0.000277707	1267699, 4577811, 1280489, 1268522, 1280488, 1267698, 1268521, 1280483, 1272577, 1280490	421	42	7943	4.49214	0.0373362	0.00634097	0.00606326
GOTERM_CC_DIRECT	GO:0005739~mitochondrion	31	5.02431	0.00186783	4397607, 1279286, 1278870, 1268728, 1279503, 1280534, 1281865, 1273240, 1278179, 1276772, 1272375, 1280494, 1269791, 1276976, 1272515, 1276241, 3291459, 1274580, 1278481, 5668175, 1278105, 1281238, 1270580, 1277734, 1274544, 1279498, 1272265, 1279852, 1270421, 1269365, 1269086	421	324	7943	1.80517	0.22596	0.036556	0.0349551
GOTERM_CC_DIRECT	GO:0005750~mitochondrial respiratory chain complex III	4	0.648298	0.00260414	1279923, 1272705, 1269317, 1280500	421	6	7943	12.578	0.30039	0.0445958	0.0426427
GOTERM_CC_DIRECT	GO:0005749~mitochondrial respiratory chain complex II, succinate dehydrogenase complex (ubiquinone)	3	0.486224	0.00807525	1272618, 1272475, 1271698	421	3	7943	18.867	0.670705	0.122923	0.11754
GOTERM_CC_DIRECT	GO:0045261~proton-transporting ATP synthase complex, catalytic core F(1)	3	0.486224	0.0155863	1274263, 1274812, 1280570	421	4	7943	14.1502	0.883764	0.213532	0.20418
GOTERM_CC_DIRECT	GO:0005743~mitochondrial inner membrane	9	1.45867	0.0205037	1273598, 1277102, 1281430, 1269860, 1280939, 1277681, 1271996, 4577911, 1273606	421	65	7943	2.61235	0.941469	0.255364	0.24418
GOTERM_CC_DIRECT	GO:0000275~mitochondrial proton-transporting ATP synthase complex, catalytic core F(1)	3	0.486224	0.0250737	1277984, 1278118, 1271996	421	5	7943	11.3202	0.969158	0.286258	0.273721
GOTERM_CC_DIRECT	GO:0045202~synapse	10	1.62075	0.0304984	1269968, 4577940, 1279487, 11175937, 1274229, 1278350, 1277829, 1281130, 1281827, 4577925	421	83	7943	2.27313	0.98564	0.321406	0.30733
GOTERM_CC_DIRECT	GO:0001725~stress fiber	3	0.486224	0.0490801	1278765, 1278763, 1278764	421	7	7943	8.08585	0.998987	0.480284	0.45925
GOTERM_CC_DIRECT	GO:0005876~spindle microtubule	4	0.648298	0.0663565	1269875, 1269874, 4576426, 1280714	421	18	7943	4.19266	0.999918	0.606056	0.579513
GOTERM_CC_DIRECT	GO:0031941~filamentous actin	3	0.486224	0.0784779	1278765, 1278763, 1278764	421	9	7943	6.28899	0.999986	0.671967	0.642538
GOTERM_CC_DIRECT	GO:0030018~Z disc	3	0.486224	0.0947646	1278765, 1278763, 1278764	421	10	7943	5.6601	0.999999	0.763691	0.730245
GOTERM_MF_DIRECT	GO:0004252~serine-type endopeptidase activity	49	7.94165	5.90127e-10	4577673, 4578288, 3291827, 3291430, 1271480, 3291431, 1281525, 1280238, 1280631, 1273147, 3290783, 1272531, 3291432, 5667979, 1271969, 4578338, 1278364, 1274364, 11176153, 4577378, 3290876, 1275261, 1267637, 1275260, 1277689, 1280412, 1281466, 1279267, 1270130, 1280178, 1272633, 1273920, 1273921, 1280172, 1280170, 11175997, 11175953, 11175517, 1278781, 1280858, 11175677, 1277577, 1280862, 1280861…	436	326	7676	2.64623	1.75858e-07	1.75858e-07	1.71727e-07
GOTERM_MF_DIRECT	GO:0004866~endopeptidase inhibitor activity	8	1.2966	2.11721e-05	1278910, 1271132, 1271145, 1278851, 1278906, 1275504, 36518491, 1275865	436	17	7676	8.28494	0.00628948	0.00315464	0.00308053
GOTERM_MF_DIRECT	GO:0044877~macromolecular complex binding	6	0.972447	5.9532e-05	4577811, 1268522, 1280488, 1267698, 1280483, 1278870	436	9	7676	11.737	0.0175846	0.00591351	0.0057746
GOTERM_MF_DIRECT	GO:0051539~4 iron, 4 sulfur cluster binding	9	1.45867	0.000247469	1278105, 1279503, 1280674, 1281520, 1276480, 1281463, 1269860, 1279464, 1272093	436	31	7676	5.11128	0.0711006	0.0184364	0.0180034
GOTERM_MF_DIRECT	GO:0004553~hydrolase activity, hydrolyzing O-glycosyl compounds	7	1.13452	0.000461004	4578326, 1273163, 1273166, 1274601, 1270301, 5666829, 1278816	436	19	7676	6.48624	0.128388	0.0274758	0.0268304
GOTERM_MF_DIRECT	GO:0046933~proton-transporting ATP synthase activity, rotational mechanism	5	0.810373	0.000593192	1277984, 1274263, 1278118, 1274812, 1271996	436	8	7676	11.0034	0.162072	0.0294619	0.0287698
GOTERM_MF_DIRECT	GO:0004867~serine-type endopeptidase inhibitor activity	8	1.2966	0.000747942	1270616, 3292058, 1270170, 4577238, 1267938, 3291927, 1273813, 1281802	436	28	7676	5.03014	0.199861	0.0318409	0.031093
GOTERM_MF_DIRECT	GO:0051287~NAD binding	7	1.13452	0.00179569	1278999, 1269070, 1273240, 1278179, 1272388, 1273984, 1279464	436	24	7676	5.13494	0.41468	0.0662838	0.0647268
GOTERM_MF_DIRECT	GO:0009055~electron carrier activity	6	0.972447	0.00200186	1271383, 1272618, 1272475, 1271373, 1269860, 1277616	436	17	7676	6.21371	0.449623	0.0662838	0.0647268
GOTERM_MF_DIRECT	GO:0042813~Wnt-activated receptor activity	4	0.648298	0.00317844	1278320, 3291305, 1279837, 1278319	436	6	7676	11.737	0.61275	0.0947176	0.0924927
GOTERM_MF_DIRECT	GO:0005283~sodium:amino acid symporter activity	4	0.648298	0.00817116	3291187, 1271098, 1271100, 4577690	436	8	7676	8.80275	0.913275	0.221364	0.216164
GOTERM_MF_DIRECT	GO:0004449~isocitrate dehydrogenase (NAD+) activity	3	0.486224	0.00925199	1273240, 1278179, 1269365	436	3	7676	17.6055	0.937333	0.229758	0.224361
GOTERM_MF_DIRECT	GO:0017147~Wnt-protein binding	4	0.648298	0.0117467	1278320, 3291305, 1279837, 1278319	436	9	7676	7.82467	0.970437	0.26927	0.262945
GOTERM_MF_DIRECT	GO:0046982~protein heterodimerization activity	9	1.45867	0.0129004	1267699, 4577811, 1280489, 1268522, 1280488, 1267698, 1268521, 1280483, 1280490	436	56	7676	2.82946	0.979128	0.274595	0.268145
GOTERM_MF_DIRECT	GO:0001653~peptide receptor activity	4	0.648298	0.0160848	1279811, 1280524, 1269328, 11175716	436	10	7676	7.0422	0.992031	0.299578	0.292541
GOTERM_MF_DIRECT	GO:0008137~NADH dehydrogenase (ubiquinone) activity	4	0.648298	0.0160848	1272388, 1281520, 1279464, 1272093	436	10	7676	7.0422	0.992031	0.299578	0.292541
GOTERM_MF_DIRECT	GO:0004129~cytochrome-c oxidase activity	3	0.486224	0.0178113	1277364, 1275578, 1270770	436	4	7676	13.2041	0.995278	0.312221	0.304887
GOTERM_MF_DIRECT	GO:0016705~oxidoreductase activity, acting on paired donors, with incorporation or reduction of molecular oxygen	13	2.10697	0.0274556	4578358, 1267986, 11175835, 3291636, 3291637, 3291679, 1274154, 1271285, 1277432, 1280199, 4577054, 1277758, 1277759	436	114	7676	2.00765	0.999751	0.448247	0.437718
GOTERM_MF_DIRECT	GO:0051371~muscle alpha-actinin binding	3	0.486224	0.0285795	1278765, 1278763, 1278764	436	5	7676	10.5633	0.999823	0.448247	0.437718
GOTERM_MF_DIRECT	GO:0004383~guanylate cyclase activity	4	0.648298	0.0412388	1279811, 1280524, 1269328, 11175716	436	14	7676	5.03014	0.999996	0.589363	0.575519
GOTERM_MF_DIRECT	GO:0004497~monooxygenase activity	13	2.10697	0.0431712	4578358, 1267986, 11175835, 3291636, 3291637, 3291679, 1274154, 1271285, 1277432, 1280199, 4577054, 1277758, 1277759	436	122	7676	1.876	0.999998	0.589363	0.575519
GOTERM_MF_DIRECT	GO:0051537~2 iron, 2 sulfur cluster binding	5	0.810373	0.0438925	1279503, 1279923, 1276883, 1276480, 1269860	436	24	7676	3.66781	0.999998	0.589363	0.575519
GOTERM_MF_DIRECT	GO:0020037~heme binding	16	2.59319	0.0468788	4578358, 1267986, 11175835, 3291636, 3291637, 3291679, 1274154, 1271285, 1271373, 1277432, 1280199, 1271698, 4577054, 1277758, 1277616, 1277759	436	165	7676	1.7072	0.999999	0.589363	0.575519
GOTERM_MF_DIRECT	GO:0015179~L-amino acid transmembrane transporter activity	4	0.648298	0.0494432	3291187, 1271098, 1271100, 4577690	436	15	7676	4.6948	1	0.589363	0.575519
GOTERM_MF_DIRECT	GO:0005200~structural constituent of cytoskeleton	4	0.648298	0.0494432	1281950, 1270396, 3290439, 1270985	436	15	7676	4.6948	1	0.589363	0.575519
GOTERM_MF_DIRECT	GO:0043027~cysteine-type endopeptidase inhibitor activity involved in apoptotic process	3	0.486224	0.0556603	1269875, 1269874, 4576426	436	7	7676	7.54522	1	0.637953	0.622968
GOTERM_MF_DIRECT	GO:0005506~iron ion binding	15	2.43112	0.0611083	4578358, 1267986, 11175835, 3291636, 3291637, 3291679, 1279503, 1274154, 1271285, 1277432, 1276883, 1280199, 4577054, 1277758, 1277759	436	157	7676	1.68205	1	0.674454	0.658611
GOTERM_MF_DIRECT	GO:0005230~extracellular ligand-gated ion channel activity	4	0.648298	0.0680093	4577940, 1279487, 11175937, 1281130	436	17	7676	4.14247	1	0.723814	0.706811
GOTERM_MF_DIRECT	GO:0051082~unfolded protein binding	7	1.13452	0.0776558	5667763, 1269995, 1280452, 4577471, 1272962, 1270127, 5667608	436	53	7676	2.32526	1	0.797981	0.779236
GOTERM_MF_DIRECT	GO:0008061~chitin binding	11	1.78282	0.0808429	1280732, 1270483, 1279202, 11175507, 1271310, 3289801, 1269088, 11175960, 5666829, 1276856, 11175545	436	107	7676	1.80991	1	0.803039	0.784176

## Sheet: Down_DP_vs_KIS
Additional file 12: Gene ontology enrichment analysis
Category	Term	Count	%	PValue	Genes	List Total	Pop Hits	Pop Total	Fold Enrichment	Bonferroni	Benjamini	FDR
GOTERM_BP_DIRECT	GO:0006334~nucleosome assembly	12	2.07972	4.93453e-08	1282061, 1267447, 1269019, 1274983, 1268267, 1269026, 1267440, 3291767, 1278748, 1270732, 1275847, 1272526	332	29	6788	8.46032	1.8603e-05	1.86032e-05	1.86032e-05
GOTERM_BP_DIRECT	GO:0006352~DNA-templated transcription, initiation	8	1.38648	1.22899e-05	1267447, 1269019, 1268267, 1269026, 1267440, 1278748, 1275847, 1272526	332	18	6788	9.08701	0.0046226	0.00231664	0.00231664
GOTERM_BP_DIRECT	GO:0036297~interstrand cross-link repair	4	0.693241	0.00535666	1270376, 1272686, 5667034, 1272094	332	8	6788	10.2229	0.867991	0.403892	0.403892
GOTERM_BP_DIRECT	GO:0048512~circadian behavior	4	0.693241	0.00535666	1275593, 3290214, 1277279, 3290238	332	8	6788	10.2229	0.867991	0.403892	0.403892
GOTERM_BP_DIRECT	GO:0008344~adult locomotory behavior	4	0.693241	0.00535666	1275593, 3290214, 1277279, 3290238	332	8	6788	10.2229	0.867991	0.403892	0.403892
GOTERM_BP_DIRECT	GO:0009086~methionine biosynthetic process	3	0.519931	0.0133228	5667537, 3290378, 1277483	332	4	6788	15.3343	0.993632	0.762145	0.762145
GOTERM_BP_DIRECT	GO:0016925~protein sumoylation	4	0.693241	0.0141512	1280569, 5667039, 5667042, 1274605	332	11	6788	7.43483	0.99536	0.762145	0.762145
GOTERM_BP_DIRECT	GO:0051301~cell division	7	1.21317	0.0209941	3291573, 1270705, 1276497, 1274614, 1279299, 1269240, 1271535	332	45	6788	3.18046	0.999664	0.95584	0.95584
GOTERM_BP_DIRECT	GO:0006298~mismatch repair	4	0.693241	0.0228184	1275022, 1281155, 1274638, 1279706	332	13	6788	6.29101	0.999834	0.95584	0.95584
GOTERM_BP_DIRECT	GO:0000226~microtubule cytoskeleton organization	6	1.03986	0.029094	3290036, 1278442, 1281950, 1269984, 3290439, 5667694	332	36	6788	3.40763	0.999985	1	1
GOTERM_BP_DIRECT	GO:0045910~negative regulation of DNA recombination	3	0.519931	0.054621	1274983, 1270732, 1279706	332	8	6788	7.66717	1	1	1
GOTERM_BP_DIRECT	GO:0050804~modulation of synaptic transmission	4	0.693241	0.0797868	1275593, 3290214, 1277279, 3290238	332	21	6788	3.89443	1	1	1
GOTERM_BP_DIRECT	GO:0000045~autophagosome assembly	4	0.693241	0.0891906	1274477, 1268773, 1269871, 4576857	332	22	6788	3.71742	1	1	1
GOTERM_BP_DIRECT	GO:0009263~deoxyribonucleotide biosynthetic process	2	0.34662	0.0951541	1270247, 1279619	332	2	6788	20.4458	1	1	1
GOTERM_BP_DIRECT	GO:0045450~bicoid mRNA localization	2	0.34662	0.0951541	5667105, 1269817	332	2	6788	20.4458	1	1	1
GOTERM_BP_DIRECT	GO:0051966~regulation of synaptic transmission, glutamatergic	2	0.34662	0.0951541	3291395, 1274116	332	2	6788	20.4458	1	1	1
GOTERM_BP_DIRECT	GO:0007586~digestion	3	0.519931	0.097504	3291694, 1270348, 1270347	332	11	6788	5.57612	1	1	1
GOTERM_CC_DIRECT	GO:0000786~nucleosome	19	3.29289	3.17123e-13	1267447, 1269019, 1268267, 1269026, 1280807, 3291767, 1267439, 3290384, 1278746, 1274983, 1267440, 1269025, 3292284, 1269020, 1278748, 1270732, 1275848, 1275847, 1272526	399	42	7943	9.00567	5.51719e-11	5.51795e-11	5.51795e-11
GOTERM_CC_DIRECT	GO:0005634~nucleus	110	19.0641	1.43864e-05	4577118, 1270705, 5668181, 1280868, 3291310, 1278278, 5667655, 1279402, 1270157, 3290060, 1274638, 1275848, 1275847, 1269305, 1269026, 5668299, 1274084, 1272068, 1270045, 1276541, 1269025, 4577482, 1269020, 1269260, 4577613, 1269019, 1272629, 1269259, 4577454, 3291405, 1280807, 3291767, 5667594, 1277005, 1278458, 1274258, 1277642, 1269771, 3291372, 1270732, 1281191, 1272917, 1274661, 3290034, 127…	399	1502	7943	1.45792	0.00250012	0.00125162	0.00125162
GOTERM_CC_DIRECT	GO:0000811~GINS complex	3	0.519931	0.0226411	1282001, 3292521, 1271127	399	5	7943	11.9444	0.981404	1	1
GOTERM_CC_DIRECT	GO:0030915~Smc5-Smc6 complex	3	0.519931	0.0328469	1281007, 5667039, 5667042	399	6	7943	9.95363	0.997007	1	1
GOTERM_CC_DIRECT	GO:0005737~cytoplasm	69	11.9584	0.0940954	5668181, 1269631, 1276690, 1280829, 1278793, 1279406, 1275644, 1279204, 1280232, 1275724, 1278957, 1277549, 1273988, 1269867, 1268258, 1282066, 1269984, 3290886, 1279299, 1280718, 1274084, 1269904, 1279414, 5667126, 1280842, 1280563, 1280045, 1274922, 1271454, 1268130, 1274605, 1274527, 1269260, 1272629, 5668080, 1280926, 3290439, 3291573, 1275022, 1280611, 1280576, 1271461, 1278136, 1276398, 127…	399	1168	7943	1.17603	1	1	1
GOTERM_CC_DIRECT	GO:1990423~RZZ complex	2	0.34662	0.0977093	1275555, 1274614	399	2	7943	19.9073	1	1	1
GOTERM_MF_DIRECT	GO:0046982~protein heterodimerization activity	18	3.11958	2.59754e-09	1267447, 1269019, 1269743, 1268267, 1269026, 1280807, 1267439, 3290384, 1278624, 1278746, 1267440, 1269025, 3292284, 1269020, 1278748, 1275848, 1275847, 1272526	413	56	7676	5.97406	8.77968e-07	8.77968e-07	8.77968e-07
GOTERM_MF_DIRECT	GO:0003677~DNA binding	26	4.50607	0.000644221	4576786, 1275918, 1278190, 1269019, 1268267, 1280807, 3291767, 1267439, 3290384, 1279402, 3292284, 1276735, 1275848, 1274638, 1275847, 1267447, 1269026, 1278746, 1274104, 1267440, 1269025, 3289966, 4397682, 1269020, 1278748, 1272526	413	232	7676	2.08291	0.195727	0.108873	0.108873
GOTERM_MF_DIRECT	GO:0008270~zinc ion binding	32	5.54593	0.00835264	1269499, 1279484, 3291405, 1278771, 1278810, 1274374, 3291310, 1280557, 1274258, 1276771, 5667039, 1274432, 1270157, 4578020, 4576560, 1270875, 4577194, 4576335, 4577001, 3290988, 4576818, 1278782, 5667042, 1277611, 1272068, 3291105, 1279036, 3290598, 1270102, 1275898, 1274803, 1276605	413	369	7676	1.61179	0.941284	0.941064	0.941064
GOTERM_MF_DIRECT	GO:0003700~transcription factor activity, sequence-specific DNA binding	11	1.90641	0.0176159	1278810, 4576335, 1278458, 1274258, 1279036, 5666867, 1278198, 1275898, 1277548, 1270875, 1276605	413	87	7676	2.34995	0.997539	1	1
GOTERM_MF_DIRECT	GO:0020037~heme binding	16	2.77296	0.0313061	1268632, 1270927, 4576168, 3291548, 1276664, 5667962, 5668322, 1273531, 1279399, 1280399, 1270531, 1272634, 1280196, 4578153, 1277616, 1270899	413	165	7676	1.80227	0.999979	1	1
GOTERM_MF_DIRECT	GO:0003684~damaged DNA binding	5	0.866551	0.0370334	1275022, 1281155, 1276606, 1269662, 1272686	413	24	7676	3.87207	0.999997	1	1
GOTERM_MF_DIRECT	GO:0004601~peroxidase activity	5	0.866551	0.0422839	1268632, 1279399, 1270927, 1269440, 1270899	413	25	7676	3.71719	1	1	1
GOTERM_MF_DIRECT	GO:0016018~cyclosporin A binding	3	0.519931	0.0649047	1279414, 1279225, 1270014	413	8	7676	6.96973	1	1	1
GOTERM_MF_DIRECT	GO:0016705~oxidoreductase activity, acting on paired donors, with incorporation or reduction of molecular oxygen	11	1.90641	0.0849799	1276664, 5667962, 5668322, 1273531, 1280399, 4576168, 1270531, 3291548, 1272634, 1280196, 4578153	413	114	7676	1.79338	1	1	1

## Sheet: UP_DP_vs_KIS
Additional file 12: Gene ontology enrichment analysis
Category	Term	Count	%	PValue	Genes	List Total	Pop Hits	Pop Total	Fold Enrichment	Bonferroni	Benjamini	FDR
GOTERM_BP_DIRECT	GO:0006099~tricarboxylic acid cycle	16	2.34604	8.83933e-14	1272618, 1278481, 1278105, 1281238, 1281865, 1273240, 1272475, 1280620, 1278179, 1281223, 1269365, 1269860, 1280494, 1271698, 1270895, 1276976	401	23	6788	11.7758	3.24332e-11	3.24403e-11	3.1468e-11
GOTERM_BP_DIRECT	GO:0015986~ATP synthesis coupled proton transport	10	1.46628	3.88931e-10	1277984, 1274263, 1278118, 5666800, 1270199, 1271420, 1270795, 1274812, 1282029, 1275916	401	11	6788	15.3888	1.42738e-07	7.13689e-08	6.92298e-08
GOTERM_BP_DIRECT	GO:0006123~mitochondrial electron transport, cytochrome c to oxygen	9	1.31965	1.91658e-08	1275574, 1271383, 1274544, 1277364, 1275578, 1271373, 1270770, 3290402, 4578263	401	11	6788	13.8499	7.03382e-06	1.75846e-06	1.70575e-06
GOTERM_BP_DIRECT	GO:0006096~glycolytic process	9	1.31965	1.91658e-08	1270715, 1281756, 1278999, 1274543, 1281542, 1275659, 1278131, 1273402, 1280518	401	11	6788	13.8499	7.03382e-06	1.75846e-06	1.70575e-06
GOTERM_BP_DIRECT	GO:0006120~mitochondrial electron transport, NADH to ubiquinone	9	1.31965	2.97861e-07	1278975, 1280027, 1272388, 1273079, 1281463, 1279464, 1270796, 1269384, 1279284	401	14	6788	10.8821	0.000109309	2.1863e-05	2.12077e-05
GOTERM_BP_DIRECT	GO:0009060~aerobic respiration	6	0.879765	3.34809e-05	1269317, 5667168, 1280500, 1281463, 1269860, 1272093	401	8	6788	12.6958	0.0122125	0.00204791	0.00198653
GOTERM_BP_DIRECT	GO:0006122~mitochondrial electron transport, ubiquinol to cytochrome c	5	0.733138	0.000162075	1272705, 1269317, 5667168, 1280500, 1271373	401	6	6788	14.1064	0.0577516	0.00849736	0.00824267
GOTERM_BP_DIRECT	GO:0042776~mitochondrial ATP synthesis coupled proton transport	4	0.58651	0.000777058	1274263, 1268850, 1280592, 1280570	401	4	6788	16.9277	0.248205	0.028518	0.0276632
GOTERM_BP_DIRECT	GO:0006062~sorbitol catabolic process	4	0.58651	0.000777058	1274247, 1274246, 1274249, 1274248	401	4	6788	16.9277	0.248205	0.028518	0.0276632
GOTERM_BP_DIRECT	GO:0006121~mitochondrial electron transport, succinate to ubiquinone	4	0.58651	0.000777058	1272618, 1272475, 1280494, 1271698	401	4	6788	16.9277	0.248205	0.028518	0.0276632
GOTERM_BP_DIRECT	GO:0005978~glycogen biosynthetic process	4	0.58651	0.00185764	1272619, 1273385, 1273314, 1281916	401	5	6788	13.5421	0.494592	0.056813	0.0551101
GOTERM_BP_DIRECT	GO:0022900~electron transport chain	4	0.58651	0.00185764	1280338, 1279745, 1270020, 1276560	401	5	6788	13.5421	0.494592	0.056813	0.0551101
GOTERM_BP_DIRECT	GO:0007268~chemical synaptic transmission	11	1.6129	0.00271654	1269968, 1276697, 1278365, 1279487, 1274229, 1278350, 1272986, 4577187, 3290865, 1281130, 4577925	401	61	6788	3.05253	0.631504	0.0737331	0.0715231
GOTERM_BP_DIRECT	GO:0007586~digestion	5	0.733138	0.00281271	1277689, 3291693, 1277690, 1277691, 1277692	401	11	6788	7.6944	0.644318	0.0737331	0.0715231
GOTERM_BP_DIRECT	GO:0032504~multicellular organism reproduction	8	1.17302	0.00803957	1275285, 1268811, 3291962, 11175919, 1274106, 1281140, 1275030, 1271901	401	40	6788	3.38554	0.948308	0.196701	0.190806
GOTERM_BP_DIRECT	GO:0034620~cellular response to unfolded protein	4	0.58651	0.00910369	5667763, 4577471, 1275756, 5667608	401	8	6788	8.46384	0.965138	0.208816	0.202557
GOTERM_BP_DIRECT	GO:0051085~chaperone mediated protein folding requiring cofactor	5	0.733138	0.0122676	5667763, 1269995, 4577471, 1275756, 5667608	401	16	6788	5.2899	0.98922	0.252366	0.244802
GOTERM_BP_DIRECT	GO:0042026~protein refolding	4	0.58651	0.0130653	5667763, 4577471, 1275756, 5667608	401	9	6788	7.52341	0.991986	0.252366	0.244802
GOTERM_BP_DIRECT	GO:0006196~AMP catabolic process	4	0.58651	0.0130653	1280699, 1269965, 5667074, 1276150	401	9	6788	7.52341	0.991986	0.252366	0.244802
GOTERM_BP_DIRECT	GO:0042391~regulation of membrane potential	7	1.02639	0.0152565	1276697, 1279487, 1281485, 1272986, 4577187, 1274964, 1281130	401	35	6788	3.38554	0.996455	0.267587	0.259566
GOTERM_BP_DIRECT	GO:0032981~mitochondrial respiratory chain complex I assembly	5	0.733138	0.0153115	1280338, 1269923, 1281463, 1275503, 1272093	401	17	6788	4.97873	0.996527	0.267587	0.259566
GOTERM_BP_DIRECT	GO:1902476~chloride transmembrane transport	5	0.733138	0.027119	1276697, 1278350, 4577187, 1281130, 4577925	401	20	6788	4.23192	0.999959	0.45148	0.437948
GOTERM_BP_DIRECT	GO:0006102~isocitrate metabolic process	3	0.439883	0.0307548	1273240, 1278179, 1269365	401	5	6788	10.1566	0.99999	0.45148	0.437948
GOTERM_BP_DIRECT	GO:0006086~acetyl-CoA biosynthetic process from pyruvate	3	0.439883	0.0307548	1277974, 1272627, 1272922	401	5	6788	10.1566	0.99999	0.45148	0.437948
GOTERM_BP_DIRECT	GO:0061061~muscle structure development	3	0.439883	0.0307548	1278765, 1278763, 1278764	401	5	6788	10.1566	0.99999	0.45148	0.437948
GOTERM_BP_DIRECT	GO:0005975~carbohydrate metabolic process	13	1.90616	0.0354667	1272619, 1269636, 3291907, 4578326, 1278363, 1281368, 1280620, 1276981, 1281223, 1273166, 5667612, 1274601, 1276527	401	114	6788	1.93035	0.999998	0.500625	0.48562
GOTERM_BP_DIRECT	GO:0051260~protein homooligomerization	4	0.58651	0.0373313	1272394, 1270054, 1276592, 1272004	401	13	6788	5.20852	0.999999	0.507428	0.492219
GOTERM_BP_DIRECT	GO:0002084~protein depalmitoylation	3	0.439883	0.0443555	1274115, 4397636, 1280553	401	6	6788	8.46384	1	0.542616	0.526352
GOTERM_BP_DIRECT	GO:0006094~gluconeogenesis	3	0.439883	0.0443555	1281542, 1275659, 1280518	401	6	6788	8.46384	1	0.542616	0.526352
GOTERM_BP_DIRECT	GO:0006189~'de novo' IMP biosynthetic process	3	0.439883	0.0443555	1272084, 1272085, 1279199	401	6	6788	8.46384	1	0.542616	0.526352
GOTERM_BP_DIRECT	GO:0034220~ion transmembrane transport	5	0.733138	0.0494778	1276697, 1279487, 1272986, 4577187, 1281130	401	24	6788	3.5266	1	0.550254	0.533761
GOTERM_BP_DIRECT	GO:0050877~neurological system process	5	0.733138	0.0494778	1276697, 1279487, 1272986, 4577187, 1281130	401	24	6788	3.5266	1	0.550254	0.533761
GOTERM_BP_DIRECT	GO:0034765~regulation of ion transmembrane transport	5	0.733138	0.0494778	1270054, 1278971, 1276592, 1274964, 1272004	401	24	6788	3.5266	1	0.550254	0.533761
GOTERM_BP_DIRECT	GO:0031398~positive regulation of protein ubiquitination	3	0.439883	0.0597187	1269875, 1269874, 4576426	401	7	6788	7.25472	1	0.64461	0.625289
GOTERM_BP_DIRECT	GO:0071805~potassium ion transmembrane transport	5	0.733138	0.0635348	1270054, 4576067, 1276592, 1274964, 1272004	401	26	6788	3.25532	1	0.666208	0.64624
GOTERM_BP_DIRECT	GO:0051726~regulation of cell cycle	5	0.733138	0.0712671	1269875, 1269874, 1273991, 3290937, 4576426	401	27	6788	3.13476	1	0.726529	0.704753
GOTERM_BP_DIRECT	GO:0006334~nucleosome assembly	5	0.733138	0.0880912	4577811, 1268522, 1280488, 1267698, 1280483	401	29	6788	2.91857	1	0.839628	0.814462
GOTERM_BP_DIRECT	GO:0006865~amino acid transport	3	0.439883	0.0947403	1275296, 1274005, 1280084	401	9	6788	5.64256	1	0.839628	0.814462
GOTERM_CC_DIRECT	GO:0005747~mitochondrial respiratory chain complex I	28	4.10557	1.66614e-25	1268921, 1279464, 1272093, 1279284, 1280338, 1278975, 1275044, 1277067, 1275005, 1281463, 1272611, 1275503, 1269870, 1270796, 1269923, 1280819, 1279032, 11175793, 1278183, 3289770, 1273330, 1280027, 1270020, 1272388, 1273079, 1281098, 1269384, 1276306	487	37	7943	12.3427	2.39925e-23	2.39925e-23	2.29928e-23
GOTERM_CC_DIRECT	GO:0005751~mitochondrial respiratory chain complex IV	9	1.31965	7.3907e-08	1279745, 1275574, 1271383, 1274544, 1277364, 1275578, 1270770, 3290402, 4578263	487	12	7943	12.2325	1.06426e-05	5.3213e-06	5.09958e-06
GOTERM_CC_DIRECT	GO:0005753~mitochondrial proton-transporting ATP synthase complex	7	1.02639	3.38265e-07	5667225, 5667223, 1268850, 1270199, 1280592, 1280570, 1275916	487	7	7943	16.3101	4.87089e-05	1.62367e-05	1.55602e-05
GOTERM_CC_DIRECT	GO:0005739~mitochondrion	44	6.45161	9.72013e-07	1279286, 1278870, 11176134, 1268728, 1280823, 1279503, 1279987, 1280534, 1281865, 1273240, 1278179, 1281223, 1276772, 1281003, 1272611, 1273249, 1274459, 1280494, 1273445, 1269791, 1276976, 1272515, 1270715, 4577268, 1269983, 1276241, 3291459, 1274580, 1281605, 1278481, 1278105, 1281238, 1278988, 1277734, 1274544, 1279498, 11176030, 1281750, 1272265, 1279852, 1270421, 1269365, 1269086, 1269063	487	324	7943	2.21495	0.00013996	3.49925e-05	3.35344e-05
GOTERM_CC_DIRECT	GO:0005750~mitochondrial respiratory chain complex III	5	0.733138	0.000188126	1279923, 1272705, 1269317, 5667168, 1280500	487	6	7943	13.5917	0.026729	0.00451503	0.00432691
GOTERM_CC_DIRECT	GO:0000276~mitochondrial proton-transporting ATP synthase complex, coupling factor F(o)	5	0.733138	0.000188126	5666800, 1270199, 1271420, 1282029, 1275916	487	6	7943	13.5917	0.026729	0.00451503	0.00432691
GOTERM_CC_DIRECT	GO:0045261~proton-transporting ATP synthase complex, catalytic core F(1)	4	0.58651	0.000869388	1274263, 1274812, 1280592, 1280570	487	4	7943	16.3101	0.11772	0.0178845	0.0171394
GOTERM_CC_DIRECT	GO:0045202~synapse	14	2.05279	0.00146732	1269968, 1278350, 3290865, 1281827, 1277171, 4577925, 1276697, 1278365, 1279487, 1274229, 1272986, 4577187, 1277829, 1281130	487	83	7943	2.75109	0.19059	0.0264118	0.0253113
GOTERM_CC_DIRECT	GO:0005749~mitochondrial respiratory chain complex II, succinate dehydrogenase complex (ubiquinone)	3	0.439883	0.010754	1272618, 1272475, 1271698	487	3	7943	16.3101	0.789224	0.154857	0.148405
GOTERM_CC_DIRECT	GO:0045252~oxoglutarate dehydrogenase complex	3	0.439883	0.010754	1281003, 1270895, 1276976	487	3	7943	16.3101	0.789224	0.154857	0.148405
GOTERM_CC_DIRECT	GO:0005876~spindle microtubule	5	0.733138	0.0213222	1269875, 1269874, 3291003, 4576426, 1280714	487	18	7943	4.53057	0.955113	0.279127	0.267497
GOTERM_CC_DIRECT	GO:0031305~integral component of mitochondrial inner membrane	5	0.733138	0.0306595	1269987, 1270260, 1275713, 1276560, 1274250	487	20	7943	4.07752	0.988712	0.3657	0.350462
GOTERM_CC_DIRECT	GO:0000275~mitochondrial proton-transporting ATP synthase complex, catalytic core F(1)	3	0.439883	0.0330146	1277984, 1278118, 1271996	487	5	7943	9.78604	0.992048	0.3657	0.350462
GOTERM_CC_DIRECT	GO:0000786~nucleosome	7	1.02639	0.0409713	1267699, 4577811, 1268522, 1280488, 1267698, 1268521, 1280483	487	42	7943	2.71834	0.99758	0.421419	0.40386
GOTERM_CC_DIRECT	GO:0005759~mitochondrial matrix	6	0.879765	0.0598395	1280620, 1269983, 1276480, 1272962, 1274512, 1270796	487	35	7943	2.79601	0.999862	0.541359	0.518802
GOTERM_CC_DIRECT	GO:0043231~intracellular membrane-bounded organelle	12	1.75953	0.061994	1276422, 1276885, 1271193, 1270076, 1271893, 1270287, 1276421, 1270077, 1277959, 1278034, 5667252, 1272922	487	107	7943	1.82917	0.999901	0.541359	0.518802
GOTERM_CC_DIRECT	GO:0001725~stress fiber	3	0.439883	0.0639104	1278765, 1278763, 1278764	487	7	7943	6.99003	0.999926	0.541359	0.518802
GOTERM_MF_DIRECT	GO:0008137~NADH dehydrogenase (ubiquinone) activity	7	1.02639	1.27223e-05	1277067, 1272388, 1281520, 1279032, 1279464, 1272093, 1276306	503	10	7676	10.6823	0.00500007	0.0032703	0.0032371
GOTERM_MF_DIRECT	GO:0051539~4 iron, 4 sulfur cluster binding	11	1.6129	1.66005e-05	1278105, 1279503, 1280674, 1281520, 1276480, 1281463, 1269860, 1279464, 1276560, 1281195, 1272093	503	31	7676	5.41499	0.00651932	0.0032703	0.0032371
GOTERM_MF_DIRECT	GO:0044877~macromolecular complex binding	6	0.879765	0.000118553	4577811, 1268522, 1280488, 1267698, 1280483, 1278870	503	9	7676	10.1736	0.0456383	0.0116774	0.0115589
GOTERM_MF_DIRECT	GO:0015078~hydrogen ion transmembrane transporter activity	6	0.879765	0.000118553	5666800, 1270199, 1271420, 1270795, 1282029, 1275916	503	9	7676	10.1736	0.0456383	0.0116774	0.0115589
GOTERM_MF_DIRECT	GO:0051287~NAD binding	8	1.17302	0.00063835	1278999, 1269636, 1269070, 1273240, 1278179, 1272388, 1273984, 1279464	503	24	7676	5.08681	0.222437	0.050302	0.0497913
GOTERM_MF_DIRECT	GO:0046933~proton-transporting ATP synthase activity, rotational mechanism	5	0.733138	0.00102373	1277984, 1274263, 1278118, 1274812, 1271996	503	8	7676	9.53777	0.33206	0.0595687	0.0589639
GOTERM_MF_DIRECT	GO:0003939~L-iditol 2-dehydrogenase activity	4	0.58651	0.00105833	1274247, 1274246, 1274249, 1274248	503	4	7676	15.2604	0.341112	0.0595687	0.0589639
GOTERM_MF_DIRECT	GO:0008194~UDP-glycosyltransferase activity	6	0.879765	0.00143103	1276422, 1276421, 1270077, 1277959, 1278034, 5667252	503	14	7676	6.54019	0.431203	0.0704784	0.0697629
GOTERM_MF_DIRECT	GO:0016747~transferase activity, transferring acyl groups other than amino-acyl groups	7	1.02639	0.00370778	1271705, 1270030, 5666788, 4576596, 4575988, 1270922, 1271724	503	24	7676	4.45096	0.768593	0.162318	0.16067
GOTERM_MF_DIRECT	GO:0004449~isocitrate dehydrogenase (NAD+) activity	3	0.439883	0.0122508	1273240, 1278179, 1269365	503	3	7676	15.2604	0.992223	0.48268	0.47778
GOTERM_MF_DIRECT	GO:0016705~oxidoreductase activity, acting on paired donors, with incorporation or reduction of molecular oxygen	15	2.19941	0.0162507	4578358, 11175835, 4577420, 3291637, 3291679, 1276753, 1273542, 1271285, 1273103, 1277432, 1280199, 5668319, 1277758, 1277759, 1279508	503	114	7676	2.00795	0.998428	0.516708	0.511462
GOTERM_MF_DIRECT	GO:0051537~2 iron, 2 sulfur cluster binding	6	0.879765	0.017664	1279503, 1279923, 1276480, 1269860, 1269384, 1278041	503	24	7676	3.81511	0.999108	0.516708	0.511462
GOTERM_MF_DIRECT	GO:0009055~electron carrier activity	5	0.733138	0.0217342	1271383, 1272618, 1272475, 1271373, 1269860	503	17	7676	4.48836	0.999826	0.516708	0.511462
GOTERM_MF_DIRECT	GO:0020037~heme binding	19	2.78592	0.0219732	4578358, 11175835, 4577420, 3291637, 3291679, 1276753, 1274394, 1273542, 1271285, 1273103, 1271373, 1277432, 1280199, 1271698, 5668319, 1277758, 1272536, 1277759, 1279508	503	165	7676	1.75726	0.999842	0.516708	0.511462
GOTERM_MF_DIRECT	GO:0048039~ubiquinone binding	3	0.439883	0.0234432	1271698, 1276560, 1269791	503	4	7676	11.4453	0.999913	0.516708	0.511462
GOTERM_MF_DIRECT	GO:0004129~cytochrome-c oxidase activity	3	0.439883	0.0234432	1277364, 1275578, 1270770	503	4	7676	11.4453	0.999913	0.516708	0.511462
GOTERM_MF_DIRECT	GO:0015020~glucuronosyltransferase activity	4	0.58651	0.023606	1276885, 1271193, 1270076, 1270287	503	10	7676	6.10417	0.999918	0.516708	0.511462
GOTERM_MF_DIRECT	GO:0008474~palmitoyl-(protein) hydrolase activity	4	0.58651	0.023606	1274115, 4397636, 1280553, 4577641	503	10	7676	6.10417	0.999918	0.516708	0.511462
GOTERM_MF_DIRECT	GO:0005506~iron ion binding	18	2.6393	0.0272151	4578358, 11175835, 4577420, 3291637, 3291679, 1278041, 1279503, 1276753, 1273201, 1273542, 1271285, 1273103, 1277432, 1280199, 5668319, 1277758, 1277759, 1279508	503	157	7676	1.7496	0.999981	0.545166	0.539631
GOTERM_MF_DIRECT	GO:0004497~monooxygenase activity	15	2.19941	0.0276734	4578358, 11175835, 4577420, 3291637, 3291679, 1276753, 1273542, 1271285, 1273103, 1277432, 1280199, 5668319, 1277758, 1277759, 1279508	503	122	7676	1.87628	0.999984	0.545166	0.539631
GOTERM_MF_DIRECT	GO:0051787~misfolded protein binding	4	0.58651	0.0309131	5667763, 4577471, 1275756, 5667608	503	11	7676	5.54925	0.999996	0.553625	0.548005
GOTERM_MF_DIRECT	GO:0044183~protein binding involved in protein folding	4	0.58651	0.0309131	5667763, 4577471, 1275756, 5667608	503	11	7676	5.54925	0.999996	0.553625	0.548005
GOTERM_MF_DIRECT	GO:0030594~neurotransmitter receptor activity	7	1.02639	0.0351282	1269968, 1276697, 1278365, 1279487, 1272986, 4577187, 1281130	503	38	7676	2.81113	0.999999	0.601762	0.595652
GOTERM_MF_DIRECT	GO:0051371~muscle alpha-actinin binding	3	0.439883	0.0373939	1278765, 1278763, 1278764	503	5	7676	9.15626	1	0.611229	0.605024
GOTERM_MF_DIRECT	GO:0008253~5'-nucleotidase activity	4	0.58651	0.0392626	1280699, 1269965, 5667074, 1276150	503	12	7676	5.08681	1	0.611229	0.605024
GOTERM_MF_DIRECT	GO:0008010~structural constituent of chitin-based larval cuticle	9	1.31965	0.0403349	1271915, 1279290, 1276149, 1276673, 1279296, 1279298, 1279293, 1276152, 1276979	503	60	7676	2.28907	1	0.611229	0.605024
GOTERM_MF_DIRECT	GO:0042813~Wnt-activated receptor activity	3	0.439883	0.0536956	1278320, 3291305, 1278319	503	6	7676	7.63022	1	0.764619	0.756857
GOTERM_MF_DIRECT	GO:0022857~transmembrane transporter activity	12	1.75953	0.0543384	1281966, 1269987, 5668003, 11176050, 1272140, 1272376, 1274546, 4577792, 1271412, 1279771, 4578076, 1280959	503	98	7676	1.86862	1	0.764619	0.756857
GOTERM_MF_DIRECT	GO:0051119~sugar transmembrane transporter activity	4	0.58651	0.0589791	4577006, 1276247, 1279867, 1270939	503	14	7676	4.36012	1	0.774592	0.766728
GOTERM_MF_DIRECT	GO:0005249~voltage-gated potassium channel activity	4	0.58651	0.0589791	1270054, 1276592, 1274964, 1272004	503	14	7676	4.36012	1	0.774592	0.766728
GOTERM_MF_DIRECT	GO:0052689~carboxylic ester hydrolase activity	6	0.879765	0.0679623	1271040, 1274115, 4397636, 1280553, 4576394, 1276888	503	34	7676	2.69302	1	0.859426	0.850701
GOTERM_MF_DIRECT	GO:0016491~oxidoreductase activity	16	2.34604	0.0714508	4576324, 1269657, 4577268, 1269983, 1276182, 1276185, 1278041, 1279923, 1280798, 1273201, 1276330, 3289985, 1279731, 1269384, 1273408, 1269063	503	152	7676	1.60636	1	0.859426	0.850701
GOTERM_MF_DIRECT	GO:0043027~cysteine-type endopeptidase inhibitor activity involved in apoptotic process	3	0.439883	0.0719824	1269875, 1269874, 4576426	503	7	7676	6.54019	1	0.859426	0.850701
GOTERM_MF_DIRECT	GO:0031072~heat shock protein binding	4	0.58651	0.082443	5667763, 4577471, 1275756, 5667608	503	16	7676	3.81511	1	0.951437	0.941778
GOTERM_MF_DIRECT	GO:0046872~metal ion binding	50	7.33138	0.0845185	1269954, 1269875, 1269874, 1272093, 4577911, 4576426, 3291507, 1272054, 1276533, 1279923, 1280674, 1272055, 1276772, 1281485, 1273943, 1273984, 4578014, 1278166, 1274040, 1273037, 1271373, 1276981, 1269860, 1269584, 1271698, 1269384, 4577335, 1279464, 1280699, 5668245, 1272475, 1270770, 1273646, 1269965, 4577024, 1276560, 1276241, 1279199, 1277491, 1281824, 1278105, 5667467, 1272085, 1277734, 127…	503	616	7676	1.23867	1	0.951437	0.941778
GOTERM_MF_DIRECT	GO:0000166~nucleotide binding	6	0.879765	0.0909816	1280699, 1281865, 1269965, 1277476, 5667074, 1276150	503	37	7676	2.47467	1	0.995743	0.985634
GOTERM_MF_DIRECT	GO:0005230~extracellular ligand-gated ion channel activity	4	0.58651	0.0954521	1276697, 1279487, 4577187, 1281130	503	17	7676	3.59069	1	1	0.992366
GOTERM_MF_DIRECT	GO:0000287~magnesium ion binding	6	0.879765	0.0994442	1273240, 1278179, 1278131, 1273559, 1276527, 1278481	503	38	7676	2.40954	1	1	0.992366
