# Supplementary material for: Transcriptomic analysis of Anopheles gambiae from Benin reveals overexpression of salivary and cuticular proteins associated with cross-resistance to pyrethroids and organophosphates
Source: BMC Genomics. 2024 Apr 6;25:348. doi: 10.1186/s12864-024-10261-x (PMC10998338; doi:10.1186/s12864-024-10261-x)
Supplement: Supplementary file 15 — Supplementary Material 15. [file 12864_2024_10261_MOESM15_ESM.xlsx]

## Sheet: Annotations 
Additional file 15: All annotations results (VectorBase and Blast2GO)
GeneId	Product_Description	Description_Blast2GO	Gene_v	Frequence
AGAP007731	unspecified product	WD repeat-containing 81	Other	13269
AGAP007732	solute carrier family 17	inorganic phosphate cotransporter isoform X1	Other	13269
AGAP007733	Sialin [Source:VB CommunityAnnotation]	inorganic phosphate cotransporter isoform X2	Other	13269
AGAP007734	unspecified product	coiled-coil domain-containing 170 isoform X2	Other	13269
AGAP007735	unspecified product	AGAP007735- partial	Other	13269
AGAP007736	unspecified product	AGAP007736- partial	Other	13269
AGAP007737	unspecified product	deoxyribonuclease I	Other	13269
AGAP007738	unspecified product	AGAP007738- partial	Other	13269
AGAP007739	transducin (beta)-like 1 [Source:VB CommunityAnnotation]	F-box-like WD repeat-containing TBL1XR1	Other	13269
AGAP007740	60S ribosomal protein LP1 [Source:VB CommunityAnnotation]	60S acidic ribosomal P1	Other	13269
AGAP007741	ribonuclease H2 subunitA [Source:VB CommunityAnnotation]	ribonuclease H2 subunit A	Other	13269
AGAP007742	E3 UFM1-protein ligase 1 homolog [Source:UniProtKB/Swiss-Prot	E3 UFM1- ligase 1 homolog	Other	13269
AGAP007743	solute carrier family 16 (monocarboxylic acid transporters)	monocarboxylate transporter 10	Other	13269
AGAP029704	unspecified product	uncharacterized protein LOC120960196 isoform X1	Other	13269
AGAP029703	unspecified product	AGAP007744- partial	Other	13269
AGAP007746	unspecified product	AGAP007746- partial	Other	13269
AGAP007745	unspecified product	AGAP007745- partial	Other	13269
AGAP007747	unspecified product	AGAP007747-PA	Other	13269
AGAP013766	unspecified product	uncharacterized protein LOC120900334	Other	13269
AGAP007748	unspecified product	AGAP007748-PA	Other	13269
AGAP007749	unspecified product	TBC1 domain family member 23	Other	13269
AGAP007751	unspecified product	pinocchio isoform X2	Other	13269
AGAP013770	unspecified product	facilitated trehalose transporter Tret1-like isoform X2	Other	13269
AGAP007752	unspecified product	facilitated trehalose transporter Tret1	Other	13269
AGAP007753	unspecified product	facilitated trehalose transporter Tret1-like isoform X1	Other	13269
AGAP007754	unspecified product	facilitated trehalose transporter Tret1-like	Other	13269
AGAP007755	unspecified product	facilitated trehalose transporter Tret1-like isoform X1	Other	13269
AGAP007756	gustatory receptor 46 [Source:VB CommunityAnnotation]	gustatory receptor 28b	Other	13269
AGAP007757	gustatory receptor 45 [Source:VB CommunityAnnotation]	gustatory receptor 28b	Other	13269
AGAP028028	Leucine-rich immune protein (TM) [Source:UniProtKB/TrEMBL	toll-like receptor Tollo	Other	13269
AGAP028015	unspecified product	insulin-like growth factor-binding complex acid labile subunit	Other	13269
AGAP028064	Leucine-rich immune protein (TM) [Source:UniProtKB/TrEMBL	toll-like receptor Tollo	Other	13269
AGAP007759	defective proboscis extension response 2 [Source:VB CommunityAnnotation]	zwei Ig domain zig-8-like	Other	13269
AGAP007760	unspecified product	uncharacterized protein LOC120906543	Other	13269
AGAP007761	Complement control protein [Source:VB CommunityAnnotation]	von Willebrand factor type EGF and pentraxin domain-containing 1	Other	13269
AGAP007762	unspecified product	AGAP007762- partial	Other	13269
AGAP007763	unspecified product	NACHT domain- and WD repeat-containing 1 isoform X1	Other	13269
AGAP007764	unspecified product	zinc finger 679-like	Other	13269
AGAP007765	unspecified product	MTOR-associated MEAK7	Other	13269
AGAP007766	jumonji domain containing 7 [Source:VB CommunityAnnotation]	bifunctional peptidase and (3S)-lysyl hydroxylase Jmjd7	Other	13269
AGAP007767	unspecified product	AGAP007767-PA	Other	13269
AGAP007768	mitochondrial cytochrome c oxidase subunit VIC [Source:VB CommunityAnnotation]	cytochrome c oxidase subunit 6C	Other	13269
AGAP007769	Katanin-60 [Source:UniProtKB/TrEMBL	fidgetin 1	Other	13269
AGAP007771	unspecified product	serine-rich adhesin for platelets isoform X1	Other	13269
AGAP007772	unspecified product	UV radiation resistance-associated gene	Other	13269
AGAP007773	unspecified product	AGAP007773-PA	Other	13269
AGAP007774	unspecified product	AGAP007774- partial	Other	13269
AGAP007775	ATP-dependent DNA helicase PIF1 [Source:UniProtKB/TrEMBL	ATP-dependent DNA helicase PIF1	Other	13269
AGAP007776	unspecified product	ski oncogene isoform X1	Other	13269
AGAP007777	unspecified product	AGAP007777- partial	Other	13269
AGAP007778	DNA-directed RNA polymerase	DNA-directed RNA mitochondrial	Other	13269
AGAP007779	unspecified product	SET domain-containing -8	Other	13269
AGAP007780	NADH dehydrogenase (ubiquinone) 1 beta subcomplex 10 [Source:VB CommunityAnnotation]	NADH dehydrogenase [ubiquinone] 1 beta subcomplex subunit 10	Other	13269
AGAP013717	unspecified product	---NA---	Other	13269
AGAP007781	eukaryotic translation initiation factor 4E-binding protein 1 [Source:VB CommunityAnnotation]	eukaryotic translation initiation factor 4E-binding 2	Other	13269
AGAP007782	unspecified product	transcription factor glial cells missing 2-like isoform X1	Other	13269
AGAP007783	unspecified product	transcription factor glial cells missing-like	Other	13269
AGAP007784	enoyl-CoA hydratase / long-chain 3-hydroxyacyl-CoA dehydrogenase [Source:VB CommunityAnnotation]	trifunctional enzyme subunit mitochondrial	Other	13269
AGAP007785	unspecified product	testicular haploid expressed gene -like	Other	13269
AGAP007786	isocitrate dehydrogenase (NAD+) [Source:VB CommunityAnnotation]	isocitrate dehydrogenase [NAD] subunit mitochondrial	Other	13269
AGAP007787	unspecified product	AGAP007787- partial	Other	13269
AGAP007788	E3 ubiquitin-protein ligase RNF31 [Source:VB CommunityAnnotation]	E3 ubiquitin- ligase lubel isoform X1	Other	13269
AGAP007789	unspecified product	AGAP007789- partial	Other	13269
AGAP007790	sodium/potassium-transportingATPase subunit beta [Source:VB CommunityAnnotation]	sodium potassium-transporting ATPase subunit beta-2-like	Other	13269
AGAP007791	sodium/potassium-transportingATPase subunit beta [Source:VB CommunityAnnotation]	sodium potassium-transporting ATPase subunit beta-2-like isoform X1	Other	13269
AGAP007792	unspecified product	madd-4 isoform X1	Other	13269
AGAP007793	Regucalcin protein [Source:VB CommunityAnnotation]	regucalcin-like	Other	13269
AGAP007794	Regucalcin protein [Source:VB CommunityAnnotation]	regucalcin-like	Other	13269
AGAP007795	unspecified product	ovochymase-2-like isoform X2	Other	13269
AGAP007796	Neprilysin	neprilysin-3-like isoform X2	Other	13269
AGAP007797	odorant receptor 23 [Source:VB CommunityAnnotation]	odorant receptor 43a-like	Other	13269
AGAP007798	Wee1-like protein kinase [Source:UniProtKB/TrEMBL	wee1 kinase	Other	13269
AGAP007799	unspecified product	cilia- and flagella-associated 251-like	Other	13269
AGAP007800	Hyperpolarization activated cyclic nucleotide-gated potassium channel [Source:VB CommunityAnnotation]	potassium sodium hyperpolarization-activated cyclic nucleotide-gated channel 4-like	Other	13269
AGAP007801	vrille [Source:VB CommunityAnnotation]	WASH complex subunit 3	Other	13269
AGAP028547	unspecified product	PSP2-like isoform X1	Other	13269
AGAP007802	unspecified product	Gawky-like	Other	13269
AGAP007803	unspecified product	Gawky-like	Other	13269
AGAP007804	unspecified product	zinc finger	Other	13269
AGAP007805	STE20-related kinase adapter protein alpha isoform 1 [Source:UniProtKB/TrEMBL	STE20-related kinase adapter alpha	Other	13269
AGAP007806	myosin light chain	myosin-2 essential light chain isoform X2	Other	13269
AGAP007807	F-box and leucine-rich repeat protein 2/20 [Source:UniProtKB/TrEMBL	F-box LRR-repeat 20	Other	13269
AGAP028215	unspecified product	DDB1- and CUL4-associated factor 11	Other	13269
AGAP007808	unspecified product	Gawky isoform X2	Other	13269
AGAP007810	DNA-directed RNA polymerase II subunit RPB1 [Source:VB CommunityAnnotation]	DNA-directed RNA polymerase II subunit RPB1	Other	13269
AGAP007811	unspecified product	AGAP007811- partial	Other	13269
AGAP007812	peroxin 11 [Source:VB CommunityAnnotation]	peroxisomal membrane 11B	Other	13269
AGAP007813	ankyrin repeat domain-containing protein 49 [Source:VB CommunityAnnotation]	ankyrin repeat domain-containing 49	Other	13269
AGAP007809	unspecified product	probable aminopeptidase NPEPL1	Other	13269
AGAP029594	unspecified product	kinesin KIF21B isoform X1	Other	13269
AGAP007817	Protein NEDD1 [Source:UniProtKB/TrEMBL	uncharacterized protein LOC120955442	Other	13269
AGAP007818	Potassium inwardly-rectifying channel [Source:UniProtKB/TrEMBL	ATP-sensitive inward rectifier potassium channel 8	Other	13269
AGAP028144	unspecified product	ATP-sensitive inward rectifier potassium channel 11-like isoform X1	Other	13269
AGAP007819	unspecified product	AT-rich interactive domain-containing 1A-like isoform X1	Other	13269
AGAP007821	unspecified product	U8-agatoxin-Ao1a isoform X1	Other	13269
AGAP007822	unspecified product	basic helix-loop-helix neural transcription factor TAP-like	Other	13269
AGAP007823	unspecified product	meiosis regulator and mRNA stability factor 1	Other	13269
AGAP029209	ionotropic receptor [Source:VB CommunityAnnotation]	ionotropic receptor 156 precursor	Other	13269
AGAP007824	unspecified product	basic helix-loop-helix transcription factor amos	Other	13269
AGAP007825	ATP-dependent RNA helicase DDX23/PRP28 [Source:UniProtKB/TrEMBL	probable ATP-dependent RNA helicase DDX23	Other	13269
AGAP007826	Structural maintenance of chromosomes protein [Source:UniProtKB/TrEMBL	structural maintenance of chromosomes 4	Other	13269
AGAP013722	unspecified product	plasminogen receptor (KT)	Other	13269
AGAP007827	Enolase [Source:UniProtKB/TrEMBL	enolase isoform X1	Other	13269
AGAP007828	unspecified product	cell division control 1-like	Other	13269
AGAP029146	unspecified product	leucine-rich repeat SHOC-2-like	Other	13269
AGAP028736	unspecified product	leucine-rich repeat SHOC-2-like	Other	13269
AGAP028737	unspecified product	leucine-rich repeat SHOC-2-like	Other	13269
AGAP028738	unspecified product	AGAP007829- partial	Other	13269
AGAP007830	unspecified product	AGAP007830-PA	Other	13269
AGAP007831	unspecified product	AGAP007831- partial	Other	13269
AGAP007832	PRKCA-binding protein [Source:VB CommunityAnnotation]	PRKCA-binding isoform X1	Other	13269
AGAP007833	unspecified product	WASH complex subunit 2	Other	13269
AGAP007834	Tubulin gamma chain [Source:UniProtKB/TrEMBL	tubulin gamma-1 chain	Other	13269
AGAP007835	unspecified product	AGAP007835- partial	Other	13269
AGAP007836	sodium-coupled monocarboxylate transporter 2 [Source:VB CommunityAnnotation]	sodium-coupled monocarboxylate transporter 1-like	Other	13269
AGAP007837	Sodium-coupled monocarboxylate transporter 1 [Source:UniProtKB/TrEMBL	sodium-coupled monocarboxylate transporter 1-like	Other	13269
AGAP007838	Sodium-coupled monocarboxylate transporter 2 [Source:UniProtKB/TrEMBL	sodium-coupled monocarboxylate transporter 1-like	Other	13269
AGAP007839	unspecified product	LIM domain transcription factor LMO4	Other	13269
AGAP007841	F-type H+-transportingATPase subunit delta [Source:VB CommunityAnnotation]	ATP synthase subunit mitochondrial	Other	13269
AGAP029445	O-acyltransferase [Source:UniProtKB/TrEMBL	diacylglycerol O-acyltransferase 1 isoform X1	Other	13269
AGAP007844	aspartyl-tRNA synthetase [Source:VB CommunityAnnotation]	aspartate--tRNA mitochondrial isoform X2	Other	13269
AGAP007845	endonuclease G	endonuclease mitochondrial	Other	13269
AGAP029772	unspecified product	rab3 GTPase-activating catalytic subunit	Other	13269
AGAP007846	unspecified product	leucine-rich repeat and fibronectin type-III domain-containing 3 isoform X1	Other	13269
AGAP029771	unspecified product	rab3 GTPase-activating catalytic subunit	Other	13269
AGAP007847	dual specificity tyrosine-phosphorylation-regulated kinase [Source:VB CommunityAnnotation]	dual specificity tyrosine-phosphorylation-regulated kinase 4 isoform X2	Other	13269
AGAP007848	unspecified product	AGAP007848-PA	Other	13269
AGAP007849	laminin	laminin subunit alpha-1 isoform X1	Other	13269
AGAP013771	unspecified product	uncharacterized protein LOC121596749	Other	13269
AGAP013726	unspecified product	uncharacterized protein LOC120957691	Other	13269
AGAP013763	unspecified product	neuropeptide 31	Other	13269
AGAP007852	aconitate hydratase 1 / homoaconitase [Source:VB CommunityAnnotation]	probable aconitate mitochondrial	Other	13269
AGAP013775	general transcription factor IIH subunit 5 [Source:VB CommunityAnnotation]	general transcription factor IIH subunit 5	Other	13269
AGAP007853	zinc finger HIT domain-containing protein 1 [Source:VB CommunityAnnotation]	zinc finger HIT domain-containing 1	Other	13269
AGAP007854	membrane dipeptidase [Source:VB CommunityAnnotation]	GPI-anchored pfl2 isoform X1	Other	13269
AGAP007855	aurora kinase	aurora kinase B	Other	13269
AGAP013751	unspecified product	GPI-anchored pfl2 isoform X1	Other	13269
AGAP007856	Sugar transporter ERD6-like 10 [Source:VB CommunityAnnotation]	facilitated trehalose transporter Tret1-like	Other	13269
AGAP029218	unspecified product	restin homolog	Other	13269
AGAP007857	unspecified product	restin homolog	Other	13269
AGAP007858	lysyl-tRNA synthetase	lysine--tRNA ligase-like isoform X2	Other	13269
AGAP007859	Sugar transporter ERD6-like 6 [Source:VB CommunityAnnotation]	facilitated trehalose transporter Tret1-like	Other	13269
AGAP013743	unspecified product	GPI-anchored pfl2 isoform X1	Other	13269
AGAP013721	unspecified product	GPI-anchored pfl2 isoform X1	Other	13269
AGAP007860	unspecified product	FAM151B isoform X1	Other	13269
AGAP007862	unspecified product	male-enhanced antigen 1	Other	13269
AGAP007861	unspecified product	AGAP007861- partial	Other	13269
AGAP029176	unspecified product	uncharacterized protein LOC121596045	Other	13269
AGAP007863	serine/threonine-protein kinase NIM1 [Source:VB CommunityAnnotation]	probable serine threonine- kinase MARK-A	Other	13269
AGAP007864	F-actin capping protein subunit beta [Source:VB CommunityAnnotation]	F-actin-capping subunit beta	Other	13269
AGAP007865	unspecified product	disks large homolog 5 isoform X1	Other	13269
AGAP007866	spaetzle-like cytokine 4 [Source:VB CommunityAnnotation]	spaetzle 4	Other	13269
AGAP007867	unspecified product	acidic leucine-rich nuclear phospho 32 family member B	Other	13269
AGAP007868	2-hydroxyglutarate dehydrogenase [Source:VB CommunityAnnotation]	L-2-hydroxyglutarate mitochondrial	Other	13269
AGAP007869	Post-GPI attachment to proteins factor 2 [Source:VB CommunityAnnotation]	post-GPI attachment to s factor 2-like	Other	13269
AGAP007870	Ubiquitin conjugation factor E4 B [Source:UniProtKB/TrEMBL	ubiquitin conjugation factor E4 B	Other	13269
AGAP007871	mitochondrial import receptor subunit TOM40 [Source:VB CommunityAnnotation]	mitochondrial import receptor subunit TOM40 homolog 1	Other	13269
AGAP007872	Mps one binder kinase activator-like 3 [Source:VB CommunityAnnotation]	MOB kinase activator-like 3	Other	13269
AGAP007873	autophagy related TOR protein (Target of rapamycin) [Source:VB CommunityAnnotation]	serine threonine- kinase Tor	Other	13269
AGAP007874	CWC22 spliceosome-associated protein homolog [Source:VB CommunityAnnotation]	pre-mRNA-splicing factor CWC22 homolog	Other	13269
AGAP007875	unspecified product	nuclear fragile X mental retardation-interacting 1	Other	13269
AGAP013741	Mediator of RNA polymerase II transcription subunit 11 [Source:UniProtKB/TrEMBL	mediator of RNA polymerase II transcription subunit 11	Other	13269
AGAP007877	unspecified product	rho guanine nucleotide exchange factor 7 isoform X6	Other	13269
AGAP007876	unspecified product	AGAP007876- partial	Other	13269
AGAP007878	unspecified product	AGAP007878- partial	Other	13269
AGAP007879	Steroid dehydrogenase [Source:VB CommunityAnnotation]	inactive hydroxysteroid dehydrogenase 1	Other	13269
AGAP007880	3-ketoacyl-CoA reductase [Source:UniProtKB/TrEMBL	inactive hydroxysteroid dehydrogenase 1	Other	13269
AGAP007881	Steroid dehydrogenase [Source:VB CommunityAnnotation]	inactive hydroxysteroid dehydrogenase 1	Other	13269
AGAP007882	ribosome maturation protein SBDS [Source:VB CommunityAnnotation]	ribosome maturation SBDS	Other	13269
AGAP007883	unspecified product	zinc finger 431-like	Other	13269
AGAP007884	protein dpy-30 [Source:VB CommunityAnnotation]	dpy-30 homolog	Other	13269
AGAP007885	ER membrane protein complex subunit 3 [Source:UniProtKB/TrEMBL	ER membrane complex subunit 3	Other	13269
AGAP007886	unspecified product	phosphatase 1 regulatory subunit 14B	Other	13269
AGAP029216	ionotropic receptor [Source:VB CommunityAnnotation]	ionotropic receptor 116 precursor	Other	13269
AGAP007887	unspecified product	trithorax group osa isoform X1	Other	13269
AGAP007888	unspecified product	blastoderm-specific 25D isoform X1	Other	13269
AGAP007890	Coiled-coil domain-containing protein 130 [Source:UniProtKB/TrEMBL	coiled-coil domain-containing 130 homolog	Other	13269
AGAP007891	Methionyl-tRNA synthetase [Source:UniProtKB/TrEMBL	methionine--tRNA cytoplasmic	Other	13269
AGAP007889	UDP-N-acetylglucosamine pyrophosphorylase [Source:UniProtKB/TrEMBL	UDP-N-acetylhexosamine pyrophosphorylase	Other	13269
AGAP007892	paired amphipathic helix protein Sin3a [Source:VB CommunityAnnotation]	paired amphipathic helix Sin3a isoform X4	Other	13269
AGAP007893	Protein FAM36A [Source:VB CommunityAnnotation]	cytochrome c oxidase assembly mitochondrial	Other	13269
AGAP007894	translation elongation factor G [Source:VB CommunityAnnotation]	ribosome-releasing factor mitochondrial	Other	13269
AGAP007895	A-kinase anchor protein 10 [Source:UniProtKB/TrEMBL	A-kinase anchor mitochondrial	Other	13269
AGAP007896	predicted G-protein coupled receptor GPCR [Source:VB CommunityAnnotation]	wntless	Other	13269
AGAP007897	UbiA prenyltransferase domain containing 1 [Source:VB CommunityAnnotation]	ubiA prenyltransferase domain-containing 1 homolog	Other	13269
AGAP013719	Crumbs [Source:VB CommunityAnnotation]	eyes shut	Other	13269
AGAP007899	unspecified product	MKRN2 opposite strand	Other	13269
AGAP007901	Ras-related protein Rab-5C [Source:VB CommunityAnnotation]	ras-related Rab-5B	Other	13269
AGAP007902	unspecified product	striatin-interacting 1 homolog isoform X3	Other	13269
AGAP007903	excitatory amino acid transporter 2 isoform 2 [Source:VB CommunityAnnotation]	excitatory amino acid transporter	Other	13269
AGAP007904	Leucine aminopeptidase-like protein [Source:VB CommunityAnnotation]	cytosol aminopeptidase-like	Other	13269
AGAP007905	protocadherin-16/23 [Source:VB CommunityAnnotation]	dachsous	Other	13269
AGAP007906	Spink6 [Source:VB CommunityAnnotation]	serine protease inhibitor Kazal-type 1-like	Other	13269
AGAP029161	unspecified product	turripeptide -like	Other	13269
AGAP029163	unspecified product	serine protease inhibitor dipetalogastin	Other	13269
AGAP029157	unspecified product	turripeptide -like	Other	13269
AGAP007908	unspecified product	AGAP007908- partial	Other	13269
AGAP007909	protocadherin-16/23 [Source:VB CommunityAnnotation]	dachsous	Other	13269
AGAP007910	unspecified product	uncharacterized protein LOC120959158 isoform X2	Other	13269
AGAP007911	unspecified product	TBC1 domain family member 15	Other	13269
AGAP007912	ribosomal RNA assembly protein mis3	KRR1 small subunit processome component homolog	Other	13269
AGAP007913	ubiquitin-like protein Nedd8 [Source:VB CommunityAnnotation]	NEDD8	Other	13269
AGAP007914	Transport and Golgi organization 6 [Source:VB CommunityAnnotation]	transport and Golgi organization 6	Other	13269
AGAP007915	unspecified product	zinc finger 813 isoform X1	Other	13269
AGAP007916	unspecified product	flocculation FLO11 isoform X2	Other	13269
AGAP007917	ATP-binding cassette transporter (ABC transporter) family C member 12 [Source:UniProtKB/TrEMBL	ATP-binding cassette sub-family C member 10	Other	13269
AGAP013758	xanthine dehydrogenase [Source:VB CommunityAnnotation]	xanthine dehydrogenase	Other	13269
AGAP007918	xanthine dehydrogenase/oxidase [Source:VB CommunityAnnotation]	xanthine dehydrogenase	Other	13269
AGAP029148	unspecified product	uncharacterized protein LOC120956353	Other	13269
AGAP007919	unspecified product	transport and Golgi organization 1 isoform X1	Other	13269
AGAP007920	glucuronosyltransferase [Source:VB CommunityAnnotation]	UDP-glycosyltransferase UGT5-like	Other	13269
AGAP007921	sterol carrier protein 2 [Source:VB CommunityAnnotation]	non-specific lipid-transfer	Other	13269
AGAP013764	unspecified product	round spermatid basic 1	Other	13269
AGAP028055	UDP-glucuronosyltransferase [Source:UniProtKB/TrEMBL	UDP-glucosyltransferase 2-like	Other	13269
AGAP007922	COX assembly mitochondrial protein [Source:UniProtKB/TrEMBL	COX assembly mitochondrial homolog	Other	13269
AGAP007923	unspecified product	AGAP007923- partial	Other	13269
AGAP007924	Protocadherin Fat 4 [Source:UniProtKB/TrEMBL	cadherin-related tumor suppressor	Other	13269
AGAP007925	Ralgapb [Source:VB CommunityAnnotation]	ral GTPase-activating subunit beta isoform X1	Other	13269
AGAP007926	unspecified product	cleft lip and palate transmembrane 1 homolog	Other	13269
AGAP007927	60S ribosomal protein L40 [Source:VB CommunityAnnotation]	ubiquitin-60S ribosomal L40	Other	13269
AGAP007928	Turtle protein	turtle isoform X1	Other	13269
AGAP007929	unspecified product	probable RNA methyltransferase CG11342	Other	13269
AGAP029141	unspecified product	ionotropic receptor 114	Other	13269
AGAP029212	ionotropic receptor [Source:VB CommunityAnnotation]	ionotropic receptor 114	Other	13269
AGAP029135	unspecified product	ionotropic receptor 114	Other	13269
AGAP029208	ionotropic receptor [Source:VB CommunityAnnotation]	ionotropic receptor 113	Other	13269
AGAP029178	unspecified product	ionotropic receptor 113	Other	13269
AGAP029145	unspecified product	ionotropic receptor 113	Other	13269
AGAP029217	ionotropic receptor [Source:VB CommunityAnnotation]	ionotropic receptor 113	Other	13269
AGAP029215	ionotropic receptor [Source:VB CommunityAnnotation]	ionotropic receptor 114	Other	13269
AGAP029140	unspecified product	ionotropic receptor 116 precursor	Other	13269
AGAP029235	unspecified product	AGAP007930- partial	Other	13269
AGAP007932	beat protein [Source:VB CommunityAnnotation]	AGAP007932- partial	Other	13269
AGAP007933	beat protein [Source:VB CommunityAnnotation]	AGAP007933- partial	Other	13269
AGAP007934	unspecified product	transmembrane 87A	Other	13269
AGAP007935	unspecified product	AGAP007935- partial	Other	13269
AGAP007936	unspecified product	AGAP007936- partial	Other	13269
AGAP007937	39S ribosomal protein L4	39S ribosomal mitochondrial	Other	13269
AGAP007938	protein cactus (TOLL pathway signalling) [Source:VB CommunityAnnotation]	CACT	Other	13269
AGAP007939	starch phosphorylase [Source:VB CommunityAnnotation]	glycogen phosphorylase	Other	13269
AGAP007940	Reticulon-like protein [Source:UniProtKB/TrEMBL	reticulon-3-A isoform X3	Other	13269
AGAP007941	serine palmitoyltransferase [Source:VB CommunityAnnotation]	serine palmitoyltransferase 2-like	Other	13269
AGAP007942	synaptotagmin-1 [Source:VB CommunityAnnotation]	synaptotagmin 1 isoform X1	Other	13269
AGAP007943	unspecified product	AGAP007943- partial	Other	13269
AGAP007944	unspecified product	extra-macrochaetae	Other	13269
AGAP007945	amiloride-sensitive sodium channel	sodium channel Nach	Other	13269
AGAP007946	unspecified product	AGAP007946- partial	Other	13269
AGAP027987	unspecified product	zinc finger OZF-like	Other	13269
AGAP028024	unspecified product	AGAP007946- partial	Other	13269
AGAP013738	unspecified product	uncharacterized protein LOC121597184	Other	13269
AGAP007947	unspecified product	Juvenile hormone-inducible	Other	13269
AGAP007948	NET1-associated nuclear protein 1 (U3 small nucleolar RNA-associated protein 1 [Source:UniProtKB/TrEMBL	WD repeat-containing 75	Other	13269
AGAP007949	unspecified product	isoform A	Other	13269
AGAP007950	Uncharacterized protein KIAA0152 [Source:VB CommunityAnnotation]	malectin-A	Other	13269
AGAP007951	ionotropic receptor IR68a [Source:VB CommunityAnnotation]	glutamate receptor 1 isoform X2	Other	13269
AGAP007952	ubiquitin-conjugating enzyme E2 D/E [Source:VB CommunityAnnotation]	ubiquitin-conjugating enzyme E2-24 kDa	Other	13269
AGAP007953	ATP-dependent RNA helicase YTHDC2 [Source:VB CommunityAnnotation]	probable ATP-dependent RNA helicase YTHDC2	Other	13269
AGAP007954	RING finger protein 10 [Source:VB CommunityAnnotation]	RING finger 10	Other	13269
AGAP007955	unspecified product	AGAP007955- partial	Other	13269
AGAP007956	unspecified product	zinc finger 271-like	Other	13269
AGAP007957	choline/ethanolamine kinase [Source:VB CommunityAnnotation]	AGAP007957- partial	Other	13269
AGAP007958	acyl-CoA oxidase [Source:VB CommunityAnnotation]	peroxisomal acyl-coenzyme A oxidase 3 isoform X3	Other	13269
AGAP007959	unspecified product	AGAP007959-PA	Other	13269
AGAP029237	unspecified product	transmembrane KIAA1109 homolog isoform X1	Other	13269
AGAP007962	protein-cysteine N-palmitoyltransferase porcupine [Source:VB CommunityAnnotation]	#NAME?	Other	13269
AGAP007963	Sarcoplasmic calcium-binding protein [Source:VB CommunityAnnotation]	sarcoplasmic calcium-binding 1	Other	13269
AGAP007964	unspecified product	tudor domain-containing 5	Other	13269
AGAP013745	unspecified product	mediator of RNA polymerase II transcription subunit 26	Other	13269
AGAP007965	unspecified product	tudor domain-containing 5	Other	13269
AGAP007966	F-type H+-transportingATPase subunit gamma [Source:VB CommunityAnnotation]	ATP synthase subunit mitochondrial	Other	13269
AGAP007967	Selenide	inactive water dikinase	Other	13269
AGAP007968	cysteine-rich with EGF-like domain protein 2 [Source:VB CommunityAnnotation]	cysteine-rich with EGF-like domain 2 isoform X1	Other	13269
AGAP007969	Thiamin pyrophosphokinase-related protein [Source:UniProtKB/TrEMBL	AGAP007969- partial	Other	13269
AGAP007970	autophagy related gene [Source:VB CommunityAnnotation]	WD repeat domain phosphoinositide-interacting 2-like isoform X2	Other	13269
AGAP007971	unspecified product	zinc finger 585B-like isoform X1	Other	13269
AGAP028103	unspecified product	zinc finger 585B-like isoform X1	Other	13269
AGAP029214	unspecified product	zinc finger 585B-like isoform X1	Other	13269
AGAP028169	unspecified product	zinc finger 585B-like isoform X1	Other	13269
AGAP029428	unspecified product	zinc finger 585B-like isoform X1	Other	13269
AGAP007972	Odd skipped-like protein [Source:UniProtKB/TrEMBL	odd-skipped	Other	13269
AGAP007973	Odd-skipped related [Source:UniProtKB/TrEMBL	sister of odd and bowel-like	Other	13269
AGAP007974	Protein drumstick [Source:UniProtKB/Swiss-Prot	drumstick	Other	13269
AGAP007975	pyruvate dehydrogenase E2 component (dihydrolipoamide acetyltransferase) [Source:VB CommunityAnnotation]	dihydrolipoyllysine-residue acetyltransferase component of pyruvate dehydrogenase mitochondrial isoform X1	Other	13269
AGAP007976	antennae-specific protein [Source:VB CommunityAnnotation]	AGAP007976- partial	Other	13269
AGAP007977	Fas-associated factor [Source:VB CommunityAnnotation]	FAS-associated factor 2	Other	13269
AGAP028023	Phosphatidylinositol glycan	C10	Other	13269
AGAP013725	HemK methyltransferase family member 1 [Source:UniProtKB/TrEMBL	MTRF1L release factor glutamine methyltransferase	Other	13269
AGAP007978	histone-lysine N-methyltransferase SETDB [Source:VB CommunityAnnotation]	histone-lysine N-methyltransferase eggless	Other	13269
AGAP013732	unspecified product	glucose-6-phosphatase 3 isoform X1	Other	13269
AGAP007979	unspecified product	AGAP007979-PA	Other	13269
AGAP007981	Short chain dehydrogenase/reductase family 16c member 5 [Source:UniProtKB/TrEMBL	17-beta-hydroxysteroid dehydrogenase 13-like	Other	13269
AGAP007982	angiotensin-converting enzyme 8 [Source:VB CommunityAnnotation]	angiotensin-converting enzyme-like	Other	13269
AGAP007983	Lunapark [Source:UniProtKB/TrEMBL	endoplasmic reticulum junction formation lunapark-B	Other	13269
AGAP007984	missing oocyte	GATOR complex MIOS	Other	13269
AGAP007985	homeobox protein aristaless-related [Source:VB CommunityAnnotation]	homeobox aristaless isoform X1	Other	13269
AGAP007987	bone morphogenetic protein 2/4 [Source:VB CommunityAnnotation]	decapentaplegic	Other	13269
AGAP007988	glycerate kinase [Source:VB CommunityAnnotation]	glycerate kinase	Other	13269
AGAP007989	unspecified product	xmas-2	Other	13269
AGAP007991	unspecified product	pancreatic lipase-related 2-like	Other	13269
AGAP007990	glucosyl/glucuronosyl transferases [Source:VB CommunityAnnotation]	UDP-glucosyltransferase 2-like	Other	13269
AGAP028135	unspecified product	pancreatic triacylglycerol lipase	Other	13269
AGAP007992	Vesicular glutamate transporter 2 [Source:VB CommunityAnnotation]	vesicular glutamate transporter 1	Other	13269
AGAP007993	unspecified product	AGAP007993- partial	Other	13269
AGAP013715	unspecified product	cell wall integrity and stress response component 3-like	Other	13269
AGAP007994	unspecified product	gremlin-1-like	Other	13269
AGAP029532	Nuclear receptor-binding protein [Source:UniProtKB/TrEMBL	nuclear receptor-binding isoform X1	Other	13269
AGAP007998	mitochondrial Rho GTPase 2 [Source:VB CommunityAnnotation]	mitochondrial Rho GTPase isoform X1	Other	13269
AGAP007999	Nuclear pore complex protein Nup155 [Source:UniProtKB/TrEMBL	nuclear pore complex Nup154	Other	13269
AGAP013773	unspecified product	coiled-coil domain-containing 32-like	Other	13269
AGAP008000	sepiapterin reductase [Source:VB CommunityAnnotation]	sepiapterin reductase-like	Other	13269
AGAP013733	unspecified product	phosphopantothenoylcysteine decarboxylase subunit VHS3	Other	13269
AGAP013742	40S ribosomal protein S27a [Source:VB CommunityAnnotation]	ubiquitin-40S ribosomal S27a	Other	13269
AGAP008001	40S ribosomal protein S27a [Source:VB CommunityAnnotation]	ribosome biogenesis NSA2 homolog	Other	13269
AGAP008002	cyclin K [Source:VB CommunityAnnotation]	cyclin-K	Other	13269
AGAP008003	WD repeat domain 7 [Source:VB CommunityAnnotation]	WD repeat-containing 7 isoform X1	Other	13269
AGAP008004	unspecified product	cE5 partial	Other	13269
AGAP008005	unspecified product	AGAP008005-PA	Other	13269
AGAP008006	Hepatoma-derived GF [Source:VB CommunityAnnotation]	hepatoma-derived growth factor-related 2-like isoform X1	Other	13269
AGAP008007	Cullin 1 [Source:UniProtKB/TrEMBL	cullin-1	Other	13269
AGAP008008	coiled-coil domain-containing protein 72 homolog [Source:VB CommunityAnnotation]	translation machinery-associated 7 homolog	Other	13269
AGAP013747	Dynactin 5 (p25) [Source:UniProtKB/TrEMBL	dynactin subunit 5	Other	13269
AGAP008009	RYK receptor-like tyrosine kinase [Source:UniProtKB/TrEMBL	tyrosine- kinase Dnt-like	Other	13269
AGAP008010	unspecified product	AGAP008010- partial	Other	13269
AGAP008011	unspecified product	AGAP008011-PA	Other	13269
AGAP008012	unspecified product	AGAP008012-PA	Other	13269
AGAP008013	unspecified product	AGAP008013- partial	Other	13269
AGAP008014	unspecified product	fibroin heavy chain isoform X2	Other	13269
AGAP029219	unspecified product	PPE family PPE11-like	Other	13269
AGAP008015	lamin [Source:VB CommunityAnnotation]	lamin Dm0-like	Other	13269
AGAP008016	acyl-CoA oxidase [Source:VB CommunityAnnotation]	peroxisomal acyl-coenzyme A oxidase 3	Other	13269
AGAP008017	unspecified product	uncharacterized protein LOC120904492 isoform X4	Other	13269
AGAP008023	segmentation polarity homeobox protein engrailed [Source:VB CommunityAnnotation]	segmentation polarity homeobox engrailed	Other	13269
AGAP008025	Homeobox protein engrailed-like [Source:UniProtKB/TrEMBL	homeobox invected	Other	13269
AGAP013728	unspecified product	hypothetical protein ZHAS_00013857	Other	13269
AGAP008026	Enhancer of polycomb-like protein [Source:UniProtKB/TrEMBL	serine-rich adhesin for platelets	Other	13269
AGAP008027	Slowmo [Source:VB CommunityAnnotation]	slowmo	Other	13269
AGAP008028	voltage-dependent calcium channel beta	voltage-dependent L-type calcium channel subunit beta-1 isoform X2	Other	13269
Other	Other	Other	Other	13269
Other	Other	Other	Other	13269
AGAP029774	unspecified product	AF4 FMR2 family member lilli isoform X1	Other	13269
AGAP029773	unspecified product	abrupt isoform X3	Other	13269
AGAP008033	unspecified product	tetratricopeptide repeat 19 mitochondrial	Other	13269
AGAP013760	unspecified product	WW domain-binding 11	Other	13269
AGAP008034	solute carrier family 39 (zinc transporter)	catecholamines up	Other	13269
AGAP008035	unspecified product	kinesin KIF14	Other	13269
AGAP029429	unspecified product	---NA---	Other	13269
AGAP008036	unspecified product	uncharacterized protein LOC120954879	Other	13269
AGAP008037	KDEL (Lys-Asp-Glu-Leu) containing 1	O-glucosyltransferase 2-like	Other	13269
AGAP008039	protein kinaseA [Source:VB CommunityAnnotation]	cAMP-dependent kinase catalytic subunit alpha-like	Other	13269
AGAP008040	unspecified product	zinc finger 236 isoform X1	Other	13269
AGAP008041	RING finger protein 121 [Source:VB CommunityAnnotation]	RING finger 121	Other	13269
AGAP008042	pyridine nucleotide-disulfide oxidoreductase domain 1 [Source:VB CommunityAnnotation]	pyridine nucleotide-disulfide oxidoreductase domain-containing 1	Other	13269
AGAP008043	28S ribosomal protein S18B	28S ribosomal mitochondrial	Other	13269
AGAP008044	programmed cell death 8 (apoptosis-inducing factor) [Source:VB CommunityAnnotation]	apoptosis-inducing factor mitochondrial	Other	13269
AGAP008045	transcription initiation factor TFIID subunit 13 [Source:VB CommunityAnnotation]	transcription initiation factor TFIID subunit 13	Other	13269
AGAP013736	unspecified product	nessun dorma isoform X2	Other	13269
AGAP008046	Protein kinase C and casein kinase substrate in neurons 2 protein [Source:UniProtKB/TrEMBL	kinase C and casein kinase II substrate 3 isoform X1	Other	13269
AGAP013713	unspecified product	hypothetical protein ZHAS_00006971	Other	13269
AGAP008047	Integrator complex subunit 1 [Source:UniProtKB/TrEMBL	integrator complex subunit 1	Other	13269
AGAP008048	unspecified product	transmembrane 184C	Other	13269
AGAP008049	cell division cycle 123 homolog [Source:VB CommunityAnnotation]	cell division cycle 123 homolog	Other	13269
AGAP008050	Phosphorylated adapter RNA export protein [Source:UniProtKB/TrEMBL	phosphorylated adapter RNA export isoform X1	Other	13269
AGAP008051	sensory appendage protein 1 [Source:VB CommunityAnnotation]	ejaculatory bulb-specific 3-like	Other	13269
AGAP008052	sensory appendage protein 2 [Source:VB CommunityAnnotation]	ejaculatory bulb-specific 3-like	Other	13269
AGAP008053	sphingomyelin phosphodiesterase 2 [Source:VB CommunityAnnotation]	neutral sphingomyelinase	Other	13269
AGAP008054	sensory appendage protein 3 [Source:VB CommunityAnnotation]	ejaculatory bulb-specific 3-like	Other	13269
AGAP008055	chemosensory protein 3 [Source:VB CommunityAnnotation]	ejaculatory bulb-specific 3-like	Other	13269
AGAP008056	unspecified product	AGAP008056-PA	Other	13269
AGAP029127	chemosensory protein 5 [Source:VB CommunityAnnotation]	mucin-2-like isoform X1	Other	13269
AGAP008059	chemosensory protein 1 [Source:VB CommunityAnnotation]	ejaculatory bulb-specific 3	Other	13269
AGAP008060	imaginal disc growth factor 2 [Source:VB CommunityAnnotation]	chitinase Idgf4	Other	13269
AGAP008061	imaginal disc growth factor 4 [Source:VB CommunityAnnotation]	chitinase Idgf4	Other	13269
AGAP008062	chemosensory protein 4 [Source:VB CommunityAnnotation]	odorant-binding A10	Other	13269
AGAP008063	exosome complex component CSL4 [Source:VB CommunityAnnotation]	exosome complex component CSL4	Other	13269
AGAP008064	Uroporphyrinogen-III synthase [Source:UniProtKB/TrEMBL	uroporphyrinogen-III synthase-like	Other	13269
AGAP008065	unspecified product	AGAP008065- partial	Other	13269
Other	Other	Other	Other	13269
AGAP013757	unspecified product	RING finger vilya-like	Other	13269
AGAP008067	unspecified product	AGAP008067- partial	Other	13269
Other	Other	Other	Other	13269
Other	Other	Other	Other	13269
AGAP029832	unspecified product	carboxypeptidase B-like	Other	13269
AGAP029833	unspecified product	carboxypeptidase B-like	Other	13269
AGAP028712	unspecified product	carboxypeptidase B-like	Other	13269
AGAP028714	unspecified product	carboxypeptidase B-like	Other	13269
AGAP028715	unspecified product	carboxypeptidase B-like	Other	13269
AGAP028720	unspecified product	carboxypeptidase B-like	Other	13269
AGAP028593	unspecified product	carboxypeptidase B-like	Other	13269
AGAP008070	carboxypeptidase B [Source:VB CommunityAnnotation]	zinc carboxypeptidase-like	Other	13269
AGAP008071	unspecified product	zinc carboxypeptidase-like	Other	13269
AGAP008072	unspecified product	NADPH oxidase 5	Other	13269
Other	Other	Other	Other	13269
AGAP008073	unspecified product	coiled-coil-helix-coiled-coil-helix domain-containing 1	Other	13269
AGAP008074	phosphatidylinositol glycan	phosphatidylinositol glycan anchor biosynthesis class U	Other	13269
AGAP029602	unspecified product	CCHC-type zinc finger CG3800	Other	13269
AGAP008077	unspecified product	receptor-type tyrosine- phosphatase kappa isoform X1	Other	13269
AGAP008078	DET1- and DDB1-associated protein 1 [Source:VB CommunityAnnotation]	DET1- and DDB1-associated 1	Other	13269
AGAP008080	unspecified product	mucin-5AC-like	Other	13269
AGAP008081	unspecified product	3 -5 RNA helicase YTHDC2-like	Other	13269
AGAP008082	unspecified product	neuroendocrine 7b2	Other	13269
AGAP008083	unspecified product	probable serine threonine- kinase fhkB	Other	13269
AGAP008084	Transcription initiation factor TFIID TATA-box-binding protein [Source:UniProtKB/TrEMBL	TBP-related factor	Other	13269
AGAP008085	cation-transportingATPase 13A1 [Source:VB CommunityAnnotation]	manganese-transporting ATPase 13A1	Other	13269
AGAP008086	mitochondrial processing peptidase [Source:VB CommunityAnnotation]	mitochondrial-processing peptidase subunit alpha	Other	13269
AGAP008087	Ribonuclease III [Source:UniProtKB/TrEMBL	ribonuclease 3	Other	13269
AGAP008088	ribonuclease HI [Source:VB CommunityAnnotation]	ribonuclease H1	Other	13269
AGAP008089	unspecified product	AGAP008089-PA	Other	13269
AGAP008090	nuclear pore complex protein Nup205 [Source:VB CommunityAnnotation]	nuclear pore complex Nup205	Other	13269
AGAP008091	CLIP-domain serine protease [Source:VB CommunityAnnotation]	mucin-5AC isoform X1	Other	13269
AGAP008092	GDP-L-fucose synthase [Source:VB CommunityAnnotation]	probable GDP-L-fucose synthase	Other	13269
AGAP008093	Four-jointed box protein 1 [Source:UniProtKB/TrEMBL	extracellular serine threonine kinase four-jointed	Other	13269
AGAP008094	gamma-secretase subunit PEN-2 [Source:VB CommunityAnnotation]	gamma-secretase subunit pen-2	Other	13269
AGAP008095	unspecified product	cilia- and flagella-associated 57	Other	13269
AGAP008096	Sphingomyelin phosphodiesterase [Source:UniProtKB/TrEMBL	sphingomyelin phosphodiesterase-like	Other	13269
AGAP008097	glucose-fructose oxidoreductase domain-containing protein 2 precursor [Source:VB CommunityAnnotation]	glucose-fructose oxidoreductase domain-containing 1	Other	13269
AGAP008098	unspecified product	transmembrane 131 homolog	Other	13269
AGAP008099	Ubiquitin-fold modifier-conjugating enzyme 1 [Source:UniProtKB/Swiss-Prot	ubiquitin-fold modifier-conjugating enzyme 1	Other	13269
AGAP008100	Spire [Source:VB CommunityAnnotation]	spire isoform X1	Other	13269
AGAP029524	unspecified product	CAP-Gly domain-containing linker 1-like isoform X4	Other	13269
AGAP008105	cullin 3 [Source:VB CommunityAnnotation]	cullin-3 isoform X1	Other	13269
AGAP008106	Trafficking protein particle complex subunit 4 [Source:VB CommunityAnnotation]	trafficking particle complex subunit 4	Other	13269
AGAP008107	Etoposide-induced 2.4 mRNA [Source:UniProtKB/TrEMBL	etoposide-induced homolog	Other	13269
AGAP008108	Uncharacterized protein [Source:VB CommunityAnnotation]	transforming growth factor beta regulator 1	Other	13269
Other	Other	Other	Other	13269
AGAP008109	venom allergen [Source:VB CommunityAnnotation]	antigen 5 like allergen Cul n 1-like	Other	13269
AGAP008110	unspecified product	coiled-coil domain-containing 97	Other	13269
AGAP008111	methyltransferase-like protein 14 [Source:VB CommunityAnnotation]	N6-adenosine-methyltransferase non-catalytic subunit	Other	13269
AGAP008112	unspecified product	mitoshell isoform X1	Other	13269
AGAP008113	unspecified product	isoform A	Other	13269
AGAP013746	unspecified product	t-complex 1 subunit eta	Other	13269
AGAP008114	odorant receptor 22 [Source:VB CommunityAnnotation]	odorant receptor 46a-like	Other	13269
AGAP008115	unspecified product	isoform A	Other	13269
AGAP008116	unspecified product	vegetative cell wall gp1-like	Other	13269
AGAP013737	unspecified product	pollen-specific leucine-rich repeat extensin 3	Other	13269
AGAP008117	unspecified product	AGAP008117- partial	Other	13269
AGAP008118	serine/threonine-protein kinase Chk1 [Source:VB CommunityAnnotation]	serine threonine- kinase grp	Other	13269
Other	Other	Other	Other	13269
Other	Other	Other	Other	13269
Other	Other	Other	Other	13269
Other	Other	Other	Other	13269
AGAP008122	U6 snRNA-associated Sm-like protein LSm7 [Source:VB CommunityAnnotation]	U6 snRNA-associated Sm LSm7	Other	13269
AGAP008124	Chitinase domain-containing protein 1 [Source:UniProtKB/TrEMBL	chitinase domain-containing 1	Other	13269
AGAP008125	all-trans-retinol dehydrogenase (NAD+) [Source:VB CommunityAnnotation]	short-chain dehydrogenase reductase family 16C member 6	Other	13269
AGAP008126	unspecified product	short-chain dehydrogenase reductase family 16C member 6	Other	13269
AGAP029547	unspecified product	receptor-type tyrosine- phosphatase-like N	Other	13269
AGAP013730	unspecified product	Star isoform X1	Other	13269
AGAP008129	mitogen-activated protein kinase organizer 1 [Source:VB CommunityAnnotation]	WD repeat domain-containing 83	Other	13269
AGAP008130	Menin [Source:UniProtKB/TrEMBL	menin	Other	13269
AGAP008131	UDP-N-acetylglucosamine--dolichyl-phosphate N-acetylglucosaminephosphotransferase [Source:VB CommunityAnnotation]	UDP-N-acetylglucosamine--dolichyl-phosphate N-acetylglucosaminephosphotransferase	Other	13269
AGAP008132	beta-1	beta-1,4-mannosyl-glyco 4-beta-N-acetylglucosaminyltransferase	Other	13269
AGAP008133	Retinaldehyde binding protein 1 [Source:UniProtKB/TrEMBL	clavesin-2-like	Other	13269
AGAP008134	unspecified product	mediator of RNA polymerase II transcription subunit 12	Other	13269
AGAP008135	Gonadotropin inducible transcription factor [Source:VB CommunityAnnotation]	zinc finger 236-like isoform X1	Other	13269
AGAP008136	peptidyl-prolyl cis-trans isomerase-like 4 [Source:VB CommunityAnnotation]	peptidyl-prolyl cis-trans isomerase sig-7	Other	13269
AGAP008137	Niemann-Pick C1 protein [Source:VB CommunityAnnotation]	NPC intracellular cholesterol transporter 1 isoform X1	Other	13269
AGAP008138	unspecified product	AGAP008138- partial	Other	13269
AGAP013752	unspecified product	uncharacterized protein LOC120904895	Other	13269
AGAP013711	unspecified product	uncharacterized protein LOC121595451	Other	13269
AGAP013769	unspecified product	uncharacterized protein LOC120904897	Other	13269
AGAP008139	unspecified product	AGAP008139- partial	Other	13269
AGAP013729	unspecified product	AGAP008139- partial	Other	13269
AGAP008140	unspecified product	AGAP008140- partial	Other	13269
AGAP008141	argininosuccinate lyase [Source:VB CommunityAnnotation]	argininosuccinate lyase	Other	13269
AGAP029561	unspecified product	serine-rich adhesin for platelets isoform X1	Other	13269
AGAP008143	unspecified product	carotenoid isomerooxygenase isoform X1	Other	13269
AGAP008146	unspecified product	uncharacterized protein LOC120958957	Other	13269
AGAP028548	unspecified product	uncharacterized protein LOC120958951	Other	13269
AGAP028549	unspecified product	uncharacterized protein LOC120958952	Other	13269
AGAP008147	tRNA-splicing ligase RtcB homolog [Source:UniProtKB/Swiss-Prot	tRNA-splicing ligase homolog	Other	13269
AGAP008148	RING finger and SPRY domain-containing protein 1 [Source:UniProtKB/TrEMBL	RING finger and SPRY domain-containing 1-like	Other	13269
AGAP008149	Protein phosphatase 1B (formerly 2C) [Source:UniProtKB/TrEMBL	phosphatase 1B	Other	13269
AGAP029086	unspecified product	uncharacterized protein LOC120956034	Other	13269
AGAP008150	Metaxin-2 [Source:VB CommunityAnnotation]	metaxin-2	Other	13269
AGAP008151	DNA-directed RNA polymerase III subunit RPC2 [Source:VB CommunityAnnotation]	DNA-directed RNA polymerase III subunit RPC2	Other	13269
AGAP008152	unspecified product	chaoptin	Other	13269
AGAP008153	unspecified product	FHA domain-containing DDL	Other	13269
AGAP008154	unspecified product	aldose 1-epimerase-like	Other	13269
AGAP008155	forkhead box protein D [Source:VB CommunityAnnotation]	fork head domain-containing FD3-like	Other	13269
AGAP013750	unspecified product	hypothetical protein ZHAS_00014382	Other	13269
AGAP008156	COP9 signalosome complex subunit 6 [Source:VB CommunityAnnotation]	COP9 signalosome complex subunit 6	Other	13269
AGAP008157	zinc finger protein 330 homolog [Source:VB CommunityAnnotation]	zinc finger 330 homolog	Other	13269
AGAP008158	dCMP deaminase [Source:VB CommunityAnnotation]	deoxycytidylate deaminase	Other	13269
AGAP008159	ribosome biogenesis protein ENP2 [Source:VB CommunityAnnotation]	nucleolar 10	Other	13269
AGAP008160	myb proto-oncogene protein [Source:VB CommunityAnnotation]	myb isoform X1	Other	13269
AGAP008161	Ribonuclease H2 subunit B [Source:UniProtKB/TrEMBL	ribonuclease H2 subunit B	Other	13269
AGAP008162	SNARE-associated protein Snapin [Source:VB CommunityAnnotation]	SNAPIN homolog	Other	13269
AGAP008163	U4/U6 small nuclear ribonucleoprotein SNU13 [Source:VB CommunityAnnotation]	NHP2 1 homolog	Other	13269
AGAP008164	La-related protein 7 [Source:VB CommunityAnnotation]	la-related 7	Other	13269
AGAP008165	cellular retinaldehyde binding protein [Source:VB CommunityAnnotation]	alpha-tocopherol transfer -like isoform X2	Other	13269
AGAP008166	heparan sulfate 2-O-sulfotransferase HS2ST1 [Source:VB CommunityAnnotation]	heparin sulfate O-sulfotransferase	Other	13269
AGAP008167	abhydrolase domain containing 4 [Source:VB CommunityAnnotation]	(Lyso)-N-acylphosphatidylethanolamine lipase-like	Other	13269
AGAP013740	unspecified product	brambleberry-like	Other	13269
AGAP029542	unspecified product	venom dipeptidyl peptidase 4-like	Other	13269
AGAP008169	unspecified product	cell wall integrity and stress response component 2-like	Other	13269
AGAP008170	unspecified product	leucine-rich repeat-containing let-4-like	Other	13269
AGAP028664	unspecified product	scribble homolog	Other	13269
AGAP028663	unspecified product	scribble homolog	Other	13269
AGAP028692	unspecified product	scribble homolog	Other	13269
AGAP028691	unspecified product	scribble homolog	Other	13269
AGAP008173	unspecified product	leucine-rich repeat-containing let-4-like	Other	13269
AGAP008176	dipeptidyl-peptidase 4 [Source:VB CommunityAnnotation]	venom dipeptidyl peptidase 4	Other	13269
AGAP008177	unspecified product	AGAP008177- partial	Other	13269
AGAP028550	unspecified product	uncharacterized protein LOC120901785	Other	13269
AGAP008178	unspecified product	extracellular matrix-binding -like	Other	13269
AGAP008179	Class B Scavenger Receptor (CD36 domain). [Source:VB CommunityAnnotation]	croquemort-like	Other	13269
AGAP008180	unspecified product	ralBP1-associated Eps domain-containing 1	Other	13269
AGAP008181	protein SMG5 [Source:VB CommunityAnnotation]	SMG5	Other	13269
AGAP008182	unspecified product	beta-carotene-binding isoform X3	Other	13269
AGAP008183	CLIP-domain serine protease [Source:UniProtKB/TrEMBL	transmembrane protease serine 9-like	Other	13269
AGAP008184	phospholipid-translocatingATPase [Source:VB CommunityAnnotation]	probable phospholipid-transporting ATPase IIA isoform X2	Other	13269
AGAP008185	Multiple epidermal growth factor-like domains 8 [Source:VB CommunityAnnotation]	multiple epidermal growth factor-like domains 8	Other	13269
AGAP008186	myosin motor [Source:VB CommunityAnnotation]	golgin subfamily A member 4	Other	13269
AGAP008187	unspecified product	nucleolar 4-like isoform X2	Other	13269
AGAP008188	unspecified product	AGAP008188- partial	Other	13269
AGAP008189	unspecified product	nucleolar 4-like isoform X2	Other	13269
AGAP008190	Gliotactin [Source:VB CommunityAnnotation]	cholinesterase isoform X1	Other	13269
AGAP008191	cyclin E [Source:VB CommunityAnnotation]	G1 S-specific cyclin-E	Other	13269
AGAP008192	unspecified product	tetra-peptide repeat homeobox 1-like	Other	13269
AGAP008193	Nidogen (entactin) [Source:UniProtKB/TrEMBL	nidogen	Other	13269
AGAP008194	unspecified product	ATR-interacting mus304	Other	13269
AGAP008195	protein kinase	5 -AMP-activated kinase subunit beta-1	Other	13269
AGAP029474	unspecified product	lateral signaling target 2 homolog	Other	13269
AGAP008198	unspecified product	coiled-coil domain-containing 85C-A	Other	13269
AGAP008199	unspecified product	AGAP008199- partial	Other	13269
AGAP029240	unspecified product	potassium voltage-gated channel Shaw isoform X1	Other	13269
AGAP028551	unspecified product	uncharacterized protein LOC120900405 isoform X1	Other	13269
AGAP008201	potassium voltage-gated channel subfamily C member 1 isoform B [Source:VB CommunityAnnotation]	potassium voltage-gated channel Shaw-like isoform X1	Other	13269
AGAP008202	potassium voltage-gated channel Shaw-related subfamily C	potassium voltage-gated channel Shaw-like isoform X1	Other	13269
Other	Other	Other	Other	13269
Other	Other	Other	Other	13269
AGAP029509	unspecified product	uncharacterized protein LOC120957042 isoform X4	Other	13269
AGAP028552	unspecified product	uncharacterized protein LOC120904665	Other	13269
AGAP008222	Odd-skipped related [Source:UniProtKB/TrEMBL	bowel	Other	13269
AGAP008223	Armadillo repeat-containing protein 4 [Source:VB CommunityAnnotation]	armadillo repeat-containing gudu	Other	13269
AGAP008224	unspecified product	ras-related and estrogen-regulated growth inhibitor isoform X3	Other	13269
AGAP008225	trehalose 6-phosphate phosphatase [Source:VB CommunityAnnotation]	probable trehalose-phosphate phosphatase J	Other	13269
AGAP008226	Protein YIPF [Source:UniProtKB/TrEMBL	YIPF6	Other	13269
AGAP008227	trehalose 6-phosphate synthase/phosphatase [Source:VB CommunityAnnotation]	alpha,alpha-trehalose-phosphate synthase [UDP-forming]	Other	13269
AGAP008228	dual specificity phosphatase [Source:VB CommunityAnnotation]	dual specificity phosphatase 3 isoform X2	Other	13269
AGAP008229	polypeptide N-acetylgalactosaminyltransferase [Source:VB CommunityAnnotation]	polypeptide N-acetylgalactosaminyltransferase 3	Other	13269
AGAP008230	unspecified product	histone-lysine N-methyltransferase MECOM-like	Other	13269
AGAP008231	unspecified product	AGAP008231- partial	Other	13269
AGAP008232	unspecified product	transcription factor hamlet isoform X1	Other	13269
AGAP008233	unspecified product	gastrulation defective 1 homolog	Other	13269
AGAP008234	NTF2-related export protein 1/2 [Source:VB CommunityAnnotation]	NTF2-related export	Other	13269
AGAP027988	unspecified product	zinc finger 708-like isoform X1	Other	13269
AGAP008235	unspecified product	AGAP008235- partial	Other	13269
AGAP008236	THO complex subunit 2 [Source:UniProtKB/TrEMBL	THO complex subunit 2 isoform X2	Other	13269
AGAP008237	Putative G-protein coupled receptor GPCR [Source:UniProtKB/TrEMBL	G- coupled receptor 143-like	Other	13269
AGAP008238	unspecified product	UPF0764 C16orf89 homolog	Other	13269
AGAP008239	ATP-dependent RNA helicase DHX36 [Source:UniProtKB/TrEMBL	ATP-dependent DNA RNA helicase DHX36	Other	13269
AGAP029580	unspecified product	dual specificity tyrosine-phosphorylation-regulated kinase mbk-2-like	Other	13269
AGAP008242	unspecified product	AGAP008242- partial	Other	13269
AGAP008245	unspecified product	Shroom isoform X1	Other	13269
AGAP029059	unspecified product	AGAP008243- partial	Other	13269
AGAP008244	unspecified product	serine-rich adhesin for platelets-like isoform X2	Other	13269
AGAP008246	gamma-butyrobetaine dioxygenase [Source:VB CommunityAnnotation]	gamma-butyrobetaine dioxygenase-like	Other	13269
AGAP008247	TGF-beta receptor type-1 [Source:VB CommunityAnnotation]	TGF-beta receptor type-1 isoform X1	Other	13269
AGAP008249	Chaperonin containing TCP1 subunit 5 [Source:VB CommunityAnnotation]	T-complex 1 subunit epsilon	Other	13269
AGAP029572	AP-1 complex subunit gamma [Source:UniProtKB/TrEMBL	AP-1 complex subunit gamma-1 isoform X1	Other	13269
AGAP008252	Protein of unknown function DUF255 [Source:UniProtKB/TrEMBL	spermatogenesis-associated 20 isoform X1	Other	13269
AGAP008253	unspecified product	uncharacterized protein LOC120901769	Other	13269
AGAP028553	unspecified product	uncharacterized protein LOC120957279	Other	13269
AGAP008254	unspecified product	cell wall DAN4	Other	13269
AGAP029502	Nitric oxide synthase [Source:UniProtKB/TrEMBL	nitric oxide synthase isoform X1	Other	13269
AGAP008258	lactosylceramide 4-alpha-galactosyltransferase [Source:VB CommunityAnnotation]	lactosylceramide 4-alpha-galactosyltransferase-like	Other	13269
AGAP008259	lactosylceramide 4-alpha-galactosyltransferase [Source:VB CommunityAnnotation]	lactosylceramide 4-alpha-galactosyltransferase	Other	13269
AGAP013767	lactosylceramide 4-alpha-galactosyltransferase [Source:VB CommunityAnnotation]	lactosylceramide 4-alpha-galactosyltransferase	Other	13269
AGAP008260	unspecified product	lactosylceramide 4-alpha-galactosyltransferase	Other	13269
AGAP008261	unspecified product	lactosylceramide 4-alpha-galactosyltransferase-like	Other	13269
AGAP008262	unspecified product	stress response NST1	Other	13269
AGAP008263	pre-mRNA-processing factor 40 [Source:VB CommunityAnnotation]	pre-mRNA-processing factor 40 homolog A	Other	13269
AGAP008264	Palmitoyltransferase [Source:UniProtKB/TrEMBL	palmitoyltransferase ZDHHC23-B isoform X2	Other	13269
AGAP008265	seryl-tRNA synthetase [Source:VB CommunityAnnotation]	serine--tRNA cytoplasmic	Other	13269
AGAP008266	unspecified product	AAEL007862- partial	Other	13269
AGAP013727	unspecified product	serine arginine repetitive matrix 2	Other	13269
AGAP029411	unspecified product	uncharacterized protein LOC120902212	Other	13269
AGAP008267	Ran GTPase-activating protein 1 [Source:VB CommunityAnnotation]	ran GTPase-activating	Other	13269
AGAP008268	Maternal tudor protein [Source:VB CommunityAnnotation]	maternal tudor	Other	13269
AGAP008269	Protein pelota homolog [Source:UniProtKB/TrEMBL	pelota	Other	13269
AGAP029402	unspecified product	uncharacterized protein LOC120955061	Other	13269
AGAP008270	unspecified product	zinc finger 268-like	Other	13269
AGAP008271	unspecified product	AGAP008271- partial	Other	13269
AGAP008272	Secretion-regulating guanine nucleotide exchange factor [Source:UniProtKB/TrEMBL	secretion-regulating guanine nucleotide exchange factor	Other	13269
AGAP008273	unspecified product	tensin-3 isoform X2	Other	13269
AGAP008274	snail	escargot	Other	13269
AGAP008275	Tektin-2 [Source:VB CommunityAnnotation]	tektin-B1	Other	13269
AGAP008276	unspecified product	trypsin 3A1-like	Other	13269
AGAP028218	unspecified product	trypsin 3A1-like	Other	13269
AGAP008277	trypsinogen 2 [Source:VB CommunityAnnotation]	trypsin 3A1-like	Other	13269
AGAP013716	unspecified product	trypsin 3A1-like	Other	13269
AGAP008285	Beta-1	beta-1,4-galactosyltransferase 2-like	Other	13269
AGAP008286	WD repeat-containing protein 55 homolog [Source:VB CommunityAnnotation]	WD repeat-containing 55 homolog	Other	13269
AGAP008287	Programmed cell death protein [Source:VB CommunityAnnotation]	programmed cell death 10	Other	13269
AGAP008288	timeless [Source:VB CommunityAnnotation]	timeless isoform X1	Other	13269
AGAP008289	unspecified product	AGAP008289- partial	Other	13269
AGAP008290	trypsin 6 [Source:VB CommunityAnnotation]	trypsin-related protease	Other	13269
AGAP008291	trypsin 5 [Source:VB CommunityAnnotation]	trypsin-related protease	Other	13269
AGAP008292	trypsin 4 [Source:VB CommunityAnnotation]	ame: Full=Trypsin-4 Flags: Precursor	Other	13269
AGAP008293	trypsin 7 [Source:VB CommunityAnnotation]	ame: Full=Trypsin-7 Flags: Precursor	Other	13269
AGAP008294	trypsin 3 [Source:VB CommunityAnnotation]	ame: Full=Trypsin-3 Flags: Precursor	Other	13269
AGAP008295	trypsin 2 [Source:VB CommunityAnnotation]	ame: Full=Trypsin-2 ame: Full=Antryp2 Flags: Precursor	Other	13269
AGAP008296	trypsin 1 [Source:VB CommunityAnnotation]	trypsin	Other	13269
AGAP008297	leucyl-tRNA synthetase [Source:VB CommunityAnnotation]	leucine--tRNA cytoplasmic	Other	13269
AGAP008298	U5 snRNP protein	thioredoxin 4A	Other	13269
AGAP013772	unspecified product	mucin-5AC isoform X1	Other	13269
AGAP008299	unspecified product	AGAP008299- partial	Other	13269
AGAP008300	elongator complex protein 3 [Source:VB CommunityAnnotation]	elongator complex 3	Other	13269
AGAP008301	unspecified product	thyrostimulin alpha-2 subunit	Other	13269
AGAP008302	unspecified product	thyrostimulin beta-5 subunit	Other	13269
AGAP008303	splicing factor	serine arginine-rich splicing factor 7 isoform X1	Other	13269
AGAP008304	3'	cGMP-dependent 3 ,5 -cyclic phosphodiesterase	Other	13269
AGAP008305	Phosphoglucomutase [Source:UniProtKB/TrEMBL	phosphoglucomutase-2	Other	13269
AGAP008308	unspecified product	START domain-containing 10-like	Other	13269
AGAP008310	unspecified product	uncharacterized protein LOC120901439 isoform X2	Other	13269
AGAP008311	acylphosphatase [Source:VB CommunityAnnotation]	acylphosphatase-2	Other	13269
AGAP008312	unspecified product	TBC1 domain family member 20	Other	13269
AGAP008313	unspecified product	beclin-1 B	Other	13269
AGAP008314	U1 snRNP splicing complex subunit (Luc7) [Source:VB CommunityAnnotation]	RNA-binding Luc7-like 2 isoform X2	Other	13269
AGAP008315	dolichyl-phosphate beta-glucosyltransferase [Source:VB CommunityAnnotation]	dolichyl-phosphate beta-glucosyltransferase	Other	13269
AGAP008317	tyrosine-protein kinase Tec [Source:VB CommunityAnnotation]	tyrosine- kinase Btk29A isoform X1	Other	13269
AGAP008318	unspecified product	proline-rich extensin EPR1 isoform X1	Other	13269
AGAP008319	unspecified product	vascular endothelial growth factor receptor 1-like isoform X1	Other	13269
AGAP008320	Sidestep protein [Source:VB CommunityAnnotation]	turtle homolog A	Other	13269
AGAP008321	membrane protein	MAGUK p55 subfamily member 6 isoform X5	Other	13269
AGAP008322	unspecified product	uncharacterized protein LOC120900653	Other	13269
AGAP008323	unspecified product	MAGUK p55 subfamily member 6 isoform X5	Other	13269
AGAP008324	enhancer of mRNA-decapping protein 4 [Source:VB CommunityAnnotation]	enhancer of mRNA-decapping 4 homolog isoform X2	Other	13269
AGAP008325	U3 small nucleolar RNA-associated protein 23 [Source:VB CommunityAnnotation]	rRNA-processing UTP23 homolog	Other	13269
AGAP008326	unspecified product	uncharacterized protein LOC120959108	Other	13269
AGAP008327	DnaJ homolog subfamily B member 11 [Source:VB CommunityAnnotation]	dnaJ homolog shv	Other	13269
AGAP008328	unspecified product	type I cytoskeletal 9 isoform X4	Other	13269
AGAP029396	unspecified product	---NA---	Other	13269
AGAP008329	40S ribosomal protein S5 [Source:VB CommunityAnnotation]	40S ribosomal S5	Other	13269
AGAP008330	guanine nucleotide-binding protein-like 1 [Source:VB CommunityAnnotation]	guanine nucleotide-binding -like 1	Other	13269
AGAP028184	unspecified product	GATOR complex Wdr59-like isoform X1	Other	13269
AGAP013761	unspecified product	Ring finger partial	Other	13269
AGAP008331	WD repeat-containing protein 59 [Source:VB CommunityAnnotation]	GATOR complex Wdr59-like isoform X2	Other	13269
AGAP008332	replication factorA2 [Source:VB CommunityAnnotation]	replication A 32 kDa subunit	Other	13269
AGAP008333	odorant receptor 9 [Source:VB CommunityAnnotation]	odorant receptor Or1-like	Other	13269
AGAP008334	nuclear receptor subfamily 4 groupA member 2 [Source:VB CommunityAnnotation]	probable nuclear hormone receptor HR38 isoform X1	Other	13269
AGAP008335	solute carrier family 22 member 3 [Source:VB CommunityAnnotation]	carcinine transporter	Other	13269
AGAP008336	Protein phosphatase methylesterase 1 [Source:UniProtKB/TrEMBL	phosphatase methylesterase 1	Other	13269
AGAP008337	Spo0B-associated GTP-binding protein [Source:VB CommunityAnnotation]	GTP-binding 10 homolog	Other	13269
AGAP008338	unspecified product	UPF0193 EVG1 homolog	Other	13269
AGAP008339	signal recognition particle subunit SRP14 [Source:VB CommunityAnnotation]	signal recognition particle 14 kDa	Other	13269
AGAP008340	unspecified product	zinc finger 879-like isoform X3	Other	13269
AGAP008341	serine/threonine-protein kinase Chk2 [Source:VB CommunityAnnotation]	ovarian-specific serine threonine- kinase Lok isoform X1	Other	13269
AGAP029241	unspecified product	sodium potassium calcium exchanger Nckx30C isoform X1	Other	13269
AGAP008343	unspecified product	AGAP008343- partial	Other	13269
AGAP008344	nuclear transcription Y subunit beta [Source:VB CommunityAnnotation]	nuclear transcription factor Y subunit B-1 isoform X3	Other	13269
AGAP008345	methionyl aminopeptidase [Source:VB CommunityAnnotation]	methionine aminopeptidase 2B	Other	13269
Other	Other	Other	Other	13269
AGAP008347	Putative glycoprotein hormone rk-like receptor [Source:UniProtKB/TrEMBL	follicle-stimulating hormone receptor	Other	13269
AGAP028597	unspecified product	Usher syndrome type-1G homolog	Other	13269
AGAP008348	unspecified product	metallo-beta-lactamase domain-containing 1	Other	13269
AGAP008350	Double Oxidase: Two Peroxidase domains. [Source:VB CommunityAnnotation]	AGAP008350- partial	Other	13269
AGAP008349	Pyruvate dehyrogenase phosphatase catalytic subunit 1 [Source:UniProtKB/TrEMBL	pyruvate dehydrogenase [acetyl-transferring]-phosphatase mitochondrial	Other	13269
AGAP029414	unspecified product	uncharacterized protein LOC120958667	Other	13269
AGAP008352	DNA polymerase delta subunit 3 [Source:UniProtKB/TrEMBL	DNA polymerase delta subunit 3	Other	13269
AGAP008353	Scat [Source:UniProtKB/TrEMBL	vacuolar sorting-associated 54	Other	13269
AGAP008354	non-receptor tyrosine kinase	tyrosine- kinase hopscotch	Other	13269
AGAP008355	unspecified product	AGAP012553-PA	Other	13269
AGAP028112	unspecified product	---NA---	Other	13269
AGAP008357	kinesin family member 26 [Source:VB CommunityAnnotation]	kinesin CG14535	Other	13269
AGAP008359	sodium-coupled monocarboxylate transporter 1 [Source:VB CommunityAnnotation]	sodium-coupled monocarboxylate transporter 1-like	Other	13269
AGAP008360	spaetzle-like cytokine 3 [Source:VB CommunityAnnotation]	spaetzle 3 isoform X1	Other	13269
AGAP008362	kelch-like protein 2/3 [Source:VB CommunityAnnotation]	ring canal kelch homolog isoform X1	Other	13269
AGAP008363	cytochrome b5 outer mitochondrial membrane isoform [Source:VB CommunityAnnotation]	cytochrome b5-like	Other	13269
AGAP008364	thioester-containing protein 15 [Source:VB CommunityAnnotation]	CD109 antigen-like isoform X10	Other	13269
AGAP008366	thioester-containing protein 2 [Source:VB CommunityAnnotation]	CD109 antigen-like	Other	13269
AGAP008368	thioester-containing protein 14 [Source:VB CommunityAnnotation]	TEP2 partial	Other	13269
AGAP008369	unspecified product	AGAP008369- partial	Other	13269
AGAP008370	carboxypeptidaseA [Source:VB CommunityAnnotation]	zinc carboxypeptidase-like	Other	13269
AGAP008371	unspecified product	zinc carboxypeptidase-like	Other	13269
AGAP008372	unspecified product	zinc carboxypeptidase-like	Other	13269
AGAP008373	unspecified product	zinc carboxypeptidase-like	Other	13269
AGAP028115	unspecified product	myosin-VIIa-like isoform X1	Other	13269
AGAP008374	Inosine triphosphate pyrophosphatase [Source:UniProtKB/Swiss-Prot	inosine triphosphate pyrophosphatase	Other	13269
AGAP008375	mannose-P-dolichol utilization defect 1 [Source:VB CommunityAnnotation]	mannose-P-dolichol utilization defect 1 homolog	Other	13269
AGAP008376	39S ribosomal protein L28	39S ribosomal mitochondrial	Other	13269
AGAP008377	TBC1 domain family member 19 [Source:VB CommunityAnnotation]	TBC1 domain family member 19 isoform X1	Other	13269
AGAP008378	amiloride-sensitive sodium channel	sodium channel Nach	Other	13269
AGAP008379	unspecified product	UHRF1-binding 1-like	Other	13269
AGAP008380	unspecified product	sodium channel Nach	Other	13269
AGAP008381	U4/U6.U5 tri-snRNP-associated protein 2 [Source:VB CommunityAnnotation]	U4 tri-snRNP-associated 2	Other	13269
AGAP008382	nuclear receptor subfamily 2 group C [Source:VB CommunityAnnotation]	nuclear hormone receptor HR78 isoform X1	Other	13269
Other	Other	Other	Other	13269
AGAP008384	unspecified product	serine-rich adhesin for platelets-like	Other	13269
AGAP008385	unspecified product	uncharacterized protein LOC120904909	Other	13269
AGAP008387	unspecified product	sodium-coupled monocarboxylate transporter 1-like	Other	13269
AGAP008388	unspecified product	AGAP008388- partial	Other	13269
AGAP008389	unspecified product	thioredoxin domain-containing 11	Other	13269
AGAP008390	INO80 complex subunit C [Source:VB CommunityAnnotation]	INO80 complex subunit C	Other	13269
AGAP008391	unspecified product	ankyrin repeat RF_0381 isoform X2	Other	13269
AGAP008392	hsp70-interacting protein [Source:VB CommunityAnnotation]	hsp70-binding 1	Other	13269
AGAP008393	DNA-directed RNA polymerase II subunit RPB9 [Source:VB CommunityAnnotation]	DNA-directed RNA polymerase II subunit RPB9	Other	13269
Other	Other	Other	Other	13269
Other	Other	Other	Other	13269
Other	Other	Other	Other	13269
AGAP008397	unspecified product	mediator of RNA polymerase II transcription subunit 12 isoform X1	Other	13269
Other	Other	Other	Other	13269
AGAP008398	odorant-binding protein 21 [Source:VB CommunityAnnotation]	general odorant-binding 56d-like	Other	13269
AGAP008399	unspecified product	grindelwald	Other	13269
AGAP008400	unspecified product	chondroitin sulfate proteoglycan 4	Other	13269
AGAP028060	glucuronosyltransferase [Source:VB CommunityAnnotation]	UDP-glycosyltransferase UGT5-like isoform X1	Other	13269
AGAP028212	unspecified product	UDP-glycosyltransferase UGT5	Other	13269
AGAP008402	unspecified product	sperm flagellar 1-like	Other	13269
AGAP008403	unspecified product	AGAP008403- partial	Other	13269
AGAP008404	unspecified product	UDP-glycosyltransferase UGT5-like isoform X1	Other	13269
AGAP008405	39S ribosomal protein L24	probable 39S ribosomal mitochondrial	Other	13269
AGAP008406	geranylgeranyl transferase type-1 subunit beta [Source:VB CommunityAnnotation]	geranylgeranyl transferase type-1 subunit beta	Other	13269
AGAP008407	thioester-containing protein 13 [Source:VB CommunityAnnotation]	CD109 antigen	Other	13269
AGAP008408	unspecified product	uncharacterized protein LOC120902922 isoform X1	Other	13269
AGAP008409	unspecified product	AGAP008409- partial	Other	13269
AGAP008410	unspecified product	uncharacterized protein LOC120901852	Other	13269
AGAP029466	Repressor of RNA polymerase III transcription MAF1 [Source:UniProtKB/TrEMBL	repressor of RNA polymerase III transcription MAF1 homolog	Other	13269
AGAP008412	ubiquitin thioesterase CYLD [Source:VB CommunityAnnotation]	ubiquitin carboxyl-terminal hydrolase CYLD isoform X1	Other	13269
AGAP008413	unspecified product	myb Q	Other	13269
AGAP008414	alpha-methylacyl-CoA racemase [Source:VB CommunityAnnotation]	alpha-methylacyl- racemase	Other	13269
AGAP008415	jumonji domain-containing protein 4 [Source:VB CommunityAnnotation]	2-oxoglutarate and iron-dependent oxygenase JMJD4 homolog	Other	13269
AGAP008416	cyclicAMP-dependent transcription factorATF-2 [Source:VB CommunityAnnotation]	cyclic AMP-dependent transcription factor ATF-2	Other	13269
AGAP028199	unspecified product	uncharacterized protein LOC120899785	Other	13269
AGAP028190	Protein quiver [Source:UniProtKB/TrEMBL	quiver isoform X1	Other	13269
AGAP008417	cyclin H [Source:VB CommunityAnnotation]	cyclin-H	Other	13269
AGAP008418	unspecified product	TBC1 domain family	Other	13269
AGAP008419	Ras-related protein Rab-14 [Source:VB CommunityAnnotation]	ras-related Rab-14 isoform X1	Other	13269
AGAP008420	inhibitor of apoptosis 5 [Source:VB CommunityAnnotation]	baculoviral IAP repeat-containing 5	Other	13269
Other	Other	Other	Other	13269
AGAP008422	unspecified product	succinate dehydrogenase assembly factor mitochondrial-like	Other	13269
AGAP008423	WW domain-containing oxidoreductase [Source:VB CommunityAnnotation]	WW domain-containing oxidoreductase	Other	13269
AGAP028093	unspecified product	eukaryotic translation initiation factor 4 gamma 3-like	Other	13269
AGAP008424	pre-rRNA-processing protein TSR3 [Source:VB CommunityAnnotation]	ribosome biogenesis TSR3 homolog	Other	13269
AGAP008425	peptidyl-tRNA hydrolase ICT1 [Source:VB CommunityAnnotation]	peptidyl-tRNA hydrolase mitochondrial	Other	13269
AGAP008426	SWI/SNF-related matrix-associated actin-dependent regulator of chromatin subfamilyA-like protein 1 [Source:VB CommunityAnnotation]	SWI SNF-related matrix-associated actin-dependent regulator of chromatin subfamily A 1	Other	13269
AGAP008427	U3 small nucleolar RNA-associated protein 6 homolog [Source:UniProtKB/TrEMBL	U3 small nucleolar RNA-associated 6 homolog	Other	13269
AGAP008428	N-acetyltransferase 11 [Source:UniProtKB/TrEMBL	N-alpha-acetyltransferase 40	Other	13269
AGAP008429	unspecified product	zinc finger 429-like	Other	13269
AGAP029425	unspecified product	Transposable element P partial	Other	13269
AGAP008430	unspecified product	zinc finger 14	Other	13269
AGAP008431	unspecified product	RNA polymerase II subunit B1 CTD phosphatase RPAP2 homolog	Other	13269
AGAP008432	unspecified product	AGAP008432- partial	Other	13269
AGAP008433	RNA-binding protein 39 [Source:UniProtKB/TrEMBL	RNA-binding 39 isoform X1	Other	13269
AGAP008435	transient receptor potential cation channel subfamily C	transient receptor potential-gamma isoform X1	Other	13269
AGAP008434	Globin 2 [Source:VB CommunityAnnotation]	myoglobin	Other	13269
AGAP008436	ATP-binding cassette transporter (ABC transporter) family C member 11 [Source:UniProtKB/TrEMBL	canalicular multispecific organic anion transporter 2-like	Other	13269
AGAP008437	ATP-binding cassette transporter (ABC transporter) family C member 8 [Source:UniProtKB/TrEMBL	multidrug resistance-associated 1-like	Other	13269
AGAP028128	ATP-binding cassette transporter (ABC transporter) family C member 9 [Source:VB CommunityAnnotation]	multidrug resistance-associated 1-like isoform X1	Other	13269
AGAP027980	ATP-binding cassette transporter (ABC transporter) family C member 10 [Source:VB CommunityAnnotation]	multidrug resistance-associated 1-like isoform X1	Other	13269
AGAP027984	unspecified product	uncharacterized protein LOC120904796	Other	13269
AGAP028554	unspecified product	hypothetical protein ZHAS_00006397	Other	13269
AGAP028555	unspecified product	ABC transporter	Other	13269
AGAP008438	unspecified product	spidroin-2-like	Other	13269
AGAP008439	unspecified product	trithorax group osa-like	Other	13269
AGAP008440	urate oxidase [Source:VB CommunityAnnotation]	uricase	Other	13269
AGAP008441	unspecified product	AGAP008441- partial	Other	13269
AGAP008442	unspecified product	uncharacterized protein LOC120958093	Other	13269
AGAP008443	unspecified product	zinc finger CCCH domain-containing 13 isoform X1	Other	13269
AGAP028147	unspecified product	general transcriptional corepressor ssn6-like	Other	13269
AGAP029401	unspecified product	uncharacterized protein LOC120903589	Other	13269
AGAP008448	unspecified product	keratin-associated 19-2-like	Other	13269
AGAP008450	unspecified product	shematrin 1	Other	13269
AGAP028077	Cuticular protein CPLCW family (CPLCW2) [Source:UniProtKB/TrEMBL	AGAP008455- partial	Other	13269
AGAP028180	unspecified product	uncharacterized protein LOC120901708	Other	13269
AGAP028001	unspecified product	uncharacterized protein LOC120901707	Other	13269
AGAP008467	solute carrier family 6 (neurotransmitter transporter	sodium-dependent proline transporter isoform X1	Other	13269
AGAP028049	unspecified product	fatty acid synthase-like	Other	13269
AGAP008468	fatty acid synthase	fatty acid synthase-like	Other	13269
AGAP008469	unspecified product	AGAP008469- partial	Other	13269
AGAP008471	unspecified product	uncharacterized protein LOC120957565	Other	13269
AGAP008472	methyltransferase-like protein 13 [Source:VB CommunityAnnotation]	eEF1A lysine and N-terminal methyltransferase homolog	Other	13269
AGAP008473	unspecified product	SUN domain-containing ossification factor isoform X2	Other	13269
AGAP008474	calcium and integrin-binding protein 1 [Source:VB CommunityAnnotation]	calcium and integrin-binding 1-like	Other	13269
AGAP008475	oligosaccharyltransferase complex subunit OSTC [Source:VB CommunityAnnotation]	oligosaccharyltransferase complex subunit CG9662	Other	13269
AGAP029456	unspecified product	casein kinase I-like	Other	13269
AGAP029408	unspecified product	ribonuclease P subunit p30	Other	13269
AGAP029423	unspecified product	prisilkin-39-like isoform X2	Other	13269
AGAP029416	unspecified product	cuticle -like	Other	13269
AGAP008481	ribonuclease P/MRP protein subunit RPP1 [Source:VB CommunityAnnotation]	ribonuclease P subunit p30	Other	13269
Other	Other	Other	Other	13269
AGAP008482	chromodomain-helicase-DNA-binding protein 7 [Source:VB CommunityAnnotation]	uncharacterized protein LOC120900249 isoform X1	Other	13269
Other	Other	Other	Other	13269
AGAP008483	unspecified product	zinc finger with KRAB and SCAN domains 2-like	Other	13269
Other	Other	Other	Other	13269
AGAP008484	tRNA-dihydrouridine synthase 1 [Source:VB CommunityAnnotation]	tRNA-dihydrouridine(16 17) synthase [NAD(P)(+)]-like	Other	13269
Other	Other	Other	Other	13269
Other	Other	Other	Other	13269
AGAP008486	palmitoyltransferase [Source:VB CommunityAnnotation]	AGAP008486- partial	Other	13269
AGAP008487	Sphingomyelin phosphodiesterase [Source:UniProtKB/TrEMBL	sphingomyelin phosphodiesterase-like	Other	13269
AGAP008488	unspecified product	signal-induced proliferation-associated 1 2 isoform X1	Other	13269
AGAP008489	Fuzzy [Source:VB CommunityAnnotation]	fuzzy homolog	Other	13269
AGAP008490	Solute carrier family 36 (proton-coupled amino acid transporter) [Source:UniProtKB/TrEMBL	proton-coupled amino acid transporter CG1139 isoform X2	Other	13269
AGAP008491	oligosaccharyltransferase complex subunit epsilon [Source:VB CommunityAnnotation]	dolichyl-diphosphooligosaccharide-- glycosyltransferase subunit DAD1	Other	13269
AGAP008492	unspecified product	AGAP008492- partial	Other	13269
AGAP008493	Palmitoyltransferase [Source:UniProtKB/TrEMBL	palmitoyltransferase ZDHHC3-A	Other	13269
AGAP008494	signal transducing adaptor molecule [Source:VB CommunityAnnotation]	signal transducing adapter molecule 1	Other	13269
AGAP028230	unspecified product	transcription termination factor mitochondrial	Other	13269
AGAP008495	bis(5'-nucleosidyl)-tetraphosphatase [Source:VB CommunityAnnotation]	bis(5 -nucleosyl)-tetraphosphatase [asymmetrical]	Other	13269
AGAP008496	Mediator of RNA polymerase II transcription subunit 30 [Source:UniProtKB/TrEMBL	mediator of RNA polymerase II transcription subunit 30	Other	13269
AGAP008497	autophagy related gene [Source:VB CommunityAnnotation]	cysteine protease ATG4B	Other	13269
AGAP008498	PCI domain-containing protein 2 [Source:VB CommunityAnnotation]	PCI domain-containing 2 homolog	Other	13269
AGAP008499	mitochondrial transcription factorA [Source:VB CommunityAnnotation]	transcription factor mitochondrial	Other	13269
AGAP008500	unspecified product	isoform A	Other	13269
AGAP008501	glutaryl-CoA dehydrogenase [Source:VB CommunityAnnotation]	glutaryl- mitochondrial	Other	13269
AGAP008502	L-xylulose reductase [Source:VB CommunityAnnotation]	L-xylulose reductase	Other	13269
AGAP008503	unspecified product	FUN14 domain-containing 1	Other	13269
AGAP008504	unspecified product	histone demethylase UTY isoform X1	Other	13269
AGAP008506	Fruitless [Source:VB CommunityAnnotation]	longitudinals lacking -like	Other	13269
AGAP008507	unspecified product	AGAP008507- partial	Other	13269
AGAP008508	unspecified product	AGAP008508- partial	Other	13269
AGAP008509	histone demethylase [Source:VB CommunityAnnotation]	histone demethylase UTY isoform X1	Other	13269
AGAP028084	Metalloendopeptidase [Source:UniProtKB/TrEMBL	astacin-like isoform X1	Other	13269
AGAP008510	Envelysin [Source:VB CommunityAnnotation]	astacin-like isoform X1	Other	13269
AGAP008511	ionotropic receptor IR21a [Source:VB CommunityAnnotation]	ionotropic receptor 21a	Other	13269
AGAP008514	lysosomal acid lipase [Source:VB CommunityAnnotation]	lipase 3-like	Other	13269
AGAP008515	unspecified product	proteoglycan 4-like isoform X2	Other	13269
AGAP008516	nicotinate phosphoribosyltransferase [Source:VB CommunityAnnotation]	nicotinate phosphoribosyltransferase isoform X1	Other	13269
AGAP029505	WAS protein family [Source:UniProtKB/TrEMBL	wiskott-Aldrich syndrome family member 2	Other	13269
AGAP008521	low density lipoprotein receptor adapter protein 1 [Source:VB CommunityAnnotation]	low density lipo receptor adapter 1-like	Other	13269
AGAP008522	transcription initiation factor TFIIH subunit 3 [Source:VB CommunityAnnotation]	general transcription factor IIH subunit 3	Other	13269
AGAP008523	unspecified product	5-methylcytosine rRNA methyltransferase NSUN4	Other	13269
AGAP029621	Tetraspanin [Source:UniProtKB/TrEMBL	CD63 antigen-like	Other	13269
AGAP008525	unspecified product	ERC 2-like	Other	13269
AGAP008526	dynein light chain 1	dynein light chain axonemal	Other	13269
AGAP008528	pre-mRNA-splicing factorATP-dependent RNA helicase PRP16 [Source:VB CommunityAnnotation]	pre-mRNA-splicing factor ATP-dependent RNA helicase PRP16	Other	13269
AGAP029574	unspecified product	ubiquitin carboxyl-terminal hydrolase 7	Other	13269
AGAP008531	unspecified product	AGAP008531- partial	Other	13269
AGAP008532	paxillin [Source:VB CommunityAnnotation]	leupaxin isoform X1	Other	13269
AGAP008533	Cyclin-dependent kinase 5 activator 1 [Source:UniProtKB/TrEMBL	cyclin-dependent kinase 5 activator 1	Other	13269
AGAP008535	unspecified product	dedicator of cytokinesis 9 isoform X1	Other	13269
AGAP008536	unspecified product	phosphatase 1L isoform X1	Other	13269
AGAP028065	unspecified product	uncharacterized protein LOC120956416	Other	13269
AGAP008537	homocysteine S-methyltransferase [Source:VB CommunityAnnotation]	homocysteine S-methyltransferase 1-like	Other	13269
AGAP008538	unspecified product	locomotion-related Hikaru genki-like isoform X2	Other	13269
AGAP008539	Translocase of inner mitochondrial membrane 44 [Source:VB CommunityAnnotation]	mitochondrial import inner membrane translocase subunit TIM44	Other	13269
AGAP008540	phosphatidylinositol glycan	GPI transamidase component PIG-T	Other	13269
AGAP008541	cyclin-dependent kinase 9 [Source:VB CommunityAnnotation]	cyclin-dependent kinase 9	Other	13269
AGAP008542	abhydrolase domain-containing protein 2 [Source:VB CommunityAnnotation]	abhydrolase domain-containing 2	Other	13269
Other	Other	Other	Other	13269
AGAP008544	AMP dependent ligase [Source:VB CommunityAnnotation]	probable 4-coumarate-- ligase 3	Other	13269
AGAP028059	unspecified product	probable 4-coumarate-- ligase 3	Other	13269
AGAP028140	unspecified product	probable 4-coumarate-- ligase 3	Other	13269
AGAP008545	AMP dependent ligase [Source:VB CommunityAnnotation]	probable 4-coumarate-- ligase 3	Other	13269
AGAP008547	unspecified product	#NAME?	Other	13269
AGAP008548	unspecified product	#NAME?	Other	13269
AGAP028011	unspecified product	#NAME?	Other	13269
AGAP008549	U4/U6.U5 tri-snRNP-associated protein 1 [Source:VB CommunityAnnotation]	U4 tri-snRNP-associated 1	Other	13269
AGAP008550	polycomb protein EED [Source:VB CommunityAnnotation]	polycomb EED	Other	13269
AGAP029133	unspecified product	pollen-specific leucine-rich repeat extensin 1	Other	13269
AGAP008551	mothers against decapentaplegic homolog 1 [Source:VB CommunityAnnotation]	mothers against dpp isoform X2	Other	13269
AGAP029453	unspecified product	serine-rich adhesin for platelets	Other	13269
AGAP008557	AMP-binding domain protein [Source:VB CommunityAnnotation]	medium-chain acyl- ligase mitochondrial	Other	13269
AGAP008558	unspecified product	CLIP domain-containing serine protease B15-like	Other	13269
AGAP008559	unspecified product	serine threonine- phosphatase 6 regulatory ankyrin repeat subunit A isoform X1	Other	13269
AGAP008561	unspecified product	probable chitinase 10	Other	13269
AGAP028046	unspecified product	probable chitinase 10	Other	13269
AGAP008562	unspecified product	probable chitinase 10	Other	13269
AGAP029079	unspecified product	probable chitinase 10	Other	13269
AGAP008563	T-box protein H15 [Source:VB CommunityAnnotation]	T-box H15-like	Other	13269
AGAP008566	unspecified product	endochitinase-like	Other	13269
AGAP008567	unspecified product	T-box H15-like	Other	13269
AGAP008569	T-box protein 20 [Source:VB CommunityAnnotation]	T-box H15-like isoform X2	Other	13269
AGAP008570	Steroid dehydrogenase [Source:VB CommunityAnnotation]	inactive hydroxysteroid dehydrogenase 1	Other	13269
AGAP008571	unspecified product	transmembrane 231	Other	13269
AGAP008572	TIM21-like protein	mitochondrial import inner membrane translocase subunit Tim21	Other	13269
AGAP008574	PQ-loop repeat-containing protein 1 [Source:VB CommunityAnnotation]	solute carrier family 66 member 2 isoform X1	Other	13269
AGAP008575	ubiquitin-conjugating enzyme E2 Q [Source:VB CommunityAnnotation]	ubiquitin-conjugating enzyme E2Q 1	Other	13269
AGAP008576	unspecified product	serine-rich adhesin for platelets	Other	13269
AGAP008577	RNA-binding protein 5/10 [Source:VB CommunityAnnotation]	RNA-binding 5-B-like isoform X1	Other	13269
AGAP008578	ATP-dependent RNA helicase DDX4 [Source:VB CommunityAnnotation]	ATP-dependent RNA helicase vasa	Other	13269
AGAP008579	unspecified product	AGAP008579-PA	Other	13269
AGAP008580	unspecified product	AGAP008580-PA	Other	13269
Other	Other	Other	Other	13269
AGAP028204	Alpha-mannosidase [Source:UniProtKB/TrEMBL	lysosomal alpha-mannosidase-like	Other	13269
AGAP008582	Alpha-mannosidase [Source:UniProtKB/TrEMBL	lysosomal alpha-mannosidase-like	Other	13269
AGAP008584	lysosomal alpha-mannosidase [Source:VB CommunityAnnotation]	lysosomal alpha-mannosidase-like	Other	13269
AGAP008585	Protein kinase	cGMP-dependent isozyme 1	Other	13269
Other	Other	Other	Other	13269
Other	Other	Other	Other	13269
AGAP008588	Nicotinic acetylcholine receptor subunit alpha 5 [Source:UniProtKB/TrEMBL	neuronal acetylcholine receptor subunit alpha-7-like	Other	13269
Other	Other	Other	Other	13269
AGAP028602	unspecified product	uncharacterized protein LOC120904810	Other	13269
Other	Other	Other	Other	13269
Other	Other	Other	Other	13269
AGAP008593	unspecified product	insulin-like growth factor-binding complex acid labile subunit isoform X1	Other	13269
Other	Other	Other	Other	13269
Other	Other	Other	Other	13269
AGAP008596	long-chain-fatty-acid--CoA ligaseACSBG [Source:VB CommunityAnnotation]	very long-chain-fatty-acid-- ligase bubblegum	Other	13269
AGAP008597	unspecified product	AGAP008597-PA	Other	13269
AGAP008598	COP9 signalosome complex subunit [Source:VB CommunityAnnotation]	COP9 signalosome complex subunit 2	Other	13269
AGAP008599	unspecified product	AGAP008599- partial	Other	13269
AGAP008600	unspecified product	BLOC-1-related complex subunit 8 homolog	Other	13269
AGAP008601	ATP-dependent RNA helicase DDX18/HAS1 [Source:VB CommunityAnnotation]	probable ATP-dependent RNA helicase pitchoune	Other	13269
AGAP008602	butyryl-CoA dehydrogenase [Source:VB CommunityAnnotation]	short-chain specific acyl- mitochondrial-like	Other	13269
Other	Other	Other	Other	13269
AGAP008604	glycyl-tRNA synthetase [Source:VB CommunityAnnotation]	glycine--tRNA ligase	Other	13269
Other	Other	Other	Other	13269
AGAP008606	forkhead box protein L [Source:VB CommunityAnnotation]	forkhead box D2-like isoform X1	Other	13269
Other	Other	Other	Other	13269
Other	Other	Other	Other	13269
AGAP008611	unspecified product	leucine-rich transmembrane	Other	13269
AGAP008612	Transcription initiation factor TFIID subunit 10 [Source:UniProtKB/TrEMBL	transcription initiation factor TFIID subunit 10-like	Other	13269
AGAP008613	polypeptide N-acetylgalactosaminyltransferase [Source:VB CommunityAnnotation]	polypeptide N-acetylgalactosaminyltransferase 5 isoform X1	Other	13269
AGAP028595	unspecified product	uncharacterized protein LOC120954715	Other	13269
AGAP008614	unspecified product	AGAP008614- partial	Other	13269
AGAP008615	Canopy homolog 2 [Source:VB CommunityAnnotation]	seele	Other	13269
AGAP008616	unspecified product	zinc finger 2 homolog	Other	13269
AGAP008617	26S proteasome 26S non-ATPase subunit N11 [Source:VB CommunityAnnotation]	26S proteasome non-ATPase regulatory subunit 14	Other	13269
Other	Other	Other	Other	13269
AGAP008619	nuclear pore complex protein Nup53 [Source:VB CommunityAnnotation]	nucleoporin Nup35	Other	13269
AGAP008620	phospholipaseA-2-activating protein [Source:VB CommunityAnnotation]	phospholipase A-2-activating	Other	13269
AGAP008621	unspecified product	UDP-galactose transporter senju	Other	13269
AGAP008622	Tubulin beta chain [Source:UniProtKB/TrEMBL	tubulin beta-1 chain	Other	13269
AGAP008623	unspecified product	AGAP008623- partial	Other	13269
AGAP008624	unspecified product	gametocyte-specific factor 1	Other	13269
AGAP008625	putative smoothened receptor [Source:VB CommunityAnnotation]	smoothened	Other	13269
AGAP008626	Androgen-induced 1 [Source:VB CommunityAnnotation]	androgen-induced gene 1 -like isoform X2	Other	13269
AGAP008627	unspecified product	AGAP008627-PA	Other	13269
AGAP028168	unspecified product	glycine-N-acyltransferase 3 isoform X1	Other	13269
AGAP008628	unspecified product	glycine N-acyltransferase 3	Other	13269
AGAP008629	unspecified product	AGAP008629- partial	Other	13269
AGAP008630	unspecified product	AGAP008630- partial	Other	13269
AGAP028029	unspecified product	AGAP008630- partial	Other	13269
AGAP008631	ethanolaminephosphotransferase [Source:VB CommunityAnnotation]	ethanolaminephosphotransferase 1 isoform X1	Other	13269
AGAP008632	alpha-aminoadipic semialdehyde synthase [Source:VB CommunityAnnotation]	alpha-aminoadipic semialdehyde mitochondrial	Other	13269
AGAP008633	unspecified product	homocysteine-responsive endoplasmic reticulum-resident ubiquitin-like domain member 2 isoform X1	Other	13269
AGAP008634	zinc finger CCCH domain-containing protein 15 [Source:VB CommunityAnnotation]	zinc finger CCCH domain-containing 15 homolog	Other	13269
AGAP008635	protein SDA1 [Source:VB CommunityAnnotation]	SDA1 homolog	Other	13269
AGAP028076	unspecified product	uncharacterized protein LOC120955353	Other	13269
AGAP008636	Pigeon protein [Source:UniProtKB/TrEMBL	pigeon isoform X1	Other	13269
AGAP008637	autophagy related gene [Source:VB CommunityAnnotation]	SUMO-activating enzyme subunit 2	Other	13269
AGAP008638	unspecified product	histone -like	Other	13269
AGAP008639	unspecified product	dyslexia-associated KIAA0319	Other	13269
Other	Other	Other	Other	13269
AGAP008640	unspecified product	AGAP008640- partial	Other	13269
AGAP008641	Protein quiver [Source:UniProtKB/TrEMBL	uncharacterized protein LOC120899627	Other	13269
AGAP008642	Protein quiver [Source:UniProtKB/TrEMBL	AGAP008642- partial	Other	13269
AGAP008643	unspecified product	AGAP008643- partial	Other	13269
AGAP008644	putative metabotropic glutamate receptor 2 [Source:VB CommunityAnnotation]	probable G- coupled receptor CG31760 isoform X1	Other	13269
AGAP008645	gambicin anti-microbial peptide [Source:VB CommunityAnnotation]	gambicin	Other	13269
AGAP008646	cGMP-specific 3'	dual 3 ,5 -cyclic-AMP and -GMP phosphodiesterase 11 isoform X3	Other	13269
AGAP008647	tetraspanin 29fb [Source:VB CommunityAnnotation]	CD63 antigen	Other	13269
AGAP008648	unspecified product	uncharacterized protein LOC120959304	Other	13269
AGAP008650	unspecified product	synaptotagmin-5	Other	13269
AGAP008649	Enterokinase light chain [Source:VB CommunityAnnotation]	AGAP008649- partial	Other	13269
AGAP008651	cryptochrome [Source:VB CommunityAnnotation]	cryptochrome-2	Other	13269
AGAP008652	phosphotyrosyl phosphatase activator protein [Source:VB CommunityAnnotation]	serine threonine- phosphatase 2A activator	Other	13269
AGAP008653	NADH dehydrogenase (ubiquinone) 1 alpha subcomplex 12 [Source:VB CommunityAnnotation]	probable NADH dehydrogenase [ubiquinone] 1 alpha subcomplex subunit 12	Other	13269
AGAP008654	thioester-containing protein 12 [Source:VB CommunityAnnotation]	CD109 antigen-like	Other	13269
AGAP008655	unspecified product	amalgam	Other	13269
AGAP008656	semaphorin 6 [Source:VB CommunityAnnotation]	semaphorin-1A isoform X1	Other	13269
AGAP008657	unspecified product	AGAP008657-PA	Other	13269
AGAP008658	unspecified product	uncharacterized protein LOC120902882	Other	13269
AGAP008659	unspecified product	SWI SNF chromatin-remodeling complex subunit SNF5-like isoform X2	Other	13269
AGAP008660	peptidylprolyl isomerase domain and WD repeat-containing protein 1 [Source:VB CommunityAnnotation]	peptidylprolyl isomerase domain and WD repeat-containing 1 isoform X1	Other	13269
AGAP008661	unspecified product	cilia- and flagella-associated 53-like	Other	13269
AGAP008662	unspecified product	store-operated calcium entry regulator STIMATE	Other	13269
Other	Other	Other	Other	13269
AGAP008664	UDP-glucose 4-epimerase [Source:VB CommunityAnnotation]	UDP-glucose 4-epimerase-like	Other	13269
AGAP008665	unspecified product	N(6)-adenine-specific methyltransferase METTL4	Other	13269
AGAP008666	uncharacterized protein CG11426 [Source:VB CommunityAnnotation]	phospholipid phosphatase homolog homolog isoform X2	Other	13269
AGAP008667	Hydroxysteroid (17-beta) dehydrogenase 4 [Source:VB CommunityAnnotation]	peroxisomal multifunctional enzyme type 2-like isoform X1	Other	13269
AGAP008669	jumping translocation breakpoint protein [Source:VB CommunityAnnotation]	JTB	Other	13269
AGAP008670	unspecified product	AGAP008670- partial	Other	13269
AGAP008671	unspecified product	AGAP008670- partial	Other	13269
AGAP008672	Structural maintenance of chromosomes protein [Source:UniProtKB/TrEMBL	structural maintenance of chromosomes 3	Other	13269
AGAP008673	cell cycle checkpoint protein [Source:VB CommunityAnnotation]	cell cycle checkpoint RAD17	Other	13269
AGAP028050	unspecified product	uncharacterized protein LOC120956693	Other	13269
AGAP008674	Transcription factor TFIIIB component B'' [Source:UniProtKB/TrEMBL	transcription factor TFIIIB component B homolog	Other	13269
AGAP029610	unspecified product	CREB-regulated transcription coactivator 1-like isoform X3	Other	13269
AGAP008678	wingless-type MMTV integration site family	Wnt-1-like	Other	13269
AGAP008679	unspecified product	AGAP008679- partial	Other	13269
AGAP008680	ubiquitin-conjugating enzyme E2 R [Source:VB CommunityAnnotation]	ubiquitin-conjugating enzyme E2 R2	Other	13269
AGAP008683	adenylate cyclase 10 [Source:VB CommunityAnnotation]	adenylate cyclase type 10-like	Other	13269
AGAP008684	juvenile hormone epoxide hydrolase 1 [Source:VB CommunityAnnotation]	juvenile hormone epoxide hydrolase 1	Other	13269
AGAP008685	juvenile hormone epoxide hydrolase 2 [Source:VB CommunityAnnotation]	juvenile hormone epoxide hydrolase 2-like	Other	13269
AGAP008686	juvenile hormone epoxide hydrolase 3 [Source:VB CommunityAnnotation]	juvenile hormone epoxide hydrolase 2-like	Other	13269
AGAP008687	actin-like protein 6B [Source:VB CommunityAnnotation]	actin 6A	Other	13269
AGAP008688	unspecified product	AGAP008688- partial	Other	13269
AGAP008689	dynein intermediate chain 1	dynein intermediate chain ciliary isoform X2	Other	13269
AGAP008690	unspecified product	fukutin-related	Other	13269
AGAP008691	atrial natriuretic peptide receptorA [Source:VB CommunityAnnotation]	atrial natriuretic peptide receptor 1 isoform X1	Other	13269
AGAP008692	unspecified product	testis-specific zinc finger topi-like	Other	13269
AGAP008693	Leptin receptor overlapping transcript-like 1 [Source:VB CommunityAnnotation]	leptin receptor gene-related	Other	13269
AGAP008694	unspecified product	augmin complex subunit dgt3	Other	13269
Other	Other	Other	Other	13269
AGAP008696	unspecified product	AGAP008696- partial	Other	13269
AGAP028214	unspecified product	---NA---	Other	13269
AGAP028131	unspecified product	isoform A	Other	13269
AGAP028556	unspecified product	Apoptosis-related 3	Other	13269
AGAP008697	U3 small nucleolar ribonucleoprotein protein LCP5 [Source:UniProtKB/TrEMBL	neuroguidin	Other	13269
AGAP028421	STIP [Source:UniProtKB/TrEMBL	septin-interacting 1	Other	13269
AGAP028145	unspecified product	isoform A	Other	13269
AGAP008698	chromodomain-helicase-DNA-binding protein 1 [Source:VB CommunityAnnotation]	chromodomain-helicase-DNA-binding 1 isoform X2	Other	13269
AGAP028045	unspecified product	maternal -like	Other	13269
AGAP008699	unspecified product	AGAP008699-PA	Other	13269
AGAP028225	unspecified product	uncharacterized protein LOC121595160	Other	13269
AGAP008700	Inositol-pentakisphosphate 2-kinase [Source:UniProtKB/TrEMBL	inositol-pentakisphosphate 2-kinase	Other	13269
AGAP028088	unspecified product	calcium and integrin-binding family member 2	Other	13269
AGAP028141	unspecified product	uncharacterized protein LOC120956483	Other	13269
AGAP008702	Putative neuropeptide receptor 2 [Source:UniProtKB/TrEMBL	trissin receptor isoform X1	Other	13269
AGAP008704	Juvenile hormone-inducible protein [Source:UniProtKB/TrEMBL	AGAP008704- partial	Other	13269
AGAP008705	unspecified product	AGAP008705- partial	Other	13269
Other	Other	Other	Other	13269
Other	Other	Other	Other	13269
Other	Other	Other	Other	13269
AGAP008706	Protein zwilch [Source:UniProtKB/TrEMBL	zwilch	Other	13269
AGAP008707	Maf-like protein yceF 1 [Source:VB CommunityAnnotation]	dTTP UTP pyrophosphatase	Other	13269
AGAP008708	protein-tyrosine phosphatase [Source:VB CommunityAnnotation]	tyrosine phosphatase type IVA 1	Other	13269
AGAP008709	unspecified product	AGAP008709- partial	Other	13269
AGAP008710	unspecified product	AGAP008710- partial	Other	13269
AGAP008711	solute carrier organic anion transporter family	solute carrier organic anion transporter family member 4A1	Other	13269
AGAP008712	solute carrier organic anion transporter family	solute carrier organic anion transporter family member 4A1	Other	13269
AGAP008713	unspecified product	AGAP008713-PA	Other	13269
AGAP008714	unspecified product	AGAP008714- partial	Other	13269
AGAP028557	unspecified product	mucin-2-like isoform X1	Other	13269
AGAP008715	unspecified product	uncharacterized protein LOC120901462	Other	13269
AGAP008716	unspecified product	septin interacting	Other	13269
AGAP008717	hydroxymethylglutaryl-CoA lyase [Source:VB CommunityAnnotation]	hydroxymethylglutaryl- mitochondrial	Other	13269
AGAP028061	unspecified product	myosin-2 heavy chain isoform X1	Other	13269
AGAP008718	solute carrier family 9 (sodium/hydrogen exchanger)	sodium hydrogen exchanger 7 isoform X5	Other	13269
AGAP008719	S-phase kinase-associated protein 1 [Source:VB CommunityAnnotation]	S-phase kinase-associated 1	Other	13269
AGAP008720	unspecified product	facilitated trehalose transporter Tret1-like isoform X2	Other	13269
AGAP028116	unspecified product	glucose-induced degradation 8 homolog	Other	13269
AGAP008721	Facilitated trehalose transporter Tret1-2 homolog [Source:UniProtKB/TrEMBL	facilitated trehalose transporter Tret1-2 homolog	Other	13269
AGAP028006	unspecified product	facilitated trehalose transporter Tret1-like isoform X2	Other	13269
AGAP008722	unspecified product	gastrula zinc finger 5-1-like	Other	13269
AGAP008723	minichromosome maintenance protein 10 [Source:VB CommunityAnnotation]	MCM10 homolog	Other	13269
AGAP028073	unspecified product	uncharacterized protein LOC120902181	Other	13269
AGAP008724	mitochondrial cytochrome c oxidase subunit 5B isoform 1 [Source:VB CommunityAnnotation]	cytochrome c oxidase subunit mitochondrial	Other	13269
AGAP008725	Intraflagellar transport 52 [Source:UniProtKB/TrEMBL	intraflagellar transport 52 homolog	Other	13269
AGAP008726	eyes absent homolog 1 [Source:VB CommunityAnnotation]	developmental eyes absent-like isoform X2	Other	13269
AGAP008727	cytochrome c oxidase subunit 4	cytochrome c oxidase subunit 4 isoform mitochondrial-like	Other	13269
AGAP008728	Transcriptional repressor NF-X1 [Source:UniProtKB/TrEMBL	shuttle craft	Other	13269
AGAP008729	alkaline ceramidase [Source:VB CommunityAnnotation]	alkaline ceramidase	Other	13269
AGAP008730	6-pyruvoyltetrahydropterin/6-carboxytetrahydropterin synthase [Source:VB CommunityAnnotation]	6-pyruvoyl tetrahydrobiopterin synthase	Other	13269
AGAP008731	Laccase-like multicopper oxidase 2 [Source:UniProtKB/TrEMBL	AGAP008731- partial	Other	13269
AGAP008732	unspecified product	multicopper oxidase 4	Other	13269
AGAP028052	unspecified product	multicopper oxidase 5	Other	13269
AGAP008734	defective proboscis extension response 19 [Source:VB CommunityAnnotation]	TSC22 domain family 1	Other	13269
AGAP008735	testis-specific serine kinase [Source:VB CommunityAnnotation]	testis-specific serine threonine- kinase 3-like isoform X2	Other	13269
AGAP008736	unspecified product	AGAP008736- partial	Other	13269
AGAP028097	unspecified product	SUN domain-containing 3	Other	13269
AGAP008737	cytohesin-1 [Source:VB CommunityAnnotation]	cytohesin-1-like isoform X2	Other	13269
AGAP008738	unspecified product	cup-like isoform X2	Other	13269
Other	Other	Other	Other	13269
AGAP008739	BTB (POZ) domain containing 9 [Source:VB CommunityAnnotation]	BTB POZ domain-containing 9	Other	13269
AGAP008740	unspecified product	AGAP008740- partial	Other	13269
AGAP008742	Discoidin domain receptor family	discoidin domain-containing receptor tyrosine kinase B isoform X1	Other	13269
AGAP008745	unspecified product	dynein heavy chain axonemal	Other	13269
AGAP008746	Protein bem46 [Source:VB CommunityAnnotation]	ABHD13	Other	13269
AGAP008747	unspecified product	nuclear pore complex Nup50	Other	13269
AGAP008748	DNA repair and recombination protein RAD54 and RAD54-like protein [Source:VB CommunityAnnotation]	DNA repair and recombination RAD54-like	Other	13269
AGAP008749	ER degradation enhancer	ER degradation-enhancing alpha-mannosidase 3	Other	13269
AGAP008750	tripartite motif-containing protein 9/67 [Source:VB CommunityAnnotation]	E3 ubiquitin- ligase TRIM9 isoform X1	Other	13269
AGAP028594	unspecified product	myosin-2 heavy non muscle-like isoform X2	Other	13269
AGAP028558	unspecified product	uncharacterized protein LOC120955988	Other	13269
AGAP008751	Tripartite motif-containing protein 9 [Source:VB CommunityAnnotation]	E3 ubiquitin- ligase TRIM9 isoform X1	Other	13269
AGAP008752	unspecified product	zonadhesin-like	Other	13269
AGAP008753	Barrier-to-autointegration factor B [Source:VB CommunityAnnotation]	barrier-to-autointegration factor	Other	13269
AGAP029565	unspecified product	striatin-3 isoform X1	Other	13269
AGAP008756	syntaxin 5 [Source:VB CommunityAnnotation]	syntaxin-5	Other	13269
AGAP008757	unspecified product	transmembrane 147	Other	13269
AGAP008758	unspecified product	AGAP008758- partial	Other	13269
AGAP008759	Ionotropic receptor IR41b [Source:UniProtKB/TrEMBL	glutamate receptor kainate 5-like	Other	13269
AGAP008760	unspecified product	pre-mRNA-splicing factor CWC25 homolog	Other	13269
AGAP008761	translocon-associated protein subunit gamma [Source:VB CommunityAnnotation]	translocon-associated subunit gamma	Other	13269
AGAP008762	unspecified product	REPTOR-binding partner	Other	13269
AGAP008763	unspecified product	AGAP008763- partial	Other	13269
AGAP008764	unspecified product	venom dipeptidyl peptidase 4-like isoform X3	Other	13269
AGAP029213	unspecified product	ionotropic receptor 129	Other	13269
AGAP008765	serine kinase [Source:VB CommunityAnnotation]	testis-specific serine threonine- kinase 6-like	Other	13269
AGAP008766	Aquaporin [Source:UniProtKB/TrEMBL	neurogenic big brain	Other	13269
AGAP008767	Aquaporin [Source:UniProtKB/TrEMBL	neurogenic big brain-like isoform X1	Other	13269
AGAP008768	Leucine carboxyl methyltransferase 1 protein [Source:VB CommunityAnnotation]	leucine carboxyl methyltransferase 1	Other	13269
AGAP008769	very long chain acyl-CoA dehydrogenase [Source:VB CommunityAnnotation]	very long-chain specific acyl- mitochondrial-like isoform X1	Other	13269
AGAP028014	unspecified product	very long-chain specific acyl- mitochondrial-like	Other	13269
AGAP028056	unspecified product	very long-chain specific acyl- mitochondrial-like	Other	13269
AGAP028164	unspecified product	very long-chain specific acyl- mitochondrial	Other	13269
AGAP008770	unspecified product	leucine-rich PPR motif-containing mitochondrial	Other	13269
AGAP008771	DNA-directed RNA polymerases I and III subunit RPAC1 [Source:VB CommunityAnnotation]	DNA-directed RNA polymerases I and III subunit RPAC1	Other	13269
AGAP008772	nucleoporin p58/p45 [Source:VB CommunityAnnotation]	nuclear pore complex Nup58	Other	13269
AGAP008773	28S ribosomal protein S18C	28S ribosomal mitochondrial	Other	13269
AGAP008774	unspecified product	SCO1 mitochondrial	Other	13269
AGAP008775	RasGEF domain family	ras-GEF domain-containing family member 1B-like	Other	13269
AGAP008776	unspecified product	opioid-binding cell adhesion molecule homolog	Other	13269
AGAP008778	lachesin [Source:VB CommunityAnnotation]	lachesin	Other	13269
AGAP008779	unspecified product	AGAP008779-PA	Other	13269
AGAP008780	Elongation of very long chain fatty acids protein [Source:UniProtKB/TrEMBL	elongation of very long chain fatty acids AAEL008004	Other	13269
AGAP008781	elongation of very long chain fatty acids protein 5 [Source:VB CommunityAnnotation]	elongation of very long chain fatty acids 4	Other	13269
AGAP008783	Arginase [Source:UniProtKB/TrEMBL	hepatic	Other	13269
AGAP008785	Ras suppressor protein 1 [Source:VB CommunityAnnotation]	ras suppressor 1	Other	13269
Other	Other	Other	Other	13269
Other	Other	Other	Other	13269
AGAP008790	disintegrin and metalloproteinase domain-containing protein 10 [Source:VB CommunityAnnotation]	disintegrin and metallo ase domain-containing 10 isoform X1	Other	13269
Other	Other	Other	Other	13269
Other	Other	Other	Other	13269
Other	Other	Other	Other	13269
AGAP008794	unspecified product	serine-rich adhesin for platelets	Other	13269
AGAP008795	unspecified product	AGAP008795- partial	Other	13269
AGAP008797	Immunoglobulin (CD79A) binding protein 1 [Source:VB CommunityAnnotation]	immunoglobulin-binding 1	Other	13269
AGAP028220	unspecified product	oocyte zinc finger 6 isoform X1	Other	13269
AGAP008796	unspecified product	AGAP008796- partial	Other	13269
AGAP008798	guanine nucleotide exchange factor MSS4 [Source:VB CommunityAnnotation]	guanine nucleotide exchange factor MSS4 homolog	Other	13269
AGAP008799	unspecified product	AGAP008799- partial	Other	13269
AGAP029585	Trafficking kinesin-binding protein 1 [Source:UniProtKB/TrEMBL	trafficking kinesin-binding milt isoform X1	Other	13269
AGAP008802	Phosphoglycerate kinase [Source:UniProtKB/TrEMBL	phosphoglycerate kinase	Other	13269
AGAP008803	unspecified product	transport Sec24C	Other	13269
AGAP008804	peroxin 19 [Source:VB CommunityAnnotation]	peroxisomal biogenesis factor 19	Other	13269
AGAP008805	ubiquitin carboxyl-terminal hydrolase 3 [Source:VB CommunityAnnotation]	ubiquitin carboxyl-terminal hydrolase 3-like	Other	13269
AGAP008806	beta-1	galactosylgalactosylxylosyl 3-beta-glucuronosyltransferase S isoform X1	Other	13269
AGAP008807	unspecified product	AGAP008807- partial	Other	13269
AGAP008808	unspecified product	uncharacterized protein LOC120957467	Other	13269
AGAP008810	unspecified product	AGAP008807- partial	Other	13269
AGAP008811	unspecified product	FERM domain-containing 5 isoform X1	Other	13269
AGAP008812	unspecified product	uncharacterized protein LOC120960230 isoform X2	Other	13269
AGAP028100	unspecified product	uncharacterized protein LOC120905099 isoform X2	Other	13269
AGAP008813	FMS-like tyrosine kinase 1 [Source:VB CommunityAnnotation]	vascular endothelial growth factor receptor 1-like isoform X1	Other	13269
AGAP008814	transcription factor 4/12 [Source:VB CommunityAnnotation]	daughterless isoform X1	Other	13269
AGAP008815	leucine-rich repeat-containing protein 67 [Source:VB CommunityAnnotation]	phosphatase 1 regulatory subunit 42-like	Other	13269
AGAP008816	26S proteasome alpha 5 subunit [Source:VB CommunityAnnotation]	proteasome subunit alpha type-5	Other	13269
AGAP008818	paired box protein 5 [Source:VB CommunityAnnotation]	paired box pox-neuro	Other	13269
AGAP008819	putative epidermal growth factor receptor [Source:VB CommunityAnnotation]	epidermal growth factor receptor isoform X2	Other	13269
AGAP008821	N-myc downstream regulated [Source:UniProtKB/TrEMBL	NDRG3 isoform X1	Other	13269
AGAP008822	FK506-binding protein 14 [Source:VB CommunityAnnotation]	FK506-binding 2	Other	13269
AGAP028559	unspecified product	serine-rich adhesin for platelets isoform X10	Other	13269
AGAP008823	unspecified product	filaggrin isoform X18	Other	13269
AGAP008824	unspecified product	filaggrin isoform X18	Other	13269
AGAP008825	unspecified product	filaggrin isoform X18	Other	13269
AGAP008826	unspecified product	AGAP008826- partial	Other	13269
AGAP028025	unspecified product	uncharacterized protein LOC120956703 isoform X1	Other	13269
AGAP008827	unspecified product	zinc finger 184 isoform X1	Other	13269
AGAP028123	unspecified product	deoxynucleotidyltransferase terminal-interacting 2	Other	13269
AGAP008828	ATP-binding protein involved in chromosome partitioning [Source:VB CommunityAnnotation]	iron-sulfur NUBPL	Other	13269
AGAP008829	unspecified product	AGAP008829-PA	Other	13269
AGAP008830	non-lysosomal glucosylceramidase [Source:VB CommunityAnnotation]	non-lysosomal glucosylceramidase isoform X2	Other	13269
AGAP008831	Stress-activated map kinase-interacting protein 1 [Source:UniProtKB/TrEMBL	stress-activated map kinase-interacting 1	Other	13269
AGAP008832	cyclicAMP-dependent transcription factorATF-6 alpha [Source:VB CommunityAnnotation]	cyclic AMP-dependent transcription factor ATF-6 alpha	Other	13269
AGAP008833	unspecified product	rho GTPase-activating conundrum	Other	13269
AGAP008834	adipokinetic hormone 1 [Source:VB CommunityAnnotation]	hypertrehalosaemic prohormone	Other	13269
AGAP008835	CLIP-domain serine protease [Source:VB CommunityAnnotation]	venom protease-like	Other	13269
AGAP008836	Crossover junction endonuclease MUS81 [Source:UniProtKB/TrEMBL	crossover junction endonuclease MUS81	Other	13269
AGAP008837	20S proteasome subunit beta 4 [Source:VB CommunityAnnotation]	proteasome subunit beta type-2	Other	13269
AGAP008838	minor histocompatibility antigen H13 [Source:VB CommunityAnnotation]	minor histocompatibility antigen H13	Other	13269
AGAP008839	unspecified product	SET and MYND domain-containing 4	Other	13269
AGAP008840	unspecified product	SET and MYND domain-containing 4-like	Other	13269
AGAP008842	aquaporin [Source:VB CommunityAnnotation]	aquaporin isoform X2	Other	13269
AGAP008843	Aquaporin 1 [Source:UniProtKB/TrEMBL	aquaporin AQPcic isoform X1	Other	13269
AGAP008844	galectin 1 [Source:VB CommunityAnnotation]	galectin-6-like	Other	13269
AGAP008845	unspecified product	zinc finger and BTB domain-containing 17-like	Other	13269
AGAP008846	unspecified product	arginine N-methyltransferase 6	Other	13269
AGAP008847	gamma-tubulin complex component 4 [Source:VB CommunityAnnotation]	gamma-tubulin complex component 4 homolog	Other	13269
AGAP008848	guanylate cyclase [Source:VB CommunityAnnotation]	guanylate cyclase 32E isoform X2	Other	13269
AGAP008849	D-3-phosphoglycerate dehydrogenase [Source:VB CommunityAnnotation]	D-3-phosphoglycerate dehydrogenase	Other	13269
AGAP008850	mitochondrial cytochrome c oxidase subunit 6A isoform 3 [Source:VB CommunityAnnotation]	cytochrome c oxidase subunit mitochondrial	Other	13269
AGAP008851	E3 ubiquitin-protein ligase mind-bomb [Source:UniProtKB/TrEMBL	E3 ubiquitin- ligase MIB2	Other	13269
AGAP008852	unspecified product	AGAP008852- partial	Other	13269
AGAP008853	unspecified product	AGAP008853- partial	Other	13269
AGAP008854	Protein hook [Source:UniProtKB/Swiss-Prot	hook isoform X1	Other	13269
AGAP008855	unspecified product	zinc finger 260-like	Other	13269
AGAP028027	unspecified product	transcription factor HES-1	Other	13269
AGAP008857	COP9 signalosome complex subunit 8 [Source:VB CommunityAnnotation]	COP9 signalosome complex subunit 8	Other	13269
AGAP008858	unspecified product	MPN domain-containing CG4751	Other	13269
AGAP008859	unspecified product	pneumococcal serine-rich repeat isoform X1	Other	13269
AGAP008861	female reproductive tract protease GLEANR_896 [Source:VB CommunityAnnotation]	serine protease	Other	13269
AGAP008862	argonaute 3 [Source:VB CommunityAnnotation]	argonaute-3	Other	13269
AGAP029459	unspecified product	cGMP-dependent isozyme 2 forms cD5 T2 isoform X1	Other	13269
AGAP008864	unspecified product	cGMP-dependent isozyme 2 forms cD4 T1 T3A T3B isoform X3	Other	13269
AGAP008868	unspecified product	diencephalon mesencephalon homeobox 1	Other	13269
AGAP008867	regucalcin protein [Source:VB CommunityAnnotation]	regucalcin isoform X3	Other	13269
AGAP008869	Chromosome transmission fidelity protein 18 [Source:UniProtKB/TrEMBL	chromosome transmission fidelity 18 homolog	Other	13269
AGAP008870	unspecified product	cilia- and flagella-associated 206	Other	13269
AGAP008871	Putative frizzled 4-like receptor [Source:UniProtKB/TrEMBL	frizzled-4	Other	13269
AGAP008872	intraflagellar transport 57 [Source:VB CommunityAnnotation]	intraflagellar transport 57 homolog	Other	13269
AGAP008873	unspecified product	RB1-inducible coiled-coil 1 isoform X1	Other	13269
AGAP008874	unspecified product	transcription termination mitochondrial	Other	13269
AGAP008875	conserved oligomeric Golgi complex component 4 [Source:VB CommunityAnnotation]	conserved oligomeric Golgi complex subunit 4	Other	13269
AGAP008876	ATP synthase mitochondrial F1 complex assembly factor 2 [Source:VB CommunityAnnotation]	ATP synthase mitochondrial F1 complex assembly factor 2	Other	13269
AGAP008877	unspecified product	AGAP008877-PA	Other	13269
AGAP008878	defense protein [Source:VB CommunityAnnotation]	defense Hdd11-like	Other	13269
AGAP008879	unspecified product	AGAP008879-PA	Other	13269
AGAP008880	unspecified product	AGAP008880- partial	Other	13269
AGAP028068	unspecified product	endochitinase A-like	Other	13269
AGAP028560	unspecified product	endochitinase A	Other	13269
AGAP008881	Ethanolaminephosphotransferase [Source:UniProtKB/TrEMBL	ethanolaminephosphotransferase 1	Other	13269
AGAP008882	U3 small nucleolar RNA-associated protein MPP10 [Source:VB CommunityAnnotation]	U3 small nucleolar ribonucleo MPP10	Other	13269
AGAP008883	Anamorsin homolog [Source:UniProtKB/Swiss-Prot	anamorsin homolog	Other	13269
AGAP008884	protoheme IX farnesyltransferase [Source:VB CommunityAnnotation]	protoheme IX mitochondrial	Other	13269
AGAP008885	parafibromin [Source:VB CommunityAnnotation]	parafibromin	Other	13269
AGAP008886	Tetraspanin [Source:UniProtKB/TrEMBL	leukocyte surface antigen CD53-like	Other	13269
AGAP008887	Hepatocyte growth factor-regulated tyrosine kinase substrate [Source:UniProtKB/TrEMBL	hepatocyte growth factor-regulated tyrosine kinase substrate isoform X1	Other	13269
AGAP008889	ATP-binding cassette transporter (ABC transporter) family G member 15 [Source:VB CommunityAnnotation]	ATP-binding cassette sub-family G member 1 isoform X2	Other	13269
AGAP008888	unspecified product	AGAP008888- partial	Other	13269
AGAP008891	serine protease snake [Source:VB CommunityAnnotation]	serine protease 53-like	Other	13269
AGAP008892	unspecified product	glycine-rich cell wall structural -like	Other	13269
AGAP028170	unspecified product	mucin-5AC-like isoform X2	Other	13269
AGAP028054	unspecified product	chorion S38-like	Other	13269
AGAP008894	odorant receptor 65 [Source:VB CommunityAnnotation]	odorant receptor Or1-like	Other	13269
AGAP008895	actin related protein 2/3 complex	actin-related 2 3 complex subunit 5-C	Other	13269
AGAP008896	dynamin 1-like protein [Source:VB CommunityAnnotation]	dynamin-1	Other	13269
AGAP008897	unspecified product	nucleolar transcription factor 1-like	Other	13269
AGAP008898	mitochondrialATPase inhibitor [Source:VB CommunityAnnotation]	ATPase inhibitor mai- mitochondrial-like	Other	13269
AGAP028217	unspecified product	cuticle -like	Other	13269
AGAP008899	proto-oncogene tyrosine-protein kinase Ret [Source:VB CommunityAnnotation]	AGAP008899- partial	Other	13269
AGAP008900	facilitated trehalose transporter Tret1-2 homolog [Source:VB CommunityAnnotation]	facilitated trehalose transporter Tret1-like isoform X1	Other	13269
AGAP008901	unspecified product	zinc finger 813-like	Other	13269
AGAP028197	unspecified product	probable serine threonine- kinase fhkB	Other	13269
AGAP008903	unspecified product	leukocyte receptor cluster member 8 homolog	Other	13269
AGAP008904	glutamate decarboxylase [Source:VB CommunityAnnotation]	cysteine sulfinic acid decarboxylase	Other	13269
AGAP008905	unspecified product	brain I3	Other	13269
AGAP008906	BrefeldinA-inhibited guanine nucleotide-exchange protein [Source:UniProtKB/TrEMBL	brefeldin A-inhibited guanine nucleotide-exchange 1 isoform X1	Other	13269
AGAP008907	carnitine O-palmitoyltransferase 2 [Source:VB CommunityAnnotation]	carnitine O-palmitoyltransferase mitochondrial	Other	13269
AGAP008908	actin-related protein 2/3 complex subunit 1A [Source:VB CommunityAnnotation]	actin-related 2 3 complex subunit 1A-B	Other	13269
AGAP008909	unspecified product	D2-like	Other	13269
AGAP008910	DNA polymerase delta small subunit [Source:VB CommunityAnnotation]	DNA polymerase delta subunit 2 isoform X2	Other	13269
AGAP008911	unspecified product	serine protease 53-like	Other	13269
AGAP028176	unspecified product	dimmed-like	Other	13269
AGAP008912	Rac GTPase-activating protein 1 [Source:VB CommunityAnnotation]	rac GTPase-activating 1	Other	13269
AGAP008913	unspecified product	F-box LRR-repeat 15-like	Other	13269
AGAP008914	unspecified product	activating transcription factor of chaperone isoform X3	Other	13269
AGAP008915	gamma-glutamyltranspeptidase [Source:VB CommunityAnnotation]	glutathione hydrolase 1 proenzyme-like	Other	13269
AGAP028196	unspecified product	glutathione hydrolase 1 proenzyme-like	Other	13269
AGAP008916	60S ribosomal protein L7 [Source:VB CommunityAnnotation]	60S ribosomal L7	Other	13269
AGAP008917	DNA topoisomerase II [Source:VB CommunityAnnotation]	DNA topoisomerase 2	Other	13269
AGAP028087	unspecified product	MAPK regulated corepressor interacting 2	Other	13269
AGAP008918	STIP1 homology and U-box containing protein 1 [Source:VB CommunityAnnotation]	E3 ubiquitin- ligase CHIP	Other	13269
AGAP028004	unspecified product	uncharacterized protein LOC120958919 isoform X1	Other	13269
AGAP008919	unspecified product	AGAP008919- partial	Other	13269
AGAP028175	unspecified product	uncharacterized protein LOC120902749	Other	13269
AGAP029399	unspecified product	uncharacterized protein LOC120902747	Other	13269
AGAP028201	unspecified product	---NA---	Other	13269
AGAP008921	unspecified product	AGAP008921-PA	Other	13269
AGAP028186	unspecified product	AGAP008923-PB	Other	13269
AGAP008923	unspecified product	AGAP008923-PA	Other	13269
AGAP008924	unspecified product	AGAP008924- partial	Other	13269
AGAP008925	pre-mRNA-processing factor 17 [Source:VB CommunityAnnotation]	pre-mRNA-processing factor 17	Other	13269
AGAP008926	shingomyelin synthase [Source:VB CommunityAnnotation]	phosphatidylcholine:ceramide cholinephosphotransferase 1-like isoform X2	Other	13269
AGAP008927	Protein TILB homolog [Source:UniProtKB/TrEMBL	tilB	Other	13269
AGAP028026	unspecified product	active regulator of SIRT1-like	Other	13269
AGAP008928	Patsas [Source:VB CommunityAnnotation]	probable S-acyltransferase 23	Other	13269
AGAP008929	threonyl-tRNA synthetase [Source:VB CommunityAnnotation]	threonine--tRNA ligase cytoplasmic isoform X1	Other	13269
AGAP008930	phosphatidylinositol glycan	phosphatidylinositol-glycan biosynthesis class X	Other	13269
AGAP008931	inorganic phosphate cotransporter [Source:VB CommunityAnnotation]	inorganic phosphate cotransporter isoform X4	Other	13269
AGAP008932	WD repeat and FYVE domain-containing protein 2 [Source:VB CommunityAnnotation]	WD repeat and FYVE domain-containing 2	Other	13269
AGAP008933	unspecified product	neurogenic locus notch homolog 2 isoform X1	Other	13269
AGAP028561	unspecified product	uncharacterized protein LOC120958819	Other	13269
AGAP029647	unspecified product	myosin-VIIa	Other	13269
AGAP028603	unspecified product	myosin VII	Other	13269
Other	Other	Other	Other	13269
AGAP008935	Recombining binding protein suppressor of hairless [Source:UniProtKB/TrEMBL	suppressor of hairless	Other	13269
AGAP008936	unspecified product	type II cytoskeletal 1	Other	13269
AGAP008937	unspecified product	AGAP008937-PA	Other	13269
AGAP008938	unspecified product	neuropilin and tolloid 2	Other	13269
AGAP008939	DNA excision repair protein ERCC-5 [Source:VB CommunityAnnotation]	DNA repair complementing XP-G cells homolog	Other	13269
AGAP008940	solute carrier family 6 (neurotransmitter transporter	sodium- and chloride-dependent GABA transporter ine isoform X1	Other	13269
AGAP008941	ubiquitin-conjugating enzyme E2 D/E [Source:VB CommunityAnnotation]	ubiquitin-conjugating enzyme morgue	Other	13269
AGAP008942	solute carrier family 17 member 9 [Source:VB CommunityAnnotation]	solute carrier family 17 member 9	Other	13269
AGAP008943	protein turtle [Source:VB CommunityAnnotation]	borderless-like isoform X1	Other	13269
AGAP008944	unspecified product	out at first	Other	13269
AGAP008945	ATP-binding cassette transporter (ABC transporter) family G member 6 [Source:VB CommunityAnnotation]	ATP-binding cassette sub-family G member 1-like	Other	13269
AGAP008947	Mevalonate kinase [Source:UniProtKB/TrEMBL	mevalonate kinase	Other	13269
AGAP008946	Alpha-1	probable dolichyl pyrophosphate Man9 c2 alpha-1,3-glucosyltransferase	Other	13269
AGAP008948	Serine/threonine-protein kinase 40 [Source:UniProtKB/TrEMBL	serine threonine- kinase 40	Other	13269
AGAP027996	unspecified product	probable serine threonine- kinase DDB_G0282963 isoform X1	Other	13269
Other	Other	Other	Other	13269
Other	Other	Other	Other	13269
AGAP028562	unspecified product	probable serine threonine- kinase DDB_G0282963 isoform X1	Other	13269
AGAP008950	unspecified product	nuclear envelope integral membrane 1	Other	13269
AGAP008951	Pin2-interacting protein X1 [Source:UniProtKB/TrEMBL	PIN2 TERF1-interacting telomerase inhibitor 1 isoform X1	Other	13269
AGAP008952	lupus La protein [Source:VB CommunityAnnotation]	la homolog	Other	13269
AGAP008953	TIMELESS-interacting protein [Source:VB CommunityAnnotation]	TIPIN homolog	Other	13269
AGAP008954	SET and MYND domain-containing protein [Source:UniProtKB/TrEMBL	histone-lysine N-methyltransferase SMYD3	Other	13269
AGAP008955	ubiquinol-cytochrome c reductase iron-sulfur subunit [Source:VB CommunityAnnotation]	cytochrome b-c1 complex subunit mitochondrial isoform X1	Other	13269
AGAP028226	unspecified product	uncharacterized protein LOC120902737	Other	13269
AGAP028070	unspecified product	AGAP008956- partial	Other	13269
AGAP028155	unspecified product	uncharacterized protein LOC120903076	Other	13269
AGAP027990	unspecified product	uncharacterized protein LOC120903861	Other	13269
AGAP028082	unspecified product	uncharacterized protein LOC120903112	Other	13269
AGAP008956	unspecified product	AGAP008956- partial	Other	13269
AGAP028181	unspecified product	uncharacterized protein LOC120902739	Other	13269
AGAP028063	unspecified product	AGAP008957- partial	Other	13269
AGAP028150	unspecified product	AGAP008957- partial	Other	13269
AGAP028092	unspecified product	AGAP008957- partial	Other	13269
AGAP028134	unspecified product	AGAP008957- partial	Other	13269
AGAP028033	unspecified product	AGAP008957- partial	Other	13269
AGAP028117	unspecified product	AGAP008957- partial	Other	13269
AGAP028172	unspecified product	AGAP008957- partial	Other	13269
AGAP008958	unspecified product	AGAP008957- partial	Other	13269
AGAP028165	unspecified product	uncharacterized protein LOC120903452	Other	13269
AGAP028195	unspecified product	uncharacterized protein LOC121597648	Other	13269
AGAP028118	unspecified product	uncharacterized protein LOC120899534	Other	13269
AGAP028020	unspecified product	uncharacterized protein LOC120902486	Other	13269
AGAP008959	unspecified product	zinc finger chinmo isoform X1	Other	13269
AGAP008961	maltase [Source:VB CommunityAnnotation]	maltase 2-like	Other	13269
AGAP008962	alpha-glucosidase [Source:VB CommunityAnnotation]	maltase 2-like	Other	13269
AGAP008963	unspecified product	maltase 2-like	Other	13269
AGAP008964	maltase [Source:VB CommunityAnnotation]	maltase 2-like	Other	13269
AGAP008965	maltase [Source:VB CommunityAnnotation]	maltase 2-like	Other	13269
AGAP008967	calcium/calmodulin-dependent 3'	calcium calmodulin-dependent 3 ,5 -cyclic nucleotide phosphodiesterase 1-like isoform X3	Other	13269
AGAP028090	unspecified product	mesoderm induction early response 1	Other	13269
AGAP008968	unspecified product	leech-derived tryptase inhibitor C-like	Other	13269
AGAP008969	cyclin Y [Source:VB CommunityAnnotation]	cyclin-Y 1	Other	13269
AGAP008970	Nuclear pore complex protein Nup214 [Source:UniProtKB/TrEMBL	nuclear pore complex Nup214	Other	13269
AGAP008971	unspecified product	zinc finger 425-like	Other	13269
AGAP008972	unspecified product	INO80 complex subunit E	Other	13269
AGAP008973	unspecified product	SET and MYND domain-containing 4-like	Other	13269
AGAP008974	protein cornichon homolog [Source:VB CommunityAnnotation]	cornichon	Other	13269
AGAP029413	unspecified product	---NA---	Other	13269
AGAP008975	unspecified product	held out wings isoform X2	Other	13269
AGAP008976	hyperpolarization activated cyclic nucleotide-gated potassium channel [Source:VB CommunityAnnotation]	potassium sodium hyperpolarization-activated cyclic nucleotide-gated channel 4-like	Other	13269
AGAP008978	S-adenosylmethionine sensor upstream of mTORC1 [Source:UniProtKB/TrEMBL	S-adenosylmethionine sensor upstream of mTORC1	Other	13269
AGAP008977	G-protein-signaling modulator 2 [Source:VB CommunityAnnotation]	G- -signaling modulator 2	Other	13269
AGAP008979	LIM homeobox protein 2/9 [Source:VB CommunityAnnotation]	LIM homeobox Lhx9-like	Other	13269
AGAP008980	LIM homeobox protein 2/9 [Source:UniProtKB/TrEMBL	apterous isoform X1	Other	13269
AGAP008982	CzcD (Cation-efflux system membrane protein) [Source:VB CommunityAnnotation]	zinc transporter 2	Other	13269
AGAP008983	unspecified product	myb A isoform X1	Other	13269
AGAP008984	unspecified product	big zinc partial	Other	13269
AGAP008985	DnaJ homolog subfamily C member 7 [Source:VB CommunityAnnotation]	dnaJ homolog subfamily C member 7 isoform X1	Other	13269
AGAP028000	unspecified product	uncharacterized protein LOC121601778 isoform X1	Other	13269
AGAP008986	unspecified product	uncharacterized protein LOC120899837	Other	13269
AGAP008987	unspecified product	Juvenile hormone-inducible	Other	13269
AGAP008988	Glutamine synthetase [Source:UniProtKB/TrEMBL	glutamine synthetase mitochondrial	Other	13269
AGAP008989	RAS-like family 11 memberA [Source:VB CommunityAnnotation]	ras-related and estrogen-regulated growth inhibitor	Other	13269
AGAP008990	lysophospholipase III [Source:VB CommunityAnnotation]	phospholipase A2 group XV-like	Other	13269
AGAP008991	CDK-activating kinase assembly factor MAT1 [Source:VB CommunityAnnotation]	CDK-activating kinase assembly factor MAT1	Other	13269
AGAP008992	unspecified product	AGAP008992- partial	Other	13269
AGAP008993	ITG-containing peptide [Source:VB CommunityAnnotation]	ITG-like peptide isoform X1	Other	13269
AGAP008995	unspecified product	serine protease filzig	Other	13269
AGAP008996	unspecified product	mucin-5AC isoform X1	Other	13269
AGAP008997	unspecified product	serine ase stubble isoform X4	Other	13269
AGAP008998	CLIP-domain serine protease [Source:UniProtKB/TrEMBL	serine ase stubble	Other	13269
AGAP009000	chymotrypsin like protease [Source:VB CommunityAnnotation]	uncharacterized protein LOC120903833 isoform X2	Other	13269
AGAP009001	Histidine decarboxylase [Source:UniProtKB/TrEMBL	histidine decarboxylase isoform X1	Other	13269
AGAP009002	hormone receptor 3 [Source:VB CommunityAnnotation]	serine-rich adhesin for platelets isoform X1	Other	13269
AGAP009003	unspecified product	AGAP009003- partial	Other	13269
AGAP028171	unspecified product	AGAP000135- partial	Other	13269
AGAP009004	U3 small nucleolar RNA-associated protein 10 [Source:VB CommunityAnnotation]	HEAT repeat-containing 1 homolog	Other	13269
AGAP009005	solute carrier family 30 (zinc transporter)	zinc transporter 2-like	Other	13269
Other	Other	Other	Other	13269
AGAP009006	unspecified product	transmembrane protease serine 9-like	Other	13269
AGAP009007	putative GPCR class b orphan receptor 1 [Source:VB CommunityAnnotation]	chaoptin	Other	13269
AGAP009008	unspecified product	mucin-5AC	Other	13269
AGAP028563	unspecified product	uncharacterized protein LOC120904309 isoform X3	Other	13269
AGAP009009	unspecified product	leucine-rich repeat extensin 5	Other	13269
AGAP009010	unspecified product	zinc finger weckle-like	Other	13269
AGAP009011	unspecified product	AGAP009011- partial	Other	13269
AGAP009012	ubiquitin-like modifier-activating enzyme 5 [Source:VB CommunityAnnotation]	ubiquitin-like modifier-activating enzyme 5	Other	13269
AGAP009013	methionyl aminopeptidase [Source:VB CommunityAnnotation]	methionine aminopeptidase mitochondrial	Other	13269
AGAP029147	unspecified product	AGAP009014- partial	Other	13269
AGAP009014	ionotropic receptor IR31a [Source:VB CommunityAnnotation]	AGAP009014- partial	Other	13269
AGAP009016	LIX1-like protein [Source:VB CommunityAnnotation]	limb expression 1 homolog isoform X1	Other	13269
AGAP009017	Cytochrome b-561 domain containing protein 2 [Source:UniProtKB/TrEMBL	cytochrome b561 domain-containing 2-like	Other	13269
AGAP028564	unspecified product	uncharacterized protein LOC118504451	Other	13269
AGAP009018	unspecified product	AGAP009018- partial	Other	13269
AGAP009019	ATP-dependent Clp protease	ATP-dependent Clp protease proteolytic mitochondrial	Other	13269
AGAP009020	unspecified product	CNPPD1	Other	13269
AGAP009021	unspecified product	transmembrane 65 isoform X2	Other	13269
AGAP009022	chitinase [Source:VB CommunityAnnotation]	probable chitinase 10	Other	13269
AGAP009023	cytosolic Fe-S cluster assembly factorAGAP009023 [Source:VB CommunityAnnotation]	probable cytosolic Fe-S cluster assembly factor AGAP009023	Other	13269
AGAP009024	RNA polymerase I-specific transcription initiation factor RRN3 [Source:VB CommunityAnnotation]	RNA polymerase I-specific transcription initiation factor RRN3	Other	13269
AGAP009025	unspecified product	zinc finger ZFAT	Other	13269
AGAP029150	unspecified product	ionotropic receptor 120 precursor	Other	13269
AGAP029134	unspecified product	ionotropic receptor 120 precursor	Other	13269
AGAP029182	unspecified product	ionotropic receptor 120 precursor	Other	13269
AGAP029164	unspecified product	ionotropic receptor 120 precursor	Other	13269
AGAP009026	centrosomal protein CEP78 [Source:VB CommunityAnnotation]	Cep78 homolog	Other	13269
AGAP009027	testis development protein nyd-sp29 [Source:VB CommunityAnnotation]	dynein intermediate chain axonemal-like	Other	13269
AGAP009028	Teashirt-like protein [Source:UniProtKB/TrEMBL	tiptop isoform X1	Other	13269
AGAP009029	Protein real-time [Source:UniProtKB/TrEMBL	real-time isoform X1	Other	13269
AGAP028111	unspecified product	F-box LRR-repeat 13	Other	13269
AGAP009030	CCR4-NOT transcription complex subunit 3 [Source:UniProtKB/TrEMBL	CCR4-NOT transcription complex subunit 3 isoform X2	Other	13269
AGAP009031	60S ribosomal protein L5 [Source:VB CommunityAnnotation]	60S ribosomal L5	Other	13269
AGAP009032	Ezrin-binding protein pace-1 [Source:VB CommunityAnnotation]	#NAME?	Other	13269
AGAP009033	heme peroxidase 2 [Source:VB CommunityAnnotation]	peroxidase	Other	13269
AGAP009034	Doublecortin and CaM kinase-like 1 [Source:UniProtKB/TrEMBL	serine threonine- kinase GL21140 isoform X1	Other	13269
AGAP009035	transcription elongation factor S-II [Source:VB CommunityAnnotation]	transcription elongation factor S-II	Other	13269
AGAP009036	solute carrier family 9 (sodium/hydrogen exchanger)	sodium hydrogen exchanger 3 isoform X1	Other	13269
AGAP009037	unspecified product	intersectin-1 isoform X1	Other	13269
AGAP009039	glucose-6-phosphate 1-epimerase [Source:VB CommunityAnnotation]	glucose-6-phosphate 1-epimerase	Other	13269
AGAP009040	unspecified product	SERF	Other	13269
AGAP009041	unspecified product	centrosome-associated 350-like	Other	13269
AGAP009042	unspecified product	angiopoietin-related 3	Other	13269
AGAP009043	unspecified product	VWFA and cache domain-containing CG16868	Other	13269
AGAP009044	fidipidine [Source:VB CommunityAnnotation]	coiled-coil domain-containing 93-like isoform X1	Other	13269
AGAP028066	unspecified product	BRAWNIN	Other	13269
AGAP009045	UPF0640 protein [Source:VB CommunityAnnotation]	small integral membrane 4	Other	13269
AGAP009046	U3 small nucleolar RNA-associated protein 18 [Source:VB CommunityAnnotation]	U3 small nucleolar RNA-associated 18 homolog	Other	13269
AGAP009047	replication factor C subunit 3/5 [Source:VB CommunityAnnotation]	replication factor C subunit 3	Other	13269
AGAP009048	protein arginine N-methyltransferase 5 [Source:VB CommunityAnnotation]	arginine N-methyltransferase 5-like	Other	13269
AGAP009049	Chitinase [Source:UniProtKB/TrEMBL	chitinase-3 1	Other	13269
AGAP027983	unspecified product	cyclic nucleotide-gated cation channel subunit A isoform X1	Other	13269
AGAP009050	cyclic nucleotide gated channel	cyclic nucleotide-gated cation channel subunit A isoform X1	Other	13269
AGAP009051	lipopolysaccharide-induced TNF-alpha transcription factor (LITAF-like 1) [Source:VB CommunityAnnotation]	lipopolysaccharide-induced tumor necrosis factor-alpha factor homolog	Other	13269
AGAP009052	lipopolysaccharide-induced TNF-alpha transcription factor (LITAF-like 2) [Source:VB CommunityAnnotation]	lipopolysaccharide-induced tumor necrosis factor-alpha factor homolog	Other	13269
AGAP009053	lipopolysaccharide-induced TNF-alpha transcription factor (LITAF-like 3) [Source:VB CommunityAnnotation]	lipopolysaccharide-induced tumor necrosis factor-alpha factor homolog	Other	13269
AGAP009054	lipopolysaccharide-induced TNF-alpha transcription factor (LITAF-like 4) [Source:VB CommunityAnnotation]	lipopolysaccharide-induced tumor necrosis factor-alpha factor homolog	Other	13269
AGAP028085	unspecified product	lipopolysaccharide-induced tumor necrosis factor-alpha factor homolog	Other	13269
Other	Other	Other	Other	13269
AGAP009056	unspecified product	Juvenile hormone-inducible	Other	13269
AGAP028153	unspecified product	Juvenile hormone-inducible	Other	13269
AGAP009057	CCR4-NOT transcription complex	CCR4-NOT transcription complex subunit 1	Other	13269
AGAP009058	exocyst complex component 3 [Source:VB CommunityAnnotation]	exocyst complex component 3	Other	13269
AGAP009059	Glia maturation factor beta [Source:VB CommunityAnnotation]	glia maturation factor beta	Other	13269
AGAP009060	ATP-dependent DNA helicase HFM1/MER3 [Source:VB CommunityAnnotation]	probable ATP-dependent DNA helicase HFM1	Other	13269
AGAP009061	netrin receptor unc-5 [Source:VB CommunityAnnotation]	netrin receptor unc-5-like	Other	13269
AGAP029184	unspecified product	ionotropic receptor 114	Other	13269
AGAP029177	unspecified product	ionotropic receptor 107	Other	13269
AGAP009063	unspecified product	netrin receptor unc-5-like	Other	13269
AGAP029183	unspecified product	ionotropic receptor 114	Other	13269
AGAP029220	ionotropic receptor [Source:VB CommunityAnnotation]	ionotropic receptor 114	Other	13269
AGAP009064	unspecified product	nuclear transcription factor Y subunit gamma-like	Other	13269
AGAP009065	odorant-binding protein 42 [Source:VB CommunityAnnotation]	general odorant-binding 45-like	Other	13269
AGAP009066	unspecified product	zinc finger ush isoform X2	Other	13269
AGAP009067	unspecified product	probable RNA polymerase II nuclear localization SLC7A6OS	Other	13269
AGAP009068	zinc finger protein HPF2 [Source:VB CommunityAnnotation]	zinc finger 2 homolog	Other	13269
AGAP009069	unspecified product	zinc finger 3 homolog	Other	13269
AGAP009070	neuralized-like protein 2 [Source:VB CommunityAnnotation]	neuralized 2	Other	13269
AGAP009071	unspecified product	RNA-binding motif X-linked-like-3 isoform X2	Other	13269
AGAP009072	NADH dehydrogenase (ubiquinone) Fe-S protein 6 [Source:VB CommunityAnnotation]	probable NADH dehydrogenase [ubiquinone] iron-sulfur mitochondrial	Other	13269
AGAP009073	unspecified product	AGAP009073- partial	Other	13269
AGAP009074	Atrophin-1 interacting protein 5 (WW domain containing E3 ubiquitin protein li [Source:UniProtKB/TrEMBL	E3 ubiquitin- ligase Su(dx) isoform X1	Other	13269
AGAP009075	ATP-dependent RNA helicase UAP56/SUB2 [Source:VB CommunityAnnotation]	ATP-dependent RNA helicase WM6	Other	13269
AGAP009076	carnitine O-acetyltransferase [Source:VB CommunityAnnotation]	carnitine O-acetyltransferase-like	Other	13269
AGAP009077	28S ribosomal protein S14	28S ribosomal mitochondrial	Other	13269
AGAP009078	unspecified product	AGAP009078-PA	Other	13269
AGAP009079	2'	2 ,5 -phosphodiesterase 12	Other	13269
AGAP009080	FAD-dependent oxidoreductase domain-containing protein 1 [Source:UniProtKB/TrEMBL	FAD-dependent oxidoreductase domain-containing 1	Other	13269
AGAP009081	TMCO1 [Source:VB CommunityAnnotation]	calcium load-activated calcium channel	Other	13269
AGAP009082	26S proteasome 26S non-ATPase subunit N3 [Source:VB CommunityAnnotation]	probable 26S proteasome non-ATPase regulatory subunit 3	Other	13269
AGAP009083	unspecified product	dual specificity kinase splA isoform X1	Other	13269
AGAP009084	unspecified product	dynein assembly factor axonemal	Other	13269
AGAP009085	Cysteine-rich secretory protein 2 precursor [Source:VB CommunityAnnotation]	cysteine-rich venom -like isoform X1	Other	13269
AGAP009087	PH domain and leucine-rich repeat-containing protein phosphatase [Source:VB CommunityAnnotation]	phosphatase PHLPP	Other	13269
AGAP009088	LIM/homeobox protein Lhx3 [Source:UniProtKB/TrEMBL	LIM homeobox Lhx3 isoform X1	Other	13269
AGAP009089	unspecified product	AGAP009089- partial	Other	13269
AGAP009090	Dopa decarboxylase [Source:VB CommunityAnnotation]	3,4-dihydroxyphenylacetaldehyde synthase	Other	13269
AGAP009091	aromatic-L-amino-acid decarboxylase [Source:VB CommunityAnnotation]	aromatic-L-amino-acid decarboxylase-like isoform X1	Other	13269
AGAP009092	unspecified product	AGAP009092- partial	Other	13269
AGAP009093	Pre-mRNA-splicing factorATP-dependent RNA helicase DHX16 [Source:UniProtKB/TrEMBL	pre-mRNA-splicing factor ATP-dependent RNA helicase DHX16	Other	13269
AGAP009094	cysteine desulfurase [Source:VB CommunityAnnotation]	cysteine mitochondrial	Other	13269
AGAP009095	unspecified product	sorting nexin-21 isoform X1	Other	13269
AGAP009096	unspecified product	zinc finger 16-like	Other	13269
AGAP009100	Protein-glutamine gamma-glutamyltransferase E [Source:VB CommunityAnnotation]	annulin isoform X1	Other	13269
AGAP009098	Protein-glutamine gamma-glutamyltransferase E [Source:VB CommunityAnnotation]	annulin-like	Other	13269
AGAP009099	Transglutaminase [Source:UniProtKB/TrEMBL	annulin isoform X1	Other	13269
AGAP009101	unspecified product	lipase member H-like isoform X2	Other	13269
AGAP028206	unspecified product	phospholipase A1 member A isoform X2	Other	13269
AGAP028187	unspecified product	phospholipase A1-like	Other	13269
AGAP009102	unspecified product	phospholipase A1-like	Other	13269
AGAP009103	unspecified product	phospholipase A1-like	Other	13269
AGAP009104	unspecified product	endothelial lipase isoform X2	Other	13269
AGAP009105	Serine/threonine-protein phosphatase 2A 65 kDa regulatory subunitA beta isoform isoform c [Source:VB CommunityAnnotation]	serine threonine- phosphatase PP2A 65 kDa regulatory subunit isoform X1	Other	13269
AGAP009106	unspecified product	AGAP009106- partial	Other	13269
AGAP009107	unspecified product	AGAP009107-PA	Other	13269
AGAP009108	unspecified product	AGAP009108- partial	Other	13269
AGAP009109	unspecified product	AGAP009106- partial	Other	13269
AGAP009110	unspecified product	AGAP009110-PA	Other	13269
AGAP009111	odorant receptor 29 [Source:VB CommunityAnnotation]	odorant receptor 43a-like isoform X1	Other	13269
AGAP009112	unspecified product	O-mannosyl-transferase TMTC2	Other	13269
AGAP028189	unspecified product	flocculation FLO11 isoform X2	Other	13269
Other	Other	Other	Other	13269
AGAP009114	solute carrier family 29 (equilibrative nucleoside transporter)	equilibrative nucleoside transporter 1	Other	13269
AGAP009115	phosphatidylinositol phospholipase C	1-phosphatidylinositol 4,5-bisphosphate phosphodiesterase classes I and II isoform X1	Other	13269
Other	Other	Other	Other	13269
AGAP009116	ER-derived vesicles protein ERV14 [Source:VB CommunityAnnotation]	cornichon homolog 4	Other	13269
AGAP009117	calcium uptake protein 1	calcium uptake 1 mitochondrial-like isoform X6	Other	13269
AGAP009118	chondroitin 4-sulfotransferase [Source:VB CommunityAnnotation]	carbohydrate sulfotransferase 11-like	Other	13269
AGAP009119	suppressor of tumorigenicity protein 13 [Source:VB CommunityAnnotation]	hsc70-interacting 1-like	Other	13269
AGAP009120	unspecified product	zinc finger 391-like	Other	13269
AGAP009121	chymotrypsin-like protein [Source:VB CommunityAnnotation]	trypsin-1-like	Other	13269
AGAP009122	unspecified product	trypsin-1-like	Other	13269
AGAP028031	unspecified product	trypsin-1-like	Other	13269
AGAP028216	unspecified product	trypsin-3-like isoform X1	Other	13269
AGAP028095	unspecified product	balbiani ring 6	Other	13269
AGAP009123	unspecified product	uncharacterized transporter ESBP6 isoform X1	Other	13269
AGAP009125	Bardet-Biedl syndrome 8 [Source:UniProtKB/TrEMBL	tetratricopeptide repeat 8	Other	13269
AGAP009126	Protein expanded [Source:UniProtKB/TrEMBL	expanded	Other	13269
AGAP009127	unspecified product	neutral and basic amino acid transport rBAT-like	Other	13269
AGAP009128	mitochondrial carnitine/acylcarnitine carrier protein [Source:VB CommunityAnnotation]	mitochondrial basic amino acids transporter	Other	13269
AGAP009129	unspecified product	coiled-coil domain-containing 40	Other	13269
AGAP009130	unspecified product	zinc finger 235	Other	13269
AGAP009131	unspecified product	calmodulin-lysine N-methyltransferase	Other	13269
AGAP009132	CKLF-like MARVEL transmembrane domain-containing protein 4 [Source:VB CommunityAnnotation]	CKLF-like MARVEL transmembrane domain-containing 4	Other	13269
AGAP009133	unspecified product	T-cell activation mitochondrial	Other	13269
AGAP009134	unspecified product	membrane magnesium transporter 1	Other	13269
AGAP009135	ATP-dependent RNA helicase DDX6/DHH1 [Source:VB CommunityAnnotation]	ATP-dependent RNA helicase me31b	Other	13269
AGAP009136	unspecified product	amphoterin-induced 2-like	Other	13269
AGAP009137	Ecdysteroid UDP-glucosyltransferase [Source:VB CommunityAnnotation]	UDP-glucosyltransferase 2-like	Other	13269
AGAP009138	unspecified product	isoform A	Other	13269
AGAP009139	unspecified product	AGAP009139- partial	Other	13269
AGAP009140	unspecified product	uncharacterized protein LOC120958077	Other	13269
AGAP009141	Mediator of RNA polymerase II transcription subunit 17 [Source:UniProtKB/Swiss-Prot	mediator of RNA polymerase II transcription subunit 17	Other	13269
AGAP009142	unspecified product	RNA-binding Rsf1	Other	13269
AGAP009143	ClassA Scavenger Receptor (SRCR domain) with C-Type Lectin domain. [Source:VB CommunityAnnotation]	bark beetle isoform X1	Other	13269
AGAP009144	unspecified product	midnolin homolog isoform X1	Other	13269
AGAP009145	unspecified product	AGAP009145- partial	Other	13269
AGAP009146	unspecified product	AGAP009146-PA	Other	13269
AGAP009147	forkhead box protein G [Source:VB CommunityAnnotation]	fork head domain transcription factor partial	Other	13269
Other	Other	Other	Other	13269
AGAP009150	tubulin polyglutamylase TTLL4 [Source:VB CommunityAnnotation]	tubulin polyglutamylase TTLL4 isoform X3	Other	13269
AGAP009151	unspecified product	AGAP009151- partial	Other	13269
AGAP009152	28S ribosomal protein S21	28S ribosomal mitochondrial	Other	13269
AGAP028017	unspecified product	40-kDa huntingtin-associated	Other	13269
AGAP009154	actin-related protein 2/3 complex subunit 2 [Source:VB CommunityAnnotation]	actin-related 2 3 complex subunit 2	Other	13269
AGAP009155	unspecified product	transmembrane inner ear expressed protein	Other	13269
AGAP009156	unspecified product	integral membrane 2A	Other	13269
AGAP009158	Guanylate cyclase [Source:UniProtKB/TrEMBL	venus kinase receptor	Other	13269
Other	Other	Other	Other	13269
AGAP009159	AMP dependent ligase [Source:VB CommunityAnnotation]	4-coumarate-- ligase 1-like	Other	13269
AGAP009160	Arf-GAP	centaurin-gamma-1A isoform X1	Other	13269
AGAP009161	deoxyribose-phosphate aldolase [Source:VB CommunityAnnotation]	deoxyribose-phosphate aldolase	Other	13269
AGAP009162	unspecified product	AGAP009162- partial	Other	13269
AGAP009163	unspecified product	proteasome assembly chaperone 4-like	Other	13269
AGAP009164	unspecified product	vestigial	Other	13269
AGAP028161	unspecified product	uncharacterized protein LOC120958372	Other	13269
AGAP009165	unspecified product	transmembrane 242	Other	13269
AGAP009166	IMD pathway signalling IKK-beta). (ird5orthologue immune response deficient 5) [Source:VB CommunityAnnotation]	IKK1	Other	13269
AGAP009167	unspecified product	connector enhancer of ksr	Other	13269
AGAP029455	unspecified product	phosphatidylinositol 4-phosphate 5-kinase type-1 gamma isoform X8	Other	13269
AGAP009172	prolyl oligopeptidase [Source:VB CommunityAnnotation]	partial	Other	13269
AGAP009171	tRNA-dihydrouridine synthase 3 [Source:VB CommunityAnnotation]	tRNA-dihydrouridine(47) synthase [NAD(P)(+)]-like	Other	13269
AGAP009173	fructose-1	vacuolar sorting-associated 41 homolog	Other	13269
AGAP009174	vacuolar protein sorting 41 homolog [Source:VB CommunityAnnotation]	vacuolar sorting-associated 41 homolog	Other	13269
AGAP009175	galactosylxylosylprotein 3-beta-galactosyltransferase [Source:VB CommunityAnnotation]	beta-1,3-galactosyltransferase 6	Other	13269
AGAP009176	fatty acid synthase	fatty acid synthase	Other	13269
AGAP009177	unspecified product	2-oxoglutarate and iron-dependent oxygenase domain-containing 3-like	Other	13269
AGAP009178	Reticulon 4 interacting protein 1 [Source:UniProtKB/TrEMBL	reticulon-4-interacting 1 mitochondrial	Other	13269
AGAP009179	Nucleolar protein 6 [Source:UniProtKB/TrEMBL	uncharacterized RNA-binding	Other	13269
AGAP009180	protein son of sevenless [Source:VB CommunityAnnotation]	son of sevenless isoform X2	Other	13269
AGAP009181	unspecified product	uncharacterized protein LOC120904791	Other	13269
AGAP009182	protein transport protein SEC61 subunit alpha [Source:VB CommunityAnnotation]	transport Sec61 subunit alpha	Other	13269
AGAP009183	defective proboscis extension response [Source:VB CommunityAnnotation]	AGAP009183- partial	Other	13269
AGAP009184	unspecified product	fibrinogen C domain-containing 1-like	Other	13269
AGAP009185	unspecified product	tRNA-specific adenosine deaminase 1	Other	13269
AGAP009187	Indanol dehydrogenase [Source:VB CommunityAnnotation]	glyoxal reductase-like	Other	13269
AGAP009188	solute carrier family 39 (zinc transporter)	zinc transporter ZIP9	Other	13269
AGAP009189	unspecified product	epidermal growth factor receptor substrate 15-like 1 isoform X2	Other	13269
AGAP009198	unspecified product	suppressor APC domain-containing 2	Other	13269
AGAP009199	palmitoyltransferase ZDHHC24 [Source:VB CommunityAnnotation]	probable palmitoyltransferase ZDHHC24	Other	13269
AGAP009200	collagen type IV alpha [Source:VB CommunityAnnotation]	collagen alpha-1(IV) chain	Other	13269
AGAP009201	collagen type IV alpha [Source:VB CommunityAnnotation]	collagen alpha-1(IV) chain	Other	13269
AGAP009202	selenoprotein T [Source:VB CommunityAnnotation]	thioredoxin reductase-like seleno T homolog CG3887	Other	13269
AGAP029480	unspecified product	SPRY domain-containing SOCS box 3	Other	13269
AGAP009204	Eukaryotic translation initiation factor 3 subunit H [Source:UniProtKB/Swiss-Prot	eukaryotic translation initiation factor 3 subunit H	Other	13269
AGAP009205	ankyrin repeat domain 39 [Source:VB CommunityAnnotation]	ankyrin repeat domain-containing 39	Other	13269
AGAP009206	unspecified product	AGAP009206-PA	Other	13269
AGAP029511	Mitogen-activated protein kinase [Source:UniProtKB/TrEMBL	mitogen-activated kinase 1	Other	13269
AGAP009209	DNA-directed RNA polymerase II subunit RPB11 [Source:UniProtKB/Swiss-Prot	DNA-directed RNA polymerase II subunit RPB11	Other	13269
AGAP009210	CAP-Gly domain-containing linker protein 1 [Source:VB CommunityAnnotation]	restin homolog isoform X1	Other	13269
AGAP009211	unspecified product	melanization protease 1-like	Other	13269
AGAP009212	serine protease inhibitor (serpin) 6 [Source:VB CommunityAnnotation]	serpin 6 plasmodium-related inhibitory serine protease partial	Other	13269
AGAP009213	serine protease inhibitor (serpin) 16 [Source:VB CommunityAnnotation]	serpin 16 inhibitory serine protease partial	Other	13269
AGAP009214	CLIP-domain serine protease [Source:VB CommunityAnnotation]	serine protease grass-like	Other	13269
AGAP009215	CLIP-domain serine protease [Source:VB CommunityAnnotation]	serine protease grass-like	Other	13269
AGAP009216	unspecified product	phenoloxidase-activating factor 3-like	Other	13269
AGAP009217	CLIP-domain serine protease [Source:VB CommunityAnnotation]	phenoloxidase-activating factor 3-like	Other	13269
AGAP009218	unspecified product	phenoloxidase-activating factor 3-like	Other	13269
AGAP009219	unspecified product	phenoloxidase-activating factor 3-like	Other	13269
AGAP009220	unspecified product	CLIP domain-containing serine protease 2-like	Other	13269
AGAP009221	serine protease inhibitor (serpin) 5 [Source:VB CommunityAnnotation]	serpin 5 inhibitory serine protease partial	Other	13269
AGAP009222	DNA ligase 1 [Source:VB CommunityAnnotation]	DNA ligase 1 isoform X2	Other	13269
AGAP009223	unspecified product	zinc finger 573-like	Other	13269
AGAP009224	unspecified product	zinc-type alcohol dehydrogenase isoform X2	Other	13269
AGAP009225	Dimeric dihydrodiol dehydrogenase [Source:VB CommunityAnnotation]	trans-1,2-dihydrobenzene-1,2-diol dehydrogenase-like	Other	13269
AGAP009226	unspecified product	cysteine serine-rich nuclear 1	Other	13269
AGAP009227	unspecified product	class E basic helix-loop-helix 22	Other	13269
AGAP009228	unspecified product	insulin-like growth factor-binding complex acid labile subunit	Other	13269
AGAP028565	unspecified product	partial	Other	13269
Other	Other	Other	Other	13269
AGAP028114	unspecified product	cilia- and flagella-associated 91-like	Other	13269
AGAP009231	unspecified product	ninjurin-1-like	Other	13269
AGAP028022	unspecified product	uncharacterized protein LOC120903780 isoform X1	Other	13269
AGAP028177	unspecified product	uncharacterized protein LOC120958382	Other	13269
AGAP009233	unspecified product	ninjurin-1 isoform X1	Other	13269
AGAP009234	elongation factor Ts	elongation factor mitochondrial isoform X1	Other	13269
AGAP028101	unspecified product	alpha- and gamma-adaptin-binding p34	Other	13269
AGAP009232	unspecified product	villin quail isoform X1	Other	13269
AGAP009236	engulfment and cell motility protein [Source:VB CommunityAnnotation]	engulfment and cell motility 1	Other	13269
AGAP009237	Apoptotic chromatin condensation inducer in the nucleus [Source:UniProtKB/TrEMBL	apoptotic chromatin condensation inducer in the nucleus	Other	13269
AGAP009238	unspecified product	AGAP009238-PA	Other	13269
AGAP009239	RanBP-type and C3HC4-type zinc finger-containing protein 1 [Source:UniProtKB/TrEMBL	AGAP009239- partial	Other	13269
AGAP009242	defective proboscis extension response [Source:VB CommunityAnnotation]	zwei Ig domain zig-8-like	Other	13269
AGAP009245	defective proboscis extension response [Source:VB CommunityAnnotation]	zwei Ig domain zig-8-like	Other	13269
AGAP009247	defective proboscis extension response [Source:VB CommunityAnnotation]	zwei Ig domain zig-8-like	Other	13269
AGAP009248	defective proboscis extension response [Source:VB CommunityAnnotation]	zwei Ig domain zig-8-like	Other	13269
AGAP009249	unspecified product	AGAP009249- partial	Other	13269
AGAP028641	unspecified product	uncharacterized protein LOC120958631	Other	13269
AGAP009252	unspecified product	AGAP009252- partial	Other	13269
AGAP009250	unspecified product	zwei Ig domain zig-8-like	Other	13269
AGAP009251	unspecified product	AGAP009252- partial	Other	13269
AGAP029126	unspecified product	uncharacterized protein LOC120958631	Other	13269
AGAP028179	unspecified product	serine protease snake-like	Other	13269
AGAP009253	defective proboscis extension response [Source:VB CommunityAnnotation]	zwei Ig domain zig-8-like	Other	13269
AGAP009254	unspecified product	PRRC1-like	Other	13269
AGAP009255	Sorting nexin-2 [Source:VB CommunityAnnotation]	sorting nexin-2	Other	13269
AGAP009256	gustatory receptor 44 [Source:VB CommunityAnnotation]	gustatory receptor for sugar taste 43a-like	Other	13269
AGAP009257	ProteinARRD-6	arrestin domain-containing 3-like	Other	13269
AGAP009258	unspecified product	RING finger and CHY zinc finger domain-containing 1	Other	13269
AGAP009259	Lysophospholipid acyltransferase 7 [Source:UniProtKB/TrEMBL	lysophospholipid acyltransferase 7	Other	13269
AGAP009261	Rap guanine nucleotide exchange factor (GEF) 2 [Source:VB CommunityAnnotation]	rap guanine nucleotide exchange factor 2 isoform X1	Other	13269
AGAP009260	centrin-1 [Source:VB CommunityAnnotation]	caltractin-like	Other	13269
AGAP009262	unspecified product	insulin-like peptide receptor	Other	13269
AGAP009263	CLIP-domain serine protease [Source:UniProtKB/TrEMBL	phenoloxidase-activating factor 1	Other	13269
AGAP009264	Ethanolamine-phosphate cytidylyltransferase [Source:UniProtKB/TrEMBL	ethanolamine-phosphate cytidylyltransferase isoform X3	Other	13269
AGAP009265	Ectonucleoside triphosphate diphosphohydrolase 5/6 [Source:UniProtKB/TrEMBL	ectonucleoside triphosphate diphosphohydrolase 5 isoform X1	Other	13269
AGAP009266	low molecular weight phosphotyrosine protein phosphatase [Source:VB CommunityAnnotation]	low molecular weight phosphotyrosine phosphatase 1	Other	13269
AGAP009267	beat protein [Source:VB CommunityAnnotation]	AGAP009267- partial	Other	13269
AGAP029470	unspecified product	bicaudal C	Other	13269
AGAP009270	unspecified product	uncharacterized protein LOC120903039	Other	13269
AGAP029210	ionotropic receptor [Source:VB CommunityAnnotation]	ionotropic receptor 152	Other	13269
AGAP009271	26S proteasome beta 1 subunit [Source:VB CommunityAnnotation]	proteasome subunit beta type-6	Other	13269
AGAP009273	Seminal fluid protein HACP027 [Source:VB CommunityAnnotation]	serine protease 53-like	Other	13269
AGAP009274	Facilitated trehalose transporter Tret1-2 homolog [Source:UniProtKB/TrEMBL	facilitated trehalose transporter Tret1	Other	13269
AGAP029405	unspecified product	hypothetical protein ZHAS_00009994	Other	13269
AGAP009275	sulfakinin neuropeptide [Source:VB CommunityAnnotation]	sulfakinin prepro	Other	13269
AGAP009276	Piezo-type mechanosensitive ion channel component [Source:UniProtKB/TrEMBL	piezo-type mechanosensitive ion channel component isoform X1	Other	13269
AGAP009277	unspecified product	AGAP009277-PA	Other	13269
AGAP009278	phosphorylase kinase alpha/beta subunit [Source:VB CommunityAnnotation]	probable phosphorylase b kinase regulatory subunit beta isoform X4	Other	13269
AGAP009279	unspecified product	EGF domain-specific O-linked N-acetylglucosamine transferase	Other	13269
AGAP009280	phosphatidylinositol glycan	GPI-anchored wall transfer 1	Other	13269
AGAP009281	Apolipoprotein D precursor [Source:UniProtKB/TrEMBL	apolipo D-like	Other	13269
AGAP009282	Hyphantrin [Source:VB CommunityAnnotation]	apolipo D-like	Other	13269
AGAP009283	unspecified product	P -like isoform X1	Other	13269
AGAP009284	unspecified product	P -like isoform X5	Other	13269
AGAP028086	unspecified product	uncharacterized protein LOC120958626	Other	13269
AGAP009285	unspecified product	AGAP009285- partial	Other	13269
AGAP009286	unspecified product	fez family zinc finger erm isoform X2	Other	13269
Other	Other	Other	Other	13269
AGAP009288	Derlin-1 [Source:VB CommunityAnnotation]	derlin-1	Other	13269
AGAP009289	abhydrolase domain-containing protein 11 [Source:VB CommunityAnnotation]	ABHD11-like	Other	13269
AGAP009290	cohesin loading factor subunit SCC2 [Source:VB CommunityAnnotation]	nipped-B isoform X1	Other	13269
AGAP009291	Coatomer subunit gamma [Source:VB CommunityAnnotation]	coatomer subunit gamma	Other	13269
AGAP009292	unspecified product	kelch 18	Other	13269
AGAP009293	unspecified product	homeobox ARX	Other	13269
AGAP009295	Kip1 ubiquitination-promoting complex protein 1 [Source:UniProtKB/TrEMBL	E3 ubiquitin- ligase RNF123	Other	13269
AGAP009296	splicing factor 45 [Source:VB CommunityAnnotation]	splicing factor 45	Other	13269
Other	Other	Other	Other	13269
Other	Other	Other	Other	13269
Other	Other	Other	Other	13269
Other	Other	Other	Other	13269
AGAP009302	unspecified product	brain-specific homeobox	Other	13269
AGAP009303	unspecified product	GTPase-activating r	Other	13269
AGAP009304	metallophosphoesterase 1 [Source:VB CommunityAnnotation]	metallophosphoesterase 1 homolog	Other	13269
AGAP009305	glucosamine-6-phosphate isomerase [Source:VB CommunityAnnotation]	glucosamine-6-phosphate isomerase isoform X1	Other	13269
AGAP009306	unspecified product	regulator of G- signaling 7-binding isoform X2	Other	13269
AGAP009307	bromodomain-containing protein 7/9 [Source:VB CommunityAnnotation]	bromodomain-containing 7	Other	13269
AGAP009308	unspecified product	AGAP009308- partial	Other	13269
AGAP009310	peptide chain release factor subunit 3 [Source:VB CommunityAnnotation]	eukaryotic peptide chain release factor GTP-binding subunit ERF3A	Other	13269
AGAP009311	Tocopherol (alpha) transfer protein-like [Source:VB CommunityAnnotation]	alpha-tocopherol transfer -like isoform X2	Other	13269
AGAP009312	unspecified product	alpha-tocopherol transfer -like	Other	13269
AGAP009313	unspecified product	AGAP009313-PA	Other	13269
AGAP009314	unspecified product	alpha-tocopherol transfer -like	Other	13269
AGAP009315	adenylate cyclase 3 [Source:VB CommunityAnnotation]	adenylate cyclase type 3	Other	13269
AGAP009316	C-type lectin (CTL) [Source:VB CommunityAnnotation]	AGAP009316- partial	Other	13269
AGAP009317	adenylate kinase [Source:VB CommunityAnnotation]	adenylate kinase isoenzyme 1 isoform X1	Other	13269
AGAP009318	unspecified product	dynein light chain Tctex-type 2B-like	Other	13269
AGAP009319	unspecified product	adenylate kinase isoenzyme 5 isoform X2	Other	13269
AGAP009320	unspecified product	trithorax group osa-like	Other	13269
AGAP009321	General transcription factor 3C polypeptide 5 (transcription factor C subunit [Source:UniProtKB/TrEMBL	general transcription factor 3C polypeptide 5	Other	13269
AGAP009322	vesicle transport through interaction with t-SNAREs 1 [Source:VB CommunityAnnotation]	vesicle transport through interaction with t-SNAREs homolog 1A	Other	13269
AGAP009323	prohibitin 1 [Source:VB CommunityAnnotation]	l(2)37Cc	Other	13269
AGAP009324	60S ribosomal protein L34 [Source:VB CommunityAnnotation]	60S ribosomal L34	Other	13269
AGAP009325	unspecified product	ras-related Rab-30	Other	13269
AGAP009329	bone morphogenetic protein receptor type-1B [Source:VB CommunityAnnotation]	bone morphogenetic receptor type-1B isoform X1	Other	13269
Other	Other	Other	Other	13269
AGAP009327	unspecified product	turripeptide -like	Other	13269
AGAP009328	unspecified product	serine protease inhibitor dipetalogastin-like	Other	13269
AGAP028566	unspecified product	uncharacterized protein LOC120958567 isoform X1	Other	13269
AGAP028567	unspecified product	uncharacterized protein LOC120958567 isoform X1	Other	13269
AGAP009330	Troponin C isoform 4'' [Source:VB CommunityAnnotation]	troponin C isoform X2	Other	13269
AGAP009331	Slowpoke-binding protein [Source:VB CommunityAnnotation]	AGAP009331- partial	Other	13269
AGAP009332	unspecified product	endochitinase A isoform X3	Other	13269
AGAP009333	mitochondrial carrier protein (Rim2) [Source:VB CommunityAnnotation]	mitochondrial carrier Rim2	Other	13269
AGAP009334	V-type H+-transportingATPase 21kDa proteolipid subunit [Source:VB CommunityAnnotation]	V-type proton ATPase 21 kDa proteolipid subunit-like	Other	13269
AGAP009335	F-box and leucine-rich repeat protein 15 [Source:VB CommunityAnnotation]	F-box LRR-repeat 15	Other	13269
AGAP009336	unspecified product	nucleolar 12-like	Other	13269
AGAP009337	unspecified product	zinc finger 420-like	Other	13269
AGAP009338	Cell division cycle 20	cell division cycle 20 homolog	Other	13269
AGAP009339	unspecified product	zinc finger 471-like	Other	13269
AGAP009341	protein phosphatase 2 (formerly 2A)	serine threonine- phosphatase 2A 56 kDa regulatory subunit gamma isoform-like isoform X1	Other	13269
AGAP029635	unspecified product	transcriptional regulator ATRX-like isoform X1	Other	13269
AGAP009346	unspecified product	zinc finger 420-like	Other	13269
AGAP009347	FK506-binding protein 4/5 [Source:VB CommunityAnnotation]	FK506-binding 59 isoform X1	Other	13269
AGAP009348	ubiquitin carboxyl-terminal hydrolase 14 [Source:VB CommunityAnnotation]	ubiquitin carboxyl-terminal hydrolase 14	Other	13269
AGAP013753	unspecified product	zinc finger 345-like	Other	13269
AGAP009349	unspecified product	zinc finger BED domain-containing 1-like	Other	13269
AGAP013720	unspecified product	zinc finger BED domain-containing 1-like	Other	13269
AGAP029575	unspecified product	ets DNA-binding pokkuri isoform X1	Other	13269
AGAP029071	unspecified product	---NA---	Other	13269
AGAP029072	unspecified product	---NA---	Other	13269
AGAP013718	unspecified product	AGAP012682-PA	Other	13269
AGAP009352	unspecified product	AGAP009352-PA	Other	13269
AGAP009353	unspecified product	AGAP009353-PA	Other	13269
AGAP009354	unspecified product	AGAP009354-PA	Other	13269
AGAP009355	unspecified product	AGAP009355-PA	Other	13269
AGAP029090	unspecified product	---NA---	Other	13269
AGAP028222	unspecified product	AGAP009353-PA	Other	13269
AGAP009356	unspecified product	AGAP009356-PA	Other	13269
AGAP009357	unspecified product	AGAP009355-PA	Other	13269
AGAP029081	unspecified product	---NA---	Other	13269
AGAP009358	unspecified product	AGAP009358-PB	Other	13269
AGAP029076	unspecified product	---NA---	Other	13269
AGAP029075	unspecified product	---NA---	Other	13269
AGAP013776	unspecified product	AGAP009358-PA	Other	13269
AGAP009359	unspecified product	AGAP009359-PA	Other	13269
AGAP029068	unspecified product	---NA---	Other	13269
AGAP013734	unspecified product	---NA---	Other	13269
AGAP029063	unspecified product	---NA---	Other	13269
AGAP013756	unspecified product	AGAP009360-PA	Other	13269
AGAP029094	unspecified product	---NA---	Other	13269
AGAP009360	unspecified product	AGAP009360-PA	Other	13269
AGAP028158	unspecified product	---NA---	Other	13269
AGAP013714	unspecified product	---NA---	Other	13269
AGAP029089	unspecified product	AGAP012807-PA	Other	13269
AGAP013731	unspecified product	AGAP012807-PA	Other	13269
AGAP009361	unspecified product	AGAP009361-PA	Other	13269
AGAP028039	unspecified product	AGAP009361-PA	Other	13269
AGAP009362	unspecified product	AGAP009362- partial	Other	13269
AGAP009364	unspecified product	alpha-tocopherol transfer -like	Other	13269
AGAP009365	cellular retinaldehyde binding protein [Source:VB CommunityAnnotation]	retinaldehyde-binding 1-like	Other	13269
AGAP009366	unspecified product	alpha-tocopherol transfer -like	Other	13269
AGAP009367	unspecified product	AGAP009367-PA	Other	13269
AGAP009368	plugin [Source:VB CommunityAnnotation]	AGAP009368- partial	Other	13269
AGAP009369	unspecified product	cp34A-1	Other	13269
AGAP009370	unspecified product	cp34A-2	Other	13269
AGAP009371	unspecified product	AGAP009371-PA	Other	13269
AGAP029430	unspecified product	---NA---	Other	13269
AGAP009372	unspecified product	AGAP009372-PA	Other	13269
AGAP009373	unspecified product	AGAP009373- partial	Other	13269
Other	Other	Other	Other	13269
AGAP009376	unspecified product	alpha-tocopherol transfer -like	Other	13269
AGAP009377	Cellular retinaldehyde-binding protein [Source:UniProtKB/TrEMBL	retinaldehyde-binding 1-like	Other	13269
AGAP009378	unspecified product	alpha-tocopherol transfer -like	Other	13269
AGAP009379	cellular retinaldehyde-binding protein [Source:VB CommunityAnnotation]	retinaldehyde-binding 1-like	Other	13269
AGAP009380	cellular retinaldehyde-binding protein [Source:VB CommunityAnnotation]	retinaldehyde-binding 1-like	Other	13269
AGAP009381	Cellular retinaldehyde-binding protein [Source:UniProtKB/TrEMBL	clavesin-1-like isoform X2	Other	13269
AGAP009382	unspecified product	clavesin-1-like isoform X1	Other	13269
AGAP009383	unspecified product	AGAP009383- partial	Other	13269
AGAP009384	unspecified product	AGAP009384- partial	Other	13269
AGAP009385	cellular retinaldehyde-binding protein [Source:VB CommunityAnnotation]	cellular retinaldehyde-binding	Other	13269
AGAP009386	unspecified product	AGAP009383- partial	Other	13269
AGAP009387	unspecified product	AGAP009387- partial	Other	13269
AGAP028142	unspecified product	circadian clock-controlled daywake-like	Other	13269
AGAP009388	unspecified product	uncharacterized protein LOC120955724 isoform X1	Other	13269
AGAP009389	unspecified product	serine-rich adhesin for platelets isoform X1	Other	13269
AGAP009390	odorant receptor 53 [Source:VB CommunityAnnotation]	odorant receptor 49b-like	Other	13269
AGAP009391	odorant receptor 30 [Source:VB CommunityAnnotation]	odorant receptor 43a-like isoform X1	Other	13269
AGAP009392	odorant receptor 46 [Source:VB CommunityAnnotation]	odorant receptor 49b-like	Other	13269
AGAP009393	odorant receptor 47 [Source:VB CommunityAnnotation]	odorant receptor 49b-like	Other	13269
AGAP009394	odorant receptor 16 [Source:VB CommunityAnnotation]	odorant receptor 49b-like	Other	13269
AGAP009395	odorant receptor 17 [Source:VB CommunityAnnotation]	odorant receptor 49b-like	Other	13269
AGAP009396	odorant receptor 13 [Source:VB CommunityAnnotation]	odorant receptor 49b-like	Other	13269
AGAP009397	odorant receptor 55 [Source:VB CommunityAnnotation]	odorant receptor 49b-like	Other	13269
AGAP009398	odorant receptor 15 [Source:VB CommunityAnnotation]	odorant receptor 49b-like	Other	13269
AGAP009399	nuclear hormone receptor FTZ-F1 beta [Source:VB CommunityAnnotation]	nuclear hormone receptor FTZ-F1 beta isoform X1	Other	13269
AGAP009400	nuclear receptor subfamily 5 groupA member 3 [Source:VB CommunityAnnotation]	nuclear hormone receptor FTZ-F1 beta isoform X1	Other	13269
AGAP009401	unspecified product	AGAP009401- partial	Other	13269
AGAP009402	odorant-binding protein 43 [Source:VB CommunityAnnotation]	general odorant-binding 45-like	Other	13269
AGAP009403	unspecified product	beta-1,4-glucuronyltransferase 1	Other	13269
AGAP009404	N-acetyllactosaminide beta-1	beta-1,4-glucuronyltransferase 1-like	Other	13269
AGAP028209	unspecified product	beta-1,4-glucuronyltransferase 1-like	Other	13269
AGAP009406	unspecified product	zinc finger 883-like	Other	13269
AGAP009407	1-acyl-sn-glycerol-3-phosphate acyltransferase alpha [Source:VB CommunityAnnotation]	1-acyl-sn-glycerol-3-phosphate acyltransferase beta-like	Other	13269
AGAP009414	1-acyl-sn-glycerol-3-phosphate acyltransferase alpha [Source:VB CommunityAnnotation]	1-acyl-sn-glycerol-3-phosphate acyltransferase alpha	Other	13269
AGAP009408	odorant receptor 14 [Source:VB CommunityAnnotation]	odorant receptor 49b-like	Other	13269
AGAP009409	odorant receptor 51 [Source:VB CommunityAnnotation]	odorant receptor 49b-like	Other	13269
AGAP009410	odorant receptor 18 [Source:VB CommunityAnnotation]	odorant receptor 49b-like	Other	13269
AGAP009411	odorant receptor 20 [Source:VB CommunityAnnotation]	odorant receptor 49b-like	Other	13269
AGAP029705	odorant receptor 50 [Source:VB CommunityAnnotation]	odorant receptor 49b-like	Other	13269
AGAP029499	odorant receptor 21 [Source:VB CommunityAnnotation]	odorant receptor 49b-like	Other	13269
AGAP009415	lysophosphatidate acyltransferase [Source:VB CommunityAnnotation]	1-acyl-sn-glycerol-3-phosphate acyltransferase alpha-like isoform X2	Other	13269
AGAP029417	unspecified product	---NA---	Other	13269
AGAP009416	unspecified product	1-acyl-sn-glycerol-3-phosphate acyltransferase alpha-like isoform X2	Other	13269
AGAP009417	unspecified product	1-acyl-sn-glycerol-3-phosphate acyltransferase alpha-like isoform X2	Other	13269
AGAP009418	unspecified product	1-acyl-sn-glycerol-3-phosphate acyltransferase alpha-like isoform X2	Other	13269
AGAP009419	unspecified product	1-acyl-sn-glycerol-3-phosphate acyltransferase alpha-like isoform X2	Other	13269
AGAP009420	unspecified product	sickie isoform X2	Other	13269
AGAP009424	unspecified product	sickie isoform X5	Other	13269
AGAP009426	ephrin-B [Source:VB CommunityAnnotation]	AGAP009426- partial	Other	13269
AGAP009427	unspecified product	AGAP009427- partial	Other	13269
AGAP009428	ankyrin repeat domain-containing protein 29 [Source:VB CommunityAnnotation]	ankyrin repeat domain-containing 29	Other	13269
AGAP009429	unspecified product	AGAP009429-PA	Other	13269
AGAP009430	unspecified product	AGAP009430-PA	Other	13269
AGAP028109	unspecified product	AGAP009430-PA	Other	13269
AGAP009431	40S ribosomal protein S21 [Source:UniProtKB/TrEMBL	40S ribosomal S21	Other	13269
AGAP009432	Daxx-like protein [Source:UniProtKB/TrEMBL	AGAP009432- partial	Other	13269
AGAP009433	arylformamidase [Source:VB CommunityAnnotation]	kynurenine formamidase	Other	13269
AGAP009434	Valacyclovir hydrolase [Source:VB CommunityAnnotation]	probable serine hydrolase	Other	13269
AGAP009435	unspecified product	probable serine hydrolase	Other	13269
AGAP009436	Valacyclovir hydrolase [Source:VB CommunityAnnotation]	probable serine hydrolase	Other	13269
AGAP009437	Kraken [Source:VB CommunityAnnotation]	probable serine hydrolase	Other	13269
AGAP009438	pre-rRNA-processing protein TSR1 [Source:VB CommunityAnnotation]	pre-rRNA-processing TSR1 homolog	Other	13269
AGAP009439	membrane protein GNA1220 [Source:VB CommunityAnnotation]	stomatin mitochondrial	Other	13269
AGAP009440	unspecified product	AGAP009440- partial	Other	13269
AGAP009441	elongation factor 2 [Source:VB CommunityAnnotation]	elongation factor 2	Other	13269
AGAP009442	cyclin-dependent kinase regulatory subunit CKS1 [Source:VB CommunityAnnotation]	cyclin-dependent kinases regulatory subunit	Other	13269
AGAP009443	excitatory amino acid transporter 3 [Source:VB CommunityAnnotation]	excitatory amino acid transporter 3	Other	13269
AGAP009444	chromobox protein 5 [Source:VB CommunityAnnotation]	chromobox homolog 1-like	Other	13269
AGAP009445	unspecified product	transmembrane 115	Other	13269
AGAP009446	solute carrier family 9 (sodium/hydrogen exchanger)	sodium hydrogen exchanger 8	Other	13269
AGAP009447	S-adenosylmethionine synthetase [Source:VB CommunityAnnotation]	S-adenosylmethionine synthase isoform X1	Other	13269
AGAP009448	unspecified product	SET and MYND domain-containing 4-like	Other	13269
AGAP009449	unspecified product	SET and MYND domain-containing 4-like	Other	13269
AGAP009450	unspecified product	AGAP009450- partial	Other	13269
AGAP009451	Rhomboid-like protein [Source:UniProtKB/TrEMBL	rhomboid-related 2	Other	13269
AGAP009453	methuselah receptor 3 [Source:VB CommunityAnnotation]	probable G- coupled receptor Mth-like 1 isoform X1	Other	13269
Other	Other	Other	Other	13269
Other	Other	Other	Other	13269
AGAP009457	guanine nucleotide-binding protein subunit alpha-12 [Source:VB CommunityAnnotation]	guanine nucleotide-binding subunit alpha homolog	Other	13269
AGAP009458	unspecified product	methyltransferase N6AMT1	Other	13269
AGAP009459	cyclin-dependent kinase 1 [Source:VB CommunityAnnotation]	cyclin-dependent kinase 1	Other	13269
AGAP009460	c-Jun N-terminal kinase [Source:VB CommunityAnnotation]	stress-activated kinase JNK-like	Other	13269
AGAP029555	Mitogen-activated protein kinase [Source:UniProtKB/TrEMBL	stress-activated kinase JNK isoform X2	Other	13269
AGAP029406	unspecified product	neural cell adhesion molecule 2-like	Other	13269
AGAP009463	ATP-binding cassette transporter (ABC transporter) family G member 11 [Source:VB CommunityAnnotation]	ATP-binding cassette sub-family G member 4	Other	13269
AGAP009464	ATP-binding cassette transporter (ABC transporter) family G member 10 [Source:VB CommunityAnnotation]	ATP-binding cassette sub-family G member 1	Other	13269
AGAP009466	ATP-binding cassette transporter (ABC transporter) family G member 8 [Source:VB CommunityAnnotation]	ATP-binding cassette sub-family G member 4-like	Other	13269
AGAP009467	ATP-binding cassette transporter (ABC transporter) family G member 16 [Source:UniProtKB/TrEMBL	ATP-binding cassette sub-family G member 4-like	Other	13269
AGAP009468	ATP-binding cassette transporter (ABC transporter) family G member 17 [Source:UniProtKB/TrEMBL	ATP-binding cassette sub-family G member 4-like	Other	13269
AGAP028729	ATP-binding cassette transporter (ABC transporter) family G member 18 [Source:UniProtKB/TrEMBL	ATP-binding cassette sub-family G member 4-like	Other	13269
AGAP009471	ATP-binding cassette transporter (ABC transporter) family G member 19 [Source:VB CommunityAnnotation]	ATP-binding cassette sub-family G member 4-like	Other	13269
AGAP009472	ATP-binding cassette transporter (ABC transporter) family G member 20 [Source:UniProtKB/TrEMBL	ATP-binding cassette sub-family G member 1-like	Other	13269
AGAP009474	unspecified product	CUGBP Elav-like family member 2 isoform X1	Other	13269
AGAP009475	unspecified product	CUGBP Elav-like family member 2 isoform X1	Other	13269
AGAP009476	unspecified product	AGAP009476- partial	Other	13269
AGAP009477	bruno [Source:VB CommunityAnnotation]	CUGBP Elav-like family member 2 isoform X1	Other	13269
AGAP009478	unspecified product	AGAP009478- partial	Other	13269
AGAP009479	unspecified product	uncharacterized protein LOC120954784	Other	13269
AGAP009480	unspecified product	AGAP009480- partial	Other	13269
AGAP029476	unspecified product	zinc finger 235-like	Other	13269
AGAP029663	unspecified product	zinc finger 235-like	Other	13269
AGAP009485	tRNA-splicing endonuclease subunit Sen2 [Source:VB CommunityAnnotation]	tRNA-splicing endonuclease subunit Sen2	Other	13269
AGAP009486	V-type H+-transportingATPase 54 kD subunit [Source:VB CommunityAnnotation]	V-type proton ATPase subunit H isoform X2	Other	13269
AGAP009487	unspecified product	brunelleschi isoform X1	Other	13269
AGAP009488	histone transcription regulator [Source:VB CommunityAnnotation]	HIRA homolog	Other	13269
AGAP009489	Cytidine deaminase [Source:UniProtKB/TrEMBL	cytidine deaminase-like	Other	13269
AGAP009490	Necdin-like 2 [Source:VB CommunityAnnotation]	non-structural maintenance of chromosomes element 3 homolog	Other	13269
AGAP009491	F-type H+-transportingATPase subunit g [Source:VB CommunityAnnotation]	ATP synthase subunit mitochondrial	Other	13269
AGAP028740	unspecified product	tubulin-specific chaperone C	Other	13269
AGAP029496	unspecified product	AGAP009492- partial	Other	13269
AGAP009493	nicotinic acetylcholine receptor subunit alpha 9 [Source:VB CommunityAnnotation]	acetylcholine receptor subunit alpha-like 1 isoform X2	Other	13269
AGAP009494	ETS-type family	DNA-binding D-ETS-6-like isoform X1	Other	13269
AGAP009495	kelch domain containing 3 [Source:VB CommunityAnnotation]	kelch domain-containing 3	Other	13269
AGAP009496	unspecified product	eukaryotic translation initiation factor 4E-binding Mextli isoform X1	Other	13269
AGAP009497	mitochondrial import receptor subunit TOM70 [Source:VB CommunityAnnotation]	mitochondrial import receptor subunit TOM70	Other	13269
AGAP009498	solute carrier family 17 (anion/sugar transporter)	sialin isoform X1	Other	13269
AGAP009499	proto-oncogene C-crk [Source:VB CommunityAnnotation]	adapter molecule Crk	Other	13269
AGAP009500	POU domain transcription factor	nubbin-like isoform X1	Other	13269
AGAP009502	unspecified product	aggrecan core	Other	13269
AGAP009503	lipoma-prefererred partner [Source:VB CommunityAnnotation]	lipoma-preferred partner homolog	Other	13269
AGAP009504	U3 small nucleolar RNA-associated protein 24 [Source:VB CommunityAnnotation]	rRNA-processing FCF1 homolog	Other	13269
AGAP009505	Chaperonin containing TCP1 subunit 4 [Source:VB CommunityAnnotation]	T-complex 1 subunit delta	Other	13269
AGAP009506	U5 snRNP complex subunit [Source:VB CommunityAnnotation]	U5 small nuclear ribonucleo 40 kDa	Other	13269
AGAP009507	ubiquitin thioesterase protein OTUB1 [Source:VB CommunityAnnotation]	ubiquitin thioesterase otubain-like	Other	13269
AGAP009508	60S ribosomal protein L9 [Source:VB CommunityAnnotation]	60S ribosomal L9	Other	13269
AGAP009509	piwi [Source:VB CommunityAnnotation]	aubergine	Other	13269
AGAP009510	malate dehydrogenase [Source:VB CommunityAnnotation]	malate cytoplasmic	Other	13269
AGAP009511	E3 ubiquitin-protein ligase HECTD1 [Source:VB CommunityAnnotation]	E3 ubiquitin- ligase Ufd4 isoform X1	Other	13269
AGAP009512	E3 ubiquitin-protein ligase UBR7 [Source:VB CommunityAnnotation]	E3 ubiquitin- ligase UBR7	Other	13269
AGAP009513	ets translocation variant 1 [Source:VB CommunityAnnotation]	ETV5-related Ets96B-like	Other	13269
AGAP009514	putative GABA-B receptor 3 [Source:VB CommunityAnnotation]	gamma-aminobutyric acid type B receptor subunit 2	Other	13269
AGAP009515	TOLL pathway signalling NF-kappaB Relish-like transcription factor [Source:VB CommunityAnnotation]	embryonic polarity dorsal isoform X2	Other	13269
AGAP028568	unspecified product	uncharacterized protein LOC120904267	Other	13269
AGAP028599	unspecified product	uncharacterized protein LOC120959700	Other	13269
AGAP029527	unspecified product	apoptosis-resistant E3 ubiquitin ligase 1 isoform X3	Other	13269
AGAP029420	unspecified product	hypothetical protein ZHAS_00007215	Other	13269
AGAP029410	unspecified product	hypothetical protein LOC100117459	Other	13269
AGAP009518	unspecified product	AGAP009518	Other	13269
AGAP009519	odorant receptor 2 [Source:VB CommunityAnnotation]	odorant receptor 2	Other	13269
AGAP009520	odorant receptor 10 [Source:VB CommunityAnnotation]	odorant receptor 10	Other	13269
AGAP009521	unspecified product	AGAP009521- partial	Other	13269
AGAP009523	Major facilitator superfamily domain-containing protein 1 [Source:VB CommunityAnnotation]	major facilitator superfamily domain-containing 1-like	Other	13269
AGAP009524	SFT2 domain-containing protein 3 [Source:VB CommunityAnnotation]	vesicle transport SFT2C	Other	13269
AGAP009525	unspecified product	coiled-coil domain-containing 28A isoform X1	Other	13269
AGAP009526	unspecified product	cytochrome c oxidase subunit mitochondrial	Other	13269
AGAP009522	fibronectin type-III domain-containing protein 3a [Source:VB CommunityAnnotation]	fibronectin type-III domain-containing 3A isoform X1	Other	13269
AGAP009527	unspecified product	serine protease inhibitor Kazal-type 1-like	Other	13269
AGAP009528	unspecified product	EF-hand domain-containing D2 homolog	Other	13269
AGAP028642	unspecified product	zinc finger 358	Other	13269
AGAP009531	unspecified product	probable cationic amino acid transporter	Other	13269
AGAP009532	histidine protein methyltransferase 1 homolog [Source:VB CommunityAnnotation]	histidine methyltransferase 1 homolog	Other	13269
AGAP009533	unspecified product	rap1 GTPase-activating 1 isoform X5	Other	13269
AGAP009534	unspecified product	rap1 GTPase-activating 1 isoform X1	Other	13269
AGAP009535	unspecified product	AGAP009535- partial	Other	13269
AGAP009536	KIF1-binding protein homolog [Source:VB CommunityAnnotation]	KIF-binding	Other	13269
AGAP009537	cytochrome c [Source:VB CommunityAnnotation]	cytochrome c-2	Other	13269
AGAP009538	AP-2 complex subunit alpha [Source:UniProtKB/Swiss-Prot	AP-2 complex subunit alpha	Other	13269
AGAP009539	DNA-directed RNA polymerase I subunit RPA2 [Source:VB CommunityAnnotation]	DNA-directed RNA polymerase I subunit RPA2	Other	13269
AGAP009540	glucose dehydrogenase (acceptor) [Source:VB CommunityAnnotation]	glucose dehydrogenase [ quinone]-like	Other	13269
AGAP009541	glucose dehydrogenase (acceptor) [Source:VB CommunityAnnotation]	glucose dehydrogenase [ quinone]-like	Other	13269
AGAP009542	unspecified product	homeotic spalt-major isoform X1	Other	13269
AGAP009543	bicotinamide nucleotide adenylyltransferase 1 [Source:VB CommunityAnnotation]	nicotinamide nicotinic acid mononucleotide adenylyltransferase 1 isoform X3	Other	13269
AGAP029104	Nicotinamide-nucleotide adenylyltransferase [Source:UniProtKB/TrEMBL	nicotinamide nicotinic acid mononucleotide adenylyltransferase 1 isoform X3	Other	13269
AGAP009546	endoplasmic reticulum lectin 1 [Source:VB CommunityAnnotation]	endoplasmic reticulum lectin 1 isoform X1	Other	13269
AGAP009547	torsinA [Source:VB CommunityAnnotation]	torsin	Other	13269
AGAP009548	AAA familyATPase [Source:VB CommunityAnnotation]	ATPase family 2 homolog	Other	13269
AGAP028569	unspecified product	myb P	Other	13269
AGAP009549	unspecified product	LIM and SH3 domain Lasp-like isoform X1	Other	13269
AGAP009550	unspecified product	dynein heavy chain axonemal-like	Other	13269
AGAP009551	sulfotransferase (Sult) [Source:VB CommunityAnnotation]	luciferin sulfotransferase-like	Other	13269
AGAP009552	sulfotransferase (Sult) [Source:VB CommunityAnnotation]	luciferin sulfotransferase-like	Other	13269
AGAP009553	sulfotransferase (Sult) [Source:VB CommunityAnnotation]	luciferin sulfotransferase-like	Other	13269
AGAP009554	unspecified product	nesprin-1 isoform X4	Other	13269
AGAP028726	unspecified product	serine arginine repetitive matrix 2-like	Other	13269
AGAP009556	FBN8 [Source:VB CommunityAnnotation]	AGAP009556- partial	Other	13269
AGAP009557	unspecified product	nesprin-1 isoform X6	Other	13269
AGAP009558	transcription initiation factor TFIIB [Source:VB CommunityAnnotation]	transcription initiation factor IIB	Other	13269
AGAP009559	transcription initiation factor TFIIB [Source:VB CommunityAnnotation]	transcription initiation factor IIB	Other	13269
AGAP009560	unspecified product	breast cancer anti-estrogen resistance 3 homolog isoform X1	Other	13269
AGAP009561	unspecified product	AGAP009561- partial	Other	13269
AGAP029412	unspecified product	transcription factor castor ( ming)	Other	13269
AGAP009562	UDP-glucose:O-linked fucose beta-1	beta-1,3-glucosyltransferase	Other	13269
AGAP009563	Myotubularin related protein 2 [Source:UniProtKB/TrEMBL	myotubularin-related 2	Other	13269
AGAP009564	ATP synthase epsilon chain	stunted-like isoform X1	Other	13269
AGAP009565	TANK-binding kinase 1 [Source:VB CommunityAnnotation]	serine threonine- kinase TBK1	Other	13269
AGAP009566	zinc finger protein 271 [Source:VB CommunityAnnotation]	zinc finger 585A isoform X1	Other	13269
AGAP009567	mitochondrial inner membrane proteaseATP23 homolog [Source:VB CommunityAnnotation]	mitochondrial inner membrane protease ATP23 homolog	Other	13269
AGAP009568	dynein heavy chain [Source:VB CommunityAnnotation]	dynein heavy chain axonemal	Other	13269
AGAP009569	syntenin-1 isoform 1 [Source:VB CommunityAnnotation]	syntenin-1-like	Other	13269
AGAP009570	RNA-binding protein with serine-rich domain 1 [Source:VB CommunityAnnotation]	RNA-binding with serine-rich domain 1-A	Other	13269
AGAP009571	unspecified product	importin-13 isoform X2	Other	13269
AGAP009572	40S ribosomal protein S15a [Source:VB CommunityAnnotation]	40S ribosomal S15Aa	Other	13269
AGAP009573	unspecified product	glycosyltransferase-like domain-containing 1-like	Other	13269
AGAP009574	WD repeat-containing protein 69 [Source:VB CommunityAnnotation]	dynein assembly factor with WDR repeat domains 1	Other	13269
AGAP009575	nuclear receptor subfamily 2 groupA [Source:VB CommunityAnnotation]	nuclear receptor subfamily 2 group E member 1	Other	13269
AGAP009576	collagen alpha 1 [Source:VB CommunityAnnotation]	collagen alpha-1(XI) chain-like	Other	13269
AGAP009577	unspecified product	probable GPI-anchored adhesin PGA55 isoform X1	Other	13269
AGAP009578	adenosine monophosphate-protein transferase FICD homolog [Source:VB CommunityAnnotation]	adenylyltransferase Fic	Other	13269
AGAP009579	dihydropyridine-sensitive l-type calcium channel [Source:VB CommunityAnnotation]	voltage-dependent calcium channel subunit alpha-2 delta-3	Other	13269
AGAP009580	unspecified product	AGAP009580- partial	Other	13269
AGAP009581	collagen type I/II/III/V/XI/XXIV/XXVII alpha [Source:VB CommunityAnnotation]	collagen alpha-1(XI) chain-like	Other	13269
AGAP009582	unspecified product	AGAP009582- partial	Other	13269
AGAP029403	unspecified product	rolling stone-like	Other	13269
AGAP009583	unspecified product	rolling stone-like	Other	13269
AGAP009584	Thioredoxin [Source:UniProtKB/TrEMBL	thioredoxin-2	Other	13269
AGAP029792	unspecified product	uncharacterized protein LOC120956749	Other	13269
AGAP029791	unspecified product	transmembrane 53	Other	13269
AGAP009585	unspecified product	AGAP009585-PA	Other	13269
AGAP009586	unspecified product	transmembrane 53-B	Other	13269
AGAP009587	AP endonuclease 1 [Source:VB CommunityAnnotation]	recombination repair 1 isoform X1	Other	13269
AGAP009588	alkylated DNA repair protein alkB homolog 4 [Source:VB CommunityAnnotation]	alpha-ketoglutarate-dependent dioxygenase alkB homolog 4	Other	13269
AGAP009589	Kinase [Source:UniProtKB/TrEMBL	inositol-trisphosphate 3-kinase A isoform X1	Other	13269
AGAP009590	amiloride-sensitive sodium channel	sodium channel Nach-like	Other	13269
AGAP009591	formyltetrahydrofolate dehydrogenase [Source:VB CommunityAnnotation]	cytosolic 10-formyltetrahydrofolate dehydrogenase	Other	13269
AGAP009592	unspecified product	zinc carboxypeptidase A 1	Other	13269
AGAP009593	Zinc carboxypeptidaseA 1 [Source:UniProtKB/Swiss-Prot	zinc carboxypeptidase A 1	Other	13269
AGAP009594	dynein assembly factor 1	dynein assembly factor axonemal homolog	Other	13269
AGAP009595	sodium/potassium-transportingATPase subunit beta [Source:VB CommunityAnnotation]	sodium potassium-transporting ATPase subunit beta-2	Other	13269
AGAP029641	unspecified product	nephrin-like	Other	13269
AGAP028570	unspecified product	uncharacterized protein LOC121596558	Other	13269
AGAP009598	Voltage-dependent calcium channel alpha-2/delta	voltage-dependent calcium channel subunit alpha-2 delta-4 isoform X1	Other	13269
AGAP009599	unspecified product	collagen alpha-1(IX) chain-like	Other	13269
AGAP009600	ATP-dependent RNA helicase DOB1 [Source:VB CommunityAnnotation]	exosome RNA helicase MTR4	Other	13269
AGAP009601	RNA-binding protein 26 [Source:VB CommunityAnnotation]	zinc finger swm	Other	13269
AGAP009602	NADH dehydrogenase (ubiquinone) 1 beta subcomplex 6 [Source:VB CommunityAnnotation]	AGAP009602- partial	Other	13269
AGAP009603	mitochondrial uncoupling protein (solute carrier family 25) [Source:VB CommunityAnnotation]	mitochondrial uncoupling 4 isoform X2	Other	13269
AGAP009604	unspecified product	C3 and PZP-like alpha-2-macroglobulin domain-containing 8 isoform X3	Other	13269
AGAP009605	unspecified product	AGAP009605-PA	Other	13269
AGAP009606	unspecified product	AGAP009606- partial	Other	13269
AGAP009607	unspecified product	asteroid	Other	13269
AGAP009608	unspecified product	zinc finger-containing ubiquitin peptidase 1-like isoform X1	Other	13269
AGAP009609	homogentisate 1	homogentisate 1,2-dioxygenase	Other	13269
AGAP009610	glyoxylate/hydroxypyruvate reductase [Source:VB CommunityAnnotation]	glyoxylate reductase hydroxypyruvate reductase-like isoform X2	Other	13269
AGAP009611	Glyoxylate reductase/hydroxypyruvate reductase	glyoxylate reductase hydroxypyruvate reductase	Other	13269
AGAP009612	glyoxylate/hydroxypyruvate reductase [Source:VB CommunityAnnotation]	glyoxylate reductase hydroxypyruvate reductase-like	Other	13269
AGAP009613	28S ribosomal protein S7	28S ribosomal mitochondrial	Other	13269
AGAP009614	unspecified product	transmembrane 186-like	Other	13269
AGAP009615	U3 small nucleolar RNA-associated protein 13 [Source:VB CommunityAnnotation]	transducin beta 3	Other	13269
AGAP009616	unspecified product	pH-sensitive chloride channel 2	Other	13269
AGAP009617	fatty-acid amide hydrolase 2 [Source:VB CommunityAnnotation]	fatty-acid amide hydrolase 2	Other	13269
AGAP009618	unspecified product	BLOC-1-related complex subunit 6	Other	13269
AGAP009619	S-adenosylmethionine decarboxylase [Source:VB CommunityAnnotation]	S-adenosylmethionine decarboxylase proenzyme isoform X1	Other	13269
AGAP009620	reduction in cnn dots 4 [Source:VB CommunityAnnotation]	AGAP009620-PA	Other	13269
AGAP009621	alpha-N-acetylgalactosaminidase [Source:VB CommunityAnnotation]	alpha-N-acetylgalactosaminidase-like	Other	13269
AGAP009622	6-phosphofructo-2-kinase / fructose-2	6-phosphofructo-2-kinase fructose-2,6-bisphosphatase-like isoform X3	Other	13269
AGAP009623	glyceraldehyde 3-phosphate dehydrogenase [Source:VB CommunityAnnotation]	glyceraldehyde-3-phosphate dehydrogenase 2	Other	13269
AGAP009624	CTP synthase [Source:UniProtKB/TrEMBL	CTP synthase	Other	13269
AGAP009625	unspecified product	outer mitochondrial transmembrane helix translocase-like	Other	13269
AGAP009626	Kv channel-interacting protein 4 isoform 2 [Source:UniProtKB/TrEMBL	Kv channel-interacting 4-like isoform X1	Other	13269
AGAP029543	unspecified product	chitinase isoform X1	Other	13269
AGAP009629	odorant-binding protein antennal 5 [Source:VB CommunityAnnotation]	general odorant-binding lush-like	Other	13269
AGAP028743	unspecified product	hemingway isoform X1	Other	13269
AGAP028742	unspecified product	syntenin-1-like	Other	13269
AGAP009632	ataxia telangiectasia mutated family protein [Source:VB CommunityAnnotation]	serine threonine- kinase ATM-like	Other	13269
AGAP009631	DNA topoisomerase 2-associated protein PAT1 [Source:VB CommunityAnnotation]	PAT1 homolog 1-like	Other	13269
AGAP009633	3-oxoacyl-(acyl-carrier protein) reductase fabG2 [Source:UniProtKB/TrEMBL	estradiol 17-beta-dehydrogenase 8	Other	13269
AGAP029398	unspecified product	vascular endothelial growth factor receptor 1-like isoform X1	Other	13269
AGAP009634	unspecified product	glycine-rich cell wall structural -like	Other	13269
AGAP009635	unspecified product	glycine-rich RNA-binding -like	Other	13269
AGAP029422	unspecified product	uncharacterized protein LOC120958549	Other	13269
AGAP028571	unspecified product	3-hydroxyacyl- dehydrogenase	Other	13269
AGAP009636	unspecified product	keratin-associated 19-2-like	Other	13269
AGAP009637	Bardet-Biedl syndrome 2 protein [Source:VB CommunityAnnotation]	Bardet-Biedl syndrome 2 homolog	Other	13269
AGAP009638	unspecified product	titin isoform X1	Other	13269
AGAP009639	nucleosome assembly protein 1-like 4 [Source:VB CommunityAnnotation]	nucleosome assembly 1-like 1	Other	13269
AGAP009641	kelch-like protein diablo [Source:VB CommunityAnnotation]	kelch 17	Other	13269
AGAP009640	odorant receptor 1 [Source:VB CommunityAnnotation]	odorant receptor Or1	Other	13269
AGAP009642	prohibitin 2 [Source:VB CommunityAnnotation]	prohibitin-2-like isoform X1	Other	13269
[truncated: 11,798 more rows]
