# Supplementary material for: Transcriptomic analysis of Anopheles gambiae from Benin reveals overexpression of salivary and cuticular proteins associated with cross-resistance to pyrethroids and organophosphates
Source: BMC Genomics. 2024 Apr 6;25:348. doi: 10.1186/s12864-024-10261-x (PMC10998338; doi:10.1186/s12864-024-10261-x)
Supplement: Supplementary file 16 — Supplementary Material 16. [file 12864_2024_10261_MOESM16_ESM.xlsx]

## Sheet: Sheet1
Additional file 16: List of genes to be validated using qPCR
Gene Id	Symbol	Forward Primer	Reverse pirmer
AGAP000818F	CYP9K1	GTGTCCACGTTGTCTGCATT	TCCTCCAGCATGTACGGTTT
AGAP002865F	CYP6P3	TCTGTACGAGCTGGCAAAGA	ATTTGCACCAGTGTTCGCTT
AGAP008216F	SG7	AAGAAACCGACCTACCTGCA	GACGCTTCAAGATCGGTCAC
AGAP005837F	COEJHE5E	CAGCTGCACATGATGTCTCC	GCATGCTGGCAGTTAGTACC
AGAP010592F	rpS7	ATCATCATCTACGTGCCGGT	TCTCTTCTGCTTGTTGGGGT
AGAP000651F	Actin5C	CTGGACTTCGAGCAGGAGAT	AGTTGTAGGTGGTCTCGTGG
